# Supplementary material for: Use of Dual RNA-seq for Systems Biology Analysis of Zea mays and Aspergillus flavus Interaction
Source: Front Microbiol. 2020 Jun 3;11:853. doi: 10.3389/fmicb.2020.00853 (PMC7285840; doi:10.3389/fmicb.2020.00853)
Supplement: TABLE S1 — (A,B) DESeq2 outputs for all the stages of infection (1 to 18). Differentially expressed genes found in Zea mays after using DESeq2. [file Data_Sheet_1.zip]

Archive with 5 entries (5 files):
- Supplemental Table 1.xlsx
- Supplemental Table 2.xlsx
- Supplemental Table 3.xlsx
- Supplemental Table 4.xlsx
- Supplemental Table 5.xlsx
