# Supplementary material for: Use of Dual RNA-seq for Systems Biology Analysis of Zea mays and Aspergillus flavus Interaction
Source: Front Microbiol. 2020 Jun 3;11:853. doi: 10.3389/fmicb.2020.00853 (PMC7285840; doi:10.3389/fmicb.2020.00853)
Supplement: TABLE S1 — (A,B) DESeq2 outputs for all the stages of infection (1 to 18). Differentially expressed genes found in Zea mays after using DESeq2. [file Data_Sheet_1.zip › Supplemental Table 1.xlsx]

## Sheet: SIF2
	description	baseMean	log2FoldChange	lfcSE	stat	pvalue	padj
ABP1	#N/A	829.095	-0.296567	0.215198	-1.37811	0.168169	0.999951
ABP4	#N/A	101.687	0.0531816	0.358836	0.148206	0.88218	0.999951
ABP5	#N/A	53.0076	0.028547	0.476359	0.0599275	0.952213	0.999951
AC148152.3_FG001	0	1.10508	-0.159155	0.630654	-0.252364	0.80076	0.999951
AC148152.3_FG005	1-aminocyclopropane-1-carboxylate oxidase [Source:UniProtKB/TrEMBL;Acc:B6TBU1]	34.543	0.348688	0.56683	0.615155	0.538452	0.999951
AC148152.3_FG006	0	1.22615	-0.17727	0.632404	-0.280312	0.779238	0.999951
AC148152.3_FG008	Glycosyl hydrolase superfamily protein [Source:Projected from Arabidopsis thaliana (AT3G06510) TAIR;Acc:AT3G06510]	2.11211	-0.371957	0.621296	-0.598679	0.549387	0.999951
AC148167.6_FG001	Uncharacterized protein [Source:UniProtKB/TrEMBL;Acc:C0P7E6]	374.421	-0.376564	0.283992	-1.32597	0.184851	0.999951
AC149475.2_FG002	Uncharacterized protein [Source:UniProtKB/TrEMBL;Acc:K7VQA2]	27.9267	-0.0105392	0.517518	-0.0203649	0.983752	0.999951
AC149475.2_FG003	Proteasome subunit alpha type [Source:UniProtKB/TrEMBL;Acc:B6T504]	229.375	-0.190862	0.28081	-0.679683	0.496705	0.999951
AC149475.2_FG005	Uncharacterized protein [Source:UniProtKB/TrEMBL;Acc:K7WH61]	132.303	0.360636	0.335949	1.07348	0.283054	0.999951
AC149475.2_FG007	N-acetyltransferase; Uncharacterized protein [Source:UniProtKB/TrEMBL;Acc:B6SUK9]	128.361	0.0246917	0.361764	0.0682536	0.945584	0.999951
AC149810.2_FG008	Uncharacterized protein [Source:UniProtKB/TrEMBL;Acc:B4FP56]	22.1469	1.38077	0.534556	2.58303	0.00979375	0.999951
AC149818.2_FG001	Uncharacterized protein [Source:UniProtKB/TrEMBL;Acc:C0P484]	85.9817	-0.0011519	0.395933	-0.00290933	0.997679	0.999951
AC149818.2_FG004	Cyclin-dependent kinases regulatory subunit; Uncharacterized protein [Source:UniProtKB/TrEMBL;Acc:B4FSK8]	84.8567	0.000355689	0.371977	0.000956211	0.999237	0.999952
AC149818.2_FG005	Uncharacterized protein [Source:UniProtKB/TrEMBL;Acc:K7VQ97]	32.3737	0.339002	0.47226	0.717828	0.472863	0.999951
AC149818.2_FG006	Putative ubiquitin-conjugating enzyme family; Uncharacterized protein [Source:UniProtKB/TrEMBL;Acc:B4FIK1]	59.6928	-0.434391	0.430559	-1.0089	0.313022	0.999951
AC149818.2_FG007	Uncharacterized protein [Source:UniProtKB/TrEMBL;Acc:C0P8C5]	47.9417	0.572366	0.414388	1.38123	0.167208	0.999951
AC149818.2_FG008	Uncharacterized protein [Source:UniProtKB/TrEMBL;Acc:K7VLT2]	120.003	0.0393193	0.264741	0.14852	0.881932	0.999951
AC149818.2_FG009	Putative LOB domain-containing family protein; RTCS-like protein [Source:UniProtKB/TrEMBL;Acc:A5H449]	3.09285	0.0808636	0.617947	0.130859	0.895887	0.999951
AC149828.2_FG002	Proteasome subunit alpha type [Source:UniProtKB/TrEMBL;Acc:K7VPS6]	26.5164	-0.589422	0.525631	-1.12136	0.262135	0.999951
AC149828.2_FG004	Uncharacterized protein [Source:UniProtKB/TrEMBL;Acc:K7VH30]	3.3082	-0.844386	0.611347	-1.38119	0.167221	0.999951
AC149828.2_FG005	Uncharacterized protein [Source:UniProtKB/TrEMBL;Acc:K7VLA2]	1.51287	-0.103514	0.638425	-0.162139	0.871196	0.999951
AC149829.2_FG002	Uncharacterized protein [Source:UniProtKB/TrEMBL;Acc:B6T2S1]	2456.9	-0.19557	0.336748	-0.58076	0.561402	0.999951
AC149829.2_FG003	Putative thaumatin domain family protein [Source:UniProtKB/TrEMBL;Acc:K7WGS8]	271.348	-0.156734	0.230151	-0.681002	0.49587	0.999951
AC149829.2_FG004	DNA binding protein; Putative HLH DNA-binding domain superfamily protein [Source:UniProtKB/TrEMBL;Acc:B6TXZ4]	6.24273	0.684751	0.588732	1.1631	0.244791	0.999951
AC149829.2_FG006	Uncharacterized protein [Source:UniProtKB/TrEMBL;Acc:K7W2S7]	2069.57	-0.306393	0.266211	-1.15094	0.249758	0.999951
AC150739.3_FG001	Uncharacterized protein [Source:UniProtKB/TrEMBL;Acc:B8A0K1]	65.0303	-0.0446421	0.366608	-0.121771	0.90308	0.999951
AC152495.1_FG002	Resistance to Puccinia sorghi1 [Source:UniProtKB/TrEMBL;Acc:K7TIB8]	9.04177	-0.149441	0.610334	-0.244851	0.806572	0.999951
AC152495.1_FG003	Uncharacterized protein [Source:UniProtKB/TrEMBL;Acc:K7TWL0]	4.42834	-1.29294	0.625581	-2.06678	0.0387549	0.999951
AC152495.1_FG010	Rust resistance-like protein RP1; Uncharacterized protein [Source:UniProtKB/TrEMBL;Acc:Q8S458]	3.93864	-0.39608	0.625859	-0.632858	0.526826	0.999951
AC152495.1_FG011	Uncharacterized protein [Source:UniProtKB/TrEMBL;Acc:K7TE98]	1.17986	-1.49234	0.605995	-2.46263	0.0137921	0.999951
AC152495.1_FG012	Uncharacterized protein [Source:UniProtKB/TrEMBL;Acc:K7UBE6]	167.392	-0.150968	0.309828	-0.487263	0.626072	0.999951
AC152495.1_FG017	Uncharacterized protein [Source:UniProtKB/TrEMBL;Acc:K7TLX1]	7.47409	-0.367852	0.627668	-0.586062	0.557834	0.999951
AC155376.2_FG004	Uncharacterized protein [Source:UniProtKB/TrEMBL;Acc:K7V2L3]	82.0872	-0.084577	0.35928	-0.235407	0.813893	0.999951
AC155376.2_FG005	Uncharacterized protein [Source:UniProtKB/TrEMBL;Acc:K7W2F0]	11.8428	-0.257695	0.588159	-0.438138	0.661287	0.999951
AC155377.1_FG001	Unconventional myosin heavy chain [Source:UniProtKB/TrEMBL;Acc:Q9XEI4]	102.773	0.160004	0.379274	0.421868	0.673121	0.999951
AC155377.1_FG002	0	26.4806	-0.347977	0.444706	-0.782488	0.433928	0.999951
AC155390.2_FG002	Uncharacterized protein [Source:UniProtKB/TrEMBL;Acc:B4FIA1]	20.886	0.664187	0.580452	1.14426	0.252517	0.999951
AC155434.2_FG001	0	26.3747	-0.123798	0.544608	-0.227315	0.820179	0.999951
AC155434.2_FG003	0	9.14153	-1.48606	0.624719	-2.37877	0.0173706	0.999951
AC155434.2_FG004	Uncharacterized protein [Source:UniProtKB/TrEMBL;Acc:C0HF36]	400.814	0.659741	0.27958	2.35976	0.0182869	0.999951
AC155434.2_FG005	Uncharacterized protein [Source:UniProtKB/TrEMBL;Acc:C0PN60]	26.7142	0.0184683	0.537145	0.0343823	0.972572	0.999951
AC155496.2_FG009	0	109.784	0.278124	0.37975	0.732388	0.463932	0.999951
AC155610.2_FG007	Uncharacterized protein [Source:UniProtKB/TrEMBL;Acc:B4FVZ3]	54.5565	-0.0837455	0.521304	-0.160646	0.872372	0.999951
AC155622.2_FG001	Uncharacterized protein [Source:UniProtKB/TrEMBL;Acc:B4FD27]	371.076	-0.00203328	0.329953	-0.00616232	0.995083	0.999951
AC155622.2_FG004	Uncharacterized protein [Source:UniProtKB/TrEMBL;Acc:C0PA11]	90.533	-0.224056	0.433456	-0.516907	0.605221	0.999951
AC155624.2_FG006	Uncharacterized protein [Source:UniProtKB/TrEMBL;Acc:C0P4W6]	112.007	0.261658	0.385072	0.679503	0.496819	0.999951
AC155624.2_FG011	Putative uncharacterized protein [Source:UniProtKB/TrEMBL;Acc:B6STV3]	190.337	-0.411719	0.281951	-1.46025	0.144222	0.999951
AC159612.1_FG007	0	91.4003	0.0685342	0.448751	0.152722	0.878618	0.999951
AC165171.2_FG002	Uncharacterized protein [Source:UniProtKB/TrEMBL;Acc:B4F802]	25.7211	0.227186	0.518136	0.438467	0.661048	0.999951
AC165178.2_FG004	R2R3MYB-domain protein [Source:UniProtKB/TrEMBL;Acc:Q9SQD5]	97.9555	0.231145	0.349694	0.660991	0.508618	0.999951
AC166636.1_FG007	Putative uncharacterized protein [Source:UniProtKB/TrEMBL;Acc:B6TZL4]	45.7245	0.434591	0.489382	0.888039	0.37452	0.999951
AC166636.1_FG008	Ras-related protein Rab-6A [Source:UniProtKB/TrEMBL;Acc:B6STE7]	39.947	-0.30578	0.48569	-0.629579	0.52897	0.999951
AC166636.1_FG009	Uncharacterized protein [Source:UniProtKB/TrEMBL;Acc:C0PGL0]	18.249	-0.459866	0.575461	-0.799126	0.424217	0.999951
AC177831.3_FG004	0	11.0589	-0.235145	0.600626	-0.391499	0.695428	0.999951
AC177833.2_FG001	0	13.6183	-0.451561	0.585098	-0.771769	0.440251	0.999951
AC177838.2_FG015	0	2.66626	-0.39383	0.641813	-0.613621	0.539466	0.999951
AC177850.2_FG003	0	1.6177	-0.253884	0.638216	-0.397803	0.690776	0.999951
AC177850.2_FG005	0	94.8084	-0.117252	0.372002	-0.315193	0.752615	0.999951
AC177890.3_FG005	0	9.76713	0.25171	0.597096	0.421557	0.673348	0.999951
AC177893.3_FG006	0	3.03482	0.729464	0.602464	1.2108	0.225972	0.999951
AC177897.2_FG002	SPX (SYG1/Pho81/XPR1) domain-containing protein / zinc finger (C3HC4-type RING finger) protein-related [Source:Projected from Arabidopsis thaliana (AT2G38920) TAIR;Acc:AT2G38920]	23.0035	0.0506028	0.562213	0.0900064	0.928282	0.999951
AC177899.2_FG009	0	19.6185	-0.106337	0.54869	-0.193801	0.846331	0.999951
AC177905.2_FG001	Putative uncharacterized protein [Source:UniProtKB/TrEMBL;Acc:B6SGD8]	1.13006	-0.157323	0.631086	-0.249289	0.803137	0.999951
AC177908.3_FG002	Transferase, transferring glycosyl groups; Uncharacterized protein [Source:UniProtKB/TrEMBL;Acc:B6SVS0]	124.893	-0.0496293	0.369591	-0.134282	0.89318	0.999951
AC177911.4_FG005	0	1.20837	-0.165845	0.633875	-0.261637	0.793601	0.999951
AC177922.2_FG002	Uncharacterized protein [Source:UniProtKB/TrEMBL;Acc:B7ZZC6]	1.16648	-0.179938	0.630969	-0.285178	0.775508	0.999951
AC177924.2_FG001	0	1.61183	0.514622	0.621105	0.828559	0.407354	0.999951
AC177924.2_FG003	0	2.0455	0.616375	0.612709	1.00598	0.314424	0.999951
AC177936.6_FG008	Uncharacterized protein [Source:UniProtKB/TrEMBL;Acc:B4FCU9]	8.54215	0.505792	0.617136	0.81958	0.412456	0.999951
AC177947.2_FG003	0	1.58659	0.289879	0.619088	0.468236	0.639616	0.999951
AC182413.4_FG002	0	1.14518	-0.157807	0.632932	-0.249327	0.803108	0.999951
AC182482.3_FG003	0	57.8538	0.880848	0.453321	1.9431	0.0520041	0.999951
AC182615.4_FG001	0	1.10328	-0.148273	0.632835	-0.2343	0.814752	0.999951
AC182617.3_FG001	Uncharacterized protein [Source:UniProtKB/TrEMBL;Acc:B4FVI8]	105.754	-0.418941	0.311576	-1.34459	0.178759	0.999951
AC182838.3_FG006	Uncharacterized protein [Source:UniProtKB/TrEMBL;Acc:C0PN28]	8.22826	0.88003	0.610759	1.44088	0.149619	0.999951
AC183315.4_FG006	0	81.0857	-0.146778	0.448901	-0.326972	0.743689	0.999951
AC183319.3_FG001	0	2.11841	0.527167	0.622245	0.847201	0.396883	0.999951
AC183413.3_FG006	0	15.5125	-0.182563	0.600352	-0.304093	0.761057	0.999951
AC183509.1_FG001	0	1.25765	-0.167462	0.634661	-0.26386	0.791888	0.999951
AC183514.3_FG006	0	2.04153	-0.230826	0.634144	-0.363996	0.715861	0.999951
AC183817.2_FG002	0	1.38282	0.00531704	0.624351	0.0085161	0.993205	0.999951
AC183888.4_FG006	Uncharacterized protein [Source:UniProtKB/TrEMBL;Acc:K7UT86]	4.98626	-0.552942	0.623515	-0.886815	0.375179	0.999951
AC183915.4_FG001	0	1.49741	-0.198124	0.640266	-0.30944	0.756987	0.999951
AC183932.3_FG007	0	520.263	0.2565	0.300328	0.854066	0.393069	0.999951
AC183938.4_FG011	Uncharacterized protein [Source:UniProtKB/TrEMBL;Acc:K7U6T1]	2.76375	-0.561797	0.625174	-0.898625	0.368853	0.999951
AC183944.4_FG003	Uncharacterized protein [Source:UniProtKB/TrEMBL;Acc:K7W9Y5]	1.19182	-0.179611	0.631258	-0.284529	0.776005	0.999951
AC183950.2_FG003	Uncharacterized protein [Source:UniProtKB/TrEMBL;Acc:K7V2E9]	1.18303	-0.165202	0.632427	-0.26122	0.793923	0.999951
AC183950.2_FG004	Uncharacterized protein [Source:UniProtKB/TrEMBL;Acc:K7W270]	6.33936	-0.173561	0.604279	-0.287221	0.773943	0.999951
AC183950.2_FG005	Uncharacterized protein [Source:UniProtKB/TrEMBL;Acc:B6SGH0]	26.9293	-0.00439561	0.468923	-0.00937385	0.992521	0.999951
AC183968.2_FG001	Uncharacterized protein [Source:UniProtKB/TrEMBL;Acc:K7UCQ2]	14.6813	-0.376951	0.599567	-0.628705	0.529542	0.999951
AC184130.4_FG005	Uncharacterized protein [Source:UniProtKB/TrEMBL;Acc:K7UBA9]	1.1547	-0.168968	0.631214	-0.267688	0.78894	0.999951
AC184130.4_FG012	Uncharacterized protein [Source:UniProtKB/TrEMBL;Acc:K7V6M5]	4.20632	-0.081372	0.629485	-0.129267	0.897146	0.999951
AC184133.3_FG001	Uncharacterized protein [Source:UniProtKB/TrEMBL;Acc:K7W9I2]	3.54278	-0.242295	0.640488	-0.378298	0.705209	0.999951
AC184169.3_FG001	Uncharacterized protein [Source:UniProtKB/TrEMBL;Acc:K7TWG9]	11.7369	0.788347	0.586884	1.34328	0.179183	0.999951
AC184170.4_FG002	0	2.52496	-0.178548	0.642976	-0.27769	0.781251	0.999951
AC184699.3_FG005	0	1.99965	1.12919	0.60963	1.85225	0.0639904	0.999951
AC184764.3_FG003	Uncharacterized protein [Source:UniProtKB/TrEMBL;Acc:K7U5G7]	2.4873	-0.134639	0.639022	-0.210695	0.833126	0.999951
AC184765.4_FG005	0	1.32625	0.213739	0.619599	0.344963	0.730122	0.999951
AC184788.2_FG001	0	1.88934	-0.294108	0.643379	-0.45713	0.647578	0.999951
AC184789.4_FG002	0	11.0772	0.0730029	0.61106	0.119469	0.904903	0.999951
AC184794.2_FG003	Uncharacterized protein [Source:UniProtKB/TrEMBL;Acc:K7U028]	64.8226	-0.00819482	0.547196	-0.014976	0.988051	0.999951
AC184836.3_FG002	Uncharacterized protein [Source:UniProtKB/TrEMBL;Acc:K7U420]	1.19838	-0.181379	0.629293	-0.288227	0.773173	0.999951
AC185108.3_FG010	Putative uncharacterized protein [Source:UniProtKB/TrEMBL;Acc:B6TZP4]	20.0732	0.719171	0.532416	1.35077	0.176769	0.999951
AC185108.3_FG011	0	1.88711	-0.525777	0.629084	-0.835781	0.403278	0.999951
AC185126.3_FG006	Putative RING zinc finger domain superfamily protein [Source:UniProtKB/TrEMBL;Acc:K7UB38]	1.18219	-0.170892	0.578817	-0.295244	0.767807	0.999951
AC185130.2_FG005	0	1.46721	-0.245498	0.633618	-0.387455	0.69842	0.999951
AC185217.3_FG007	Uncharacterized protein [Source:UniProtKB/TrEMBL;Acc:K7UB92]	3.59162	-0.0777336	0.615279	-0.126339	0.899464	0.999951
AC185226.4_FG001	Uncharacterized protein [Source:UniProtKB/TrEMBL;Acc:K7U7W8]	110.024	0.15921	0.363344	0.43818	0.661256	0.999951
AC185254.4_FG002	Uncharacterized protein [Source:UniProtKB/TrEMBL;Acc:K7U3S7]	3.8585	-0.247469	0.612258	-0.404191	0.686073	0.999951
AC185256.3_FG002	0	1.51686	-0.234579	0.636886	-0.368322	0.712633	0.999951
AC185281.5_FG006	0	1.26143	-0.189607	0.632621	-0.299716	0.764394	0.999951
AC185300.4_FG002	Uncharacterized protein [Source:UniProtKB/TrEMBL;Acc:K7UQJ6]	69.6347	0.013582	0.444803	0.030535	0.97564	0.999951
AC185415.3_FG005	0	19.3418	0.424536	0.562628	0.754559	0.450514	0.999951
AC185422.3_FG005	Putative DUF26 domain family protein [Source:UniProtKB/TrEMBL;Acc:K7TYV4]	3.8186	-0.757885	0.624089	-1.21438	0.224601	0.999951
AC185427.5_FG004	0	2.58055	0.429888	0.632894	0.679241	0.496985	0.999951
AC185460.3_FG004	0	1.31997	-0.94331	0.624521	-1.51045	0.130928	0.999951
AC185466.3_FG001	Uncharacterized protein [Source:UniProtKB/TrEMBL;Acc:K7U5Z2]	1.1786	-0.172723	0.631914	-0.273333	0.784597	0.999951
AC185471.3_FG005	Microtubule motor; Putative dynein light chain type 1 family protein [Source:UniProtKB/TrEMBL;Acc:B6U2S1]	5.90844	0.593362	0.610028	0.97268	0.330713	0.999951
AC185475.3_FG001	Uncharacterized protein [Source:UniProtKB/TrEMBL;Acc:K7UJC8]	4.99102	0.13409	0.591027	0.226876	0.82052	0.999951
AC185478.4_FG007	Uncharacterized protein [Source:UniProtKB/TrEMBL;Acc:K7UA48]	1.57888	-0.246868	0.634902	-0.388828	0.697403	0.999951
AC185500.3_FG001	0	2.24126	-0.136012	0.635331	-0.21408	0.830485	0.999951
AC185501.3_FG001	Uncharacterized protein [Source:UniProtKB/TrEMBL;Acc:K7V0S7]	1.73808	0.142486	0.618979	0.230195	0.81794	0.999951
AC185501.3_FG006	Uncharacterized protein [Source:UniProtKB/TrEMBL;Acc:K7U1W1]	13.5501	-0.200215	0.589029	-0.339907	0.733926	0.999951
AC185504.4_FG002	Uncharacterized protein [Source:UniProtKB/TrEMBL;Acc:K7U421]	1.64828	-0.257467	0.633529	-0.406402	0.684448	0.999951
AC185522.2_FG002	Uncharacterized protein [Source:UniProtKB/TrEMBL;Acc:K7TX40]	3.22665	-1.3494	0.610647	-2.20978	0.0271203	0.999951
AC185588.2_FG002	0	2.56749	0.835687	0.620399	1.34702	0.177975	0.999951
AC185593.3_FG003	0	4.066	0.428767	0.635447	0.674749	0.499835	0.999951
AC185610.3_FG001	0	1.2526	-0.182847	0.633902	-0.288447	0.773004	0.999951
AC185611.3_FG001	0	1.53822	0.216918	0.622983	0.348193	0.727696	0.999951
AC185623.4_FG010	Uncharacterized protein [Source:UniProtKB/TrEMBL;Acc:K7U382]	5.99633	0.261631	0.626566	0.417562	0.676267	0.999951
AC185628.3_FG010	0	1.25872	0.160915	0.621531	0.2589	0.795712	0.999951
AC185656.3_FG002	0	2.22103	0.0476824	0.626051	0.0761636	0.939289	0.999951
AC186013.3_FG001	0	2.81582	0.445411	0.627826	0.70945	0.478045	0.999951
AC186145.3_FG002	Uncharacterized protein [Source:UniProtKB/TrEMBL;Acc:K7UTT8]	3.58722	-1.33392	0.63899	-2.08754	0.0368392	0.999951
AC186156.3_FG005	Uncharacterized protein [Source:UniProtKB/TrEMBL;Acc:K7U923]	1.40018	0.222131	0.585777	0.379208	0.704534	0.999951
AC186164.3_FG001	Uncharacterized protein [Source:UniProtKB/TrEMBL;Acc:K7UQH0]	3.41631	0.891282	0.600072	1.48529	0.137467	0.999951
AC186189.3_FG004	0	1.33638	0.0280888	0.628128	0.0447182	0.964332	0.999951
AC186189.3_FG005	0	1.09595	-0.161119	0.631243	-0.255242	0.798536	0.999951
AC186231.4_FG002	Early nodulin 75 protein; Uncharacterized protein [Source:UniProtKB/TrEMBL;Acc:B4FNV9]	1.61395	-0.211097	0.623444	-0.338599	0.734912	0.999951
AC186233.3_FG007	0	19.4156	0.503531	0.59776	0.842362	0.399585	0.999951
AC186284.3_FG007	0	1.38345	-0.19991	0.636419	-0.314117	0.753432	0.999951
AC186287.7_FG005	Uncharacterized protein [Source:UniProtKB/TrEMBL;Acc:K7UKE2]	8.72913	-1.03348	0.604666	-1.70917	0.0874189	0.999951
AC186322.4_FG003	0	1.08507	-0.147924	0.631006	-0.234425	0.814655	0.999951
AC186322.4_FG005	0	3.42259	-0.399788	0.638956	-0.625689	0.531519	0.999951
AC186431.5_FG001	Uncharacterized protein [Source:UniProtKB/TrEMBL;Acc:K7USR2]	17.1316	-0.0809831	0.579746	-0.139687	0.888907	0.999951
AC186433.4_FG001	Uncharacterized protein [Source:UniProtKB/TrEMBL;Acc:K7UY15]	1.84555	-1.16815	0.631622	-1.84945	0.064393	0.999951
AC186493.4_FG002	0	2.85395	0.244354	0.634855	0.384897	0.700313	0.999951
AC186506.3_FG001	0	1.98675	-0.313616	0.639535	-0.490381	0.623864	0.999951
AC186512.3_FG007	Uncharacterized protein [Source:UniProtKB/TrEMBL;Acc:B6UGF5]	158.297	-0.449384	0.445265	-1.00925	0.312855	0.999951
AC186519.4_FG002	0	3.04106	-0.344478	0.639774	-0.538437	0.590276	0.999951
AC186524.3_FG005	0	1.60079	-0.966641	0.62746	-1.54056	0.123424	0.999951
AC186524.3_FG006	0	1.35517	-0.199537	0.637342	-0.313076	0.754223	0.999951
AC186577.3_FG006	Uncharacterized protein [Source:UniProtKB/TrEMBL;Acc:K7UCV3]	7.40529	-0.0694478	0.58172	-0.119383	0.904972	0.999951
AC186583.3_FG004	Uncharacterized protein [Source:UniProtKB/TrEMBL;Acc:K7UFN8]	1.12509	-0.147338	0.63427	-0.232295	0.816309	0.999951
AC186585.4_FG002	Uncharacterized protein [Source:UniProtKB/TrEMBL;Acc:K7UUG3]	1.1656	-0.185597	0.629499	-0.294832	0.768122	0.999951
AC186592.3_FG003	Uncharacterized protein [Source:UniProtKB/TrEMBL;Acc:K7UL09]	1.96696	-0.69936	0.609526	-1.14738	0.251223	0.999951
AC186602.4_FG003	0	1.16544	-0.168213	0.632558	-0.265925	0.790297	0.999951
AC186603.6_FG003	Cytochrome P450 CYP76M15 [Source:UniProtKB/TrEMBL;Acc:B6U021]	409.376	0.0184814	0.476976	0.0387471	0.969092	0.999951
AC186606.4_FG003	BZIP protein [Source:UniProtKB/TrEMBL;Acc:B6UHB7]	5.17674	-1.11425	0.613817	-1.81528	0.0694814	0.999951
AC186656.4_FG012	0	3.72806	0.262442	0.630443	0.416282	0.677204	0.999951
AC186663.3_FG006	0	1.16617	-0.161124	0.632681	-0.254669	0.798979	0.999951
AC186669.3_FG002	0	1.11838	-0.157192	0.630591	-0.249278	0.803146	0.999951
AC186684.4_FG001	0	4.55882	-0.0495042	0.599746	-0.0825418	0.934216	0.999951
AC186691.4_FG006	0	1.16702	-0.173656	0.632872	-0.274394	0.783782	0.999951
AC186781.4_FG006	0	1.65688	0.312712	0.62202	0.502736	0.61515	0.999951
AC186782.4_FG003	0	22.7463	-0.585729	0.564495	-1.03762	0.299449	0.999951
AC186800.3_FG005	0	5.76657	-1.46445	0.636048	-2.30241	0.0213119	0.999951
AC186815.3_FG003	Uncharacterized protein [Source:UniProtKB/TrEMBL;Acc:K7VJT3]	1.16983	-0.176485	0.630809	-0.279775	0.77965	0.999951
AC186897.4_FG016	Uncharacterized protein [Source:UniProtKB/TrEMBL;Acc:K7UQ57]	6.08961	1.37394	0.596391	2.30375	0.0212365	0.999951
AC187037.4_FG008	Uncharacterized protein [Source:UniProtKB/TrEMBL;Acc:K7VZY9]	1.86019	-0.254446	0.64187	-0.396414	0.691799	0.999951
AC187056.3_FG002	Uncharacterized protein [Source:UniProtKB/TrEMBL;Acc:K7UKQ8]	1.09589	-0.14338	0.632956	-0.226524	0.820794	0.999951
AC187080.3_FG007	Uncharacterized protein [Source:UniProtKB/TrEMBL;Acc:K7UYI1]	1.09714	-0.157366	0.63143	-0.249221	0.80319	0.999951
AC187086.3_FG004	Uncharacterized protein [Source:UniProtKB/TrEMBL;Acc:K7VYM5]	1.47126	0.754497	0.583956	1.29204	0.196342	0.999951
AC187090.3_FG011	Uncharacterized protein [Source:UniProtKB/TrEMBL;Acc:C4J221]	6.07825	-0.337866	0.615127	-0.549262	0.582826	0.999951
AC187096.5_FG001	Uncharacterized protein [Source:UniProtKB/TrEMBL;Acc:K7UZ42]	2.05388	-1.44571	0.621982	-2.32436	0.0201063	0.999951
AC187098.4_FG011	PWWP domain containing protein [Source:UniProtKB/TrEMBL;Acc:B6UC13]	138.18	0.340427	0.259968	1.30949	0.190367	0.999951
AC187142.3_FG007	Uncharacterized protein [Source:UniProtKB/TrEMBL;Acc:K7UHR3]	1.27183	-0.186916	0.634106	-0.294771	0.768169	0.999951
AC187157.4_FG001	Putative AP2/EREBP transcription factor superfamily protein [Source:UniProtKB/TrEMBL;Acc:K7UR59]	5.21302	0.700942	0.619314	1.1318	0.257717	0.999951
AC187157.4_FG002	Uncharacterized protein [Source:UniProtKB/TrEMBL;Acc:B4FKD1]	353.336	-0.0165743	0.293379	-0.0564946	0.954948	0.999951
AC187157.4_FG005	Class III HD-Zip III protein HB8; Putative homeobox/bZIP/lipid-binding protein family [Source:UniProtKB/TrEMBL;Acc:Q147T1]	17.1206	-0.232621	0.560228	-0.415226	0.677976	0.999951
AC187160.3_FG003	0	2.43434	0.914418	0.612839	1.4921	0.135672	0.999951
AC187209.5_FG003	0	5.37199	-0.293142	0.60753	-0.482514	0.629441	0.999951
AC187209.5_FG010	0	1.3672	0.500246	0.617231	0.810468	0.417671	0.999951
AC187212.3_FG011	0	1.22127	-0.175307	0.634587	-0.276254	0.782353	0.999951
AC187222.4_FG001	0	1.19098	0.141508	0.62014	0.228187	0.819501	0.999951
AC187243.3_FG005	Uncharacterized protein [Source:UniProtKB/TrEMBL;Acc:K7VX23]	8.59969	0.0768042	0.611749	0.125548	0.900089	0.999951
AC187262.4_FG007	Induced stolen tip protein TUB8; Uncharacterized protein [Source:UniProtKB/TrEMBL;Acc:B4FMB6]	4299	0.485687	0.386163	1.25772	0.208491	0.999951
AC187263.4_FG001	Uncharacterized protein [Source:UniProtKB/TrEMBL;Acc:K7UV84]	18.4444	-0.185408	0.579041	-0.320198	0.748818	0.999951
AC187279.3_FG004	Uncharacterized protein [Source:UniProtKB/TrEMBL;Acc:K7UC33]	1.25584	-0.069727	0.628181	-0.110998	0.911618	0.999951
AC187393.3_FG001	Uncharacterized protein [Source:UniProtKB/TrEMBL;Acc:K7VQ03]	47.7004	-0.0167058	0.481163	-0.0347197	0.972303	0.999951
AC187485.3_FG001	Uncharacterized protein [Source:UniProtKB/TrEMBL;Acc:K7V1A5]	1.29303	-0.171288	0.636428	-0.26914	0.787822	0.999951
AC187551.3_FG002	Uncharacterized protein [Source:UniProtKB/TrEMBL;Acc:K7V2T7]	37.0094	0.31178	0.49782	0.62629	0.531125	0.999951
AC187560.5_FG003	0	1.79558	0.119819	0.619697	0.19335	0.846685	0.999951
AC187782.4_FG009	Uncharacterized protein [Source:UniProtKB/TrEMBL;Acc:K7UZ85]	1.96246	-0.285223	0.64276	-0.443747	0.657226	0.999951
AC187843.3_FG006	Uncharacterized protein [Source:UniProtKB/TrEMBL;Acc:K7TIU6]	45.3232	-0.270928	0.523843	-0.517193	0.605022	0.999951
AC187872.3_FG005	0	1.26205	-0.177111	0.635935	-0.278505	0.780625	0.999951
AC187879.3_FG001	Uncharacterized protein [Source:UniProtKB/TrEMBL;Acc:K7TWP8]	1.82505	-1.37943	0.599484	-2.30102	0.0213903	0.999951
AC187885.3_FG002	Uncharacterized protein [Source:UniProtKB/TrEMBL;Acc:K7VGF4]	1.98105	-1.0296	0.603106	-1.70716	0.0877932	0.999951
AC187891.3_FG006	Uncharacterized protein [Source:UniProtKB/TrEMBL;Acc:K7UBW3]	64.225	0.254192	0.491663	0.517005	0.605153	0.999951
AC187895.2_FG002	0	1.37413	-1.21825	0.619233	-1.96735	0.0491429	0.999951
AC188000.3_FG003	Uncharacterized protein [Source:UniProtKB/TrEMBL;Acc:K7U1S2]	1.91661	-0.255978	0.646474	-0.39596	0.692135	0.999951
AC188001.3_FG009	Uncharacterized protein [Source:UniProtKB/TrEMBL;Acc:K7V3T6]	1.83609	-0.290817	0.636379	-0.456986	0.647681	0.999951
AC188003.3_FG012	Uncharacterized protein [Source:UniProtKB/TrEMBL;Acc:K7TU32]	6.2219	0.53708	0.61396	0.87478	0.381694	0.999951
AC188023.3_FG005	Uncharacterized protein [Source:UniProtKB/TrEMBL;Acc:K7UMY8]	767.923	0.073064	0.252593	0.289256	0.772386	0.999951
AC188023.3_FG011	Uncharacterized protein [Source:UniProtKB/TrEMBL;Acc:K7UMZ6]	4.3825	-0.844794	0.628378	-1.3444	0.178818	0.999951
AC188296.3_FG004	Uncharacterized protein [Source:UniProtKB/TrEMBL;Acc:K7VH05]	4.23515	-1.82586	0.640145	-2.85226	0.00434094	0.914182
AC188583.4_FG003	Uncharacterized protein [Source:UniProtKB/TrEMBL;Acc:K7VQZ1]	1.29544	0.116101	0.619535	0.1874	0.851347	0.999951
AC188612.3_FG009	Uncharacterized protein [Source:UniProtKB/TrEMBL;Acc:K7TEJ4]	3.87496	0.452984	0.615088	0.736454	0.461454	0.999951
AC188710.4_FG006	Uncharacterized protein [Source:UniProtKB/TrEMBL;Acc:K7UI93]	31.5729	0.144878	0.517134	0.280156	0.779358	0.999951
AC188718.3_FG015	0	2.66184	0.533396	0.617795	0.863387	0.387925	0.999951
AC188721.3_FG001	0	14.1382	0.193442	0.626296	0.308866	0.757423	0.999951
AC188723.3_FG001	Uncharacterized protein [Source:UniProtKB/TrEMBL;Acc:K7UYK3]	1.16794	0.0484249	0.624056	0.077597	0.938149	0.999951
AC188745.3_FG001	Uncharacterized protein [Source:UniProtKB/TrEMBL;Acc:K7U244]	1.09939	-0.155699	0.631157	-0.246689	0.805149	0.999951
AC188752.3_FG008	Uncharacterized protein [Source:UniProtKB/TrEMBL;Acc:K7UPX5]	1.26575	-0.192383	0.632511	-0.304158	0.761008	0.999951
AC188753.3_FG004	0	1.53489	0.721599	0.618824	1.16608	0.243582	0.999951
AC188756.2_FG004	Uncharacterized protein [Source:UniProtKB/TrEMBL;Acc:K7VTN5]	2.51337	-0.0220359	0.632152	-0.0348586	0.972192	0.999951
AC188831.3_FG005	Uncharacterized protein [Source:UniProtKB/TrEMBL;Acc:C0P6P6]	21.9967	0.907629	0.554999	1.63537	0.101971	0.999951
AC188838.3_FG005	Amidophosphoribosyltransferase [Source:UniProtKB/TrEMBL;Acc:K7V4Y2]	415.806	-0.0801709	0.292051	-0.27451	0.783693	0.999951
AC188978.3_FG008	Uncharacterized protein [Source:UniProtKB/TrEMBL;Acc:K7VN83]	1.08229	-0.144537	0.633614	-0.228115	0.819557	0.999951
AC189060.4_FG007	0	1.3626	0.0566335	0.633482	0.0894003	0.928764	0.999951
AC189280.3_FG001	Uncharacterized protein [Source:UniProtKB/TrEMBL;Acc:K7UJZ6]	1.71196	-0.246212	0.638514	-0.385602	0.699792	0.999951
AC189750.4_FG004	Adenosine 5'-phosphosulfate reductase 1 [Source:UniProtKB/TrEMBL;Acc:Q5EUC9]	912.108	0.0880557	0.307989	0.285905	0.774951	0.999951
AC189753.3_FG002	Uncharacterized protein [Source:UniProtKB/TrEMBL;Acc:K7VZY2]	3.20607	0.664071	0.614812	1.08012	0.280089	0.999951
AC189770.3_FG002	Uncharacterized protein [Source:UniProtKB/TrEMBL;Acc:K7VKT1]	1.22083	-0.183857	0.633066	-0.290423	0.771493	0.999951
AC189771.3_FG001	Uncharacterized protein [Source:UniProtKB/TrEMBL;Acc:B4FM84]	1.42167	-0.0915286	0.63509	-0.144119	0.885407	0.999951
AC189792.3_FG005	Uncharacterized protein [Source:UniProtKB/TrEMBL;Acc:K7V1S8]	4.30637	-0.939384	0.628526	-1.49458	0.135023	0.999951
AC189795.3_FG001	Uncharacterized protein [Source:UniProtKB/TrEMBL;Acc:K7TP30]	2.00181	0.646099	0.611138	1.05721	0.290418	0.999951
AC189796.3_FG004	Uncharacterized protein [Source:UniProtKB/TrEMBL;Acc:K7TP05]	1.89837	0.0276785	0.612604	0.0451817	0.963963	0.999951
AC189879.3_FG003	Putative argonaute family protein [Source:UniProtKB/TrEMBL;Acc:K7VVR7]	11.7317	-0.0986151	0.587808	-0.167768	0.866766	0.999951
AC190480.1_FG007	0	5.50312	-0.331854	0.622331	-0.533243	0.593866	0.999951
AC190491.1_FG002	0	4.68948	0.0197603	0.615681	0.032095	0.974396	0.999951
AC190526.3_FG004	0	9.04954	0.296844	0.609893	0.486715	0.62646	0.999951
AC190549.3_FG004	0	2.28439	0.808593	0.613055	1.31896	0.187184	0.999951
AC190560.2_FG002	0	1.32222	0.13004	0.621617	0.209197	0.834295	0.999951
AC190565.2_FG003	Uncharacterized protein [Source:UniProtKB/TrEMBL;Acc:K7VH78]	1.28904	0.762993	0.611887	1.24695	0.212416	0.999951
AC190570.3_FG003	0	2.56824	-0.334506	0.611871	-0.546694	0.584589	0.999951
AC190609.3_FG001	Putative bZIP transcription factor superfamily protein [Source:UniProtKB/TrEMBL;Acc:K7UBJ4]	1.51315	0.0960593	0.624356	0.153853	0.877725	0.999951
AC190609.3_FG002	60S ribosomal protein L38; Uncharacterized protein [Source:UniProtKB/TrEMBL;Acc:B6SNL8]	1409.43	0.0687571	0.237242	0.289818	0.771956	0.999951
AC190609.3_FG003	Uncharacterized protein [Source:UniProtKB/TrEMBL;Acc:C0P4J7]	87.2546	-0.234993	0.384579	-0.611039	0.541174	0.999951
AC190609.3_FG004	Uncharacterized protein [Source:UniProtKB/TrEMBL;Acc:C0PG04]	20.3636	0.10159	0.575623	0.176487	0.859911	0.999951
AC190609.3_FG005	Uncharacterized protein [Source:UniProtKB/TrEMBL;Acc:K7U3X0]	1.26636	-0.158781	0.63649	-0.249463	0.803002	0.999951
AC190623.3_FG001	photosystem II reaction center W [Source:Projected from Arabidopsis thaliana (AT2G30570) TAIR;Acc:AT2G30570]	130.671	0.0678598	0.399628	0.169807	0.865162	0.999951
AC190623.3_FG002	0	1.19224	-0.152053	0.635485	-0.239271	0.810895	0.999951
AC190628.4_FG007	Uncharacterized protein [Source:UniProtKB/TrEMBL;Acc:K7U2D9]	44.7187	0.768513	0.468951	1.63879	0.101256	0.999951
AC190630.2_FG001	Uncharacterized protein [Source:UniProtKB/TrEMBL;Acc:K7UCV0]	1.5261	0.529376	0.620674	0.852905	0.393712	0.999951
AC190652.3_FG001	0	11.1343	0.961747	0.588546	1.63411	0.102236	0.999951
AC190688.3_FG006	D-mannose binding lectin protein with Apple-like carbohydrate-binding domain [Source:Projected from Arabidopsis thaliana (AT3G51710) TAIR;Acc:AT3G51710]	1.89634	0.559964	0.629425	0.889644	0.373657	0.999951
AC190701.3_FG001	0	1.44844	0.325235	0.61442	0.529336	0.596572	0.999951
AC190716.3_FG001	0	1.10778	0.199056	0.618433	0.321872	0.74755	0.999951
AC190740.2_FG004	0	3.64875	-0.484062	0.642158	-0.753806	0.450966	0.999951
AC190743.3_FG012	Uncharacterized protein [Source:UniProtKB/TrEMBL;Acc:K7VKL5]	1.19448	-0.162944	0.635021	-0.256596	0.797491	0.999951
AC190750.2_FG014	F-box domain containing protein [Source:UniProtKB/TrEMBL;Acc:B6T9R0]	94.8502	0.0310019	0.370196	0.0837447	0.933259	0.999951
AC190763.3_FG002	0	1.22283	0.00800468	0.607067	0.0131858	0.98948	0.999951
AC190771.2_FG003	0	3.21401	-0.4642	0.62093	-0.747588	0.454709	0.999951
AC190772.4_FG011	Uncharacterized protein [Source:UniProtKB/TrEMBL;Acc:K7TWM2]	18.7809	-0.747263	0.61586	-1.21337	0.22499	0.999951
AC190788.2_FG004	0	1.12545	-0.156069	0.63323	-0.246465	0.805322	0.999951
AC190788.2_FG005	0	1.4272	0.124541	0.630194	0.197623	0.84334	0.999951
AC190792.2_FG006	0	75.3959	0.233502	0.42406	0.550635	0.581884	0.999951
AC190832.2_FG003	Uncharacterized protein [Source:UniProtKB/TrEMBL;Acc:K7UJ58]	1.1051	-0.520608	0.604473	-0.861259	0.389095	0.999951
AC190834.3_FG005	0	1.15564	0.289558	0.617054	0.469259	0.638885	0.999951
AC190841.2_FG007	0	4.88565	-0.129503	0.626724	-0.206634	0.836296	0.999951
AC190851.3_FG003	0	1.34511	0.993511	0.605237	1.64152	0.100689	0.999951
AC190883.2_FG005	0	1.48508	-0.233943	0.63543	-0.368165	0.71275	0.999951
AC190885.4_FG006	Uncharacterized protein [Source:UniProtKB/TrEMBL;Acc:K7U2V9]	922.722	-0.045105	0.50871	-0.0886655	0.929348	0.999951
AC190909.3_FG004	0	50.1515	0.493338	0.485662	1.0158	0.309722	0.999951
AC190915.3_FG007	0	6.03101	-0.0157908	0.622029	-0.025386	0.979747	0.999951
AC190922.3_FG007	0	2.9163	0.653971	0.600773	1.08855	0.276353	0.999951
AC190925.2_FG002	0	1.98404	0.812153	0.616644	1.31705	0.187821	0.999951
AC190933.3_FG004	0	314.265	-0.116809	0.297929	-0.392071	0.695006	0.999951
AC190934.3_FG003	0	2.1593	0.120014	0.633251	0.189521	0.849685	0.999951
AC190978.3_FG007	Uncharacterized protein [Source:UniProtKB/TrEMBL;Acc:K7U2T5]	1.35195	-0.0698019	0.633411	-0.1102	0.912251	0.999951
AC190985.3_FG006	0	1.54994	-0.228768	0.637905	-0.358624	0.719876	0.999951
AC190999.2_FG004	0	65.9074	0.341907	0.465092	0.735139	0.462255	0.999951
AC191009.3_FG004	0	66.8098	-0.0762053	0.419926	-0.181473	0.855996	0.999951
AC191012.2_FG001	0	4.25763	1.37539	0.60192	2.285	0.0223126	0.999951
AC191042.4_FG001	0	9.27764	0.637832	0.622661	1.02436	0.305663	0.999951
AC191048.2_FG006	Prenylated Rab receptor 2 [Source:UniProtKB/TrEMBL;Acc:B6SMB4]	62.3502	0.334078	0.388349	0.860251	0.38965	0.999951
AC191049.3_FG007	0	1.38847	-0.175659	0.63734	-0.275613	0.782845	0.999951
AC191050.3_FG003	0	691.935	0.802272	0.649956	1.23435	0.217073	0.999951
AC191064.3_FG007	Uncharacterized protein [Source:UniProtKB/TrEMBL;Acc:K7VL47]	1.18045	-0.157284	0.635026	-0.247682	0.804381	0.999951
AC191069.3_FG004	Uncharacterized protein [Source:UniProtKB/TrEMBL;Acc:K7VRW6]	80.1549	0.0977967	0.378612	0.258304	0.796173	0.999951
AC191070.3_FG006	Uncharacterized protein [Source:UniProtKB/TrEMBL;Acc:K7U212]	2.07819	0.205632	0.619439	0.331965	0.739916	0.999951
AC191071.3_FG001	Uncharacterized protein [Source:UniProtKB/TrEMBL;Acc:K7W2K5]	2.30658	-0.475165	0.608011	-0.781506	0.434505	0.999951
AC191098.3_FG002	0	4.6093	0.210613	0.63793	0.33015	0.741287	0.999951
AC191113.2_FG002	0	334.997	-0.0049874	0.270174	-0.0184599	0.985272	0.999951
AC191115.3_FG002	0	1.4124	-0.194821	0.636239	-0.306206	0.759448	0.999951
AC191251.3_FG005	Cell differentiation protein rcd1; Uncharacterized protein [Source:UniProtKB/TrEMBL;Acc:B6TTL6]	33.7824	-0.282399	0.434248	-0.650317	0.515488	0.999951
AC191254.3_FG001	0	1.21106	-0.188212	0.632315	-0.297655	0.765966	0.999951
AC191264.3_FG002	0	9.7166	-0.409653	0.601294	-0.681286	0.495691	0.999951
AC191264.3_FG003	0	2.27092	-0.0867479	0.622902	-0.139264	0.889241	0.999951
AC191283.3_FG004	0	13.0184	0.654893	0.62626	1.04572	0.29569	0.999951
AC191317.3_FG009	0	7.70646	0.158545	0.59894	0.264709	0.791234	0.999951
AC191330.3_FG001	0	1.36069	0.526774	0.617081	0.853655	0.393296	0.999951
AC191360.3_FG004	Uncharacterized protein [Source:UniProtKB/TrEMBL;Acc:K7UG16]	1.66002	0.0955648	0.627382	0.152323	0.878932	0.999951
AC191360.3_FG015	Uncharacterized protein [Source:UniProtKB/TrEMBL;Acc:K7UFZ2]	5.41216	-0.576384	0.611338	-0.942824	0.345771	0.999951
AC191401.3_FG009	Uncharacterized protein [Source:UniProtKB/TrEMBL;Acc:K7V661]	4.00655	0.715635	0.628972	1.13779	0.25521	0.999951
AC191401.3_FG013	Uncharacterized protein [Source:UniProtKB/TrEMBL;Acc:K7VL00]	9.91433	0.30842	0.593819	0.519384	0.603493	0.999951
AC191412.3_FG005	Uncharacterized protein [Source:UniProtKB/TrEMBL;Acc:K7UNG0]	20.5582	0.0715689	0.54151	0.132165	0.894854	0.999951
AC191526.3_FG004	0	1.54786	0.307076	0.619446	0.495726	0.620088	0.999951
AC191534.3_FG003	0	317.464	-0.162825	0.355462	-0.458065	0.646906	0.999951
AC191541.4_FG005	0	1.19157	-0.173466	0.633905	-0.273646	0.784356	0.999951
AC191548.3_FG005	Uncharacterized protein [Source:UniProtKB/TrEMBL;Acc:K7TWP9]	1.31588	-0.205935	0.631427	-0.326142	0.744317	0.999951
AC191551.3_FG003	0	11.9865	0.808732	0.620038	1.30433	0.192122	0.999951
AC191564.3_FG003	Uncharacterized protein [Source:UniProtKB/TrEMBL;Acc:K7TXY1]	3.16752	-1.05406	0.571085	-1.84572	0.0649335	0.999951
AC191568.3_FG010	0	9.50927	-0.911262	0.584634	-1.55869	0.11907	0.999951
AC191575.2_FG001	Uncharacterized protein [Source:UniProtKB/TrEMBL;Acc:B4FFT4]	23.0544	0.150829	0.541166	0.278711	0.780467	0.999951
AC191578.3_FG003	0	1.2201	-0.173288	0.632419	-0.274008	0.784078	0.999951
AC191589.3_FG003	0	1.18646	-1.45892	0.61371	-2.37721	0.017444	0.999951
AC191598.3_FG007	Uncharacterized protein [Source:UniProtKB/TrEMBL;Acc:K7VPR6]	5.74064	-0.0613651	0.62208	-0.098645	0.92142	0.999951
AC191601.1_FG003	0	1.67687	0.417653	0.61653	0.677425	0.498136	0.999951
AC191650.3_FG003	0	1.08558	-0.154373	0.629837	-0.245101	0.806379	0.999951
AC191676.3_FG011	0	1.34734	-0.0869425	0.629913	-0.138023	0.890222	0.999951
AC191686.3_FG002	0	2.41732	1.86491	0.613574	3.03941	0.00237039	0.78204
AC191704.3_FG007	0	21.4202	0.150885	0.537787	0.280566	0.779043	0.999951
AC191735.3_FG009	0	1.18212	-0.158563	0.63428	-0.249989	0.802596	0.999951
AC191748.3_FG001	0	1.12701	-1.89762	0.59541	-3.18709	0.00143713	0.731016
AC191771.3_FG008	Uncharacterized protein [Source:UniProtKB/TrEMBL;Acc:B4F889]	37.6794	0.360895	0.489195	0.737732	0.460677	0.999951
AC191778.3_FG001	Uncharacterized protein [Source:UniProtKB/TrEMBL;Acc:K7TS74]	23.3483	0.407826	0.482804	0.844704	0.398276	0.999951
AC191782.3_FG001	0	1.09935	0.0746919	0.622888	0.119912	0.904553	0.999951
AC191790.3_FG005	0	1.31638	0.6767	0.610562	1.10832	0.267722	0.999951
AC191804.4_FG002	0	2.75084	0.463355	0.634952	0.729747	0.465545	0.999951
AC191961.3_FG009	0	3.75853	-0.337503	0.628578	-0.536931	0.591315	0.999951
AC192177.3_FG008	Uncharacterized protein [Source:UniProtKB/TrEMBL;Acc:K7USG9]	1.17785	-0.16502	0.633989	-0.260288	0.794641	0.999951
AC192204.3_FG005	0	4.61656	1.04438	0.598488	1.74503	0.08098	0.999951
AC192244.3_FG007	Bifunctional coenzyme A synthase [Source:UniProtKB/TrEMBL;Acc:B6SPK4]	94.3972	-0.349941	0.431896	-0.810243	0.417801	0.999951
AC192356.3_FG003	0	4.37989	-1.59448	0.628196	-2.53819	0.0111429	0.999951
AC192362.3_FG002	0	11.5193	0.699878	0.582345	1.20183	0.229431	0.999951
AC192362.3_FG003	Uncharacterized protein [Source:UniProtKB/TrEMBL;Acc:C0HG88]	16.3021	0.272664	0.58141	0.46897	0.639091	0.999951
AC192367.2_FG002	Uncharacterized protein [Source:UniProtKB/TrEMBL;Acc:K7UTR9]	4.51523	0.0795573	0.603236	0.131884	0.895076	0.999951
AC192368.3_FG009	Uncharacterized protein [Source:UniProtKB/TrEMBL;Acc:K7UDM0]	1.19687	0.171532	0.621426	0.276029	0.782526	0.999951
AC192372.3_FG003	Uncharacterized protein [Source:UniProtKB/TrEMBL;Acc:C4J2H4]	4.25697	0.750696	0.620865	1.20911	0.226619	0.999951
AC192451.3_FG001	Reticulon; Uncharacterized protein [Source:UniProtKB/TrEMBL;Acc:B4F9U6]	497.594	0.0262556	0.242096	0.108451	0.913638	0.999951
AC192608.3_FG004	0	1.3453	0.37516	0.602309	0.62287	0.53337	0.999951
AC193318.3_FG006	0	1.19354	-0.158007	0.633905	-0.249259	0.80316	0.999951
AC193319.3_FG004	Uncharacterized protein [Source:UniProtKB/TrEMBL;Acc:K7TWH3]	1.27176	-0.185311	0.632086	-0.293174	0.76939	0.999951
AC193324.3_FG002	Uncharacterized protein [Source:UniProtKB/TrEMBL;Acc:K7TVT2]	3.13263	-0.402066	0.624333	-0.643993	0.51958	0.999951
AC193353.3_FG002	0	28.0802	-0.387638	0.555614	-0.697673	0.485381	0.999951
AC193379.3_FG001	0	10.2017	0.496169	0.615461	0.806175	0.420142	0.999951
AC193402.3_FG004	Uncharacterized protein [Source:UniProtKB/TrEMBL;Acc:K7TKR8]	4.07765	-0.541753	0.628157	-0.862448	0.388441	0.999951
AC193423.3_FG003	0	1.76361	-1.23356	0.621809	-1.98383	0.0472748	0.999951
AC193440.3_FG009	0	1.53953	0.361803	0.615152	0.588153	0.55643	0.999951
AC193499.3_FG004	0	1.51163	-0.143922	0.628182	-0.229109	0.818784	0.999951
AC193499.3_FG007	0	2.5247	0.499268	0.610936	0.817219	0.413803	0.999951
AC193591.3_FG001	Uncharacterized protein [Source:UniProtKB/TrEMBL;Acc:K7UE67]	3.58669	-1.19276	0.620343	-1.92275	0.0545118	0.999951
AC193598.3_FG002	Uncharacterized protein [Source:UniProtKB/TrEMBL;Acc:K7UD69]	5.74756	1.32862	0.62569	2.12345	0.033716	0.999951
AC193625.3_FG010	Uncharacterized protein [Source:UniProtKB/TrEMBL;Acc:K7TRM8]	1.48557	-0.0223406	0.624921	-0.0357494	0.971482	0.999951
AC193630.3_FG003	Putative WRKY DNA-binding domain superfamily protein [Source:UniProtKB/TrEMBL;Acc:K7VAY1]	2.41957	-0.28947	0.627775	-0.461105	0.644723	0.999951
AC193630.3_FG004	Uncharacterized protein [Source:UniProtKB/TrEMBL;Acc:K7W6N6]	4.51476	0.119013	0.621241	0.191572	0.848077	0.999951
AC193632.2_FG002	Uncharacterized protein [Source:UniProtKB/TrEMBL;Acc:K7TU58]	163.945	0.413008	0.443929	0.930346	0.352192	0.999951
AC193658.3_FG001	Uncharacterized protein [Source:UniProtKB/TrEMBL;Acc:K7VSX0]	6.05124	0.0260422	0.638247	0.0408027	0.967453	0.999951
AC193668.3_FG009	Uncharacterized protein [Source:UniProtKB/TrEMBL;Acc:K7V789]	4.82932	-0.0570045	0.630953	-0.0903468	0.928012	0.999951
AC193745.3_FG002	0	1.81306	-0.0689206	0.628435	-0.10967	0.912671	0.999951
AC193745.3_FG003	0	1.2992	-0.212555	0.628442	-0.338225	0.735194	0.999951
AC193754.3_FG008	0	15.0859	0.915753	0.60248	1.51997	0.128518	0.999951
AC193786.3_FG005	Putative HLH DNA-binding domain superfamily protein [Source:UniProtKB/TrEMBL;Acc:K7W1D9]	4.61767	-0.181244	0.624311	-0.29031	0.771579	0.999951
AC193787.3_FG008	0	4.44213	-0.401389	0.604254	-0.664272	0.506516	0.999951
AC194005.3_FG004	Uncharacterized protein [Source:UniProtKB/TrEMBL;Acc:K7UFN1]	4.55076	0.637913	0.610019	1.04573	0.295687	0.999951
AC194022.3_FG013	Putative uncharacterized protein [Source:UniProtKB/TrEMBL;Acc:B6STB0]	83.9691	0.282178	0.465645	0.605993	0.544519	0.999951
AC194022.3_FG014	0	4.35385	0.625245	0.625892	0.998966	0.317811	0.999951
AC194032.3_FG010	Uncharacterized protein [Source:UniProtKB/TrEMBL;Acc:K7VQ50]	1.16061	-0.177151	0.629677	-0.281337	0.778452	0.999951
AC194056.3_FG008	Putative uncharacterized protein [Source:UniProtKB/TrEMBL;Acc:B6SPZ3]	26.6054	-1.1075	0.597523	-1.85349	0.0638118	0.999951
AC194097.3_FG008	Uncharacterized protein [Source:UniProtKB/TrEMBL;Acc:K7V8R3]	1.12909	-0.156832	0.63341	-0.2476	0.804444	0.999951
AC194101.3_FG001	0	1.51418	0.610805	0.6149	0.993341	0.320544	0.999951
AC194103.3_FG006	Uncharacterized protein [Source:UniProtKB/TrEMBL;Acc:K7TJK5]	3.9109	0.420014	0.601516	0.698258	0.485016	0.999951
AC194112.3_FG001	Uncharacterized protein [Source:UniProtKB/TrEMBL;Acc:K7VSU7]	143.653	-0.118286	0.349779	-0.338174	0.735232	0.999951
AC194158.3_FG005	0	5.93458	0.321058	0.636637	0.504303	0.614049	0.999951
AC194163.3_FG003	0	2.01973	-0.652934	0.636311	-1.02612	0.304833	0.999951
AC194172.3_FG008	0	1.35017	-0.216845	0.630274	-0.34405	0.730809	0.999951
AC194174.3_FG003	0	1.23289	-0.186152	0.630586	-0.295205	0.767838	0.999951
AC194176.3_FG002	0	2.82451	0.978724	0.623782	1.56902	0.116644	0.999951
AC194203.3_FG003	0	6.03607	0.853679	0.603767	1.41392	0.157385	0.999951
AC194214.3_FG002	Uncharacterized protein [Source:UniProtKB/TrEMBL;Acc:K7URY8]	1.37916	-0.222197	0.631802	-0.351688	0.725072	0.999951
AC194259.3_FG001	Uncharacterized protein [Source:UniProtKB/TrEMBL;Acc:K7UGT7]	2.18043	0.294833	0.624563	0.472062	0.636882	0.999951
AC194264.3_FG006	0	9.23845	-0.387105	0.584907	-0.661824	0.508084	0.999951
AC194321.3_FG009	0	2.15543	0.693745	0.618632	1.12142	0.26211	0.999951
AC194325.3_FG006	0	1.22096	-0.18214	0.63341	-0.287554	0.773688	0.999951
AC194335.3_FG001	Uncharacterized protein [Source:UniProtKB/TrEMBL;Acc:K7TXF3]	1.11779	-0.155428	0.631482	-0.246132	0.80558	0.999951
AC194341.4_FG002	Hydrogen-transporting ATP synthase, rotational mechanism; Uncharacterized protein [Source:UniProtKB/TrEMBL;Acc:B6SIP2]	323.478	-0.197234	0.264724	-0.745053	0.45624	0.999951
AC194341.4_FG003	Membrane protein-like; SUN domain protein5 [Source:UniProtKB/TrEMBL;Acc:B6SKI2]	1.42906	0.31448	0.619866	0.507334	0.61192	0.999951
AC194341.4_FG004	Uncharacterized protein [Source:UniProtKB/TrEMBL;Acc:B4FZ30]	62.503	-0.0258486	0.434757	-0.0594554	0.952589	0.999951
AC194350.3_FG001	Putative actin family protein [Source:UniProtKB/TrEMBL;Acc:K7UH70]	92.6552	0.120628	0.406533	0.296724	0.766678	0.999951
AC194362.3_FG003	0	2.3451	0.493206	0.576638	0.855313	0.392378	0.999951
AC194380.3_FG008	0	1.42987	0.0366195	0.630332	0.0580956	0.953673	0.999951
AC194402.2_FG003	0	1.28017	-0.178247	0.633471	-0.281382	0.778418	0.999951
AC194402.2_FG004	0	3.23425	0.85387	0.628903	1.35771	0.174555	0.999951
AC194405.3_FG021	Uncharacterized protein [Source:UniProtKB/TrEMBL;Acc:K7V837]	10.2908	0.335918	0.585004	0.574214	0.565823	0.999951
AC194425.3_FG005	0	290.215	-0.178655	0.363674	-0.49125	0.62325	0.999951
AC194428.3_FG006	0	3.51961	0.999393	0.61958	1.61302	0.106741	0.999951
AC194428.3_FG007	0	4.13507	-0.219643	0.624535	-0.35169	0.725071	0.999951
AC194439.3_FG002	Uncharacterized protein [Source:UniProtKB/TrEMBL;Acc:K7VU48]	8.71567	0.479917	0.583917	0.821892	0.411138	0.999951
AC194452.3_FG001	0	1.12839	-0.165529	0.630565	-0.262508	0.79293	0.999951
AC194485.3_FG002	Uncharacterized protein [Source:UniProtKB/TrEMBL;Acc:K7TSR5]	3.55948	-0.260603	0.63489	-0.41047	0.681461	0.999951
AC194591.2_FG005	0	1.63392	0.171416	0.621891	0.275636	0.782827	0.999951
AC194592.2_FG001	Uncharacterized protein [Source:UniProtKB/TrEMBL;Acc:K7UQA8]	1.08934	0.362155	0.613364	0.590441	0.554895	0.999951
AC194609.2_FG003	0	2.05137	-0.106037	0.625681	-0.169475	0.865423	0.999951
AC194666.2_FG010	Uncharacterized protein [Source:UniProtKB/TrEMBL;Acc:K7TRF1]	9.0898	-0.436679	0.606637	-0.719835	0.471627	0.999951
AC194670.2_FG001	Uncharacterized protein [Source:UniProtKB/TrEMBL;Acc:K7V408]	1.13463	-0.156282	0.632377	-0.247134	0.804804	0.999951
AC194824.2_FG005	Uncharacterized protein [Source:UniProtKB/TrEMBL;Acc:K7UQ16]	2.22168	-0.650265	0.638273	-1.01879	0.308303	0.999951
AC194828.3_FG004	Uncharacterized protein [Source:UniProtKB/TrEMBL;Acc:K7VJT4]	17.4385	-0.181141	0.555965	-0.325814	0.744565	0.999951
AC194852.3_FG007	Uncharacterized protein [Source:UniProtKB/TrEMBL;Acc:K7VEV8]	1.32186	0.0273827	0.626661	0.0436962	0.965147	0.999951
AC194863.3_FG007	0	1.31052	-0.204316	0.632998	-0.322776	0.746865	0.999951
AC194878.3_FG001	Uncharacterized protein [Source:UniProtKB/TrEMBL;Acc:K7W7F7]	4.00391	0.234977	0.6154	0.381828	0.702589	0.999951
AC194897.4_FG005	Uncharacterized protein [Source:UniProtKB/TrEMBL;Acc:K7UGB1]	1.24646	-0.19531	0.629609	-0.310209	0.756402	0.999951
AC194905.2_FG003	0	2.83633	1.27702	0.621564	2.05453	0.0399246	0.999951
AC194914.3_FG002	Uncharacterized protein [Source:UniProtKB/TrEMBL;Acc:C4J0W6]	232.251	0.00753419	0.270025	0.0279018	0.97774	0.999951
AC194937.3_FG004	Uncharacterized protein [Source:UniProtKB/TrEMBL;Acc:C4J1J3]	23.0777	0.701781	0.554727	1.26509	0.205838	0.999951
AC194965.4_FG001	Uncharacterized protein [Source:UniProtKB/TrEMBL;Acc:K7UQR1]	45.0632	0.397687	0.416295	0.955302	0.339425	0.999951
AC194965.4_FG004	Uncharacterized protein [Source:UniProtKB/TrEMBL;Acc:K7UI23]	8.86146	0.737367	0.577149	1.2776	0.201389	0.999951
AC194970.5_FG001	Putative geranylgeranyl pyrophosphate synthase 1 [Source:UniProtKB/TrEMBL;Acc:C5G5X3]	356.629	0.138033	0.257713	0.535607	0.59223	0.999951
AC194970.5_FG002	0	456.508	0.0815614	0.32289	0.252598	0.800579	0.999951
AC194970.5_FG004	0	166.679	-0.177314	0.289597	-0.612279	0.540353	0.999951
AC194970.5_FG005	Uncharacterized protein [Source:UniProtKB/TrEMBL;Acc:C0P815]	418.313	0.014178	0.292042	0.048548	0.961279	0.999951
AC194970.5_FG009	RuvB-like 2; Uncharacterized protein [Source:UniProtKB/TrEMBL;Acc:B6TN62]	1837.38	-0.180789	0.242975	-0.744066	0.456837	0.999951
AC194974.3_FG001	0	6.87434	-0.481174	0.597771	-0.804948	0.42085	0.999951
AC194974.3_FG005	Uncharacterized protein [Source:UniProtKB/TrEMBL;Acc:B4FEJ2]	48.0106	-0.125032	0.460218	-0.271681	0.785868	0.999951
AC194977.2_FG004	0	1.22496	-0.0723439	0.625248	-0.115704	0.907887	0.999951
AC194980.3_FG002	Uncharacterized protein [Source:UniProtKB/TrEMBL;Acc:K7UKU2]	462.968	-0.131962	0.38719	-0.340819	0.73324	0.999951
AC194980.3_FG005	Uncharacterized protein [Source:UniProtKB/TrEMBL;Acc:K7U9Q9]	2.00933	0.459754	0.616348	0.745933	0.455708	0.999951
AC195058.3_FG003	Uncharacterized protein [Source:UniProtKB/TrEMBL;Acc:K7THW4]	1.3368	0.41157	0.621293	0.662441	0.507688	0.999951
AC195135.3_FG002	0	6.32578	-0.26952	0.641626	-0.420058	0.674443	0.999951
AC195138.3_FG004	0	1.16021	-0.151181	0.635106	-0.238041	0.811849	0.999951
AC195147.3_FG008	0	6.31367	-0.173963	0.633924	-0.274423	0.78376	0.999951
AC195154.3_FG004	0	20.8715	1.02981	0.569906	1.80699	0.0707644	0.999951
AC195168.2_FG004	0	1.46791	-0.238039	0.632428	-0.37639	0.706627	0.999951
AC195172.3_FG001	Uncharacterized protein [Source:UniProtKB/TrEMBL;Acc:K7UT13]	13.3153	-0.699139	0.585874	-1.19333	0.232741	0.999951
AC195214.3_FG007	0	1.11958	-1.2564	0.615126	-2.0425	0.0411018	0.999951
AC195235.3_FG003	0	19.1936	-0.174335	0.558204	-0.312314	0.754802	0.999951
AC195244.3_FG008	0	1.90933	0.752982	0.612289	1.22978	0.218778	0.999951
AC195331.3_FG008	Uncharacterized protein [Source:UniProtKB/TrEMBL;Acc:B6SQY8]	45.0191	-0.266088	0.475015	-0.560168	0.575365	0.999951
AC195340.3_FG002	NADH-ubiquinone oxidoreductase 23 kDa subunit [Source:UniProtKB/TrEMBL;Acc:B6T8F0]	24.3553	-0.348099	0.547182	-0.636167	0.524668	0.999951
AC195340.3_FG004	Uncharacterized protein [Source:UniProtKB/TrEMBL;Acc:C0P4G0]	156.685	0.731145	0.328075	2.22859	0.0258409	0.999951
AC195340.3_FG005	0	11.1832	0.271826	0.593664	0.457878	0.64704	0.999951
AC195351.3_FG001	Uncharacterized protein [Source:UniProtKB/TrEMBL;Acc:K7UG95]	2.03593	1.86741	0.606148	3.08079	0.00206452	0.78204
AC195351.3_FG003	Uncharacterized protein [Source:UniProtKB/TrEMBL;Acc:K7VCA1]	2.29164	0.267899	0.625794	0.428095	0.668582	0.999951
AC195367.3_FG001	Uncharacterized protein [Source:UniProtKB/TrEMBL;Acc:K7U4W7]	1.44587	-0.956413	0.627829	-1.52337	0.127667	0.999951
AC195370.3_FG004	0	1.2402	-0.976806	0.618934	-1.57821	0.114518	0.999951
AC195389.3_FG001	Uncharacterized protein [Source:UniProtKB/TrEMBL;Acc:K7V993]	7.81718	-0.401552	0.627129	-0.640301	0.521977	0.999951
AC195484.3_FG003	0	1.16505	-0.176765	0.630616	-0.280304	0.779244	0.999951
AC195545.3_FG003	0	1.17137	-0.957231	0.619318	-1.54562	0.122196	0.999951
AC195580.2_FG010	Uncharacterized protein [Source:UniProtKB/TrEMBL;Acc:K7VDD5]	1.44527	-0.209346	0.636413	-0.328946	NA	NA
AC195587.4_FG003	Uncharacterized protein [Source:UniProtKB/TrEMBL;Acc:K7UL55]	1.74678	-0.975699	0.625573	-1.55969	0.118834	0.999951
AC195587.4_FG004	Uncharacterized protein [Source:UniProtKB/TrEMBL;Acc:K7UDF1]	15.1314	1.36215	0.569704	2.39098	0.0168034	0.999951
AC195608.3_FG005	Uncharacterized protein [Source:UniProtKB/TrEMBL;Acc:C0PL96]	12.9546	-1.35104	0.626151	-2.1577	0.0309513	0.999951
AC195685.3_FG001	0	1.19159	0.059187	0.622776	0.0950374	0.924285	0.999951
AC195785.3_FG004	Uncharacterized protein [Source:UniProtKB/TrEMBL;Acc:B7ZXT8]	87.6934	-0.0195955	0.372322	-0.0526304	0.958026	0.999951
AC195796.3_FG001	Uncharacterized protein [Source:UniProtKB/TrEMBL;Acc:K7UYU5]	10.3922	-0.197234	0.602529	-0.327344	0.743408	0.999951
AC195798.3_FG001	Uncharacterized protein [Source:UniProtKB/TrEMBL;Acc:K7UUA4]	1.18166	0.158802	0.623716	0.254606	0.799028	0.999951
AC195807.3_FG004	Uncharacterized protein [Source:UniProtKB/TrEMBL;Acc:K7W1F7]	2.46688	0.130487	0.614971	0.212184	0.831964	0.999951
AC195860.3_FG002	Uncharacterized protein [Source:UniProtKB/TrEMBL;Acc:K7UVV2]	1.21138	-0.169841	0.632047	-0.268716	0.788148	0.999951
AC195860.3_FG005	Uncharacterized protein [Source:UniProtKB/TrEMBL;Acc:K7VMI1]	5.90778	0.0495579	0.624865	0.0793097	0.936786	0.999951
AC195860.3_FG006	Uncharacterized protein [Source:UniProtKB/TrEMBL;Acc:K7UMP6]	391.821	0.284956	0.270114	1.05495	0.29145	0.999951
AC195914.2_FG002	0	1.63214	-0.245603	0.634283	-0.387213	0.698599	0.999951
AC195914.2_FG003	Uncharacterized protein [Source:UniProtKB/TrEMBL;Acc:B8A2W1]	35.3937	-0.226718	0.559203	-0.405431	0.685161	0.999951
AC195954.3_FG001	0	1.29225	-0.186851	0.636388	-0.293612	0.769054	0.999951
AC195957.3_FG003	0	10.457	-0.114705	0.54329	-0.211131	0.832785	0.999951
AC195980.2_FG004	0	10.2097	0.354198	0.601456	0.588901	0.555928	0.999951
AC195989.3_FG004	Uncharacterized protein [Source:UniProtKB/TrEMBL;Acc:K7UUX8]	1.27395	-0.168976	0.634992	-0.266108	0.790156	0.999951
AC195995.3_FG008	Uncharacterized protein [Source:UniProtKB/TrEMBL;Acc:K7U2J2]	1.24851	0.336996	0.618401	0.544948	0.585789	0.999951
AC195999.3_FG005	Uncharacterized protein [Source:UniProtKB/TrEMBL;Acc:K7TX74]	1.80816	0.421477	0.624879	0.674494	0.499997	0.999951
AC196002.2_FG002	Uncharacterized protein [Source:UniProtKB/TrEMBL;Acc:K7U9D8]	1.20765	-0.170816	0.633121	-0.269799	0.787315	0.999951
AC196008.1_FG001	0	1.5162	-0.122393	0.627901	-0.194923	0.845453	0.999951
AC196018.3_FG003	0	3.25569	0.54851	0.624812	0.87788	0.380009	0.999951
AC196025.3_FG011	0	3.75951	0.472267	0.637164	0.741201	0.458572	0.999951
AC196025.3_FG013	0	3.45462	-0.414753	0.631262	-0.657022	0.511167	0.999951
AC196025.3_FG015	0	2.82375	0.03708	0.583313	0.0635679	0.949314	0.999951
AC196043.3_FG005	Uncharacterized protein [Source:UniProtKB/TrEMBL;Acc:K7TXP3]	20.9949	0.326538	0.576361	0.566551	0.571019	0.999951
AC196059.3_FG003	Uncharacterized protein [Source:UniProtKB/TrEMBL;Acc:K7VLB0]	28.3717	-0.338735	0.472532	-0.716852	0.473465	0.999951
AC196066.3_FG003	0	26.4354	0.169055	0.442236	0.382273	0.702259	0.999951
AC196090.3_FG006	Putative subtilase family protein [Source:UniProtKB/TrEMBL;Acc:K7WHG7]	1117.15	-0.249809	0.352359	-0.708961	0.478349	0.999951
AC196096.3_FG005	Uncharacterized protein [Source:UniProtKB/TrEMBL;Acc:K7UD80]	1.38976	-0.208416	0.634648	-0.328397	0.742612	0.999951
AC196110.4_FG004	Uncharacterized protein [Source:UniProtKB/TrEMBL;Acc:K7TRY3]	1.62462	0.695175	0.617481	1.12582	0.26024	0.999951
AC196130.3_FG002	0	1.93778	0.341636	0.621999	0.549255	0.582831	0.999951
AC196154.3_FG014	Uncharacterized protein [Source:UniProtKB/TrEMBL;Acc:K7V718]	1.15905	-0.161243	0.633128	-0.254676	0.798973	0.999951
AC196156.3_FG003	Putative uncharacterized protein [Source:UniProtKB/TrEMBL;Acc:B6TWW8]	86.4784	0.348008	0.336524	1.03413	0.301078	0.999951
AC196158.3_FG002	Uncharacterized protein [Source:UniProtKB/TrEMBL;Acc:C0PNQ3]	4.25808	-0.284568	0.615293	-0.462492	0.643729	0.999951
AC196161.3_FG002	0	1.22303	-0.185858	0.632401	-0.293893	0.768839	0.999951
AC196171.6_FG002	Uncharacterized protein [Source:UniProtKB/TrEMBL;Acc:K7VG76]	2.05395	-0.21087	0.641249	-0.328843	NA	NA
AC196202.3_FG007	Uncharacterized protein [Source:UniProtKB/TrEMBL;Acc:K7UF09]	5.76447	-0.0574362	0.593982	-0.0966968	0.922967	0.999951
AC196206.3_FG007	0	1.17265	-0.181327	0.631282	-0.287236	0.773931	0.999951
AC196259.2_FG010	Uncharacterized protein [Source:UniProtKB/TrEMBL;Acc:K7V3J6]	1.23783	-0.178211	0.631788	-0.282074	0.777887	0.999951
AC196278.2_FG003	Uncharacterized protein [Source:UniProtKB/TrEMBL;Acc:K7U574]	7.12519	0.288393	0.614995	0.468935	0.639116	0.999951
AC196278.2_FG004	Uncharacterized protein [Source:UniProtKB/TrEMBL;Acc:K7UCX3]	5.87274	0.897074	0.619068	1.44907	0.147318	0.999951
AC196394.3_FG002	0	1.18527	-0.184049	0.630873	-0.291738	0.770487	0.999951
AC196412.3_FG001	Uncharacterized protein [Source:UniProtKB/TrEMBL;Acc:K7TX83]	1.99012	-0.934792	0.635975	-1.46986	0.141601	0.999951
AC196417.3_FG008	0	26.2155	0.616056	0.567971	1.08466	0.278072	0.999951
AC196420.4_FG002	0	7.10205	0.497028	0.619178	0.802723	0.422135	0.999951
AC196426.3_FG007	Uncharacterized protein [Source:UniProtKB/TrEMBL;Acc:K7V316]	239.404	0.0525106	0.298965	0.175641	0.860576	0.999951
AC196431.2_FG001	Uncharacterized protein [Source:UniProtKB/TrEMBL;Acc:K7TY09]	12.9695	-0.552235	0.610019	-0.905275	0.36532	0.999951
AC196432.3_FG007	0	1.41379	0.425264	0.614279	0.692298	0.48875	0.999951
AC196437.3_FG001	Uncharacterized protein [Source:UniProtKB/TrEMBL;Acc:K7V8C2]	2.29371	-0.88456	0.628168	-1.40816	0.159084	0.999951
AC196439.3_FG002	Uncharacterized protein [Source:UniProtKB/TrEMBL;Acc:K7UHL7]	1.54345	-0.124068	0.632865	-0.196042	0.844578	0.999951
AC196465.3_FG006	Uncharacterized protein [Source:UniProtKB/TrEMBL;Acc:K7V0G4]	19.2564	0.749215	0.583327	1.28438	0.199008	0.999951
AC196475.3_FG005	Putative NAC domain transcription factor superfamily protein [Source:UniProtKB/TrEMBL;Acc:K7TX10]	1222.73	-0.153441	0.209287	-0.733161	0.46346	0.999951
AC196488.3_FG007	Uncharacterized protein [Source:UniProtKB/TrEMBL;Acc:K7UM20]	34.7299	0.222144	0.548773	0.404801	0.685624	0.999951
AC196489.3_FG002	60S ribosomal protein L12 [Source:UniProtKB/TrEMBL;Acc:B6T6G1]	2892.69	0.0504442	0.240241	0.209974	0.833688	0.999951
AC196502.3_FG003	Putative O-Glycosyl hydrolase superfamily protein [Source:UniProtKB/TrEMBL;Acc:K7UXW1]	1.19582	-0.187391	0.630802	-0.297069	0.766414	0.999951
AC196575.3_FG007	Uncharacterized protein [Source:UniProtKB/TrEMBL;Acc:C0HHP9]	1.3326	-0.197717	0.631898	-0.312894	0.754362	0.999951
AC196637.2_FG002	0	19.2174	-0.417388	0.546611	-0.763593	0.44511	0.999951
AC196708.3_FG006	Uncharacterized protein [Source:UniProtKB/TrEMBL;Acc:K7UFV8]	13.0387	0.298086	0.560563	0.531762	0.594891	0.999951
AC196710.3_FG013	0	10.5689	-0.241108	0.572937	-0.420828	0.673881	0.999951
AC196726.2_FG001	Putative uncharacterized protein [Source:UniProtKB/TrEMBL;Acc:B6U3A3]	29.4532	-0.724685	0.481588	-1.50478	0.132381	0.999951
AC196779.3_FG003	Uncharacterized protein [Source:UniProtKB/TrEMBL;Acc:K7VC26]	31.3321	0.159004	0.483799	0.328657	0.742415	0.999951
AC196780.4_FG003	0	1.26115	0.328967	0.614253	0.535555	0.592266	0.999951
AC196795.4_FG009	Uncharacterized protein [Source:UniProtKB/TrEMBL;Acc:K7UUC1]	1.60818	0.930273	0.613487	1.51637	0.129426	0.999951
AC196957.3_FG005	0	3.9757	0.235648	0.611675	0.385251	0.700052	0.999951
AC196961.2_FG004	0	1.06712	-0.143308	0.632438	-0.226597	0.820738	0.999951
AC196974.3_FG008	Uncharacterized protein [Source:UniProtKB/TrEMBL;Acc:K7U995]	1.12751	-0.164944	0.631614	-0.261147	0.79398	0.999951
AC196978.5_FG007	Putative peptidyl-prolyl cis-trans isomerase family protein [Source:UniProtKB/TrEMBL;Acc:K7TIG5]	1.15228	0.288388	0.616368	0.467884	0.639868	0.999951
AC196984.3_FG001	0	3.13264	0.681487	0.618169	1.10243	0.270276	0.999951
AC197013.3_FG003	0	8.79905	-0.6187	0.593995	-1.04159	0.297602	0.999951
AC197021.3_FG004	Uncharacterized protein [Source:UniProtKB/TrEMBL;Acc:K7UXN7]	1.09111	-0.146362	0.631713	-0.231692	0.816778	0.999951
AC197029.3_FG003	0	5.16102	0.65362	0.622658	1.04973	0.293844	0.999951
AC197047.3_FG001	Uncharacterized protein [Source:UniProtKB/TrEMBL;Acc:B6TZY5]	13.7857	0.186912	0.571214	0.327218	0.743503	0.999951
AC197054.3_FG002	0	1.33665	-0.218492	0.633173	-0.345075	0.730038	0.999951
AC197056.3_FG002	0	1.19247	0.861866	0.598966	1.43892	0.150172	0.999951
AC197056.3_FG005	0	212.266	0.296482	0.275963	1.07435	0.282665	0.999951
AC197109.3_FG004	0	1.6506	0.901435	0.605702	1.48825	0.136685	0.999951
AC197122.3_FG003	0	69.8307	-0.461841	0.392523	-1.17659	0.239358	0.999951
AC197124.3_FG002	Uncharacterized protein [Source:UniProtKB/TrEMBL;Acc:K7UGJ3]	1.06712	-0.143308	0.632438	-0.226597	0.820738	0.999951
AC197145.4_FG001	Uncharacterized protein [Source:UniProtKB/TrEMBL;Acc:K7TVC8]	1.58288	-0.224423	0.6408	-0.350223	0.726172	0.999951
AC197146.3_FG001	Uncharacterized protein [Source:UniProtKB/TrEMBL;Acc:C0PCF3]	63.9252	0.278376	0.459216	0.606199	0.544383	0.999951
AC197146.3_FG002	Putative MYB DNA-binding domain superfamily protein [Source:UniProtKB/TrEMBL;Acc:K7TLS0]	27.7965	-0.438181	0.494979	-0.885252	0.376021	0.999951
AC197150.3_FG003	0	4.01416	-1.57798	0.622789	-2.53374	0.0112853	0.999951
AC197164.4_FG002	0	1.17562	-0.180215	0.632155	-0.285081	0.775582	0.999951
AC197230.3_FG001	0	1.32563	-0.212506	0.632863	-0.335785	0.737033	0.999951
AC197246.3_FG001	Ras-related protein ARA-4; Uncharacterized protein [Source:UniProtKB/TrEMBL;Acc:B4FM31]	351.736	-0.00734784	0.317907	-0.0231132	0.98156	0.999951
AC197340.3_FG003	0	4.18414	-0.317314	0.636497	-0.498532	0.618109	0.999951
AC197355.3_FG001	0	15.1311	0.618239	0.564751	1.09471	0.273643	0.999951
AC197377.3_FG001	Uncharacterized protein [Source:UniProtKB/TrEMBL;Acc:K7U232]	11.2381	0.2762	0.569035	0.485383	0.627405	0.999951
AC197377.3_FG004	Uncharacterized protein [Source:UniProtKB/TrEMBL;Acc:K7TXZ1]	2.77472	-0.383882	0.640534	-0.599316	0.548962	0.999951
AC197387.3_FG004	0	34.6293	0.0528837	0.562239	0.094059	0.925062	0.999951
AC197432.4_FG001	Uncharacterized protein [Source:UniProtKB/TrEMBL;Acc:C4JBD3]	46.4925	-0.404671	0.47855	-0.845619	0.397765	0.999951
AC197477.3_FG002	0	1.43058	-0.205019	0.634421	-0.323159	0.746575	0.999951
AC197541.3_FG009	0	1.13495	-0.157962	0.632461	-0.249757	0.802775	0.999951
AC197544.3_FG002	0	1.59438	0.0587306	0.623356	0.0942168	0.924937	0.999951
AC197545.3_FG002	0	21.36	0.506426	0.55007	0.920657	0.357229	0.999951
AC197555.3_FG008	DNA-damage-repair/toleration protein DRT102 [Source:UniProtKB/TrEMBL;Acc:B6TXN0]	613.919	-0.00407778	0.317986	-0.0128238	0.989768	0.999951
AC197575.3_FG008	0	7.77051	-0.411027	0.621531	-0.661314	0.508411	0.999951
AC197578.4_FG001	Glycosyl hydrolase family protein [Source:Projected from Arabidopsis thaliana (AT3G62710) TAIR;Acc:AT3G62710]	51.1247	-0.263142	0.492564	-0.534228	0.593184	0.999951
AC197595.3_FG001	0	1.21886	-0.168263	0.633739	-0.265508	0.790618	0.999951
AC197672.3_FG002	Uncharacterized protein [Source:UniProtKB/TrEMBL;Acc:K7TS88]	501.514	0.511365	0.306399	1.66895	0.0951267	0.999951
AC197699.3_FG002	Uncharacterized protein [Source:UniProtKB/TrEMBL;Acc:K7V6L0]	2.61223	0.478599	0.612839	0.780953	0.43483	0.999951
AC197699.3_FG003	Uncharacterized protein [Source:UniProtKB/TrEMBL;Acc:K7VEC5]	74.6724	0.17084	0.418704	0.40802	0.683259	0.999951
AC197699.3_FG005	Uncharacterized protein [Source:UniProtKB/TrEMBL;Acc:K7VRS4]	3.05965	0.13052	0.607729	0.214766	0.82995	0.999951
AC197699.3_FG006	Uncharacterized protein [Source:UniProtKB/TrEMBL;Acc:K7VAE5]	1.65103	-0.272416	0.636561	-0.427949	0.668688	0.999951
AC197699.3_FG008	Uncharacterized protein [Source:UniProtKB/TrEMBL;Acc:K7VEC8]	1.75149	0.207196	0.628803	0.329509	0.741771	0.999951
AC197699.3_FG010	Uncharacterized protein [Source:UniProtKB/TrEMBL;Acc:K7W678]	1.53511	0.243703	0.627453	0.3884	0.69772	0.999951
AC197705.4_FG001	Pyruvate decarboxylase isozyme 1 [Source:UniProtKB/Swiss-Prot;Acc:P28516]	1282.6	-0.119712	0.392736	-0.304815	0.760507	0.999951
AC197705.4_FG003	PEBP (phosphatidylethanolamine-binding protein) family protein [Source:Projected from Arabidopsis thaliana (AT5G01300) TAIR;Acc:AT5G01300]	2527.35	-0.0129329	0.535866	-0.0241347	0.980745	0.999951
AC197705.4_FG004	Uncharacterized protein [Source:UniProtKB/TrEMBL;Acc:K7VGP2]	42.8547	-0.310352	0.516383	-0.601011	0.547833	0.999951
AC197705.4_FG006	Putative RING zinc finger domain superfamily protein [Source:UniProtKB/TrEMBL;Acc:K7UWQ3]	482.596	-0.0624177	0.1949	-0.320255	0.748775	0.999951
AC197705.4_FG007	Uncharacterized protein [Source:UniProtKB/TrEMBL;Acc:K7VWF2]	933.793	-0.172426	0.202029	-0.853473	0.393397	0.999951
AC197705.4_FG008	Uncharacterized protein [Source:UniProtKB/TrEMBL;Acc:K7V0N1]	1.22878	-0.163513	0.635327	-0.257368	0.796895	0.999951
AC197705.4_FG011	UDP-glucose pyrophosphorylase 3 [Source:Projected from Arabidopsis thaliana (AT3G56040) TAIR;Acc:AT3G56040]	19.836	0.198339	0.526943	0.376397	0.706622	0.999951
AC197714.3_FG004	Uncharacterized protein [Source:UniProtKB/TrEMBL;Acc:K7TYN4]	6.26541	-0.726932	0.605757	-1.20004	0.230124	0.999951
AC197717.3_FG002	Ninja-family protein 1 [Source:UniProtKB/Swiss-Prot;Acc:B4FAF3]	2645.51	-0.139424	0.245426	-0.568091	0.569973	0.999951
AC197718.3_FG002	0	3.6174	0.0210963	0.59876	0.0352333	0.971894	0.999951
AC197738.3_FG007	0	1.08118	-0.155888	0.630655	-0.247185	0.804765	0.999951
AC197757.3_FG002	Uncharacterized protein [Source:UniProtKB/TrEMBL;Acc:K7TWA2]	1.11753	0.187114	0.621256	0.301186	0.763273	0.999951
AC197758.3_FG004	Uncharacterized protein [Source:UniProtKB/TrEMBL;Acc:K7U6B6]	408.403	-0.276109	0.417544	-0.661268	0.50844	0.999951
AC197764.4_FG003	0	33.0783	0.120794	0.526292	0.22952	0.818465	0.999951
AC197770.3_FG002	Uncharacterized protein [Source:UniProtKB/TrEMBL;Acc:K7TS49]	1.89467	-0.165516	0.638247	-0.259329	0.795381	0.999951
AC197771.3_FG001	Uncharacterized protein [Source:UniProtKB/TrEMBL;Acc:K7TLS7]	3.32399	-0.0595236	0.610605	-0.0974831	0.922343	0.999951
AC197783.3_FG005	Uncharacterized protein [Source:UniProtKB/TrEMBL;Acc:K7V3K8]	3.01772	-0.103866	0.62553	-0.166045	0.868121	0.999951
AC197903.4_FG001	0	1.24357	-0.161653	0.635523	-0.254362	0.799216	0.999951
AC198019.2_FG004	Uncharacterized protein [Source:UniProtKB/TrEMBL;Acc:K7VV16]	2.2885	-0.259423	0.633142	-0.409739	0.681997	0.999951
AC198025.3_FG001	0	1.22158	-1.24727	0.612164	-2.03747	0.0416029	0.999951
AC198122.3_FG002	Uncharacterized protein [Source:UniProtKB/TrEMBL;Acc:K7VHF0]	2.75988	1.15922	0.612426	1.89284	0.0583792	0.999951
AC198169.4_FG004	P-loop containing nucleoside triphosphate hydrolases superfamily protein [Source:Projected from Arabidopsis thaliana (AT1G12770) TAIR;Acc:AT1G12770]	742.069	-0.242485	0.245835	-0.986374	0.32395	0.999951
AC198206.5_FG001	D-arabinono-1,4-lactone oxidase family protein [Source:Projected from Arabidopsis thaliana (AT5G11540) TAIR;Acc:AT5G11540]	36.1027	0.0512388	0.488985	0.104786	0.916546	0.999951
AC198208.3_FG002	Uncharacterized protein [Source:UniProtKB/TrEMBL;Acc:K7TY50]	1.27524	-0.189782	0.632876	-0.299872	0.764275	0.999951
AC198229.4_FG002	0	1.28686	-0.17922	0.635458	-0.282033	0.777918	0.999951
AC198230.4_FG003	Uncharacterized protein [Source:UniProtKB/TrEMBL;Acc:K7VS62]	7.06486	0.657249	0.633499	1.03749	0.299507	0.999951
AC198291.3_FG001	Uncharacterized protein [Source:UniProtKB/TrEMBL;Acc:K7VAJ8]	12.1384	0.474469	0.602674	0.787274	0.431122	0.999951
AC198324.3_FG003	Uncharacterized protein [Source:UniProtKB/TrEMBL;Acc:K7TY02]	1.13785	-0.168188	0.63109	-0.266504	0.789851	0.999951
AC198352.4_FG005	Uncharacterized protein [Source:UniProtKB/TrEMBL;Acc:K7UHQ8]	47.3272	0.589721	0.412961	1.42803	0.153283	0.999951
AC198353.5_FG004	NOL1/NOP2/sun family protein / antitermination NusB domain-containing protein [Source:Projected from Arabidopsis thaliana (AT3G13180) TAIR;Acc:AT3G13180]	18.1857	-0.254721	0.583858	-0.436272	0.662639	0.999951
AC198361.3_FG004	Uncharacterized protein [Source:UniProtKB/TrEMBL;Acc:C0P9S2]	775.469	0.119725	0.24071	0.497384	0.618919	0.999951
AC198366.3_FG004	Uncharacterized protein [Source:UniProtKB/TrEMBL;Acc:K7TE25]	458.814	-0.228567	0.370374	-0.617126	0.537151	0.999951
AC198371.3_FG011	Uncharacterized protein [Source:UniProtKB/TrEMBL;Acc:K7TEP7]	1.16059	0.383878	0.613079	0.626148	0.531218	0.999951
AC198380.3_FG001	0	4.47078	-0.101777	0.622675	-0.163451	0.870163	0.999951
AC198382.3_FG001	Uncharacterized protein [Source:UniProtKB/TrEMBL;Acc:K7TY42]	2.01822	0.331513	0.627124	0.528624	0.597067	0.999951
AC198386.3_FG001	0	1.19659	-0.599034	0.628441	-0.953205	0.340486	0.999951
AC198393.3_FG001	0	1.27782	-0.204208	0.630152	-0.324063	0.745891	0.999951
AC198403.3_FG001	Putative AP2/EREBP transcription factor superfamily protein [Source:UniProtKB/TrEMBL;Acc:K7TV92]	1.83566	-0.297862	0.636867	-0.467699	0.64	0.999951
AC198418.3_FG005	Nucleolar RNA helicase 2 [Source:UniProtKB/TrEMBL;Acc:B6SSK6]	102.366	0.476187	0.331575	1.43614	0.150963	0.999951
AC198479.3_FG007	0	1.21299	-0.188887	0.630217	-0.299717	0.764393	0.999951
AC198481.3_FG004	0	289.891	0.25428	0.306807	0.828795	0.40722	0.999951
AC198490.3_FG003	Uncharacterized protein [Source:UniProtKB/TrEMBL;Acc:K7UVR2]	2.27523	0.806703	0.619025	1.30318	0.192512	0.999951
AC198506.3_FG001	Uncharacterized protein [Source:UniProtKB/TrEMBL;Acc:K7TU22]	1.24179	0.0455232	0.622736	0.0731019	0.941725	0.999951
AC198509.3_FG004	Uncharacterized protein [Source:UniProtKB/TrEMBL;Acc:K7UIC7]	1.27188	-0.183449	0.635327	-0.288748	0.772774	0.999951
AC198509.3_FG005	Uncharacterized protein [Source:UniProtKB/TrEMBL;Acc:K7TP75]	1.10831	-0.0349873	0.628894	-0.0556331	0.955634	0.999951
AC198518.3_FG002	SAM domain family protein [Source:UniProtKB/TrEMBL;Acc:B6TGT5]	17.13	-0.587415	0.530484	-1.10732	0.268156	0.999951
AC198518.3_FG003	Putative uncharacterized protein [Source:UniProtKB/TrEMBL;Acc:B6T607]	313.497	0.150575	0.209948	0.717201	0.47325	0.999951
AC198605.3_FG005	Uncharacterized protein [Source:UniProtKB/TrEMBL;Acc:K7UH95]	1.68163	0.128055	0.626167	0.204505	0.837959	0.999951
AC198699.3_FG004	Uncharacterized protein [Source:UniProtKB/TrEMBL;Acc:K7TY15]	1.61674	-0.269384	0.631653	-0.426475	0.669762	0.999951
AC198700.2_FG004	0	93.5986	0.389472	0.488548	0.797202	0.425334	0.999951
AC198723.4_FG003	0	1.13315	-0.15803	0.632601	-0.249809	0.802735	0.999951
AC198725.4_FG004	Ovate protein [Source:UniProtKB/TrEMBL;Acc:B6SI20]	38.407	-0.280631	0.542472	-0.51732	0.604933	0.999951
AC198725.4_FG007	Uncharacterized protein [Source:UniProtKB/TrEMBL;Acc:C0PLK1]	62.3861	0.0432279	0.410704	0.105253	0.916175	0.999951
AC198725.4_FG009	Uncharacterized protein; WRKY11-superfamily of TFs having WRKY and zinc finger domains [Source:UniProtKB/TrEMBL;Acc:B4FQT1]	25.1595	-0.0488569	0.549601	-0.0888951	0.929165	0.999951
AC198781.3_FG002	Uncharacterized protein [Source:UniProtKB/TrEMBL;Acc:K7UBQ2]	1.60628	-0.108145	0.634607	-0.170412	0.864686	0.999951
AC198787.3_FG009	Uncharacterized protein [Source:UniProtKB/TrEMBL;Acc:K7TIC4]	1.27741	-0.198044	0.63225	-0.313237	0.754101	0.999951
AC198901.4_FG004	0	21.1128	0.434543	0.558842	0.777577	0.436818	0.999951
AC198923.4_FG002	Uncharacterized protein [Source:UniProtKB/TrEMBL;Acc:K7V5S6]	43.5147	0.454407	0.471774	0.963188	0.335453	0.999951
AC198937.4_FG003	Uncharacterized protein [Source:UniProtKB/TrEMBL;Acc:K7U499]	24.6323	-1.39535	0.589408	-2.36738	0.0179146	0.999951
AC198937.4_FG005	Putative NAC domain transcription factor superfamily protein [Source:UniProtKB/TrEMBL;Acc:K7TWF1]	1.92391	0.518935	0.628577	0.825571	0.409047	0.999951
AC198940.4_FG008	0	1.25304	-1.64747	0.619148	-2.66086	0.00779414	0.984543
AC198979.4_FG009	0	1.17881	-0.171065	0.632246	-0.270566	0.786725	0.999951
AC198982.3_FG006	Uncharacterized protein [Source:UniProtKB/TrEMBL;Acc:K7VZS7]	4.25872	-0.697426	0.638694	-1.09196	0.274852	0.999951
AC199001.3_FG005	Uncharacterized protein [Source:UniProtKB/TrEMBL;Acc:K7UYI5]	255.968	0.225234	0.312159	0.721537	0.470579	0.999951
AC199039.3_FG003	Uncharacterized protein [Source:UniProtKB/TrEMBL;Acc:B4FWT4]	428.992	-0.00143565	0.417272	-0.00344057	0.997255	0.999951
AC199043.2_FG002	Uncharacterized protein [Source:UniProtKB/TrEMBL;Acc:K7VT45]	5.10892	0.703765	0.629167	1.11857	0.263325	0.999951
AC199054.3_FG003	Uncharacterized protein [Source:UniProtKB/TrEMBL;Acc:K7VCX8]	1.28118	-0.193525	0.63221	-0.306109	0.759522	0.999951
AC199054.3_FG007	Uncharacterized protein [Source:UniProtKB/TrEMBL;Acc:K7VYM0]	1.15384	0.282501	0.616868	0.45796	0.646981	0.999951
AC199058.2_FG001	Uncharacterized protein [Source:UniProtKB/TrEMBL;Acc:K7TFK0]	14.1244	0.262207	0.552724	0.474391	0.635221	0.999951
AC199067.2_FG004	Putative uncharacterized protein [Source:UniProtKB/TrEMBL;Acc:B6TEP1]	27.8216	-0.447121	0.464844	-0.961874	0.336113	0.999951
AC199068.2_FG017	Uncharacterized protein [Source:UniProtKB/TrEMBL;Acc:B4FQI0]	169.152	0.491403	0.381517	1.28802	0.197738	0.999951
AC199175.2_FG003	0	1.54873	-0.241114	0.637071	-0.378472	0.70508	0.999951
AC199175.2_FG006	0	1.13803	-0.159727	0.631821	-0.252805	0.800419	0.999951
AC199183.3_FG001	Uncharacterized protein [Source:UniProtKB/TrEMBL;Acc:K7TIT5]	1.58366	-0.155844	0.630716	-0.247091	0.804838	0.999951
AC199194.3_FG002	Uncharacterized protein [Source:UniProtKB/TrEMBL;Acc:K7V0I0]	3.38957	0.120155	0.627077	0.191611	0.848047	0.999951
AC199198.3_FG002	0	1.68061	0.957066	0.597474	1.60185	0.109188	0.999951
AC199204.3_FG002	Uncharacterized protein [Source:UniProtKB/TrEMBL;Acc:K7VC15]	1.12754	-0.159074	0.631761	-0.251795	0.8012	0.999951
AC199315.4_FG001	Protein transport protein Sec61 beta subunit; Uncharacterized protein [Source:UniProtKB/TrEMBL;Acc:B4FEC8]	836.883	-0.157285	0.288291	-0.545578	0.585356	0.999951
AC199325.3_FG005	Uncharacterized protein [Source:UniProtKB/TrEMBL;Acc:K7TFJ3]	1.19666	-0.171659	0.633116	-0.271133	0.786289	0.999951
AC199335.3_FG002	Uncharacterized protein [Source:UniProtKB/TrEMBL;Acc:K7TGV1]	7.65098	0.479798	0.612095	0.783861	0.433121	0.999951
AC199355.3_FG004	Uncharacterized protein [Source:UniProtKB/TrEMBL;Acc:K7TKF7]	1.1523	-0.167178	0.630427	-0.265182	0.790869	0.999951
AC199363.4_FG003	Uncharacterized protein [Source:UniProtKB/TrEMBL;Acc:K7V2A6]	11.7186	0.185127	0.619091	0.299031	0.764917	0.999951
AC199382.3_FG005	Uncharacterized protein [Source:UniProtKB/TrEMBL;Acc:K7TRJ5]	4.35408	-1.51009	0.609544	-2.4774	0.0132342	0.999951
AC199384.3_FG002	0	5.03454	-0.787554	0.606891	-1.29769	0.194395	0.999951
AC199439.4_FG005	Uncharacterized protein [Source:UniProtKB/TrEMBL;Acc:K7UZU9]	3.47227	0.212791	0.628628	0.338501	0.734986	0.999951
AC199517.4_FG006	0	1.12843	-0.149566	0.63236	-0.23652	0.813029	0.999951
AC199524.3_FG002	0	1.16754	-0.158163	0.634228	-0.249379	0.803068	0.999951
AC199526.5_FG001	0	3.1837	-0.9436	0.619811	-1.5224	0.127909	0.999951
AC199526.5_FG002	Uncharacterized protein [Source:UniProtKB/TrEMBL;Acc:B4FIE9]	11951.7	-0.172114	0.298139	-0.577293	0.563741	0.999951
AC199541.4_FG001	Indole-3-acetate beta-glucosyltransferase [Source:UniProtKB/TrEMBL;Acc:B6SRX8]	50.9236	0.468239	0.455975	1.0269	0.304469	0.999951
AC199541.4_FG004	0	2.7658	0.836131	0.613447	1.36301	0.172881	0.999951
AC199541.4_FG007	Uncharacterized protein [Source:UniProtKB/TrEMBL;Acc:C0PDJ5]	105.045	-0.300202	0.374301	-0.802032	0.422534	0.999951
AC199571.3_FG001	Uncharacterized protein [Source:UniProtKB/TrEMBL;Acc:K7UGW1]	3.8237	0.235576	0.629524	0.374212	0.708246	0.999951
AC199571.3_FG004	Putative thioredoxin superfamily protein [Source:UniProtKB/TrEMBL;Acc:K7TRY7]	6.74947	-0.478797	0.597734	-0.80102	0.42312	0.999951
AC199624.4_FG007	0	1.47654	-0.205348	0.636606	-0.322568	0.747023	0.999951
AC199632.4_FG007	Uncharacterized protein [Source:UniProtKB/TrEMBL;Acc:K7VKZ2]	1.34276	-0.202985	0.634342	-0.319993	0.748973	0.999951
AC199703.3_FG003	Uncharacterized protein [Source:UniProtKB/TrEMBL;Acc:K7UDM7]	4.06016	-0.482121	0.640212	-0.753065	0.451411	0.999951
AC199705.3_FG006	Uncharacterized protein [Source:UniProtKB/TrEMBL;Acc:K7UK55]	2.33181	0.235954	0.623028	0.378721	0.704895	0.999951
AC199705.3_FG008	Uncharacterized protein [Source:UniProtKB/TrEMBL;Acc:K7U531]	2.22854	-0.351442	0.636033	-0.552553	0.580569	0.999951
AC199765.4_FG008	Uncharacterized protein [Source:UniProtKB/TrEMBL;Acc:B4FZK1]	703.154	-0.0854071	0.286603	-0.297998	0.765705	0.999951
AC199771.4_FG001	Uncharacterized protein [Source:UniProtKB/TrEMBL;Acc:K7UYD7]	48.9099	-0.0697868	0.535331	-0.130362	0.89628	0.999951
AC199782.5_FG001	Uncharacterized protein [Source:UniProtKB/TrEMBL;Acc:B4FEF1]	68.7438	0.182191	0.411769	0.442459	0.658157	0.999951
AC199782.5_FG002	Hydroxymethylglutaryl-CoA synthase [Source:UniProtKB/TrEMBL;Acc:B6T7Q4]	276.393	0.0794788	0.197554	0.402315	0.687453	0.999951
AC199782.5_FG003	Uncharacterized protein [Source:UniProtKB/TrEMBL;Acc:B4FBV6]	111.776	-0.0904186	0.335361	-0.269615	0.787456	0.999951
AC199801.4_FG005	0	3.9702	-0.919435	0.638486	-1.44002	0.149861	0.999951
AC199820.4_FG006	0	37.5835	0.44728	0.533107	0.839005	0.401467	0.999951
AC199826.4_FG003	0	180.97	-0.295356	0.324367	-0.91056	0.362527	0.999951
AC199873.4_FG002	0	2.08095	-0.614435	0.620517	-0.990198	0.322077	0.999951
AC199893.4_FG002	0	3.35217	-0.120266	0.633995	-0.189695	0.849548	0.999951
AC199908.4_FG002	0	6.45345	0.37573	0.597862	0.628456	0.529706	0.999951
AC199911.5_FG001	Uncharacterized protein [Source:UniProtKB/TrEMBL;Acc:K7TLG8]	256.772	-0.339252	0.489232	-0.693438	0.488035	0.999951
AC199918.4_FG003	Uncharacterized protein [Source:UniProtKB/TrEMBL;Acc:K7UZ03]	1.33271	-0.166872	0.637742	-0.261661	0.793583	0.999951
AC199956.4_FG003	Uncharacterized protein [Source:UniProtKB/TrEMBL;Acc:K7VS15]	1.23633	-0.946434	0.622563	-1.52022	0.128455	0.999951
AC200045.3_FG006	Uncharacterized protein [Source:UniProtKB/TrEMBL;Acc:K7TSL9]	1.35957	0.562023	0.613901	0.915495	0.359932	0.999951
AC200057.4_FG006	0	4.67148	0.549934	0.625772	0.878809	0.379505	0.999951
AC200057.4_FG007	0	178.609	0.162902	0.283479	0.574651	0.565528	0.999951
AC200065.5_FG009	Uncharacterized protein [Source:UniProtKB/TrEMBL;Acc:K7U1C8]	1.14385	0.78404	0.603663	1.2988	0.194011	0.999951
AC200099.4_FG006	Putative cytochrome P450 superfamily protein [Source:UniProtKB/TrEMBL;Acc:K7VRC7]	8.42378	-0.459689	0.623054	-0.737799	0.460637	0.999951
AC200112.4_FG008	0	9.37488	0.429144	0.595402	0.720765	0.471054	0.999951
AC200122.4_FG004	Uncharacterized protein [Source:UniProtKB/TrEMBL;Acc:K7VET9]	1.18634	-0.186044	0.630657	-0.295	0.767994	0.999951
AC200138.3_FG003	0	6.08586	-0.593772	0.593207	-1.00095	0.31685	0.999951
AC200143.3_FG003	0	1.15963	0.347719	0.618475	0.562221	0.573966	0.999951
AC200178.2_FG003	0	2.44587	-0.332882	0.596648	-0.557921	0.576898	0.999951
AC200207.2_FG001	0	3.03076	0.629565	0.608247	1.03505	0.300646	0.999951
AC200209.1_FG001	Uncharacterized protein [Source:UniProtKB/TrEMBL;Acc:K7THX9]	2.64482	1.20665	0.606294	1.99021	0.0465675	0.999951
AC200210.1_FG006	0	28.569	-0.466809	0.518727	-0.899914	0.368166	0.999951
AC200215.3_FG002	0	1.24447	-0.190496	0.630526	-0.302123	0.762558	0.999951
AC200234.3_FG006	Uncharacterized protein [Source:UniProtKB/TrEMBL;Acc:K7UV09]	1.09172	-0.146867	0.631462	-0.232583	0.816086	0.999951
AC200240.3_FG002	Uncharacterized protein [Source:UniProtKB/TrEMBL;Acc:K7V220]	1.38704	-0.204785	0.634295	-0.322854	0.746805	0.999951
AC200256.3_FG003	0	1.11269	-0.948288	0.620635	-1.52793	0.12653	0.999951
AC200287.4_FG006	Uncharacterized protein [Source:UniProtKB/TrEMBL;Acc:K7UH34]	9.39599	-0.175201	0.581114	-0.301492	0.76304	0.999951
AC200298.4_FG001	0	2.3564	-0.844961	0.590831	-1.43012	0.152682	0.999951
AC200495.3_FG001	0	1.95526	0.481352	0.614949	0.782752	0.433773	0.999951
AC200497.4_FG015	Uncharacterized protein [Source:UniProtKB/TrEMBL;Acc:K7URT0]	1.2613	-0.18742	0.634456	-0.295403	0.767686	0.999951
AC200565.4_FG001	Uncharacterized protein [Source:UniProtKB/TrEMBL;Acc:K7UV12]	12.5636	0.433532	0.584652	0.741521	0.458378	0.999951
AC200725.4_FG003	0	18.1821	1.16085	0.54258	2.1395	0.0323953	0.999951
AC200739.5_FG001	Uncharacterized protein [Source:UniProtKB/TrEMBL;Acc:K7VVP9]	1.27517	0.02487	0.622013	0.0399831	0.968107	0.999951
AC200753.3_FG003	C2 calcium/lipid-binding plant phosphoribosyltransferase family protein [Source:Projected from Arabidopsis thaliana (AT5G17980) TAIR;Acc:AT5G17980]	79.999	1.11662	0.474037	2.35556	0.0184949	0.999951
AC200876.4_FG003	0	1.18123	-0.168357	0.631691	-0.266518	0.78984	0.999951
AC200884.4_FG002	Uncharacterized protein [Source:UniProtKB/TrEMBL;Acc:K7UXR4]	1.16303	-0.158162	0.633394	-0.249705	0.802815	0.999951
AC200887.4_FG002	0	2.13177	-0.440462	0.635788	-0.692782	0.488447	0.999951
AC201740.3_FG003	Uncharacterized protein [Source:UniProtKB/TrEMBL;Acc:K7VYD4]	2.58005	0.0888593	0.635658	0.139791	0.888825	0.999951
AC201767.3_FG003	0	4.11954	0.187378	0.630011	0.29742	0.766146	0.999951
AC201797.4_FG006	0	5.00245	0.481676	0.629489	0.765186	0.444161	0.999951
AC201815.4_FG001	Pentatricopeptide repeat (PPR-like) superfamily protein [Source:Projected from Arabidopsis thaliana (AT1G03540) TAIR;Acc:AT1G03540]	13.4248	0.89581	0.568875	1.5747	0.115325	0.999951
AC201828.3_FG002	0	1.49537	0.192255	0.615671	0.312269	0.754836	0.999951
AC201832.3_FG006	Uncharacterized protein [Source:UniProtKB/TrEMBL;Acc:K7V4M9]	1.11396	-0.15414	0.632083	-0.24386	0.807339	0.999951
AC201891.3_FG001	Uncharacterized protein [Source:UniProtKB/TrEMBL;Acc:K7TWR9]	15.3672	0.697978	0.630793	1.10651	0.268506	0.999951
AC201985.4_FG003	Uncharacterized protein [Source:UniProtKB/TrEMBL;Acc:K7VH47]	2.5801	0.459952	0.622506	0.738871	0.459985	0.999951
AC202000.4_FG006	Uncharacterized protein [Source:UniProtKB/TrEMBL;Acc:K7TXR6]	2.49991	-0.00795096	0.640673	-0.0124103	NA	NA
AC202011.3_FG010	0	82.5436	0.296033	0.412777	0.717174	0.473267	0.999951
AC202041.4_FG003	0	1.2498	-0.179292	0.636395	-0.28173	0.77815	0.999951
AC202069.3_FG002	Putative cytochrome P450 superfamily protein [Source:UniProtKB/TrEMBL;Acc:K7VM54]	1.64143	-0.267474	0.635069	-0.421172	0.673629	0.999951
AC202073.4_FG001	0	14.4304	-0.217592	0.584135	-0.372504	0.709518	0.999951
AC202076.3_FG009	0	1.14199	-1.24631	0.612509	-2.03476	0.0418747	0.999951
AC202092.2_FG003	Uncharacterized protein [Source:UniProtKB/TrEMBL;Acc:K7TGN1]	6.24231	-0.425284	0.584671	-0.72739	0.466987	0.999951
AC202107.3_FG001	Uncharacterized protein [Source:UniProtKB/TrEMBL;Acc:K7TIQ4]	1.51258	0.273591	0.618112	0.442625	0.658037	0.999951
AC202110.3_FG004	0	7.21878	0.183119	0.616638	0.296964	0.766494	0.999951
AC202122.2_FG001	Putative cytochrome P450 superfamily protein [Source:UniProtKB/TrEMBL;Acc:K7W795]	1.09988	-0.15254	0.63245	-0.241189	0.809408	0.999951
AC202129.3_FG001	0	1.23113	-0.174306	0.632588	-0.275544	0.782898	0.999951
AC202178.3_FG002	Uncharacterized protein [Source:UniProtKB/TrEMBL;Acc:K7UER8]	3.29057	-1.13543	0.623903	-1.81988	0.0687779	0.999951
AC202179.3_FG005	Uncharacterized protein [Source:UniProtKB/TrEMBL;Acc:K7UGX5]	2.15971	0.559049	0.614361	0.909968	0.362839	0.999951
AC202181.3_FG010	Uncharacterized protein [Source:UniProtKB/TrEMBL;Acc:K7V4I6]	3.33896	0.140745	0.61575	0.228575	0.819199	0.999951
AC202185.4_FG004	Hsp20/alpha crystallin family protein [Source:UniProtKB/TrEMBL;Acc:B6TM52]	158.54	0.0117357	0.374889	0.0313046	0.975027	0.999951
AC202391.4_FG002	0	5.06561	-0.19896	0.606391	-0.328106	0.742832	0.999951
AC202396.4_FG010	0	3.62242	0.478978	0.628422	0.762191	0.445946	0.999951
AC202417.5_FG002	0	1.58895	0.567921	0.604132	0.94006	0.347187	0.999951
AC202432.3_FG006	Uncharacterized protein [Source:UniProtKB/TrEMBL;Acc:K7V3B2]	2.87185	1.58375	0.614986	2.57526	0.0100166	0.999951
AC202435.3_FG001	0	107.942	0.243526	0.448246	0.543286	0.586933	0.999951
AC202435.3_FG003	0	1.16587	-0.163805	0.63323	-0.258682	0.795881	0.999951
AC202439.3_FG001	Uncharacterized protein [Source:UniProtKB/TrEMBL;Acc:K7UJT8]	11.7258	0.739745	0.60803	1.21663	0.223747	0.999951
AC202439.3_FG006	solute:sodium symporters;urea transmembrane transporters [Source:Projected from Arabidopsis thaliana (AT5G45380) TAIR;Acc:AT5G45380]	36.2724	0.034553	0.549522	0.0628783	0.949863	0.999951
AC202532.4_FG006	0	2.18156	0.180904	0.626934	0.288554	0.772923	0.999951
AC202549.3_FG008	Uncharacterized protein [Source:UniProtKB/TrEMBL;Acc:K7UZY4]	2.85978	-0.644636	0.620482	-1.03893	0.298839	0.999951
AC202567.4_FG004	0	3.53859	-1.74538	0.641714	-2.71988	0.00653063	0.961042
AC202707.3_FG002	Uncharacterized protein [Source:UniProtKB/TrEMBL;Acc:K7UT92]	21.6959	0.675677	0.583828	1.15732	0.247141	0.999951
AC202864.3_FG002	Uncharacterized protein [Source:UniProtKB/TrEMBL;Acc:B7ZZ65]	110.67	0.0729095	0.323406	0.225443	0.821635	0.999951
AC202877.3_FG002	Uncharacterized protein [Source:UniProtKB/TrEMBL;Acc:K7VSD3]	3.88927	0.0105766	0.615083	0.0171954	0.986281	0.999951
AC202915.3_FG002	Uncharacterized protein [Source:UniProtKB/TrEMBL;Acc:K7VHV1]	374.8	0.120611	0.313787	0.384373	0.700702	0.999951
AC202930.4_FG007	Uncharacterized protein [Source:UniProtKB/TrEMBL;Acc:K7WAM6]	1.43503	0.615293	0.604594	1.0177	0.308822	0.999951
AC202950.3_FG008	0	7.89544	-0.700075	0.61507	-1.1382	0.255036	0.999951
AC202953.3_FG003	0	1.19003	0.180023	0.62192	0.289463	0.772227	0.999951
AC202959.3_FG001	0	1.17874	-0.166686	0.633325	-0.263193	0.792402	0.999951
AC202989.3_FG007	0	2.16446	-0.225494	0.594493	-0.379304	0.704462	0.999951
AC202991.3_FG003	Uncharacterized protein [Source:UniProtKB/TrEMBL;Acc:K7U4N3]	3.37633	-1.13906	0.615381	-1.85099	0.0641716	0.999951
AC203001.3_FG001	Uncharacterized protein [Source:UniProtKB/TrEMBL;Acc:K7U363]	1.25148	-0.20547	0.630267	-0.326004	0.744421	0.999951
AC203019.3_FG001	0	8.30505	0.871756	0.610795	1.42725	0.153508	0.999951
AC203027.3_FG003	Uncharacterized protein [Source:UniProtKB/TrEMBL;Acc:K7UCW5]	2.17238	1.47992	0.611519	2.42007	0.0155174	0.999951
AC203031.3_FG002	0	36.3718	-0.606581	0.472875	-1.28275	0.199579	0.999951
AC203093.3_FG001	Uncharacterized protein [Source:UniProtKB/TrEMBL;Acc:K7UAT4]	1.92829	-0.149288	0.635956	-0.234745	0.814406	0.999951
AC203148.3_FG005	Uncharacterized protein [Source:UniProtKB/TrEMBL;Acc:K7V458]	1.62506	-0.989649	0.612818	-1.61492	0.106329	0.999951
AC203173.3_FG001	Uncharacterized protein [Source:UniProtKB/TrEMBL;Acc:K7V508]	6.32913	-1.00735	0.629904	-1.59921	0.109774	0.999951
AC203173.3_FG002	Uncharacterized protein [Source:UniProtKB/TrEMBL;Acc:K7V8V5]	2.49515	0.77666	0.621967	1.24871	0.211769	0.999951
AC203173.3_FG004	Putative translation elongation factor family protein [Source:UniProtKB/TrEMBL;Acc:K7VQ65]	13524.4	-0.0525341	0.235874	-0.222721	0.823752	0.999951
AC203220.3_FG006	0	1.28678	-0.0766697	0.627038	-0.122273	0.902683	0.999951
AC203227.3_FG001	Uncharacterized protein [Source:UniProtKB/TrEMBL;Acc:K7VTC6]	1.16728	-0.168524	0.631486	-0.266868	0.789571	0.999951
AC203228.3_FG003	0	1.73433	0.0667031	0.628598	0.106114	0.915492	0.999951
AC203244.4_FG001	Uncharacterized protein [Source:UniProtKB/TrEMBL;Acc:K7UWT3]	9.79163	0.0446323	0.596485	0.0748255	0.940354	0.999951
AC203257.2_FG003	0	1.60934	0.637433	0.612712	1.04035	0.298179	0.999951
AC203280.3_FG001	0	1.52219	0.256626	0.62292	0.411973	0.68036	0.999951
AC203294.3_FG012	Uncharacterized protein [Source:UniProtKB/TrEMBL;Acc:K7VP28]	9.94086	0.587658	0.592067	0.992554	0.320927	0.999951
AC203307.4_FG001	Uncharacterized protein [Source:UniProtKB/TrEMBL;Acc:K7VL19]	45.8637	0.303509	0.478282	0.634582	0.525701	0.999951
AC203324.3_FG008	0	2.60897	-0.0661273	0.632321	-0.104579	0.91671	0.999951
AC203365.3_FG004	0	1.35164	-0.207625	0.632749	-0.328131	0.742812	0.999951
AC203365.3_FG007	0	1.55291	-0.182196	0.642816	-0.283433	0.776845	0.999951
AC203366.4_FG001	0	31.6148	-0.290966	0.537941	-0.540887	0.588585	0.999951
AC203392.3_FG004	Uncharacterized protein [Source:UniProtKB/TrEMBL;Acc:K7V785]	1.14741	0.0646319	0.626472	0.103168	0.91783	0.999951
AC203394.3_FG004	0	19.2161	0.00427822	0.546677	0.00782586	0.993756	0.999951
AC203401.3_FG003	0	6.39793	0.422971	0.618806	0.683528	0.494273	0.999951
AC203408.4_FG003	Uncharacterized protein [Source:UniProtKB/TrEMBL;Acc:K7V9T9]	8.64843	0.239621	0.609438	0.393183	0.694184	0.999951
AC203424.3_FG001	Uncharacterized protein [Source:UniProtKB/TrEMBL;Acc:K7VVT9]	278.94	0.13377	0.280962	0.476112	0.633994	0.999951
AC203430.3_FG007	0	39.9376	-1.34747	0.526011	-2.56168	0.0104166	0.999951
AC203439.3_FG005	0	1.77488	0.436585	0.610834	0.714736	0.474772	0.999951
AC203531.3_FG002	Uncharacterized protein [Source:UniProtKB/TrEMBL;Acc:K7VPS7]	2.77999	-1.08976	0.601639	-1.81132	0.0700913	0.999951
AC203535.4_FG001	CDC5 protein [Source:UniProtKB/TrEMBL;Acc:Q8W149]	301.001	0.472356	0.27026	1.74778	0.0805013	0.999951
AC203535.4_FG002	NAC domain-containing protein 68 [Source:UniProtKB/TrEMBL;Acc:B6TYA5]	1508.61	-0.0216306	0.279271	-0.0774537	0.938263	0.999951
AC203535.4_FG004	Rieske domain containing protein [Source:UniProtKB/TrEMBL;Acc:B6U301]	23.5773	-0.0943699	0.523578	-0.180241	0.856964	0.999951
AC203535.4_FG006	0	5.58946	-0.525566	0.57669	-0.911348	0.362112	0.999951
AC203570.4_FG005	Uncharacterized protein [Source:UniProtKB/TrEMBL;Acc:K7U1K3]	100.529	0.202794	0.352407	0.575454	0.564984	0.999951
AC203571.3_FG001	Uncharacterized protein [Source:UniProtKB/TrEMBL;Acc:B6SS39]	37.8349	0.321989	0.446078	0.721822	0.470404	0.999951
AC203571.3_FG007	Uncharacterized protein [Source:UniProtKB/TrEMBL;Acc:K7VC83]	1.13195	-0.158154	0.631969	-0.250256	0.802389	0.999951
AC203748.3_FG002	Uncharacterized protein [Source:UniProtKB/TrEMBL;Acc:K7VWK1]	1.16649	0.187982	0.623643	0.301426	0.76309	0.999951
AC203752.5_FG002	Uncharacterized protein [Source:UniProtKB/TrEMBL;Acc:K7VE15]	12.3812	0.966282	0.59185	1.63265	0.102543	0.999951
AC203753.4_FG006	0	41.3149	0.582731	0.487973	1.19419	0.232405	0.999951
AC203753.4_FG007	0	8.987	0.189825	0.582465	0.325899	0.744501	0.999951
AC203754.4_FG007	Uncharacterized protein [Source:UniProtKB/TrEMBL;Acc:K7VJW0]	1.42454	-1.72153	0.583601	-2.94985	0.00317929	0.843913
AC203754.4_FG008	Uncharacterized protein [Source:UniProtKB/TrEMBL;Acc:K7UK78]	19.0835	1.45152	0.604838	2.39985	0.016402	0.999951
AC203761.3_FG002	DNA topoisomerase [Source:UniProtKB/TrEMBL;Acc:K7VTJ4]	12.3739	0.675029	0.599714	1.12558	0.260341	0.999951
AC203774.3_FG004	Uncharacterized protein [Source:UniProtKB/TrEMBL;Acc:K7VGR5]	1.34533	-0.199232	0.63362	-0.314434	0.753192	0.999951
AC203777.3_FG001	Uncharacterized protein [Source:UniProtKB/TrEMBL;Acc:K7VP43]	1.52148	-0.127219	0.628406	-0.202448	0.839567	0.999951
AC203777.3_FG004	Uncharacterized protein [Source:UniProtKB/TrEMBL;Acc:K7UXK0]	1.35104	-0.209458	0.632549	-0.331132	0.740544	0.999951
AC203790.3_FG004	0	1.11362	0.302087	0.616505	0.489999	0.624135	0.999951
AC203804.4_FG008	0	1.28072	-0.180714	0.636578	-0.283884	0.776499	0.999951
AC203831.3_FG002	0	4.27345	0.46714	0.612272	0.762962	0.445486	0.999951
AC203841.3_FG002	Tetratricopeptide repeat (TPR)-like superfamily protein [Source:Projected from Arabidopsis thaliana (AT3G63370) TAIR;Acc:AT3G63370]	34.5768	0.0978947	0.514271	0.190356	0.84903	0.999951
AC203841.3_FG009	Uncharacterized protein [Source:UniProtKB/TrEMBL;Acc:K7TPY1]	130.019	-0.0957444	0.344107	-0.27824	0.780828	0.999951
AC203855.2_FG001	Uncharacterized protein [Source:UniProtKB/TrEMBL;Acc:K7VJB7]	1.1918	0.719399	0.604996	1.1891	0.234402	0.999951
AC203862.4_FG001	Uncharacterized protein [Source:UniProtKB/TrEMBL;Acc:B4FC74]	38.4528	-0.132171	0.467278	-0.282853	0.777289	0.999951
AC203862.4_FG002	Uncharacterized protein [Source:UniProtKB/TrEMBL;Acc:K7UY21]	170.168	-0.199172	0.3614	-0.551111	0.581558	0.999951
AC203865.3_FG001	Uncharacterized protein [Source:UniProtKB/TrEMBL;Acc:B4FMC7]	466.189	-0.122473	0.29505	-0.415091	0.678075	0.999951
AC203909.3_FG003	Putative FAD-binding Berberine family protein; Uncharacterized protein [Source:UniProtKB/TrEMBL;Acc:B4FR64]	30.2979	-0.476229	0.564296	-0.843935	0.398706	0.999951
AC203909.3_FG006	Uncharacterized protein [Source:UniProtKB/TrEMBL;Acc:K7UBE2]	22.018	0.535037	0.530662	1.00824	0.313337	0.999951
AC203909.3_FG007	Putative FAD-binding Berberine family protein [Source:UniProtKB/TrEMBL;Acc:K7U150]	10.5424	0.213347	0.613389	0.347816	0.727978	0.999951
AC203944.4_FG002	Uncharacterized protein [Source:UniProtKB/TrEMBL;Acc:K7TZC4]	1.12521	-0.158666	0.631644	-0.251195	0.801663	0.999951
AC203955.3_FG002	Uncharacterized protein [Source:UniProtKB/TrEMBL;Acc:K7VVC3]	4.55967	-0.560968	0.641997	-0.873786	0.382235	0.999951
AC203956.3_FG004	Uncharacterized protein [Source:UniProtKB/TrEMBL;Acc:K7VK28]	1.21993	-0.189784	0.631289	-0.300629	0.763698	0.999951
AC203957.3_FG004	Uncharacterized protein [Source:UniProtKB/TrEMBL;Acc:C0HIB3]	8.60683	-0.147445	0.613984	-0.240145	0.810218	0.999951
AC203966.5_FG002	0	2.48102	0.40289	0.617613	0.652334	0.514186	0.999951
AC203966.5_FG003	Receptor protein kinase-like protein [Source:UniProtKB/TrEMBL;Acc:B6TUZ9]	30.1361	0.241735	0.498881	0.484554	0.627993	0.999951
AC203966.5_FG005	Gibberellin 20 oxidase 1; Uncharacterized protein [Source:UniProtKB/TrEMBL;Acc:B4FP62]	386.899	0.31874	0.35603	0.895262	0.370647	0.999951
AC203966.5_FG006	0	1.41402	-0.349378	0.593051	-0.589119	0.555782	0.999951
AC203972.3_FG001	Uncharacterized protein [Source:UniProtKB/TrEMBL;Acc:K7TNW0]	4.23415	-0.452289	0.624333	-0.724436	0.468798	0.999951
AC203972.3_FG003	Uncharacterized protein [Source:UniProtKB/TrEMBL;Acc:K7TG00]	11.2625	0.67206	0.610182	1.10141	0.270719	0.999951
AC203976.4_FG001	Uncharacterized protein [Source:UniProtKB/TrEMBL;Acc:K7V108]	1.67703	-0.95971	0.62943	-1.52473	0.127327	0.999951
AC203985.4_FG001	Uncharacterized protein [Source:UniProtKB/TrEMBL;Acc:K7UFL6]	42.9805	-0.221579	0.455259	-0.48671	0.626464	0.999951
AC203985.4_FG005	Prefoldin subunit 2; Uncharacterized protein [Source:UniProtKB/TrEMBL;Acc:B6TB46]	488.703	-0.0497352	0.242805	-0.204836	0.8377	0.999951
AC203986.3_FG013	0	1.71667	-0.652303	0.630432	-1.03469	0.300812	0.999951
AC203989.4_FG001	Cupin, RmlC-type [Source:UniProtKB/TrEMBL;Acc:B6TB90]	483.482	-0.0171363	0.30718	-0.0557859	0.955512	0.999951
AC204007.3_FG001	Uncharacterized protein [Source:UniProtKB/TrEMBL;Acc:K7VMQ2]	1.58401	-0.226177	0.635613	-0.355841	0.72196	0.999951
AC204009.3_FG009	0	2.10841	-0.448468	0.594492	-0.754372	0.450626	0.999951
AC204035.3_FG003	0	1.45821	-0.0903329	0.635888	-0.142058	0.887034	0.999951
AC204048.3_FG002	0	3.78874	0.177438	0.622091	0.285228	0.77547	0.999951
AC204050.4_FG006	Uncharacterized protein [Source:UniProtKB/TrEMBL;Acc:K7V798]	123.88	0.339036	0.472879	0.716961	0.473398	0.999951
AC204051.3_FG001	0	3.58677	-0.75558	0.609061	-1.24057	0.214766	0.999951
AC204070.3_FG004	0	1.73414	0.378863	0.621343	0.609749	0.542028	0.999951
AC204252.3_FG001	Uncharacterized protein [Source:UniProtKB/TrEMBL;Acc:K7UCE6]	2.15997	-0.244971	0.638981	-0.383378	0.70144	0.999951
AC204254.3_FG001	Uncharacterized protein [Source:UniProtKB/TrEMBL;Acc:B6TFV8]	122.533	0.0173434	0.37548	0.04619	0.963159	0.999951
AC204271.3_FG003	Uncharacterized protein [Source:UniProtKB/TrEMBL;Acc:K7TN76]	1.29381	-0.212299	0.630315	-0.336814	0.736257	0.999951
AC204277.3_FG006	Uncharacterized protein [Source:UniProtKB/TrEMBL;Acc:C0PJZ8]	604.304	-0.0598999	0.19765	-0.30306	0.761844	0.999951
AC204292.4_FG002	Pentatricopeptide repeat (PPR) superfamily protein [Source:Projected from Arabidopsis thaliana (AT1G20230) TAIR;Acc:AT1G20230]	20.0106	-0.317516	0.55203	-0.575179	0.56517	0.999951
AC204292.4_FG003	Uncharacterized protein [Source:UniProtKB/TrEMBL;Acc:K7URS9]	2.27874	-0.547841	0.640101	-0.855866	0.392072	0.999951
AC204292.4_FG006	Putative subtilase family protein; Uncharacterized protein [Source:UniProtKB/TrEMBL;Acc:B4FAT5]	6.89425	0.875544	0.634169	1.38062	0.167397	0.999951
AC204298.3_FG006	0	1.50026	-0.229464	0.636217	-0.36067	0.718346	0.999951
AC204300.3_FG003	0	7.09818	1.40805	0.606082	2.32319	0.0201688	0.999951
AC204311.4_FG004	0	1.26829	0.114108	0.620139	0.184004	0.854011	0.999951
AC204352.3_FG012	Uncharacterized protein [Source:UniProtKB/TrEMBL;Acc:K7UUI7]	1.11956	0.0956865	0.623813	0.15339	0.878091	0.999951
AC204359.3_FG004	Uncharacterized protein [Source:UniProtKB/TrEMBL;Acc:K7W3T5]	2.38336	-1.9576	0.623378	-3.14031	0.00168767	0.763013
AC204359.3_FG005	Uncharacterized protein [Source:UniProtKB/TrEMBL;Acc:B4FBK5]	539.794	0.404207	0.29056	1.39113	0.164185	0.999951
AC204472.3_FG002	Uncharacterized protein [Source:UniProtKB/TrEMBL;Acc:K7VG55]	4.08914	0.347305	0.625829	0.554952	0.578928	0.999951
AC204502.4_FG006	Uncharacterized protein [Source:UniProtKB/TrEMBL;Acc:K7V3V9]	12.6341	0.769021	0.510474	1.50648	0.131943	0.999951
AC204515.4_FG003	0	2.5446	1.39721	0.617724	2.26187	0.0237056	0.999951
AC204515.4_FG006	Uncharacterized protein [Source:UniProtKB/TrEMBL;Acc:C4J680]	3.32451	-0.478528	0.639197	-0.74864	0.454074	0.999951
AC204519.3_FG003	Uncharacterized protein [Source:UniProtKB/TrEMBL;Acc:K7VG80]	11.4694	-0.185002	0.582522	-0.317588	0.750798	0.999951
AC204530.4_FG002	dgd1 suppressor 1 [Source:Projected from Arabidopsis thaliana (AT5G12290) TAIR;Acc:AT5G12290]	23.3206	0.186688	0.534842	0.349053	0.72705	0.999951
AC204530.4_FG003	Annexin-like protein RJ4 [Source:UniProtKB/TrEMBL;Acc:B6U6E7]	9.83821	-0.353521	0.626704	-0.564095	0.572689	0.999951
AC204530.4_FG006	0	7.81448	1.40475	0.59945	2.3434	0.0191091	0.999951
AC204539.4_FG001	0	1.92854	-0.105696	0.631992	-0.167242	0.867179	0.999951
AC204539.4_FG002	Putative uncharacterized protein [Source:UniProtKB/TrEMBL;Acc:B6SQZ2]	5.85888	-0.0327173	0.623932	-0.0524373	0.95818	0.999951
AC204539.4_FG003	0	19.6159	0.329966	0.528674	0.624139	0.532536	0.999951
AC204563.3_FG011	0	1.43753	0.784937	0.605325	1.29672	0.194728	0.999951
AC204581.3_FG003	Uncharacterized protein [Source:UniProtKB/TrEMBL;Acc:K7UL52]	4.85213	-0.324836	0.622374	-0.521931	0.601718	0.999951
AC204605.3_FG008	Uncharacterized protein [Source:UniProtKB/TrEMBL;Acc:K7U1I8]	1.12566	-0.153166	0.63199	-0.242355	0.808505	0.999951
AC204611.4_FG001	Uncharacterized protein [Source:UniProtKB/TrEMBL;Acc:C0HIG6]	2.13226	-1.18994	0.624507	-1.90541	0.0567267	0.999951
AC204621.4_FG006	Uncharacterized protein [Source:UniProtKB/TrEMBL;Acc:K7TU47]	3.92794	0.568416	0.625742	0.908387	0.363674	0.999951
AC204641.5_FG001	0	2.98887	1.80213	0.618954	2.91157	0.00359616	0.876925
AC204662.3_FG005	Uncharacterized protein [Source:UniProtKB/TrEMBL;Acc:K7UHY6]	12.6458	-0.445769	0.60168	-0.740874	0.45877	0.999951
AC204687.3_FG001	0	1.84263	1.29926	0.601911	2.15856	0.0308844	0.999951
AC204690.4_FG005	Uncharacterized protein [Source:UniProtKB/TrEMBL;Acc:K7TY22]	1.30821	-0.190196	0.63597	-0.299064	0.764891	0.999951
AC204710.4_FG003	Uncharacterized protein [Source:UniProtKB/TrEMBL;Acc:K7TWT0]	2.41068	0.478917	0.608024	0.787662	0.430895	0.999951
AC204711.3_FG002	Uncharacterized protein [Source:UniProtKB/TrEMBL;Acc:K7TJG7]	565.404	-0.0793254	0.299261	-0.265071	0.790955	0.999951
AC204711.3_FG003	Uncharacterized protein [Source:UniProtKB/TrEMBL;Acc:K7TSG6]	362.612	-0.309782	0.342167	-0.905353	0.365278	0.999951
AC204712.3_FG002	0	29.8032	-0.0313744	0.472928	-0.0663408	0.947107	0.999951
AC204763.2_FG001	Uncharacterized protein [Source:UniProtKB/TrEMBL;Acc:K7UUY6]	12.4408	0.313512	0.564152	0.555722	0.578401	0.999951
AC204772.2_FG002	0	15.5445	-0.209424	0.599832	-0.349137	0.726986	0.999951
AC204845.3_FG008	0	3.97184	-0.150535	0.626753	-0.240183	0.810188	0.999951
AC204868.3_FG004	Putative F-box containing family protein [Source:UniProtKB/TrEMBL;Acc:K7UM53]	15.3338	0.0054781	0.564521	0.00970398	0.992257	0.999951
AC204887.4_FG003	Uncharacterized protein [Source:UniProtKB/TrEMBL;Acc:B7ZZB0]	1.9796	0.0970575	0.63018	0.154015	0.877598	0.999951
AC204891.4_FG001	Uncharacterized protein [Source:UniProtKB/TrEMBL;Acc:K7TZ28]	41.8188	-0.496002	0.511611	-0.96949	0.332301	0.999951
AC204931.3_FG002	Uncharacterized protein [Source:UniProtKB/TrEMBL;Acc:C0PB06]	2.20703	0.396259	0.625679	0.633327	0.52652	0.999951
AC204953.3_FG002	0	1.44301	0.172656	0.624276	0.27657	0.78211	0.999951
AC205008.4_FG002	Uncharacterized protein [Source:UniProtKB/TrEMBL;Acc:B4F9Y4]	18.3429	0.818965	0.568402	1.44082	0.149636	0.999951
AC205012.3_FG002	Uncharacterized protein [Source:UniProtKB/TrEMBL;Acc:K7VTL9]	4.07948	0.0893637	0.625711	0.142819	0.886433	0.999951
AC205026.3_FG003	Uncharacterized protein [Source:UniProtKB/TrEMBL;Acc:K7UGC1]	1.72975	0.376706	0.626325	0.601454	0.547538	0.999951
AC205033.4_FG004	Uncharacterized protein [Source:UniProtKB/TrEMBL;Acc:C0PJD7]	5.18462	-0.540091	0.60951	-0.886107	0.37556	0.999951
AC205057.3_FG002	Uncharacterized protein [Source:UniProtKB/TrEMBL;Acc:B4FKS2]	176.266	0.0496324	0.336495	0.147498	0.882739	0.999951
AC205057.3_FG004	Uncharacterized protein [Source:UniProtKB/TrEMBL;Acc:K7U4B0]	6.96552	0.517467	0.634436	0.815633	0.41471	0.999951
AC205077.3_FG003	0	6.62562	0.251487	0.616806	0.407724	0.683476	0.999951
AC205100.3_FG001	0	7.08004	0.629907	0.621412	1.01367	0.31074	0.999951
AC205122.4_FG003	0	372.476	-0.0758033	0.313824	-0.241547	0.809131	0.999951
AC205122.4_FG005	Putative uncharacterized protein [Source:UniProtKB/TrEMBL;Acc:B6TZL8]	2.3064	-0.23327	0.641231	-0.363784	0.71602	0.999951
AC205122.4_FG006	0	1.08973	-0.148326	0.631185	-0.234997	0.814211	0.999951
AC205122.4_FG007	0	1.14943	-0.159455	0.632352	-0.252161	0.800916	0.999951
AC205122.4_FG009	0	2.07757	-0.223032	0.618992	-0.360314	0.718612	0.999951
AC205122.4_FG010	0	15.9066	0.348369	0.581224	0.599371	0.548925	0.999951
AC205154.3_FG001	Uncharacterized protein [Source:UniProtKB/TrEMBL;Acc:K7U0C2]	1.1321	-0.16197	0.631135	-0.256633	0.797462	0.999951
AC205154.3_FG005	Putative class III secretory plant peroxidase family protein [Source:UniProtKB/TrEMBL;Acc:K7UF86]	6.97306	0.80454	0.596586	1.34857	0.177474	0.999951
AC205158.3_FG004	Uncharacterized protein [Source:UniProtKB/TrEMBL;Acc:K7TYB5]	1.62403	0.43894	0.618368	0.709835	0.477806	0.999951
AC205175.3_FG002	0	1.17772	-0.169272	0.632156	-0.267769	0.788877	0.999951
AC205250.3_FG004	Uncharacterized protein [Source:UniProtKB/TrEMBL;Acc:K7V7J5]	51.2677	0.147049	0.586427	0.250754	0.802004	0.999951
AC205274.3_FG001	Pathogenesis-related protein PRMS [Source:UniProtKB/Swiss-Prot;Acc:Q00008]	689.012	-1.63653	0.622643	-2.62837	0.0085796	0.992723
AC205320.3_FG004	0	95.0007	0.367908	0.32935	1.11707	0.263963	0.999951
AC205326.3_FG002	Uncharacterized protein [Source:UniProtKB/TrEMBL;Acc:K7VB84]	29.0299	0.719997	0.575722	1.2506	0.211081	0.999951
AC205336.3_FG003	0	3.7471	-0.361628	0.627591	-0.576215	0.56447	0.999951
AC205345.3_FG002	Uncharacterized protein [Source:UniProtKB/TrEMBL;Acc:K7UED4]	2.10865	0.075912	0.631794	0.120153	0.904362	0.999951
AC205362.4_FG002	Uncharacterized protein [Source:UniProtKB/TrEMBL;Acc:B4FKV5]	25.2319	-0.0166012	0.559171	-0.029689	0.976315	0.999951
AC205369.3_FG001	0	2.72812	0.0277837	0.630104	0.0440939	0.96483	0.999951
AC205376.4_FG003	Uncharacterized protein [Source:UniProtKB/TrEMBL;Acc:K7TZS1]	1.15385	-0.16135	0.631689	-0.255427	0.798393	0.999951
AC205376.4_FG008	Uncharacterized protein [Source:UniProtKB/TrEMBL;Acc:K7UEM0]	17.3626	0.839425	0.576275	1.45664	0.145216	0.999951
AC205379.3_FG012	0	1.54063	0.478201	0.612575	0.780641	0.435014	0.999951
AC205413.4_FG001	Uncharacterized protein [Source:UniProtKB/TrEMBL;Acc:B4FSW5]	146.607	-0.573337	0.589545	-0.972508	0.330798	0.999951
AC205413.4_FG002	Uncharacterized protein [Source:UniProtKB/TrEMBL;Acc:K7TMC0]	1.6014	-0.257856	0.634172	-0.406603	0.6843	0.999951
AC205419.3_FG001	Putative DUF869 domain containing family protein [Source:UniProtKB/TrEMBL;Acc:K7W1A6]	351.672	0.851665	0.288185	2.95527	0.00312393	0.843409
AC205425.3_FG006	0	2.59246	0.406424	0.613099	0.6629	0.507394	0.999951
AC205466.3_FG003	0	1.90012	0.774631	0.612103	1.26552	0.205684	0.999951
AC205471.4_FG003	Uncharacterized protein [Source:UniProtKB/TrEMBL;Acc:K7V1L4]	67.71	1.2452	0.47602	2.61585	0.00890046	0.999951
AC205471.4_FG007	Uncharacterized protein [Source:UniProtKB/TrEMBL;Acc:K7V5B7]	1459.04	0.147135	0.343111	0.428827	0.668049	0.999951
AC205471.4_FG008	Uncharacterized protein [Source:UniProtKB/TrEMBL;Acc:K7VHK7]	38.2672	0.781641	0.517247	1.51115	0.130749	0.999951
AC205484.3_FG005	Putative NAC domain transcription factor superfamily protein [Source:UniProtKB/TrEMBL;Acc:K7UWH0]	3.1961	0.215648	0.631584	0.34144	0.732773	0.999951
AC205490.4_FG004	0	4.26142	-0.271138	0.622796	-0.435357	0.663304	0.999951
AC205496.3_FG002	Uncharacterized protein [Source:UniProtKB/TrEMBL;Acc:K7UUL9]	1.52988	-0.233701	0.637403	-0.366645	0.713884	0.999951
AC205500.3_FG002	0	8.10423	-0.013075	0.576164	-0.0226932	0.981895	0.999951
AC205502.4_FG004	Uncharacterized protein [Source:UniProtKB/TrEMBL;Acc:B4FWX9]	8.74335	0.196054	0.644915	0.304	0.761128	0.999951
AC205511.3_FG002	Uncharacterized protein [Source:UniProtKB/TrEMBL;Acc:K7U278]	3.16046	0.112912	0.622855	0.181282	0.856146	0.999951
AC205513.3_FG003	0	76.5131	-0.71024	0.466735	-1.52172	0.128079	0.999951
AC205521.3_FG003	Uncharacterized protein [Source:UniProtKB/TrEMBL;Acc:B4G0P6]	1256.22	-0.182471	0.192993	-0.94548	0.344414	0.999951
AC205532.3_FG001	Uncharacterized protein [Source:UniProtKB/TrEMBL;Acc:K7UX53]	1.42937	-0.220863	0.636343	-0.347082	0.72853	0.999951
AC205534.3_FG001	Uncharacterized protein [Source:UniProtKB/TrEMBL;Acc:K7UX68]	2.7038	0.39053	0.632794	0.617152	0.537135	0.999951
AC205534.3_FG002	Uncharacterized protein [Source:UniProtKB/TrEMBL;Acc:K7U6E3]	7.19217	0.0581565	0.59762	0.0973135	0.922477	0.999951
AC205558.3_FG002	0	16.2228	-0.521079	0.558866	-0.932385	0.351138	0.999951
AC205567.3_FG002	0	1.29957	0.706246	0.610381	1.15706	0.247249	0.999951
AC205574.3_FG006	Mutant cincinnata [Source:UniProtKB/TrEMBL;Acc:B6SSJ3]	437.157	0.215704	0.357701	0.60303	0.546489	0.999951
AC205592.3_FG001	Uncharacterized protein [Source:UniProtKB/TrEMBL;Acc:K7V388]	1.96123	0.237985	0.624967	0.380796	0.703355	0.999951
AC205608.4_FG004	Peptide transporter PTR2 [Source:UniProtKB/TrEMBL;Acc:B6TII9]	50.9417	0.653919	0.484079	1.35085	0.176743	0.999951
AC205615.4_FG002	Uncharacterized protein [Source:UniProtKB/TrEMBL;Acc:K7TVV9]	9.5638	0.516945	0.600432	0.860955	0.389263	0.999951
AC205619.3_FG003	0	1.20259	-0.167856	0.633484	-0.264972	0.791031	0.999951
AC205664.3_FG001	Uncharacterized protein [Source:UniProtKB/TrEMBL;Acc:B7ZXK8]	3.7176	-0.00640992	0.630301	-0.0101696	0.991886	0.999951
AC205672.3_FG001	Uncharacterized protein [Source:UniProtKB/TrEMBL;Acc:K7U2D0]	1.92764	-0.301352	0.640944	-0.470169	0.638235	0.999951
AC205673.3_FG006	0	14.6935	-0.991173	0.573912	-1.72705	0.084159	0.999951
AC205677.3_FG001	protein affected traf&#64257;cking 2 [Source:Projected from Arabidopsis thaliana (AT3G55480) TAIR;Acc:AT3G55480]	213.133	0.19467	0.332927	0.584723	0.558734	0.999951
AC205703.4_FG001	BCL-2 binding anthanogene-1 [Source:UniProtKB/TrEMBL;Acc:B6U8V5]	20.0815	0.781221	0.543581	1.43718	0.150668	0.999951
AC205703.4_FG002	Uncharacterized protein [Source:UniProtKB/TrEMBL;Acc:B4G056]	639.793	-0.116838	0.233813	-0.499709	0.61728	0.999951
AC205703.4_FG005	0	21.2733	-0.286152	0.583025	-0.490805	0.623564	0.999951
AC205703.4_FG006	B-keto acyl reductase; Beta-ketoacyl reductase; Steroid dehydrogenase KIK-I; Uncharacterized protein [Source:UniProtKB/TrEMBL;Acc:O24478]	440.485	0.176233	0.297098	0.593182	0.553059	0.999951
AC205703.4_FG010	0	55.1679	0.152395	0.490259	0.310846	0.755917	0.999951
AC205709.3_FG001	Putative AP2/EREBP transcription factor superfamily protein [Source:UniProtKB/TrEMBL;Acc:K7WE29]	1.16598	0.349221	0.612184	0.57045	0.568372	0.999951
AC205712.3_FG003	Uncharacterized protein [Source:UniProtKB/TrEMBL;Acc:K7VGL3]	1.17384	-0.159942	0.632477	-0.252881	0.80036	0.999951
AC205722.3_FG004	Uncharacterized protein [Source:UniProtKB/TrEMBL;Acc:K7UBV5]	18.0962	0.510336	0.582995	0.87537	0.381373	0.999951
AC205725.3_FG010	0	43.9789	0.181962	0.521919	0.348641	0.727359	0.999951
AC205726.4_FG003	Uncharacterized protein [Source:UniProtKB/TrEMBL;Acc:K7V3Y7]	1.96177	1.35021	0.60633	2.22685	0.0259572	0.999951
AC205730.3_FG001	0	1.23458	0.389123	0.612358	0.635451	0.525134	0.999951
AC205730.3_FG002	0	13.5262	0.326705	0.580518	0.562782	0.573584	0.999951
AC205735.3_FG006	Pentatricopeptide repeat (PPR-like) superfamily protein [Source:Projected from Arabidopsis thaliana (AT5G46680) TAIR;Acc:AT5G46680]	9.64179	-0.0828326	0.615973	-0.134475	0.893027	0.999951
AC205813.4_FG008	0	1.54898	-1.90061	0.589296	-3.22522	0.00125874	0.731016
AC205814.3_FG001	0	1.13084	-0.16156	0.631366	-0.255889	0.798036	0.999951
AC205833.3_FG002	0	8.06548	-0.254124	0.602237	-0.421966	0.67305	0.999951
AC205853.3_FG014	Uncharacterized protein [Source:UniProtKB/TrEMBL;Acc:K7UGB5]	1.92742	-1.13489	0.63787	-1.77919	0.0752084	0.999951
AC205886.3_FG001	Putative ribosomal protein S4 (RPS4A) family protein [Source:UniProtKB/TrEMBL;Acc:K7UEG5]	21.3506	-0.0754524	0.592268	-0.127396	0.898627	0.999951
AC205982.3_FG014	Uncharacterized protein [Source:UniProtKB/TrEMBL;Acc:C0P957]	9.64296	-0.821651	0.610949	-1.34488	0.178665	0.999951
AC206030.4_FG001	Uncharacterized protein [Source:UniProtKB/TrEMBL;Acc:C0P9E1]	6.42549	0.393074	0.602263	0.652661	0.513975	0.999951
AC206031.3_FG007	0	11.8898	1.59044	0.593892	2.67799	0.00740657	0.979502
AC206160.3_FG001	Uncharacterized protein [Source:UniProtKB/TrEMBL;Acc:K7U3Q3]	1.38055	0.234959	0.618746	0.379733	0.704143	0.999951
AC206165.3_FG007	Uncharacterized protein [Source:UniProtKB/TrEMBL;Acc:K7UQK8]	5.90575	0.0657861	0.614884	0.10699	0.914797	0.999951
AC206165.3_FG009	Uncharacterized protein [Source:UniProtKB/TrEMBL;Acc:K7VLH1]	4.35506	-0.0632678	0.642051	-0.0985402	0.921503	0.999951
AC206165.3_FG019	Uncharacterized protein [Source:UniProtKB/TrEMBL;Acc:K7UQL3]	15.1158	-0.284468	0.578082	-0.49209	0.622656	0.999951
AC206168.2_FG003	Uncharacterized protein [Source:UniProtKB/TrEMBL;Acc:K7VXP5]	1.14942	0.65678	0.606208	1.08342	0.27862	0.999951
AC206169.3_FG002	Uncharacterized protein [Source:UniProtKB/TrEMBL;Acc:K7VTV3]	3.14442	-0.830965	0.63512	-1.30836	0.190751	0.999951
AC206184.4_FG002	Uncharacterized protein [Source:UniProtKB/TrEMBL;Acc:K7UC40]	144.829	-0.261133	0.460617	-0.566921	0.570768	0.999951
AC206185.3_FG002	Uncharacterized protein [Source:UniProtKB/TrEMBL;Acc:K7VG21]	1.12945	-0.163642	0.630638	-0.259487	0.79526	0.999951
AC206194.3_FG003	Uncharacterized protein [Source:UniProtKB/TrEMBL;Acc:K7TKU5]	1.3137	0.0233736	0.625827	0.0373484	0.970207	0.999951
AC206198.3_FG001	Uncharacterized protein [Source:UniProtKB/TrEMBL;Acc:C0PIJ0]	3.76956	0.860446	0.629299	1.36731	0.171528	0.999951
AC206201.3_FG004	0	1.33188	-0.213221	0.631123	-0.337844	0.73548	0.999951
AC206201.3_FG009	0	1.21556	-0.18189	0.632472	-0.287585	0.773664	0.999951
AC206217.2_FG006	Uncharacterized protein [Source:UniProtKB/TrEMBL;Acc:K7UTJ7]	2.15513	-0.138836	0.633535	-0.219145	0.826537	0.999951
AC206223.3_FG001	Uncharacterized protein [Source:UniProtKB/TrEMBL;Acc:C0HEI5]	23.9091	-0.371556	0.555307	-0.6691	0.503431	0.999951
AC206223.3_FG004	Uncharacterized protein [Source:UniProtKB/TrEMBL;Acc:K7VJ43]	2.89936	-0.904806	0.626456	-1.44432	0.148648	0.999951
AC206223.3_FG006	Uncharacterized protein [Source:UniProtKB/TrEMBL;Acc:B8A279]	223.205	0.302427	0.282123	1.07197	0.283734	0.999951
AC206223.3_FG007	Uncharacterized protein [Source:UniProtKB/TrEMBL;Acc:K7VJ51]	16.4682	-0.427944	0.535701	-0.79885	0.424378	0.999951
AC206223.3_FG008	Uncharacterized protein [Source:UniProtKB/TrEMBL;Acc:K7WEB9]	40.4577	0.193068	0.452682	0.426499	0.669744	0.999951
AC206223.3_FG010	Uncharacterized protein [Source:UniProtKB/TrEMBL;Acc:K7VER1]	56.8141	-0.000174392	0.473978	-0.000367932	0.999706	0.999952
AC206227.4_FG001	0	3.40868	-0.0855705	0.625179	-0.136873	0.891131	0.999951
AC206259.3_FG003	0	136.619	0.282486	0.349058	0.809281	0.418354	0.999951
AC206265.3_FG006	Uncharacterized protein [Source:UniProtKB/TrEMBL;Acc:K7WE19]	7.58096	0.254795	0.612937	0.415695	0.677633	0.999951
AC206273.3_FG004	Uncharacterized protein [Source:UniProtKB/TrEMBL;Acc:K7VC22]	1.1764	-0.583859	0.631325	-0.924816	0.355062	0.999951
AC206274.3_FG008	Uncharacterized protein [Source:UniProtKB/TrEMBL;Acc:K7UT15]	1.23043	-0.416191	0.629569	-0.661073	0.508566	0.999951
AC206285.3_FG003	0	2.3886	0.573528	0.628827	0.912059	0.361738	0.999951
AC206319.2_FG004	Uncharacterized protein [Source:UniProtKB/TrEMBL;Acc:K7UE39]	1.09465	0.17692	0.619586	0.285546	0.775226	0.999951
AC206325.3_FG003	Uncharacterized protein [Source:UniProtKB/TrEMBL;Acc:K7UPN3]	4.02513	0.787882	0.617733	1.27544	0.202153	0.999951
AC206332.3_FG005	Uncharacterized protein [Source:UniProtKB/TrEMBL;Acc:K7UWJ1]	11.8639	0.0983965	0.609188	0.161521	0.871683	0.999951
AC206350.3_FG005	Dirigent-like protein [Source:UniProtKB/TrEMBL;Acc:B6TVE6]	5.82501	0.429949	0.618135	0.695559	0.486705	0.999951
AC206425.3_FG002	Jasmonate-induced protein; Uncharacterized protein [Source:UniProtKB/TrEMBL;Acc:B4FSG4]	793.04	0.0894906	0.350846	0.255071	0.798668	0.999951
AC206425.3_FG004	0	2.63557	-0.819725	0.638211	-1.28441	0.198999	0.999951
AC206547.2_FG002	Uncharacterized protein [Source:UniProtKB/TrEMBL;Acc:K7TJY4]	1.59615	0.293874	0.622135	0.472364	0.636667	0.999951
AC206582.2_FG002	Uncharacterized protein [Source:UniProtKB/TrEMBL;Acc:K7VTA0]	1.54794	-0.0395694	0.628908	-0.0629176	0.949832	0.999951
AC206611.3_FG003	0	1.10938	-0.152235	0.632448	-0.240708	0.809781	0.999951
AC206642.4_FG001	60S ribosomal protein L35 [Source:UniProtKB/TrEMBL;Acc:B6T2K5]	589.07	0.241532	0.248115	0.973465	0.330322	0.999951
AC206695.3_FG001	Uncharacterized protein [Source:UniProtKB/TrEMBL;Acc:K7VB18]	1.86234	-1.5105	0.63379	-2.38329	0.0171588	0.999951
AC206700.3_FG003	0	1.31106	-0.214867	0.628178	-0.342049	0.732314	0.999951
AC206763.3_FG002	0	8.10152	0.698233	0.619893	1.12638	0.260006	0.999951
AC206764.4_FG001	0	3.41285	0.460719	0.618567	0.744817	0.456383	0.999951
AC206764.4_FG003	Uncharacterized protein [Source:UniProtKB/TrEMBL;Acc:B6U4U2]	15.8687	-0.0922108	0.548716	-0.168048	0.866545	0.999951
AC206768.3_FG005	0	2.64162	0.52776	0.627564	0.840967	0.400367	0.999951
AC206788.3_FG008	Uncharacterized protein [Source:UniProtKB/TrEMBL;Acc:B7ZZD0]	6.48621	-0.363695	0.635357	-0.572427	0.567033	0.999951
AC206788.3_FG015	Uncharacterized protein [Source:UniProtKB/TrEMBL;Acc:B4F9P0]	1659.74	0.0345417	0.331443	0.104216	0.916998	0.999951
AC206831.3_FG015	Uncharacterized protein [Source:UniProtKB/TrEMBL;Acc:K7VKM7]	1.21726	-0.435222	0.590087	-0.737556	0.460785	0.999951
AC206840.3_FG002	Putative uncharacterized protein [Source:UniProtKB/TrEMBL;Acc:B6UD61]	53.5188	0.179775	0.496405	0.362155	0.717237	0.999951
AC206901.3_FG005	MYB transcription factor; Putative MYB DNA-binding domain superfamily protein; Uncharacterized protein [Source:UniProtKB/TrEMBL;Acc:B4FRZ6]	85.0983	0.0772184	0.44375	0.174013	0.861855	0.999951
AC206946.2_FG009	Uncharacterized protein [Source:UniProtKB/TrEMBL;Acc:K7UGM1]	2.43799	0.183723	0.631816	0.290786	0.771215	0.999951
AC206951.3_FG016	Uncharacterized protein [Source:UniProtKB/TrEMBL;Acc:C4JA41]	274.725	-0.0266086	0.456434	-0.0582968	0.953512	0.999951
AC206951.3_FG017	Uncharacterized protein [Source:UniProtKB/TrEMBL;Acc:C0PJT2]	672.344	0.0373998	0.376634	0.0993001	0.9209	0.999951
AC206952.3_FG001	Uncharacterized protein [Source:UniProtKB/TrEMBL;Acc:K7UM05]	1.57016	-0.248263	0.63607	-0.390307	0.696309	0.999951
AC206968.3_FG003	Uncharacterized protein [Source:UniProtKB/TrEMBL;Acc:C0PN38]	312.462	-0.495336	0.25789	-1.92073	0.0547664	0.999951
AC206980.3_FG007	0	12.5188	-0.631398	0.589609	-1.07088	0.284225	0.999951
AC206989.4_FG002	0	70.8778	0.543436	0.438695	1.23876	0.215436	0.999951
AC206999.1_FG002	0	3.52037	-0.486669	0.645789	-0.753603	0.451088	0.999951
AC207011.3_FG001	0	1.28943	-0.173494	0.636076	-0.272757	0.78504	0.999951
AC207043.3_FG002	VQ motif family protein [Source:UniProtKB/TrEMBL;Acc:B6SPA9]	203.857	0.265553	0.445137	0.596564	0.550799	0.999951
AC207107.4_FG001	0	2.50482	-0.0522062	0.632269	-0.0825696	0.934194	0.999951
AC207107.4_FG002	0	1.22966	-0.184475	0.633892	-0.29102	0.771036	0.999951
AC207119.3_FG001	0	2.27379	0.0364093	0.631332	0.0576706	0.954011	0.999951
AC207188.3_FG002	0	1.33799	0.158635	0.627598	0.252766	0.800449	0.999951
AC207189.4_FG002	Uncharacterized protein [Source:UniProtKB/TrEMBL;Acc:K7VHI5]	1.49564	-0.239349	0.634485	-0.377234	0.706	0.999951
AC207205.3_FG004	0	1.70464	0.32695	0.62751	0.521027	0.602348	0.999951
AC207206.3_FG001	0	5.40683	-0.532878	0.629077	-0.84708	0.396951	0.999951
AC207225.3_FG003	0	2.04233	0.485637	0.620946	0.782092	0.434161	0.999951
AC207254.3_FG005	0	9.73753	0.614406	0.594569	1.03336	0.301434	0.999951
AC207260.3_FG003	Uncharacterized protein [Source:UniProtKB/TrEMBL;Acc:K7UM13]	3.9655	-0.00544904	0.629112	-0.00866149	0.993089	0.999951
AC207265.3_FG002	Uncharacterized protein [Source:UniProtKB/TrEMBL;Acc:K7W5Z1]	53.7061	0.12272	0.381928	0.321316	0.747971	0.999951
AC207309.3_FG007	Uncharacterized protein [Source:UniProtKB/TrEMBL;Acc:K7VHW0]	2.06143	-0.193401	0.639939	-0.302218	0.762486	0.999951
AC207321.3_FG003	0	2.30028	-0.664435	0.612179	-1.08536	0.277762	0.999951
AC207328.3_FG003	Uncharacterized protein [Source:UniProtKB/TrEMBL;Acc:K7U5L9]	3.53329	0.593346	0.623704	0.951327	0.341439	0.999951
AC207342.3_FG007	Uncharacterized protein [Source:UniProtKB/TrEMBL;Acc:B4FET0]	180.892	-0.0045351	0.250009	-0.0181398	0.985527	0.999951
AC207342.3_FG008	Uncharacterized protein [Source:UniProtKB/TrEMBL;Acc:C4JB13]	463.01	0.220817	0.235503	0.937638	0.348431	0.999951
AC207347.3_FG005	0	74.257	0.140162	0.452943	0.309447	0.756982	0.999951
AC207472.3_FG001	0	1.44735	-0.222595	0.63695	-0.34947	0.726736	0.999951
AC207533.2_FG002	0	6.44625	-0.595643	0.613973	-0.970146	0.331974	0.999951
AC207546.3_FG004	0	12.8211	-0.467309	0.601545	-0.776849	0.437248	0.999951
AC207549.3_FG010	0	1.19443	0.057882	0.625843	0.0924866	0.926311	0.999951
AC207619.3_FG001	0	1.72112	0.658519	0.620285	1.06164	0.2884	0.999951
AC207628.4_FG003	Uncharacterized protein [Source:UniProtKB/TrEMBL;Acc:B4FBI7]	29.5583	-0.670459	0.493555	-1.35843	0.174327	0.999951
AC207628.4_FG005	Outer mitochondrial membrane protein porin [Source:UniProtKB/TrEMBL;Acc:B6TAU9]	2.91136	0.355789	0.61338	0.580046	0.561884	0.999951
AC207628.4_FG009	0	72.7182	1.07746	0.350289	3.07592	0.00209856	0.78204
AC207628.4_FG010	Uncharacterized protein [Source:UniProtKB/TrEMBL;Acc:B4F9V9]	85.6326	-0.00255501	0.372697	-0.00685547	0.99453	0.999951
AC207628.4_FG011	Uncharacterized protein [Source:UniProtKB/TrEMBL;Acc:B4FY37]	109.432	-0.23115	0.336643	-0.68663	0.492316	0.999951
AC207652.3_FG001	0	42.4757	0.517218	0.501738	1.03085	0.30261	0.999951
AC207655.2_FG003	0	1.21904	-0.16829	0.634238	-0.265342	0.790746	0.999951
AC207656.3_FG002	Auxin response factor 19 [Source:UniProtKB/TrEMBL;Acc:D9HNU6]	707.283	0.0951982	0.285983	0.332881	0.739224	0.999951
AC207728.2_FG003	Uncharacterized protein [Source:UniProtKB/TrEMBL;Acc:K7VH41]	8.51409	1.42775	0.607134	2.35163	0.0186914	0.999951
AC207733.3_FG001	0	7.54451	0.209234	0.60986	0.343086	0.731534	0.999951
AC207755.3_FG005	Uncharacterized protein [Source:UniProtKB/TrEMBL;Acc:K7TMD0]	61.1729	-0.201592	0.396058	-0.508997	0.610754	0.999951
AC207756.3_FG001	Uncharacterized protein [Source:UniProtKB/TrEMBL;Acc:K7U291]	1.9425	0.983837	0.613226	1.60436	0.108634	0.999951
AC207767.2_FG001	0	1.13025	-0.159539	0.631755	-0.252533	0.800629	0.999951
AC207798.2_FG003	Uncharacterized protein [Source:UniProtKB/TrEMBL;Acc:K7UI73]	1.17236	-0.168947	0.631746	-0.267428	0.78914	0.999951
AC207803.3_FG003	Uncharacterized protein [Source:UniProtKB/TrEMBL;Acc:K7TDW6]	7.78854	0.04315	0.608835	0.070873	0.943499	0.999951
AC207814.3_FG003	0	1.79111	-0.283464	0.63799	-0.444308	0.65682	0.999951
AC207888.3_FG009	0	15.7411	0.575132	0.552824	1.04035	0.298176	0.999951
AC207890.3_FG002	Uncharacterized protein [Source:UniProtKB/TrEMBL;Acc:K7UVD7]	1599.15	0.109027	0.261616	0.416747	0.676864	0.999951
AC207896.4_FG003	0	1.27357	-0.186733	0.633836	-0.294608	0.768294	0.999951
AC208023.3_FG001	Protein transport protein SEC61 gamma subunit; Uncharacterized protein [Source:UniProtKB/TrEMBL;Acc:B6SPI4]	680.747	0.049694	0.251602	0.19751	0.843428	0.999951
AC208031.3_FG002	Putative uncharacterized protein [Source:UniProtKB/TrEMBL;Acc:B6U8R5]	2.49075	0.480313	0.624983	0.768522	0.442177	0.999951
AC208031.3_FG005	0	1.87799	-0.172987	0.635678	-0.27213	0.785522	0.999951
AC208082.3_FG008	0	1.73763	-0.932633	0.608781	-1.53197	0.12553	0.999951
AC208110.2_FG001	Putative WRKY DNA-binding domain superfamily protein [Source:UniProtKB/TrEMBL;Acc:K7U6F7]	3.04811	0.618562	0.620044	0.99761	0.318468	0.999951
AC208110.2_FG005	Uncharacterized protein [Source:UniProtKB/TrEMBL;Acc:K7TN86]	2.74578	-0.416972	0.636576	-0.655022	0.512453	0.999951
AC208110.2_FG006	Uncharacterized protein [Source:UniProtKB/TrEMBL;Acc:K7TS44]	52.8033	0.400592	0.52189	0.767579	0.442737	0.999951
AC208110.2_FG007	Seed specific protein Bn15D1B; Uncharacterized protein [Source:UniProtKB/TrEMBL;Acc:B6TIB8]	434.535	-0.106761	0.383189	-0.278613	0.780542	0.999951
AC208110.2_FG011	Uncharacterized protein [Source:UniProtKB/TrEMBL;Acc:K7ULK6]	9.9959	0.20289	0.608033	0.333682	0.738619	0.999951
AC208113.3_FG001	0	1.53405	-1.22123	0.608921	-2.00556	0.0449029	0.999951
AC208113.3_FG009	0	13.2151	0.382784	0.58437	0.655037	0.512444	0.999951
AC208122.2_FG003	Uncharacterized protein [Source:UniProtKB/TrEMBL;Acc:K7UH40]	12.2364	1.24629	0.59768	2.08521	0.0370505	0.999951
AC208126.3_FG001	Uncharacterized protein [Source:UniProtKB/TrEMBL;Acc:K7V6R0]	11.286	0.941039	0.639912	1.47057	0.141406	0.999951
AC208201.3_FG001	Mitochondrial substrate carrier family protein [Source:Projected from Arabidopsis thaliana (AT5G01340) TAIR;Acc:AT5G01340]	340.757	-0.128257	0.222076	-0.577537	0.563577	0.999951
AC208201.3_FG002	Protein phosphatase type 2-C; Uncharacterized protein [Source:UniProtKB/TrEMBL;Acc:A3F4K2]	102.049	-0.160518	0.513704	-0.312472	0.754682	0.999951
AC208201.3_FG003	0	18.2265	0.364412	0.575041	0.633714	0.526267	0.999951
AC208204.3_FG006	17.4 kDa class I heat shock protein 3 [Source:UniProtKB/TrEMBL;Acc:B6TDB5]	11068.3	-0.282516	0.524001	-0.539152	0.589782	0.999951
AC208212.3_FG001	0	2.94741	0.765595	0.618816	1.23719	0.216016	0.999951
AC208217.3_FG001	0	1.1191	0.307076	0.615893	0.498587	0.618071	0.999951
AC208221.3_FG002	0	3.85005	0.617771	0.608448	1.01532	0.309952	0.999951
AC208308.3_FG003	0	5.57834	0.30439	0.613155	0.496433	0.619589	0.999951
AC208327.4_FG002	Uncharacterized protein [Source:UniProtKB/TrEMBL;Acc:K7VXG2]	1.56277	-0.015055	0.629954	-0.0238986	0.980933	0.999951
AC208327.4_FG003	Glutamate-rich WD repeat-containing protein 1; Uncharacterized protein [Source:UniProtKB/TrEMBL;Acc:B4FLB4]	198.042	-0.112672	0.259854	-0.433597	0.664581	0.999951
AC208327.4_FG006	BGGP Beta-1-3-galactosyl-O-glycosyl-glycoprotein; Uncharacterized protein [Source:UniProtKB/TrEMBL;Acc:B4F8V3]	267.005	-0.338174	0.24716	-1.36824	0.171238	0.999951
AC208337.2_FG003	0	52.7466	0.852696	0.488425	1.74581	0.0808446	0.999951
AC208341.4_FG005	Pleckstrin homology domain-containing protein 1; Uncharacterized protein [Source:UniProtKB/TrEMBL;Acc:B6T5A7]	195.933	-0.16726	0.289203	-0.578348	0.563029	0.999951
AC208341.4_FG006	Uncharacterized protein [Source:UniProtKB/TrEMBL;Acc:K7UZ25]	14.9267	-0.361307	0.576099	-0.627162	0.530553	0.999951
AC208341.4_FG008	Uncharacterized protein [Source:UniProtKB/TrEMBL;Acc:K7VF30]	9.41444	-0.169277	0.59768	-0.283224	0.777005	0.999951
AC208346.3_FG004	Uncharacterized protein [Source:UniProtKB/TrEMBL;Acc:C0HIE6]	323.887	-0.0476935	0.244896	-0.19475	0.845588	0.999951
AC208358.3_FG005	Putative DUF566 domain containing family protein [Source:UniProtKB/TrEMBL;Acc:K7UDC0]	1.12913	0.388312	0.61332	0.633131	0.526648	0.999951
AC208418.3_FG009	Uncharacterized protein [Source:UniProtKB/TrEMBL;Acc:K7UQ03]	1.10619	0.920185	0.600704	1.53184	0.125561	0.999951
AC208434.3_FG001	0	3.79442	0.132467	0.630011	0.210261	0.833464	0.999951
AC208436.3_FG007	0	28.5728	0.142832	0.527144	0.270955	0.786426	0.999951
AC208440.3_FG003	0	72.5685	-0.00124569	0.432865	-0.00287779	0.997704	0.999951
AC208454.3_FG002	0	4.25407	-0.453846	0.631931	-0.718188	0.472641	0.999951
AC208516.2_FG008	0	1.16317	-0.151993	0.63737	-0.23847	0.811517	0.999951
AC208521.3_FG002	Uncharacterized protein [Source:UniProtKB/TrEMBL;Acc:K7UFD2]	1.32978	0.195473	0.622893	0.313815	0.753661	0.999951
AC208539.3_FG002	0	169.588	0.0222511	0.36162	0.0615317	0.950936	0.999951
AC208559.3_FG003	Uncharacterized protein [Source:UniProtKB/TrEMBL;Acc:K7U5J9]	3.38291	0.966743	0.619615	1.56023	0.118705	0.999951
AC208571.4_FG001	0	7.86809	-0.18908	0.627302	-0.301418	0.763096	0.999951
AC208576.3_FG001	0	1.1312	0.290693	0.617582	0.470696	0.637858	0.999951
AC208579.3_FG001	Uncharacterized protein [Source:UniProtKB/TrEMBL;Acc:K7U780]	1.18703	-0.176113	0.632244	-0.278552	0.780588	0.999951
AC208606.3_FG007	0	3.25637	-0.0282902	0.631803	-0.0447769	0.964285	0.999951
AC208610.3_FG010	0	1.73118	-0.0865438	0.631863	-0.136966	0.891057	0.999951
AC208663.3_FG002	0	1.08781	-0.15709	0.630141	-0.249293	0.803134	0.999951
AC208724.3_FG001	Uncharacterized protein [Source:UniProtKB/TrEMBL;Acc:K7UAF2]	5.8144	0.146066	0.619917	0.235622	0.813726	0.999951
AC208826.3_FG004	0	4.28994	0.164367	0.62957	0.261078	0.794032	0.999951
AC208860.3_FG002	Uncharacterized protein [Source:UniProtKB/TrEMBL;Acc:K7VJN4]	1.17566	-0.172615	0.630778	-0.273654	0.784351	0.999951
AC208892.3_FG005	0	16.3937	-0.290702	0.54696	-0.531486	0.595082	0.999951
AC208895.3_FG004	0	6.15952	0.226434	0.604306	0.374702	0.707882	0.999951
AC208897.3_FG003	Uncharacterized protein [Source:UniProtKB/TrEMBL;Acc:C0PFS0]	8.51054	0.325437	0.611349	0.532327	0.5945	0.999951
AC208897.3_FG004	Major facilitator superfamily protein [Source:Projected from Arabidopsis thaliana (AT5G26340) TAIR;Acc:AT5G26340]	476.175	-0.768222	0.477511	-1.60881	0.107659	0.999951
AC208905.3_FG004	Uncharacterized protein [Source:UniProtKB/TrEMBL;Acc:K7W6H1]	7.86971	-0.465136	0.611087	-0.761163	0.44656	0.999951
AC208916.3_FG003	Uncharacterized protein [Source:UniProtKB/TrEMBL;Acc:K7V4W1]	9.01319	0.711277	0.616891	1.153	0.248909	0.999951
AC208920.3_FG001	Uncharacterized protein [Source:UniProtKB/TrEMBL;Acc:K7U3Y1]	1.56599	-0.261733	0.628652	-0.41634	0.677162	0.999951
AC208930.3_FG007	0	1.09749	-0.155135	0.631022	-0.245848	0.8058	0.999951
AC209050.3_FG003	Putative WRKY DNA-binding domain superfamily protein [Source:UniProtKB/TrEMBL;Acc:K7UYX9]	32.4911	-0.921357	0.582635	-1.58136	0.113795	0.999951
AC209074.3_FG007	Uncharacterized protein [Source:UniProtKB/TrEMBL;Acc:K7VMT9]	1.51857	-0.0247179	0.628674	-0.0393174	0.968637	0.999951
AC209080.3_FG004	0	93.255	-0.115465	0.377969	-0.305488	0.759995	0.999951
AC209169.3_FG007	0	1.57563	-0.244609	0.638547	-0.383072	0.701667	0.999951
AC209206.3_FG004	Uncharacterized protein [Source:UniProtKB/TrEMBL;Acc:K7TVR2]	10.9802	-0.72968	0.567751	-1.28521	0.198718	0.999951
AC209206.3_FG011	Putative argonaute family protein [Source:UniProtKB/TrEMBL;Acc:K7U605]	118.785	0.0631523	0.382236	0.165218	0.868772	0.999951
AC209206.3_FG014	Putative polyphenol oxidase family protein [Source:UniProtKB/TrEMBL;Acc:K7TMU7]	1848.48	0.182565	0.474276	0.384934	0.700286	0.999951
AC209208.3_FG001	0	60.4181	0.36003	0.467853	0.769536	0.441575	0.999951
AC209208.3_FG003	0	5.7313	0.574783	0.614912	0.93474	0.349922	0.999951
AC209208.3_FG005	Uncharacterized protein [Source:UniProtKB/TrEMBL;Acc:C4JB28]	115.129	-0.061507	0.395687	-0.155444	0.876471	0.999951
AC209212.3_FG005	0	1.23206	-0.188774	0.631772	-0.298801	0.765092	0.999951
AC209213.4_FG002	0	10.2296	0.167171	0.639334	0.261476	0.793725	0.999951
AC209215.4_FG004	0	2.28355	-1.01834	0.643032	-1.58366	0.113271	0.999951
AC209215.4_FG006	0	1.08932	-0.164178	0.629678	-0.260734	0.794298	0.999951
AC209242.3_FG003	Peptidase C13 family [Source:Projected from Arabidopsis thaliana (AT1G08750) TAIR;Acc:AT1G08750]	44.8054	0.182961	0.466495	0.392202	0.694909	0.999951
AC209257.4_FG003	Uncharacterized protein [Source:UniProtKB/TrEMBL;Acc:K7VK59]	109.111	0.100386	0.363539	0.276137	0.782443	0.999951
AC209257.4_FG004	Uncharacterized protein [Source:UniProtKB/TrEMBL;Acc:K7UPE2]	2.51926	0.0170379	0.632185	0.0269508	0.978499	0.999951
AC209257.4_FG006	Putative AP2/EREBP transcription factor superfamily protein [Source:UniProtKB/TrEMBL;Acc:K7V5F6]	14.4747	0.173595	0.577225	0.300741	0.763612	0.999951
AC209257.4_FG008	Uncharacterized protein [Source:UniProtKB/TrEMBL;Acc:B4FTQ0]	99.9879	0.0380648	0.307412	0.123823	0.901455	0.999951
AC209332.3_FG011	0	1.30672	-0.188371	0.634328	-0.296962	0.766495	0.999951
AC209356.4_FG001	Uncharacterized protein [Source:UniProtKB/TrEMBL;Acc:K7UFE1]	1.10618	-0.157724	0.630471	-0.250168	0.802457	0.999951
AC209374.4_FG002	Putative uncharacterized protein [Source:UniProtKB/TrEMBL;Acc:B6TL41]	80.2201	0.334321	0.419562	0.796834	0.425547	0.999951
AC209460.3_FG002	0	18.333	0.159529	0.578021	0.275992	0.782554	0.999951
AC209624.2_FG001	0	20.7398	-0.282852	0.581066	-0.486782	0.626413	0.999951
AC209624.2_FG003	0	4.96382	-0.0293056	0.632625	-0.0463238	0.963052	0.999951
AC209626.2_FG013	0	9.72951	-0.217266	0.61381	-0.353963	0.723366	0.999951
AC209629.2_FG003	Uncharacterized protein [Source:UniProtKB/TrEMBL;Acc:K7V1C0]	1.15029	-0.596742	0.628324	-0.949737	0.342246	0.999951
AC209636.2_FG003	Uncharacterized protein [Source:UniProtKB/TrEMBL;Acc:K7VJ97]	3.23148	-0.679001	0.634658	-1.06987	0.284678	0.999951
AC209647.2_FG002	Uncharacterized protein [Source:UniProtKB/TrEMBL;Acc:K7VCG3]	1.13764	0.0919306	0.624527	0.1472	0.882974	0.999951
AC209651.2_FG001	Uncharacterized protein [Source:UniProtKB/TrEMBL;Acc:K7V860]	1.17054	-0.167977	0.633367	-0.265213	0.790845	0.999951
AC209664.3_FG002	Uncharacterized protein [Source:UniProtKB/TrEMBL;Acc:K7VCZ8]	112.106	-0.174509	0.387358	-0.450512	0.652342	0.999951
AC209697.3_FG005	Uncharacterized protein [Source:UniProtKB/TrEMBL;Acc:K7VU69]	1.12158	-0.145789	0.634337	-0.229828	0.818225	0.999951
AC209704.3_FG003	0	1.20623	-0.179571	0.63199	-0.284136	0.776306	0.999951
AC209705.3_FG004	Uncharacterized protein [Source:UniProtKB/TrEMBL;Acc:K7V9N2]	102.893	0.182061	0.415422	0.438256	0.661201	0.999951
AC209718.1_FG009	0	25.5354	0.470399	0.526195	0.893964	0.371341	0.999951
AC209723.3_FG003	0	1.46805	-0.10308	0.63301	-0.162841	0.870644	0.999951
AC209732.3_FG001	Uncharacterized protein [Source:UniProtKB/TrEMBL;Acc:K7UEY6]	1.38688	-0.200881	0.636549	-0.315578	0.752323	0.999951
AC209737.3_FG006	Uncharacterized protein [Source:UniProtKB/TrEMBL;Acc:K7VAT4]	1.56623	-0.230325	0.637863	-0.361089	0.718033	0.999951
AC209738.3_FG005	0	3.25501	0.80045	0.621877	1.28715	0.198041	0.999951
AC209739.3_FG003	0	8.04226	0.721815	0.597244	1.20858	0.226826	0.999951
AC209768.3_FG005	0	3.45144	-0.512415	0.631159	-0.811865	0.416869	0.999951
AC209768.3_FG016	0	10.3811	0.45751	0.597104	0.766215	0.443549	0.999951
AC209778.3_FG002	Uncharacterized protein [Source:UniProtKB/TrEMBL;Acc:K7VHY5]	1.27007	-0.194056	0.633527	-0.30631	0.759369	0.999951
AC209780.2_FG003	0	2.38334	-1.14125	0.639201	-1.78544	0.0741906	0.999951
AC209784.3_FG007	0	9781.14	-0.236334	0.569964	-0.414648	0.678399	0.999951
AC209784.3_FG011	0	46.6997	0.381037	0.500044	0.762007	0.446056	0.999951
AC209810.3_FG002	Uncharacterized protein [Source:UniProtKB/TrEMBL;Acc:B4F9P9]	134.216	0.128265	0.446112	0.287517	0.773716	0.999951
AC209819.3_FG003	Uncharacterized protein [Source:UniProtKB/TrEMBL;Acc:K7V4Y9]	2.43566	-0.350006	0.634753	-0.551405	0.581356	0.999951
AC209819.3_FG005	Uncharacterized protein [Source:UniProtKB/TrEMBL;Acc:K7UX80]	35.8003	0.250069	0.547208	0.456991	0.647678	0.999951
AC209819.3_FG007	Uncharacterized protein [Source:UniProtKB/TrEMBL;Acc:K7V194]	1.16403	-0.160065	0.633331	-0.252736	0.800473	0.999951
AC209819.3_FG009	Uncharacterized protein [Source:UniProtKB/TrEMBL;Acc:K7VH90]	22.7243	0.268637	0.511765	0.524923	0.599637	0.999951
AC209819.3_FG010	Uncharacterized protein [Source:UniProtKB/TrEMBL;Acc:K7VH84]	1.57294	-0.11398	0.638132	-0.178615	0.85824	0.999951
AC209819.3_FG012	Putative ROP family GTPase ROP7; Putative Rop family GTPase, ROP7; Rac-like GTP-binding protein 2; Uncharacterized protein [Source:UniProtKB/TrEMBL;Acc:Q9LEC6]	91.12	-0.271853	0.357227	-0.761007	0.446653	0.999951
AC209835.4_FG004	0	2.08308	-0.36015	0.635765	-0.566483	0.571066	0.999951
AC209845.4_FG010	0	25.4368	-0.472002	0.469486	-1.00536	0.314724	0.999951
AC209858.4_FG002	transducin family protein / WD-40 repeat family protein [Source:Projected from Arabidopsis thaliana (AT3G21540) TAIR;Acc:AT3G21540]	178.47	0.0988695	0.305872	0.323238	0.746515	0.999951
AC209858.4_FG003	0	7.78821	0.0611425	0.535864	0.114101	0.909158	0.999951
AC209858.4_FG004	Uncharacterized protein [Source:UniProtKB/TrEMBL;Acc:B4FIL7]	249.885	0.21911	0.285467	0.767548	0.442756	0.999951
AC209860.3_FG001	Uncharacterized protein [Source:UniProtKB/TrEMBL;Acc:K7VFU5]	1.50769	0.0723867	0.626688	0.115507	0.908044	0.999951
AC209877.3_FG002	Uncharacterized protein [Source:UniProtKB/TrEMBL;Acc:K7VAR4]	36.7007	0.177127	0.523298	0.338482	0.735	0.999951
AC209884.3_FG007	0	2.3398	-0.366129	0.62628	-0.584609	0.55881	0.999951
AC209898.2_FG004	0	235.27	-0.156855	0.278182	-0.563858	0.572851	0.999951
AC209946.4_FG001	Uncharacterized protein [Source:UniProtKB/TrEMBL;Acc:K7UD59]	6.26275	-0.412223	0.630438	-0.653869	0.513197	0.999951
AC209946.4_FG002	Uncharacterized protein [Source:UniProtKB/TrEMBL;Acc:K7UKV6]	2.65425	-0.232774	0.636239	-0.365859	0.71447	0.999951
AC209987.4_FG002	cytochrome P450, family 77, subfamily B, polypeptide 1 [Source:Projected from Arabidopsis thaliana (AT1G11600) TAIR;Acc:AT1G11600]	93.7642	-0.201111	0.389139	-0.516809	0.605289	0.999951
AC210003.2_FG004	Peroxidase 16; Uncharacterized protein [Source:UniProtKB/TrEMBL;Acc:B4G0X5]	1347.02	0.145848	0.349105	0.417776	0.676111	0.999951
AC210005.3_FG002	0	1.1253	0.0851684	0.624088	0.136469	0.891451	0.999951
AC210013.4_FG002	0	5.95821	-0.131781	0.631619	-0.208641	0.834729	0.999951
AC210013.4_FG003	Cycloartenol-C-24-methyltransferase 1 [Source:UniProtKB/TrEMBL;Acc:B6UIP9]	89.7014	0.72035	0.420695	1.71229	0.0868439	0.999951
AC210013.4_FG005	Isopentenyl transferase IPT5 [Source:UniProtKB/TrEMBL;Acc:B2XWS6]	3.72986	0.958956	0.629095	1.52434	0.127424	0.999951
AC210013.4_FG008	0	26.1516	0.725028	0.553742	1.30932	0.190424	0.999951
AC210013.4_FG009	RING/U-box superfamily protein [Source:Projected from Arabidopsis thaliana (AT3G05250) TAIR;Acc:AT3G05250]	98.0481	-0.33927	0.344369	-0.985192	0.32453	0.999951
AC210013.4_FG011	0	136.21	-0.0258814	0.323865	-0.0799143	0.936305	0.999951
AC210013.4_FG012	Uncharacterized protein [Source:UniProtKB/TrEMBL;Acc:B4G0X2]	38.1479	0.362848	0.447518	0.810801	0.41748	0.999951
AC210013.4_FG013	Ubiquitin carboxyl-terminal hydrolase family protein [Source:Projected from Arabidopsis thaliana (AT5G62990) TAIR;Acc:AT5G62990]	16.8326	0.0159248	0.563534	0.0282588	0.977456	0.999951
AC210013.4_FG014	Uncharacterized protein [Source:UniProtKB/TrEMBL;Acc:B4FF99]	43.0829	0.10188	0.47339	0.215213	0.829601	0.999951
AC210013.4_FG016	Putative uncharacterized protein [Source:UniProtKB/TrEMBL;Acc:B6UIG7]	58.6638	0.232909	0.422054	0.551846	0.581054	0.999951
AC210013.4_FG017	Uncharacterized protein [Source:UniProtKB/TrEMBL;Acc:B4FZT4]	5.33683	-0.240979	0.618389	-0.389689	0.696767	0.999951
AC210013.4_FG018	Putative uncharacterized protein [Source:UniProtKB/TrEMBL;Acc:B6TZT2]	484.264	-0.0489342	0.340375	-0.143766	0.885685	0.999951
AC210013.4_FG019	0	3441.27	0.163149	0.219769	0.742362	0.457868	0.999951
AC210023.3_FG014	0	6.55228	0.851872	0.627513	1.35754	0.174611	0.999951
AC210023.3_FG015	0	3.3807	-0.229456	0.61432	-0.373511	0.708768	0.999951
AC210027.3_FG003	0	1.33761	-0.952265	0.622222	-1.53043	0.125911	0.999951
AC210035.3_FG002	Uncharacterized protein [Source:UniProtKB/TrEMBL;Acc:K7TWW1]	1.33533	-0.214781	0.629159	-0.341378	0.732819	0.999951
AC210158.3_FG003	Uncharacterized protein [Source:UniProtKB/TrEMBL;Acc:K7VDL2]	1.16713	-0.961827	0.621854	-1.54671	0.121934	0.999951
AC210158.3_FG004	Uncharacterized protein [Source:UniProtKB/TrEMBL;Acc:K7V5U4]	5.47357	0.062033	0.610587	0.101596	0.919078	0.999951
AC210163.3_FG005	Auxin-inducible protein [Source:UniProtKB/TrEMBL;Acc:B6TEP7]	22.077	-1.77836	0.578945	-3.07172	0.00212827	0.78204
AC210168.4_FG003	0	137.017	0.388223	0.440712	0.8809	0.378372	0.999951
AC210173.4_FG002	0	26.1553	-0.156549	0.577313	-0.271168	0.786262	0.999951
AC210173.4_FG005	Cytochrome P450 CYP84A33v1 [Source:UniProtKB/TrEMBL;Acc:B6SWS3]	532.477	-0.026555	0.300003	-0.0885157	0.929467	0.999951
AC210193.4_FG002	Putative uncharacterized protein [Source:UniProtKB/TrEMBL;Acc:B6TLK4]	1058.54	-0.0833796	0.366816	-0.227306	0.820186	0.999951
AC210199.4_FG003	Uncharacterized protein [Source:UniProtKB/TrEMBL;Acc:K7VX19]	20.8037	0.795633	0.552641	1.43969	0.149954	0.999951
AC210202.3_FG008	0	4.80383	0.0696904	0.633186	0.110063	0.912359	0.999951
AC210204.3_FG002	Uncharacterized protein [Source:UniProtKB/TrEMBL;Acc:B4F9K2]	5121.59	-0.198482	0.287464	-0.690459	0.489906	0.999951
AC210211.3_FG006	0	1.15534	0.187256	0.62068	0.301695	0.762884	0.999951
AC210280.4_FG002	Uncharacterized protein [Source:UniProtKB/TrEMBL;Acc:K7WB95]	16.415	0.564731	0.570156	0.990485	0.321937	0.999951
AC210303.3_FG001	Uncharacterized protein [Source:UniProtKB/TrEMBL;Acc:K7UN46]	6.47206	1.07734	0.624929	1.72393	0.08472	0.999951
AC210314.3_FG006	Uncharacterized protein [Source:UniProtKB/TrEMBL;Acc:B6T4E5]	210.183	-0.0938926	0.344993	-0.272157	0.785501	0.999951
AC210422.3_FG009	0	2.84595	1.10286	0.615451	1.79195	0.0731411	0.999951
AC210517.3_FG003	Uncharacterized protein [Source:UniProtKB/TrEMBL;Acc:B4FES7]	136.361	0.648069	0.374347	1.7312	0.0834166	0.999951
AC210593.3_FG001	0	1.19223	0.150952	0.618773	0.243954	0.807267	0.999951
AC210595.3_FG004	Uncharacterized protein [Source:UniProtKB/TrEMBL;Acc:K7W895]	5.88089	0.278774	0.618491	0.450733	0.652182	0.999951
AC210596.3_FG003	Uncharacterized protein [Source:UniProtKB/TrEMBL;Acc:K7UGJ0]	1.52874	-0.240619	0.634232	-0.379387	0.704401	0.999951
AC210598.3_FG003	0	8.30502	-1.03693	0.636456	-1.62922	0.103266	0.999951
AC210616.4_FG003	Uncharacterized protein [Source:UniProtKB/TrEMBL;Acc:K7TXH3]	1.8464	0.164037	0.630281	0.26026	0.794663	0.999951
AC210616.4_FG005	Uncharacterized protein [Source:UniProtKB/TrEMBL;Acc:K7U164]	110.065	0.371866	0.451527	0.823573	0.410182	0.999951
AC210663.3_FG004	Uncharacterized protein [Source:UniProtKB/TrEMBL;Acc:K7TSX9]	1.53059	-0.273778	0.630032	-0.434546	0.663892	0.999951
AC210669.3_FG001	Uncharacterized protein [Source:UniProtKB/TrEMBL;Acc:K7USG7]	616.57	0.0176736	0.450391	0.0392405	0.968699	0.999951
AC210670.4_FG006	0	1.9002	1.07662	0.617409	1.74378	0.0811978	0.999951
AC210727.4_FG002	Uncharacterized protein [Source:UniProtKB/TrEMBL;Acc:K7TGB2]	2.40301	-0.162999	0.63374	-0.257202	0.797023	0.999951
AC210731.3_FG002	Uncharacterized protein [Source:UniProtKB/TrEMBL;Acc:K7UMR4]	1.29026	0.213828	0.622115	0.343712	0.731063	0.999951
AC210734.2_FG008	0	1.16374	-0.155936	0.634512	-0.245757	0.80587	0.999951
AC210741.4_FG008	0	1.85949	0.452758	0.617519	0.733189	0.463443	0.999951
AC210816.3_FG006	Putative uncharacterized protein [Source:UniProtKB/TrEMBL;Acc:B6TFH9]	27.2771	-0.538462	0.449256	-1.19856	0.230697	0.999951
AC210816.3_FG007	0	1.20816	-0.148905	0.6375	-0.233577	0.815313	0.999951
AC210828.3_FG007	0	2.0523	0.0990189	0.629394	0.157324	0.874989	0.999951
AC210848.3_FG004	0	16.7811	0.21748	0.583828	0.372507	0.709515	0.999951
AC210883.4_FG003	0	3.32338	-1.74747	0.63409	-2.75587	0.00585367	0.930089
AC210892.4_FG006	0	23.6754	-0.448216	0.561337	-0.798478	0.424593	0.999951
AC210949.4_FG003	0	1.33368	0.0407801	0.62496	0.0652524	0.947973	0.999951
AC210961.3_FG005	0	3.33845	0.5593	0.626258	0.893084	0.371812	0.999951
AC210976.4_FG008	0	13.6025	0.579207	0.568373	1.01906	0.308174	0.999951
AC211152.4_FG007	Uncharacterized protein [Source:UniProtKB/TrEMBL;Acc:K7VAF3]	1.10663	-0.166825	0.629723	-0.264919	0.791072	0.999951
AC211164.5_FG003	Putative uncharacterized protein [Source:UniProtKB/TrEMBL;Acc:B6SQ42]	385.69	-0.171338	0.254565	-0.673064	0.500907	0.999951
AC211164.5_FG004	Uncharacterized protein [Source:UniProtKB/TrEMBL;Acc:B4F8B7]	36.6813	-0.501427	0.495387	-1.01219	0.311446	0.999951
AC211166.5_FG009	0	2.09214	-0.337037	0.636408	-0.529592	0.596395	0.999951
AC211175.3_FG005	Uncharacterized protein [Source:UniProtKB/TrEMBL;Acc:C4J5Y4]	119.234	-0.0043448	0.352796	-0.0123153	0.990174	0.999951
AC211175.3_FG006	0	4.16079	-0.820462	0.632904	-1.29635	0.194857	0.999951
AC211190.4_FG004	0	12.691	-0.41918	0.58583	-0.715533	0.47428	0.999951
AC211192.3_FG003	0	2.67992	-0.01647	0.640237	-0.0257249	0.979477	0.999951
AC211218.4_FG002	0	1.56641	-0.227798	0.636776	-0.357737	0.72054	0.999951
AC211250.4_FG003	Uncharacterized protein [Source:UniProtKB/TrEMBL;Acc:K7UGV8]	1.11651	-0.154081	0.63088	-0.244232	0.807052	0.999951
AC211257.3_FG002	0	3.02104	0.978459	0.618326	1.58243	0.113551	0.999951
AC211261.3_FG017	0	2.08413	-0.0742159	0.632252	-0.117383	0.906556	0.999951
AC211276.4_FG008	Uncharacterized protein [Source:UniProtKB/TrEMBL;Acc:B8A3Q8]	167.359	-0.347682	0.347416	-1.00077	0.316939	0.999951
AC211325.4_FG003	0	5.93762	0.00451682	0.62305	0.00724952	0.994216	0.999951
AC211327.4_FG005	0	12.7599	-0.691199	0.572128	-1.20812	0.227001	0.999951
AC211328.3_FG003	Uncharacterized protein [Source:UniProtKB/TrEMBL;Acc:K7UVV9]	3.45238	0.418247	0.627689	0.666329	0.505201	0.999951
AC211349.4_FG001	Uncharacterized protein [Source:UniProtKB/TrEMBL;Acc:K7W4Q4]	28.1458	0.0323978	0.51807	0.0625355	0.950136	0.999951
AC211357.4_FG002	0	4.81792	0.47342	0.617155	0.7671	0.443022	0.999951
AC211357.4_FG004	Peptide chain release factor 2 [Source:Projected from Arabidopsis thaliana (AT1G56350) TAIR;Acc:AT1G56350]	58.2716	-0.0499995	0.454635	-0.109977	0.912427	0.999951
AC211359.2_FG002	0	1.76655	0.582232	0.621573	0.936707	0.348909	0.999951
AC211390.3_FG001	S-adenosyl-L-methionine-dependent methyltransferases superfamily protein [Source:Projected from Arabidopsis thaliana (AT4G18030) TAIR;Acc:AT4G18030]	41.8639	-0.614377	0.513489	-1.19648	0.231511	0.999951
AC211394.4_FG004	purple acid phosphatase 26 [Source:Projected from Arabidopsis thaliana (AT5G34850) TAIR;Acc:AT5G34850]	607.015	-0.17972	0.248974	-0.721844	0.47039	0.999951
AC211401.4_FG003	Uncharacterized protein [Source:UniProtKB/TrEMBL;Acc:B4FEL2]	75.8924	-0.18862	0.416562	-0.452801	0.650692	0.999951
AC211403.4_FG005	0	1.4412	-0.205838	0.638757	-0.322247	0.747265	0.999951
AC211411.4_FG004	0	1.43977	-0.188584	0.63684	-0.296125	0.767135	0.999951
AC211467.4_FG002	0	2.2019	0.609174	0.613901	0.9923	0.321051	0.999951
AC211471.3_FG003	0	4.2408	0.0470493	0.615593	0.0764292	0.939078	0.999951
AC211474.3_FG006	Uncharacterized protein [Source:UniProtKB/TrEMBL;Acc:K7UYS6]	46.6136	0.389101	0.489791	0.794423	0.426949	0.999951
AC211478.3_FG004	0	1.17645	0.186037	0.620946	0.299602	0.764481	0.999951
AC211504.4_FG001	0	1.29495	0.214286	0.620329	0.345439	0.729764	0.999951
AC211504.4_FG003	0	1.32066	0.694481	0.609064	1.14024	0.254185	0.999951
AC211513.3_FG002	0	1.12942	-0.170733	0.630082	-0.270969	0.786415	0.999951
AC211514.2_FG003	0	1.40809	0.736397	0.60217	1.22291	0.221365	0.999951
AC211532.3_FG001	Uncharacterized protein [Source:UniProtKB/TrEMBL;Acc:K7UGU3]	4.83186	-0.150521	0.621306	-0.242265	0.808574	0.999951
AC211577.3_FG002	0	1.24153	-0.186066	0.633251	-0.293826	0.768891	0.999951
AC211588.3_FG002	0	3.71287	-0.243569	0.617545	-0.394414	0.693275	0.999951
AC211651.4_FG001	0	6.00443	-0.496228	0.61813	-0.802789	0.422097	0.999951
AC211652.4_FG001	Uncharacterized protein [Source:UniProtKB/TrEMBL;Acc:K7UQU9]	26.1944	-0.402789	0.526039	-0.765702	0.443854	0.999951
AC211652.4_FG002	Uncharacterized protein [Source:UniProtKB/TrEMBL;Acc:K7TW25]	122.919	-0.278779	0.304557	-0.915359	0.360003	0.999951
AC211669.4_FG003	0	1.64813	-0.263106	0.632201	-0.416176	0.677282	0.999951
AC211702.2_FG002	0	1.16752	-0.185812	0.630117	-0.294885	0.768082	0.999951
AC211705.3_FG001	0	5.11664	-0.365424	0.623749	-0.585851	0.557976	0.999951
AC211737.3_FG012	0	19.4882	0.265542	0.592554	0.448132	0.654058	0.999951
AC211758.4_FG005	Uncharacterized protein [Source:UniProtKB/TrEMBL;Acc:K7UE81]	1.14262	-0.0544365	0.627778	-0.0867131	0.9309	0.999951
AC211764.3_FG010	0	2.63923	0.138896	0.632827	0.219485	0.826273	0.999951
AC211887.3_FG007	0	1.21992	-0.185582	0.631624	-0.293818	0.768897	0.999951
AC211891.4_FG001	0	1.76456	-0.176657	0.635759	-0.277868	0.781114	0.999951
AC211892.4_FG002	Uncharacterized protein [Source:UniProtKB/TrEMBL;Acc:B4FPZ0]	57.5691	0.136326	0.487031	0.279912	0.779545	0.999951
AC211910.4_FG005	0	1.15049	-0.173183	0.630557	-0.27465	0.783585	0.999951
AC211972.4_FG003	0	1.12791	-0.0326026	0.627779	-0.0519332	0.958582	0.999951
AC212023.4_FG004	0	20.4606	0.170832	0.565579	0.302049	0.762615	0.999951
AC212035.3_FG008	0	2.06001	-0.30826	0.637163	-0.483801	0.628527	0.999951
AC212040.2_FG006	0	2.0595	-0.10895	0.634689	-0.171658	0.863706	0.999951
AC212068.4_FG005	Uncharacterized protein [Source:UniProtKB/TrEMBL;Acc:K7V490]	54.5914	0.308134	0.489355	0.629674	0.528908	0.999951
AC212103.3_FG002	0	1.12925	-0.144477	0.634728	-0.227621	0.819941	0.999951
AC212112.4_FG002	Uncharacterized protein [Source:UniProtKB/TrEMBL;Acc:C0HJ64]	125.347	0.494269	0.383869	1.2876	0.197886	0.999951
AC212156.4_FG008	Uncharacterized protein [Source:UniProtKB/TrEMBL;Acc:K7UP96]	1.44621	-0.328961	0.630939	-0.521384	0.6021	0.999951
AC212186.3_FG011	0	4.12716	-1.38023	0.632996	-2.18047	0.0292228	0.999951
AC212187.4_FG001	Uncharacterized protein [Source:UniProtKB/TrEMBL;Acc:K7VDM5]	4.22728	-0.118856	0.64098	-0.185429	0.852893	0.999951
AC212189.3_FG003	Uncharacterized protein [Source:UniProtKB/TrEMBL;Acc:K7V5G9]	1.2928	-0.162199	0.636734	-0.254735	0.798928	0.999951
AC212209.2_FG010	0	2.1428	0.699912	0.620466	1.12804	0.259302	0.999951
AC212219.3_FG005	Uncharacterized protein [Source:UniProtKB/TrEMBL;Acc:B4FWM5]	96.2638	-0.208244	0.485101	-0.429279	0.66772	0.999951
AC212225.3_FG001	Uncharacterized protein [Source:UniProtKB/TrEMBL;Acc:K7UDN0]	1.36949	-0.19424	0.637308	-0.304782	0.760532	0.999951
AC212227.3_FG006	Uncharacterized protein [Source:UniProtKB/TrEMBL;Acc:K7URM2]	5.07051	-0.21782	0.614157	-0.354666	0.72284	0.999951
AC212286.3_FG007	0	1.19366	-0.180739	0.631593	-0.286164	0.774752	0.999951
AC212323.4_FG005	0	1.14665	-0.178053	0.629215	-0.282977	0.777195	0.999951
AC212323.4_FG007	0	1.42987	-0.0894559	0.628955	-0.142229	0.886899	0.999951
AC212323.4_FG010	0	7.46328	0.357639	0.611006	0.585328	0.558327	0.999951
AC212332.2_FG003	Uncharacterized protein [Source:UniProtKB/TrEMBL;Acc:K7U4Y2]	5.1908	-1.6155	0.630499	-2.56226	0.0103994	0.999951
AC212351.4_FG001	0	12.3956	0.405919	0.617503	0.657355	0.510953	0.999951
AC212353.4_FG004	Putative RING zinc finger domain superfamily protein; Uncharacterized protein [Source:UniProtKB/TrEMBL;Acc:C0HDQ8]	153.49	-0.373832	0.32292	-1.15766	0.247002	0.999951
AC212354.3_FG002	0	1.87648	-1.51906	0.620121	-2.44961	0.014301	0.999951
AC212361.3_FG010	Uncharacterized protein [Source:UniProtKB/TrEMBL;Acc:K7USJ4]	1.26538	-0.0887395	0.625474	-0.141876	0.887178	0.999951
AC212394.4_FG010	Uncharacterized protein [Source:UniProtKB/TrEMBL;Acc:K7UKH0]	2.0897	0.329734	0.624095	0.528339	0.597264	0.999951
AC212401.3_FG003	0	1.1286	-0.162317	0.631065	-0.257212	0.797015	0.999951
AC212449.4_FG007	0	2.62157	-0.166598	0.634841	-0.262425	0.792994	0.999951
AC212463.3_FG001	0	1.62231	0.690907	0.610401	1.13189	0.257681	0.999951
AC212463.3_FG009	0	1.25799	-0.201042	0.629275	-0.319482	0.749361	0.999951
AC212465.3_FG002	Uncharacterized protein [Source:UniProtKB/TrEMBL;Acc:K7UPM1]	1.4293	-0.225201	0.633887	-0.35527	0.722388	0.999951
AC212467.3_FG001	0	5.50788	-0.0565166	0.61062	-0.0925562	0.926256	0.999951
AC212565.3_FG002	Uncharacterized protein [Source:UniProtKB/TrEMBL;Acc:B6U345]	6.37603	0.317572	0.623839	0.509061	0.610709	0.999951
AC212570.3_FG006	Small nucleolar ribonucleoprotein complex subunit [Source:UniProtKB/TrEMBL;Acc:B6TSA2]	184.86	0.1129	0.286038	0.394704	0.693061	0.999951
AC212574.4_FG002	Uncharacterized protein [Source:UniProtKB/TrEMBL;Acc:K7V2T3]	7.40475	1.66659	0.600834	2.77379	0.00554082	0.914914
AC212575.3_FG002	Uncharacterized protein [Source:UniProtKB/TrEMBL;Acc:K7V9V1]	1.45127	0.00453439	0.632698	0.00716675	0.994282	0.999951
AC212684.3_FG012	Pentatricopeptide repeat (PPR) superfamily protein [Source:Projected from Arabidopsis thaliana (AT4G32430) TAIR;Acc:AT4G32430]	52.1685	0.114807	0.411705	0.278857	0.780355	0.999951
AC212709.3_FG001	0	1.70761	0.406975	0.618454	0.658053	0.510504	0.999951
AC212709.3_FG002	0	1.78164	-0.373964	0.602065	-0.621135	0.534511	0.999951
AC212720.3_FG006	Uncharacterized protein [Source:UniProtKB/TrEMBL;Acc:K7VA37]	6.53135	0.102083	0.62996	0.162046	0.871269	0.999951
AC212728.3_FG001	Uncharacterized protein [Source:UniProtKB/TrEMBL;Acc:C4J9R2]	23.3325	0.0484986	0.53095	0.091343	0.92722	0.999951
AC212754.3_FG004	0	16.8245	0.188295	0.544638	0.345725	0.729549	0.999951
AC212755.4_FG001	Uncharacterized protein [Source:UniProtKB/TrEMBL;Acc:K7TUV7]	1.18621	-0.165712	0.634509	-0.261165	0.793965	0.999951
AC212809.2_FG002	0	1.36614	0.595485	0.616904	0.965279	0.334405	0.999951
AC212827.3_FG005	Uncharacterized protein [Source:UniProtKB/TrEMBL;Acc:K7VWL2]	8.89891	-0.502707	0.626089	-0.802932	0.422014	0.999951
AC212835.3_FG001	0	6.00382	0.712905	0.62888	1.13361	0.256958	0.999951
AC212835.3_FG002	Blue copper protein [Source:UniProtKB/TrEMBL;Acc:B6TI66]	1.25941	-0.159735	0.636399	-0.250998	0.801816	0.999951
AC212835.3_FG007	Uncharacterized protein [Source:UniProtKB/TrEMBL;Acc:C0P6A7]	182.748	-0.270931	0.30215	-0.896677	0.369891	0.999951
AC212835.3_FG008	0	61.364	-0.00858828	0.495351	-0.0173378	0.986167	0.999951
AC212835.3_FG010	0	1.11522	-0.152075	0.633253	-0.240149	0.810215	0.999951
AC212859.3_FG007	0	599.412	-0.0704207	0.225255	-0.312626	0.754564	0.999951
AC212859.3_FG008	Secondary wall NAC transcription factor 4; Uncharacterized protein [Source:UniProtKB/TrEMBL;Acc:B4FC40]	8.9561	0.0927389	0.599596	0.154669	0.877082	0.999951
AC212887.3_FG005	Uncharacterized protein [Source:UniProtKB/TrEMBL;Acc:K7V172]	1.26432	-0.945934	0.623059	-1.51821	0.128962	0.999951
AC212898.2_FG006	0	2.33925	-0.179801	0.637874	-0.281875	0.778039	0.999951
AC212967.3_FG001	0	1.39299	0.545503	0.617576	0.883298	0.377075	0.999951
AC212979.2_FG006	0	1.10383	-0.161551	0.630465	-0.256241	0.797764	0.999951
AC213050.3_FG001	RNA-directed DNA polymerase (reverse transcriptase) [Source:Projected from Arabidopsis thaliana (AT5G04050) TAIR;Acc:AT5G04050]	42.7982	0.121751	0.502172	0.242449	0.808432	0.999951
AC213050.3_FG002	Uncharacterized protein [Source:UniProtKB/TrEMBL;Acc:K7VDX5]	28.2047	0.456803	0.533255	0.856632	0.391648	0.999951
AC213099.3_FG001	Uncharacterized protein [Source:UniProtKB/TrEMBL;Acc:B4FQP5]	118.03	0.232542	0.326998	0.711143	0.476996	0.999951
AC213099.3_FG002	Uncharacterized protein [Source:UniProtKB/TrEMBL;Acc:B4FIR6]	279.785	-0.27041	0.260853	-1.03664	0.299905	0.999951
AC213395.3_FG007	0	1.31144	-0.203704	0.63447	-0.321062	0.748163	0.999951
AC213398.3_FG007	0	4.86789	0.762018	0.623786	1.2216	0.221858	0.999951
AC213431.4_FG005	0	1.13042	0.575848	0.607996	0.947125	0.343575	0.999951
AC213432.2_FG004	PME/invertase inhibitor-like protein; Uncharacterized protein [Source:UniProtKB/TrEMBL;Acc:B6SIW3]	218.251	0.139023	0.397325	0.349897	0.726416	0.999951
AC213455.3_FG008	0	2.57717	-0.32552	0.62815	-0.518221	0.604304	0.999951
AC213463.3_FG002	Uncharacterized protein [Source:UniProtKB/TrEMBL;Acc:B4F7S6]	143.566	-0.470912	0.333666	-1.41133	0.158148	0.999951
AC213463.3_FG004	0	3.44017	1.12534	0.615227	1.82915	0.0673776	0.999951
AC213463.3_FG006	0	1.14791	-0.170615	0.631807	-0.270043	0.787127	0.999951
AC213463.3_FG007	Uncharacterized protein [Source:UniProtKB/TrEMBL;Acc:B4FVS5]	430.007	-0.0667804	0.277013	-0.241074	0.809498	0.999951
AC213463.3_FG009	0	32.2336	-0.0367789	0.524204	-0.0701615	0.944065	0.999951
AC213521.3_FG005	Uncharacterized protein [Source:UniProtKB/TrEMBL;Acc:B4FF46]	70.1685	0.145852	0.435653	0.334789	0.737784	0.999951
AC213600.3_FG002	Uncharacterized protein [Source:UniProtKB/TrEMBL;Acc:B7ZYL8]	57.8065	0.0139003	0.444593	0.0312653	0.975058	0.999951
AC213612.3_FG001	Uncharacterized protein [Source:UniProtKB/TrEMBL;Acc:K7W8C5]	1.09006	-0.149811	0.631468	-0.237243	0.812469	0.999951
AC213612.3_FG002	Putative ribosomal protein S4 (RPS4A) family protein [Source:UniProtKB/TrEMBL;Acc:K7V8N8]	14.302	0.697896	0.600658	1.16189	0.245282	0.999951
AC213621.5_FG002	Uncharacterized protein [Source:UniProtKB/TrEMBL;Acc:K7V561]	7.55026	-0.529807	0.597625	-0.886522	0.375336	0.999951
AC213621.5_FG004	Uncharacterized protein [Source:UniProtKB/TrEMBL;Acc:K7UTI5]	78.6552	-0.144945	0.392204	-0.369566	0.711706	0.999951
AC213629.3_FG005	0	1.11584	0.206263	0.620075	0.332642	0.739405	0.999951
AC213631.2_FG010	Uncharacterized protein [Source:UniProtKB/TrEMBL;Acc:K7V7W2]	2.05081	-0.281892	0.642314	-0.438869	0.660756	0.999951
AC213654.3_FG001	Uncharacterized protein [Source:UniProtKB/TrEMBL;Acc:B4FHZ7]	622.14	-0.267249	0.276791	-0.965524	0.334282	0.999951
AC213654.3_FG003	Uncharacterized protein [Source:UniProtKB/TrEMBL;Acc:B6U389]	227.467	0.0488117	0.320318	0.152385	0.878883	0.999951
AC213654.3_FG004	0	64.54	0.105463	0.497172	0.212125	0.83201	0.999951
AC213654.3_FG005	Putative uncharacterized protein [Source:UniProtKB/TrEMBL;Acc:B6U8S3]	87.0925	-0.483693	0.395384	-1.22335	0.221197	0.999951
AC213654.3_FG006	0	2.6104	0.446382	0.615738	0.724954	0.46848	0.999951
AC213666.3_FG003	Putative AP2/EREBP transcription factor superfamily protein [Source:UniProtKB/TrEMBL;Acc:K7U098]	2.23145	-0.606477	0.635449	-0.954406	0.339878	0.999951
AC213670.4_FG004	0	1.24837	-0.176238	0.63424	-0.277873	0.78111	0.999951
AC213693.3_FG003	0	16.296	0.942723	0.558239	1.68875	0.0912682	0.999951
AC213769.3_FG001	0	14.1073	0.169641	0.598596	0.283399	0.776871	0.999951
AC213772.2_FG001	0	1.18744	0.320352	0.615012	0.520888	0.602445	0.999951
AC213779.3_FG009	0	2.27978	0.460825	0.629376	0.732193	0.464051	0.999951
AC213834.3_FG005	Uncharacterized protein [Source:UniProtKB/TrEMBL;Acc:K7TZB3]	1.19187	0.0696077	0.624245	0.111507	0.911214	0.999951
AC213857.4_FG003	0	1.94589	-0.298817	0.640973	-0.466193	0.641077	0.999951
AC213884.3_FG001	Ran-binding protein 1; Uncharacterized protein [Source:UniProtKB/TrEMBL;Acc:B6T8F4]	512.472	-0.0819947	0.223718	-0.366508	0.713986	0.999951
AC213884.3_FG002	Putative MYB DNA-binding domain superfamily protein [Source:UniProtKB/TrEMBL;Acc:K7V3M2]	132.472	-0.0384039	0.465095	-0.0825721	0.934192	0.999951
AC213890.4_FG004	0	1.27786	0.259824	0.621144	0.418299	0.675729	0.999951
AC213981.3_FG001	0	4.95614	0.715615	0.619603	1.15496	0.248108	0.999951
AC214040.3_FG009	0	4.07699	0.87499	0.629499	1.38998	0.164535	0.999951
AC214046.4_FG005	Uncharacterized protein [Source:UniProtKB/TrEMBL;Acc:K7UNG1]	29.6957	0.219621	0.478717	0.45877	0.6464	0.999951
AC214050.4_FG010	Uncharacterized protein [Source:UniProtKB/TrEMBL;Acc:K7V3H2]	1.1391	0.146648	0.618938	0.236935	0.812707	0.999951
AC214051.3_FG003	0	1.19347	-0.5181	0.59051	-0.877377	0.380282	0.999951
AC214119.3_FG009	Uncharacterized protein [Source:UniProtKB/TrEMBL;Acc:B4FL27]	145.12	-0.0767101	0.379599	-0.202082	0.839853	0.999951
AC214137.3_FG003	Uncharacterized protein [Source:UniProtKB/TrEMBL;Acc:K7UBM4]	1.63042	0.0128707	0.62619	0.020554	0.983601	0.999951
AC214139.3_FG008	Uncharacterized protein [Source:UniProtKB/TrEMBL;Acc:K7UCV4]	1.10989	-0.164124	0.630509	-0.260304	0.794629	0.999951
AC214145.2_FG002	0	2.08169	0.50073	0.630037	0.794764	0.426751	0.999951
AC214146.3_FG007	0	2.91764	-0.180312	0.610773	-0.29522	0.767826	0.999951
AC214147.3_FG002	Uncharacterized protein [Source:UniProtKB/TrEMBL;Acc:K7U4V4]	471.679	-0.3437	0.329244	-1.0439	0.29653	0.999951
AC214227.4_FG013	0	1.1512	-0.163127	0.63075	-0.258623	0.795926	0.999951
AC214256.3_FG005	0	1.11298	-0.160448	0.630779	-0.254364	0.799214	0.999951
AC214266.3_FG002	Uncharacterized protein [Source:UniProtKB/TrEMBL;Acc:K7TKI2]	4.81125	0.860492	0.627688	1.37089	0.170409	0.999951
AC214267.3_FG004	0	2.73335	-0.41759	0.645302	-0.647124	0.517552	0.999951
AC214350.3_FG007	Ubiquinol-cytochrome c reductase iron-sulfur subunit [Source:UniProtKB/TrEMBL;Acc:B4F892]	2118.19	0.138056	0.235242	0.586866	0.557293	0.999951
AC214352.2_FG012	Uncharacterized protein [Source:UniProtKB/TrEMBL;Acc:K7V8R1]	1.18882	-0.155352	0.633718	-0.245144	0.806345	0.999951
AC214358.3_FG001	Uncharacterized protein [Source:UniProtKB/TrEMBL;Acc:K7UAW9]	1.74266	0.17002	0.606081	0.280523	0.779076	0.999951
AC214359.3_FG003	0	1.13972	0.506647	0.609321	0.831494	0.405695	0.999951
AC214360.3_FG001	Uncharacterized protein [Source:UniProtKB/TrEMBL;Acc:B7ZYQ8]	773.348	-0.572656	0.536169	-1.06805	0.285497	0.999951
AC214438.3_FG002	Uncharacterized protein [Source:UniProtKB/TrEMBL;Acc:K7U248]	1.11922	-0.154796	0.632289	-0.244819	0.806597	0.999951
AC214448.3_FG007	Uncharacterized protein [Source:UniProtKB/TrEMBL;Acc:B4FA55]	610.555	-0.0962843	0.214022	-0.44988	0.652797	0.999951
AC214451.3_FG005	Uncharacterized protein [Source:UniProtKB/TrEMBL;Acc:K7VJJ6]	23.2712	-0.416833	0.504251	-0.826637	0.408443	0.999951
AC214484.3_FG003	0	1.36675	-0.101531	0.625846	-0.16223	0.871125	0.999951
AC214507.3_FG001	RNA-binding CRS1 / YhbY (CRM) domain protein [Source:Projected from Arabidopsis thaliana (AT4G13070) TAIR;Acc:AT4G13070]	9.78163	0.824495	0.588104	1.40195	0.160929	0.999951
AC214524.3_FG002	0	14.153	0.436312	0.617738	0.706306	0.479998	0.999951
AC214524.3_FG004	0	2.36352	0.125854	0.636972	0.197583	0.843372	0.999951
AC214531.3_FG004	Uncharacterized protein [Source:UniProtKB/TrEMBL;Acc:K7TVK3]	6.1169	0.675183	0.610769	1.10546	0.268959	0.999951
AC214534.3_FG010	0	22.5312	0.186498	0.556927	0.334869	0.737724	0.999951
AC214602.3_FG012	0	15.9322	0.601117	0.592094	1.01524	0.309992	0.999951
AC214635.3_FG002	Kelch motif family protein; Uncharacterized protein [Source:UniProtKB/TrEMBL;Acc:B6SWC5]	116.036	-0.420787	0.3716	-1.13237	0.257481	0.999951
AC214635.3_FG005	Uncharacterized protein [Source:UniProtKB/TrEMBL;Acc:K7TXI2]	2.18246	-1.29241	0.621833	-2.07839	0.0376731	0.999951
AC214635.3_FG006	Uncharacterized protein [Source:UniProtKB/TrEMBL;Acc:K7UWE5]	187.261	0.278074	0.401174	0.69315	0.488216	0.999951
AC214640.3_FG003	Uncharacterized protein [Source:UniProtKB/TrEMBL;Acc:B4FSG7]	67.8626	0.127752	0.389608	0.327899	0.742988	0.999951
AC214641.2_FG002	Uncharacterized protein [Source:UniProtKB/TrEMBL;Acc:K7V7P4]	1.25709	0.411143	0.614959	0.66857	0.50377	0.999951
AC214648.3_FG001	Uncharacterized protein [Source:UniProtKB/TrEMBL;Acc:K7VXY0]	44.0759	-0.237164	0.519749	-0.456304	0.648171	0.999951
AC214648.3_FG003	Uncharacterized protein [Source:UniProtKB/TrEMBL;Acc:K7UY34]	1272.82	-0.0987333	0.204935	-0.48178	0.629963	0.999951
AC214648.3_FG005	Putative LOB domain-containing family protein [Source:UniProtKB/TrEMBL;Acc:K7V244]	1.25658	0.149106	0.62191	0.239755	0.81052	0.999951
AC214743.3_FG002	0	7.2422	0.249283	0.609757	0.408825	0.682668	0.999951
AC214753.2_FG002	Uncharacterized protein [Source:UniProtKB/TrEMBL;Acc:K7TWG1]	5.91244	0.0299385	0.598174	0.0500498	0.960083	0.999951
AC214771.3_FG002	0	1.53934	0.183514	0.631849	0.29044	0.77148	0.999951
AC214771.3_FG003	0	16.1504	0.295491	0.577907	0.511313	0.609132	0.999951
AC214817.3_FG004	Putative leucine-rich repeat receptor-like protein kinase family protein [Source:UniProtKB/TrEMBL;Acc:K7UKL7]	128.289	-0.0360473	0.412366	-0.0874157	0.930341	0.999951
AC214817.3_FG007	Uncharacterized protein [Source:UniProtKB/TrEMBL;Acc:K7UTW9]	1.11396	-0.0237671	0.627987	-0.0378464	0.96981	0.999951
AC214819.3_FG003	0	1.14304	-0.164084	0.632492	-0.259424	0.795308	0.999951
AC214840.2_FG004	0	1.17913	-0.171595	0.632672	-0.271223	0.786219	0.999951
AC215178.3_FG002	0	1.11048	-0.156103	0.63132	-0.247265	0.804703	0.999951
AC215181.3_FG004	0	3.33442	0.798025	0.622202	1.28258	0.199638	0.999951
AC215195.3_FG005	0	1.55489	-0.147168	0.635159	-0.231703	0.816769	0.999951
AC215198.3_FG002	Pentatricopeptide repeat (PPR) superfamily protein [Source:Projected from Arabidopsis thaliana (AT4G30700) TAIR;Acc:AT4G30700]	19.6123	-0.576486	0.605117	-0.952685	0.34075	0.999951
AC215201.3_FG003	Uncharacterized protein [Source:UniProtKB/TrEMBL;Acc:K7VIP4]	16.7573	0.401457	0.59828	0.671019	0.502209	0.999951
AC215201.3_FG005	Chloroplast protein synthesis2 [Source:UniProtKB/TrEMBL;Acc:K7US98]	146.898	0.215426	0.382628	0.563018	0.573422	0.999951
AC215201.3_FG008	Putative HLH DNA-binding domain superfamily protein [Source:UniProtKB/TrEMBL;Acc:B6SGJ6]	49.0937	0.249129	0.544358	0.457656	0.647199	0.999951
AC215244.3_FG002	Uncharacterized protein [Source:UniProtKB/TrEMBL;Acc:B4G137]	890.302	-0.115246	0.190722	-0.604262	0.545669	0.999951
AC215260.3_FG001	Uncharacterized protein [Source:UniProtKB/TrEMBL;Acc:B4FVX8]	584.218	0.0407934	0.325817	0.125203	0.900363	0.999951
AC215260.3_FG003	0	1.3901	-0.0652158	0.634451	-0.102791	0.918129	0.999951
AC215260.3_FG004	Regulator of ribonuclease activity A; Uncharacterized protein [Source:UniProtKB/TrEMBL;Acc:B6SMX7]	166.531	-0.0051524	0.349829	-0.0147283	0.988249	0.999951
AC215309.3_FG001	0	6.88287	-0.740472	0.6185	-1.19721	0.231226	0.999951
AC215605.2_FG003	Uncharacterized protein [Source:UniProtKB/TrEMBL;Acc:K7W559]	1.18669	-0.162691	0.633709	-0.256728	0.797389	0.999951
AC215605.2_FG007	Uncharacterized protein [Source:UniProtKB/TrEMBL;Acc:K7V5M0]	2.22668	-0.247846	0.645875	-0.383736	0.701174	0.999951
AC215638.3_FG007	0	8.95328	0.775704	0.584788	1.32647	0.184683	0.999951
AC215639.3_FG002	Uncharacterized protein [Source:UniProtKB/TrEMBL;Acc:K7TKN8]	16.5813	0.406243	0.577584	0.70335	0.481838	0.999951
AC215690.3_FG002	Acyl-[acyl-carrier-protein] desaturase [Source:UniProtKB/TrEMBL;Acc:K7U2K6]	1292.15	-0.0940938	0.215062	-0.43752	0.661734	0.999951
AC215723.3_FG001	0	6.06134	0.321577	0.635014	0.506409	0.61257	0.999951
AC215907.3_FG003	0	4.39171	0.0930114	0.602613	0.154347	0.877336	0.999951
AC216010.3_FG001	tRNA pseudouridine synthase [Source:UniProtKB/TrEMBL;Acc:C0HIQ3]	22.6031	1.81766	0.572049	3.17745	0.00148574	0.731016
AC216067.3_FG002	V-type proton ATPase 16 kDa proteolipid subunit [Source:UniProtKB/Swiss-Prot;Acc:Q41773]	316.267	0.0713653	0.255823	0.278964	0.780273	0.999951
AC216070.2_FG005	0	1.22139	-0.0641506	0.629162	-0.101962	0.918787	0.999951
AC216201.3_FG005	Uncharacterized protein [Source:UniProtKB/TrEMBL;Acc:K7U1W0]	2.54676	1.17088	0.612098	1.91289	0.0557622	0.999951
AC216203.3_FG003	Uncharacterized protein [Source:UniProtKB/TrEMBL;Acc:K7UAJ6]	1.1475	-0.159512	0.63241	-0.252228	0.800865	0.999951
AC216219.3_FG006	Uncharacterized protein [Source:UniProtKB/TrEMBL;Acc:K7V5A0]	1.68136	0.000806396	0.625741	0.00128871	0.998972	0.999951
AC216229.3_FG002	Uncharacterized protein [Source:UniProtKB/TrEMBL;Acc:K7UJZ7]	9.32182	1.04342	0.604992	1.72468	0.0845855	0.999951
AC216242.3_FG001	0	12.1775	0.657139	0.57379	1.14526	0.252102	0.999951
AC216247.3_FG001	0	4.85621	0.258256	0.623246	0.414372	0.678602	0.999951
AC216247.3_FG004	Uncharacterized protein [Source:UniProtKB/TrEMBL;Acc:C4IZ60]	1.75993	0.556829	0.619182	0.899298	0.368494	0.999951
AC216247.3_FG005	0	6.08488	-0.512776	0.618163	-0.829516	0.406813	0.999951
AC216253.3_FG005	0	1.44331	-0.0856879	0.634566	-0.135034	0.892585	0.999951
AC216264.3_FG001	0	33.6278	0.0493057	0.49126	0.100366	0.920054	0.999951
AC216369.3_FG002	Putative cytochrome P450 superfamily protein [Source:UniProtKB/TrEMBL;Acc:K7TLR4]	1.92778	-0.0288364	0.63782	-0.0452108	NA	NA
AC216722.2_FG003	Putative AP2/EREBP transcription factor superfamily protein [Source:UniProtKB/TrEMBL;Acc:K7UUQ9]	2.62224	-0.104959	0.637039	-0.164761	0.869132	0.999951
AC216731.3_FG001	0	2.38003	-0.436913	0.616245	-0.708992	0.478329	0.999951
AC216734.3_FG006	Uncharacterized protein [Source:UniProtKB/TrEMBL;Acc:K7U4E7]	1.12782	0.795785	0.603395	1.31885	0.187221	0.999951
AC216793.3_FG008	Uncharacterized protein [Source:UniProtKB/TrEMBL;Acc:K7V892]	1.34474	-0.423684	0.632444	-0.669916	0.502911	0.999951
AC216815.3_FG004	Uncharacterized protein [Source:UniProtKB/TrEMBL;Acc:K7TZU6]	1.50673	0.549733	0.62295	0.882469	0.377523	0.999951
AC216854.3_FG003	Uncharacterized protein [Source:UniProtKB/TrEMBL;Acc:K7U5R0]	1.07213	-0.154318	0.631063	-0.244537	0.806815	0.999951
AC216870.3_FG005	Uncharacterized protein [Source:UniProtKB/TrEMBL;Acc:K7UNS7]	11.3285	-0.187799	0.569968	-0.329491	0.741784	0.999951
AC216871.3_FG001	Uncharacterized protein [Source:UniProtKB/TrEMBL;Acc:K7UY26]	24.7542	0.00802597	0.521086	0.0154024	0.987711	0.999951
AC216871.3_FG004	Uncharacterized protein [Source:UniProtKB/TrEMBL;Acc:B4FZZ6]	10.7455	-0.205471	0.589349	-0.34864	0.72736	0.999951
AC216872.3_FG002	Uncharacterized protein [Source:UniProtKB/TrEMBL;Acc:K7TZC9]	1.79032	0.833648	0.606303	1.37497	0.169141	0.999951
AC216886.3_FG002	Uncharacterized protein [Source:UniProtKB/TrEMBL;Acc:K7VC90]	24.6063	-0.0579036	0.540457	-0.107138	0.914679	0.999951
AC216886.3_FG003	Uncharacterized protein [Source:UniProtKB/TrEMBL;Acc:K7W7X5]	6.04914	0.856947	0.629958	1.36032	0.173727	0.999951
AC216891.3_FG004	0	3.0212	-0.390791	0.636082	-0.614372	0.538969	0.999951
AC217043.3_FG002	Uncharacterized protein [Source:UniProtKB/TrEMBL;Acc:K7UJC5]	1.16222	-0.169736	0.632065	-0.268541	0.788283	0.999951
AC217046.5_FG002	0	2.40627	-0.913072	0.624308	-1.46254	0.143595	0.999951
AC217050.4_FG001	0	115.208	-0.459127	0.333702	-1.37586	0.168866	0.999951
AC217050.4_FG004	0	134.837	0.168231	0.376336	0.447024	0.654857	0.999951
AC217050.4_FG006	14-3-3-like protein; Uncharacterized protein [Source:UniProtKB/TrEMBL;Acc:B6SRI4]	2681.71	-0.224532	0.253592	-0.885409	0.375936	0.999951
AC217051.3_FG005	Uncharacterized protein [Source:UniProtKB/TrEMBL;Acc:K7TT36]	6.34134	0.300681	0.627507	0.479167	0.63182	0.999951
AC217121.3_FG007	Uncharacterized protein [Source:UniProtKB/TrEMBL;Acc:C0HFX1]	63.5058	0.571087	0.401647	1.42186	0.155065	0.999951
AC217241.3_FG004	Uncharacterized protein [Source:UniProtKB/TrEMBL;Acc:K7UM56]	5.88452	0.0232763	0.619749	0.0375577	0.97004	0.999951
AC217252.3_FG005	0	2.18347	-0.336794	0.644569	-0.52251	0.601315	0.999951
AC217263.3_FG007	0	1.4725	-0.240092	0.635496	-0.377803	0.705577	0.999951
AC217264.3_FG005	0	261.35	0.164063	0.365445	0.44894	0.653475	0.999951
AC217270.3_FG003	Uncharacterized protein [Source:UniProtKB/TrEMBL;Acc:K7UU15]	1.90657	-0.132394	0.63781	-0.207575	0.835561	0.999951
AC217270.3_FG004	Uncharacterized protein [Source:UniProtKB/TrEMBL;Acc:K7TYX3]	1.90596	-0.276642	0.637685	-0.433823	0.664417	0.999951
AC217271.3_FG001	Uncharacterized protein [Source:UniProtKB/TrEMBL;Acc:B4FWI8]	37.1225	-0.0921068	0.463234	-0.198835	0.842392	0.999951
AC217271.3_FG002	Uncharacterized protein [Source:UniProtKB/TrEMBL;Acc:K7U6Y4]	289.612	0.22974	0.298561	0.769494	0.4416	0.999951
AC217293.3_FG005	0	1.38543	-0.0949613	0.632807	-0.150064	0.880715	0.999951
AC217293.3_FG007	Uncharacterized protein [Source:UniProtKB/TrEMBL;Acc:C0HF82]	1.65556	-0.237012	0.641702	-0.369349	0.711867	0.999951
AC217300.3_FG004	Protein kinase superfamily protein [Source:Projected from Arabidopsis thaliana (AT3G26940) TAIR;Acc:AT3G26940]	10.0352	0.715903	0.590145	1.2131	0.225093	0.999951
AC217300.3_FG005	Uncharacterized protein [Source:UniProtKB/TrEMBL;Acc:B4G1Q5]	78.7001	-0.0289364	0.379867	-0.0761751	0.93928	0.999951
AC217311.3_FG001	0	4.58889	-0.0411002	0.610507	-0.0673214	0.946326	0.999951
AC217313.3_FG001	0	1.19308	-0.147658	0.637726	-0.231538	0.816897	0.999951
AC217358.3_FG003	diphthamide synthesis DPH2 family protein [Source:Projected from Arabidopsis thaliana (AT3G59630) TAIR;Acc:AT3G59630]	23.9726	-0.182538	0.551324	-0.33109	0.740577	0.999951
AC217358.3_FG005	Mitochondrial prohibitin complex protein 2; Uncharacterized protein [Source:UniProtKB/TrEMBL;Acc:B4FMS7]	1914.27	-0.0545316	0.23003	-0.237063	0.812608	0.999951
AC217358.3_FG007	Putative uncharacterized protein [Source:UniProtKB/TrEMBL;Acc:B6UHC9]	117.031	1.43748	0.636372	2.25887	0.0238916	0.999951
AC217358.3_FG008	0	1.80836	0.0972163	0.618347	0.15722	0.875072	0.999951
AC217358.3_FG009	0	3.19337	-0.0188182	0.614883	-0.0306045	0.975585	0.999951
AC217358.3_FG010	Uncharacterized protein [Source:UniProtKB/TrEMBL;Acc:B4FLF4]	7.12191	0.0950629	0.614609	0.154672	0.87708	0.999951
AC217358.3_FG011	translocation protein-related [Source:Projected from Arabidopsis thaliana (AT3G20920) TAIR;Acc:AT3G20920]	520.017	0.307274	0.264028	1.16379	0.244509	0.999951
AC217370.3_FG003	0	1.29557	-0.198491	0.632295	-0.313921	0.753581	0.999951
AC217374.3_FG001	Uncharacterized protein [Source:UniProtKB/TrEMBL;Acc:B4FNS4]	3.37135	1.49136	0.607752	2.4539	0.0141315	0.999951
AC217401.3_FG001	Non-cyanogenic beta-glucosidase [Source:UniProtKB/TrEMBL;Acc:B6U498]	30.8074	0.343237	0.515512	0.665817	0.505528	0.999951
AC217401.3_FG002	Beta-glucosidase [Source:UniProtKB/TrEMBL;Acc:B6TW65]	231.716	0.552623	0.247379	2.23391	0.0254891	0.999951
AC217401.3_FG003	Uncharacterized protein [Source:UniProtKB/TrEMBL;Acc:C4J1V0]	253.515	-0.467416	0.298367	-1.56658	0.117212	0.999951
AC217415.3_FG004	0	530.881	0.159632	0.419966	0.380107	0.703866	0.999951
AC217499.3_FG001	Integral membrane protein; Uncharacterized protein [Source:UniProtKB/TrEMBL;Acc:B4F879]	467.318	0.0370339	0.245114	0.151088	0.879906	0.999951
AC217499.3_FG002	0	4.2056	-0.912113	0.618629	-1.47441	0.140371	0.999951
AC217499.3_FG003	Putative peptidase C48 domain family protein [Source:UniProtKB/TrEMBL;Acc:K7TWJ4]	46.477	-0.114032	0.495902	-0.229948	0.818132	0.999951
AC217550.3_FG006	0	1.16454	-0.169354	0.631798	-0.26805	0.78866	0.999951
AC217553.3_FG001	0	5.32405	-0.208633	0.622159	-0.335338	0.73737	0.999951
AC217553.3_FG008	0	5.12262	0.125936	0.617557	0.203927	0.838411	0.999951
AC217556.3_FG003	0	84.6347	0.286743	0.456561	0.628049	0.529972	0.999951
AC217561.3_FG003	Uncharacterized protein [Source:UniProtKB/TrEMBL;Acc:K7U035]	1.64581	0.0104605	0.636655	0.0164305	0.986891	0.999951
AC217665.3_FG005	Uncharacterized protein [Source:UniProtKB/TrEMBL;Acc:B4FDW0]	115.632	0.369326	0.402374	0.917867	0.358689	0.999951
AC217811.3_FG002	Uncharacterized protein [Source:UniProtKB/TrEMBL;Acc:K7UFK0]	3.18869	-0.531013	0.60669	-0.875262	0.381431	0.999951
AC217811.3_FG003	Uncharacterized protein [Source:UniProtKB/TrEMBL;Acc:K7U4Y5]	12.755	0.00874094	0.577242	0.0151426	0.987918	0.999951
AC217814.2_FG006	0	3.15298	-0.447069	0.641798	-0.696589	0.48606	0.999951
AC217840.3_FG001	FUNCTIONS IN: molecular_function unknown; INVOLVED IN: biological_process unknown; LOCATED IN: chloroplast; CONTAINS InterPro DOMAIN/s: Domain of unknown function DUF1990 (InterPro:IPR018960); Has 259 Blast hits to 259 proteins in 120 species: Archa /.../ Bacteria - 197; Metazoa - 0; Fungi - 0; Plants - 57; Viruses - 0; Other Eukaryotes - 5 (source: NCBI BLink). [Source:Projected from Arabidopsis…	264.688	-0.117693	0.309566	-0.380187	0.703807	0.999951
AC217841.3_FG001	0	2.0116	-0.307044	0.635616	-0.483066	0.629049	0.999951
AC217842.3_FG001	Uncharacterized protein [Source:UniProtKB/TrEMBL;Acc:B4FW82]	381.081	-0.401448	0.226748	-1.77046	0.0766509	0.999951
AC217887.3_FG003	Putative RING zinc finger domain superfamily protein [Source:UniProtKB/TrEMBL;Acc:K7VHI6]	4.1565	0.486139	0.606723	0.801254	0.422985	0.999951
AC217887.3_FG004	Glucan endo-1,3-beta-glucosidase 5; Putative O-Glycosyl hydrolase superfamily protein [Source:UniProtKB/TrEMBL;Acc:B6SWD3]	28.5896	1.04196	0.55596	1.87417	0.0609067	0.999951
AC217887.3_FG005	Uncharacterized protein [Source:UniProtKB/TrEMBL;Acc:K7VKY1]	261.813	-0.284058	0.269968	-1.05219	0.292711	0.999951
AC217889.3_FG002	Uncharacterized protein [Source:UniProtKB/TrEMBL;Acc:K7VAZ6]	9.96563	1.85537	0.583849	3.17782	0.00148387	0.731016
AC217901.3_FG004	Uncharacterized protein [Source:UniProtKB/TrEMBL;Acc:K7UX89]	3.2965	-0.954038	0.608855	-1.56694	0.117129	0.999951
AC217910.3_FG001	Metal ion binding protein [Source:UniProtKB/TrEMBL;Acc:B6SL50]	25.4339	-0.197559	0.52926	-0.373273	0.708945	0.999951
AC217910.3_FG004	Putative uncharacterized protein [Source:UniProtKB/TrEMBL;Acc:B6TDU2]	3.48225	-0.248787	0.626938	-0.396829	0.691493	0.999951
AC217941.2_FG002	0	1.92599	-0.0882686	0.631212	-0.13984	0.888787	0.999951
AC217946.3_FG005	0	2.56591	-0.956765	0.637533	-1.50073	NA	NA
AC217947.4_FG002	NADPH--cytochrome P450 reductase [Source:UniProtKB/TrEMBL;Acc:K7TVP4]	316.531	-0.0211413	0.295697	-0.0714967	0.943002	0.999951
AC217959.3_FG001	Uncharacterized protein [Source:UniProtKB/TrEMBL;Acc:K7UJA0]	1.46772	-1.74078	0.612228	-2.84336	0.00446406	0.914182
AC217962.3_FG005	Uncharacterized protein [Source:UniProtKB/TrEMBL;Acc:C0HGA0]	93.794	0.29799	0.416355	0.715711	0.47417	0.999951
AC217965.2_FG012	Tha8; Thylakoid assembly8 [Source:UniProtKB/TrEMBL;Acc:Q6QPM6]	52.5284	-0.263448	0.409626	-0.643143	0.520132	0.999951
AC217966.3_FG007	0	5.22854	-0.555272	0.615489	-0.902164	0.36697	0.999951
AC217972.3_FG010	0	1.10275	-0.152317	0.632276	-0.240902	0.809631	0.999951
AC217975.3_FG001	Uncharacterized protein [Source:UniProtKB/TrEMBL;Acc:B4F9P5]	22.3891	0.641425	0.576166	1.11327	0.265595	0.999951
AC217977.3_FG001	0	4.93227	0.321279	0.618355	0.519571	0.603363	0.999951
AC217977.3_FG003	Protein aq_1857 [Source:UniProtKB/TrEMBL;Acc:B6TY62]	67.8491	0.287992	0.395093	0.728921	0.46605	0.999951
AC218002.3_FG001	Uncharacterized protein [Source:UniProtKB/TrEMBL;Acc:K7UI39]	1.52231	0.453155	0.61574	0.735952	0.46176	0.999951
AC218005.3_FG003	0	1.22916	-0.19652	0.63044	-0.311719	0.755254	0.999951
AC218035.3_FG001	Uncharacterized protein [Source:UniProtKB/TrEMBL;Acc:K7UZL3]	31.5028	0.521173	0.510831	1.02024	0.307613	0.999951
AC218035.3_FG004	Uncharacterized protein [Source:UniProtKB/TrEMBL;Acc:K7VFL1]	40.2652	0.257524	0.439321	0.586186	0.557751	0.999951
AC218092.3_FG003	0	1.50085	-0.000479724	0.63079	-0.000760513	0.999393	0.999952
AC218093.3_FG005	0	8.44653	-0.389637	0.633548	-0.615008	0.53855	0.999951
AC218457.2_FG008	Uncharacterized protein [Source:UniProtKB/TrEMBL;Acc:K7VAJ2]	1.13596	-0.160899	0.632611	-0.254342	0.799232	0.999951
AC218457.2_FG013	Uncharacterized protein [Source:UniProtKB/TrEMBL;Acc:K7UYP9]	76.1233	-0.266768	0.464328	-0.574526	0.565612	0.999951
AC218900.3_FG001	Gibberellin receptor GID1L2 [Source:UniProtKB/TrEMBL;Acc:B6TC25]	69.1696	0.1262	0.373901	0.337522	0.735723	0.999951
AC218932.3_FG009	Uncharacterized protein [Source:UniProtKB/TrEMBL;Acc:K7TWX3]	1.15013	-0.14374	0.63495	-0.22638	0.820906	0.999951
AC218957.3_FG003	Uncharacterized protein [Source:UniProtKB/TrEMBL;Acc:K7UUQ8]	2.46215	-0.81293	0.636292	-1.27761	NA	NA
AC218972.3_FG001	Uncharacterized protein [Source:UniProtKB/TrEMBL;Acc:K7VBJ9]	82.4379	0.0767842	0.406508	0.188887	0.850181	0.999951
AC218972.3_FG002	Uncharacterized protein [Source:UniProtKB/TrEMBL;Acc:C4IZN2]	13.5899	-0.582665	0.571073	-1.0203	0.307586	0.999951
AC218972.3_FG004	Putative leucine-rich repeat receptor-like protein kinase family protein; Uncharacterized protein [Source:UniProtKB/TrEMBL;Acc:B4F8Z2]	192.682	0.149835	0.410841	0.364702	0.715334	0.999951
AC218972.3_FG007	Uncharacterized protein [Source:UniProtKB/TrEMBL;Acc:K7VBK9]	3.41133	-1.13456	0.607368	-1.868	0.0617625	0.999951
AC218998.2_FG001	Putative cytochrome P450 superfamily protein [Source:UniProtKB/TrEMBL;Acc:K7UPP0]	1.28014	-0.193978	0.632906	-0.306488	0.759233	0.999951
AC218998.2_FG003	Pentatricopeptide repeat (PPR-like) superfamily protein [Source:Projected from Arabidopsis thaliana (AT4G19890) TAIR;Acc:AT4G19890]	11.2851	0.693162	0.588845	1.17715	0.239134	0.999951
AC218998.2_FG007	Uncharacterized protein [Source:UniProtKB/TrEMBL;Acc:K7TUV0]	98.0707	0.364504	0.367121	0.992871	0.320773	0.999951
AC218998.2_FG011	Uncharacterized protein [Source:UniProtKB/TrEMBL;Acc:K7TR87]	1.16787	-0.165845	0.632682	-0.26213	0.793221	0.999951
AC219006.2_FG006	Organic anion transporter; Uncharacterized protein [Source:UniProtKB/TrEMBL;Acc:B6UH66]	23.4287	-0.295411	0.499829	-0.591025	0.554504	0.999951
AC219006.2_FG007	DNA repair (Rad51) family protein [Source:Projected from Arabidopsis thaliana (AT2G28560) TAIR;Acc:AT2G28560]	5.10141	0.16999	0.640263	0.2655	0.790624	0.999951
AC219020.4_FG001	Uncharacterized protein [Source:UniProtKB/TrEMBL;Acc:K7VF78]	2.0987	-0.020321	0.639941	-0.0317545	0.974668	0.999951
AC219020.4_FG002	Putative MYB DNA-binding domain superfamily protein [Source:UniProtKB/TrEMBL;Acc:K7UG35]	4.93888	0.218199	0.630497	0.346074	0.729287	0.999951
AC219043.3_FG003	0	2.75895	0.614627	0.621687	0.988644	0.322837	0.999951
AC219061.2_FG007	Uncharacterized protein [Source:UniProtKB/TrEMBL;Acc:B6SL01]	154.998	0.0412329	0.278329	0.148145	0.882229	0.999951
AC219156.3_FG002	Uncharacterized protein [Source:UniProtKB/TrEMBL;Acc:K7URJ3]	3.64734	0.267664	0.630206	0.424725	0.671037	0.999951
AC219159.3_FG001	0	1.1151	-0.152331	0.632735	-0.240749	0.809749	0.999951
AC219190.3_FG002	expansin A20 [Source:Projected from Arabidopsis thaliana (AT4G38210) TAIR;Acc:AT4G38210]	22.1274	-0.209531	0.531287	-0.394383	0.693298	0.999951
AC220924.2_FG004	Uncharacterized protein [Source:UniProtKB/TrEMBL;Acc:K7V8A4]	1.44628	-0.801021	0.629616	-1.27224	0.203289	0.999951
AC220927.3_FG001	0	31.0812	-0.692349	0.544776	-1.27089	0.203769	0.999951
AC220927.3_FG007	Uncharacterized protein [Source:UniProtKB/TrEMBL;Acc:C4J0Z5]	1010.8	0.0648001	0.477663	0.135661	0.892089	0.999951
AC220970.4_FG001	0	1.21208	0.745715	0.606854	1.22882	0.219139	0.999951
AC220970.4_FG002	Putative uncharacterized protein [Source:UniProtKB/TrEMBL;Acc:B6SKK7]	2.66508	-0.501712	0.605738	-0.828266	0.40752	0.999951
AC220972.3_FG001	Uncharacterized protein [Source:UniProtKB/TrEMBL;Acc:B4FRY7]	32.3258	-0.0676988	0.467053	-0.144949	0.884751	0.999951
AC220972.3_FG002	0	5.71206	-0.156617	0.642038	-0.243938	0.807279	0.999951
AC225127.3_FG003	Anther specific protein (Ltp-like protein); LIM1 protein; Uncharacterized protein [Source:UniProtKB/TrEMBL;Acc:Q9SBW9]	13.0895	-1.19163	0.599143	-1.9889	0.0467126	0.999951
AC225147.4_FG002	40S ribosomal protein S23; Uncharacterized protein [Source:UniProtKB/TrEMBL;Acc:B4FBY5]	499.301	0.0292383	0.213843	0.136728	0.891246	0.999951
AC225147.4_FG003	ALFIN-like transcription factor; PHD finger protein; Uncharacterized protein [Source:UniProtKB/TrEMBL;Acc:B4FCH3]	458.175	-0.0245887	0.295557	-0.0831944	0.933697	0.999951
AC225173.3_FG002	Uncharacterized protein [Source:UniProtKB/TrEMBL;Acc:K7UEJ3]	2.85724	0.55878	0.633196	0.882477	0.377519	0.999951
AC225176.2_FG003	Uncharacterized protein [Source:UniProtKB/TrEMBL;Acc:K7TL00]	114.806	0.167671	0.354357	0.473171	0.636091	0.999951
AC225179.3_FG003	0	1.60791	0.0920683	0.627196	0.146793	0.883295	0.999951
AC225185.3_FG004	Uncharacterized protein [Source:UniProtKB/TrEMBL;Acc:C4J1T9]	165.779	0.746954	0.30359	2.46041	0.0138779	0.999951
AC225191.2_FG002	Uncharacterized protein [Source:UniProtKB/TrEMBL;Acc:K7UJK0]	1.10777	-0.594994	0.626642	-0.949496	0.342369	0.999951
AC225193.3_FG003	Uncharacterized protein [Source:UniProtKB/TrEMBL;Acc:K7VXT0]	394.497	0.0792313	0.255964	0.30954	0.756911	0.999951
AC225193.3_FG004	Uncharacterized protein [Source:UniProtKB/TrEMBL;Acc:K7VK22]	107.819	0.189122	0.269043	0.702945	0.48209	0.999951
AC225205.3_FG003	Phosphatidylinositol 3-and 4-kinase family-like [Source:UniProtKB/TrEMBL;Acc:A5GXS2]	662.687	-0.216057	0.246073	-0.878019	0.379933	0.999951
AC225308.2_FG005	Uncharacterized protein [Source:UniProtKB/TrEMBL;Acc:B7ZYA4]	1.42284	0.0844723	0.622069	0.135793	0.891985	0.999951
AC225309.2_FG003	0	1.52026	-0.24316	0.633504	-0.383833	0.701102	0.999951
AC225346.3_FG001	Uncharacterized protein [Source:UniProtKB/TrEMBL;Acc:K7VXL6]	124.958	-0.262008	0.375358	-0.69802	0.485164	0.999951
AC225354.2_FG004	Uncharacterized protein [Source:UniProtKB/TrEMBL;Acc:K7U299]	70.0038	-0.130187	0.3442	-0.378229	0.70526	0.999951
AC225359.3_FG006	Uncharacterized protein [Source:UniProtKB/TrEMBL;Acc:C0PMP9]	2.76842	-0.391761	0.636129	-0.615853	0.537992	0.999951
AC225363.3_FG004	Uncharacterized protein [Source:UniProtKB/TrEMBL;Acc:K7TSV6]	21.7533	0.217535	0.522018	0.416718	0.676884	0.999951
AC225555.3_FG005	0	4.33935	0.281224	0.641207	0.438585	0.660962	0.999951
AC225564.3_FG003	0	2.17995	-0.0447419	0.622921	-0.071826	0.94274	0.999951
AC225566.2_FG009	0	1.54939	-0.208085	0.640962	-0.324646	0.745449	0.999951
AC225716.2_FG003	Uncharacterized protein [Source:UniProtKB/TrEMBL;Acc:K7VC84]	1.95443	0.278142	0.630597	0.441078	0.659156	0.999951
AC225716.2_FG006	Uncharacterized protein [Source:UniProtKB/TrEMBL;Acc:K7W7X1]	2.17771	0.415815	0.628284	0.661827	0.508082	0.999951
AC225718.2_FG004	0	5.39657	0.0962915	0.59874	0.160824	0.872232	0.999951
AC225718.2_FG006	EF-hand Ca2+-binding protein CCD1 [Source:UniProtKB/TrEMBL;Acc:B6U0W1]	387.951	-0.045367	0.472773	-0.0959593	0.923553	0.999951
AC225718.2_FG009	Putative uncharacterized protein [Source:UniProtKB/TrEMBL;Acc:B6T9Q3]	411.008	-0.1175	0.363733	-0.32304	0.746665	0.999951
AC225790.2_FG003	0	18.7628	0.00393635	0.537646	0.00732146	0.994158	0.999951
AC226199.2_FG002	0	4.81648	-0.253693	0.620168	-0.40907	0.682488	0.999951
AC226225.1_FG008	0	1.32146	0.582256	0.61179	0.951725	0.341236	0.999951
AC226227.2_FG003	Leucine-rich repeat (LRR) family protein [Source:UniProtKB/TrEMBL;Acc:K7U511]	13.1324	-0.526173	0.569768	-0.923488	0.355753	0.999951
AC226227.2_FG004	Putative PHD-finger domain containing protein family [Source:UniProtKB/TrEMBL;Acc:K7TUQ5]	4.44941	-0.663498	0.615591	-1.07782	0.281113	0.999951
AC226227.2_FG005	Uncharacterized protein [Source:UniProtKB/TrEMBL;Acc:B4FAJ1]	75.0311	-0.123518	0.40691	-0.30355	0.76147	0.999951
AC226230.2_FG001	Uncharacterized protein [Source:UniProtKB/TrEMBL;Acc:C4J0D7]	353.382	0.0865298	0.295661	0.292666	0.769778	0.999951
AC226231.2_FG002	0	1.11468	-0.161766	0.630581	-0.256535	0.797538	0.999951
AC226235.2_FG002	Uncharacterized protein [Source:UniProtKB/TrEMBL;Acc:B4FYT4]	243.872	0.457218	0.311276	1.46885	0.141873	0.999951
AC226235.2_FG003	Uncharacterized protein [Source:UniProtKB/TrEMBL;Acc:B4FBF9]	51.1728	-0.152735	0.392216	-0.389416	0.696968	0.999951
AC226248.1_FG002	Uncharacterized protein [Source:UniProtKB/TrEMBL;Acc:B8A082]	117.88	-0.13838	0.321388	-0.43057	0.666781	0.999951
AC226368.2_FG006	Transferase, transferring glycosyl groups [Source:UniProtKB/TrEMBL;Acc:B6SP46]	157.097	-0.231362	0.266947	-0.866698	0.386107	0.999951
AC226373.2_FG009	Uncharacterized protein [Source:UniProtKB/TrEMBL;Acc:K7VKY2]	1.45698	-0.17546	0.639316	-0.274449	0.78374	0.999951
AC226373.2_FG010	Uncharacterized protein [Source:UniProtKB/TrEMBL;Acc:K7UQ24]	66.033	0.193989	0.409166	0.474108	0.635423	0.999951
AC226545.2_FG003	0	7.57958	-0.364085	0.597791	-0.609051	0.542491	0.999951
AC226552.2_FG001	Uncharacterized protein [Source:UniProtKB/TrEMBL;Acc:K7UEA4]	3.14711	0.935865	0.620344	1.50862	0.131395	0.999951
AC226552.2_FG002	Uncharacterized protein [Source:UniProtKB/TrEMBL;Acc:K7UQL0]	1.27206	-0.194091	0.63257	-0.30683	0.758973	0.999951
AC226606.2_FG006	0	3.74509	0.171847	0.585789	0.293359	0.769247	0.999951
AC226723.2_FG001	Malic enzyme [Source:UniProtKB/TrEMBL;Acc:K7VEL1]	1.17815	-0.172308	0.631113	-0.273023	0.784835	0.999951
AC226736.2_FG002	Uncharacterized protein [Source:UniProtKB/TrEMBL;Acc:K7VXS3]	1.64909	0.195417	0.627571	0.311386	0.755507	0.999951
AC229873.1_FG003	0	1.19597	-0.0500753	0.632982	-0.0791101	0.936945	0.999951
AC229875.1_FG002	0	2.20655	-0.0966826	0.634133	-0.152464	0.878821	0.999951
AC229978.2_FG002	0	44.4066	0.521116	0.486827	1.07044	0.284424	0.999951
AC229993.1_FG009	0	4.52548	-0.633365	0.621236	-1.01952	0.307954	0.999951
AC230011.2_FG002	Rust resistance protein rp3-1 [Source:UniProtKB/TrEMBL;Acc:Q6PW75]	20.1974	0.784501	0.590228	1.32915	0.183799	0.999951
AC230013.2_FG002	Peroxidase superfamily protein [Source:Projected from Arabidopsis thaliana (AT2G34060) TAIR;Acc:AT2G34060]	127.577	0.155427	0.35744	0.434834	0.663683	0.999951
AC230013.2_FG007	60S ribosomal protein L18a [Source:UniProtKB/TrEMBL;Acc:B4FU90]	1907.95	0.00888622	0.216834	0.0409816	0.967311	0.999951
AC230020.1_FG002	0	1.17283	0.294507	0.61815	0.476434	0.633765	0.999951
AC230020.1_FG006	0	1.95942	-0.12783	0.633002	-0.201943	0.839962	0.999951
AC230023.2_FG006	0	4.0498	0.0975831	0.634848	0.153711	0.877838	0.999951
AC231180.2_FG001	Uncharacterized protein [Source:UniProtKB/TrEMBL;Acc:K7V1P5]	42.6159	0.568534	0.517356	1.09892	0.271802	0.999951
AC231180.2_FG006	Uncharacterized protein [Source:UniProtKB/TrEMBL;Acc:K7UTT2]	294.955	-0.071925	0.325898	-0.220698	0.825328	0.999951
AC231183.1_FG002	0	2.0451	-0.0599766	0.635984	-0.0943051	0.924867	0.999951
AC231226.2_FG007	Uncharacterized protein [Source:UniProtKB/TrEMBL;Acc:K7TVW2]	12.8782	-0.1379	0.59445	-0.231979	0.816554	0.999951
AC231409.1_FG001	Uncharacterized protein [Source:UniProtKB/TrEMBL;Acc:K7TVY6]	1.33228	0.0259547	0.626632	0.0414194	0.966962	0.999951
AC231411.1_FG011	Uncharacterized protein [Source:UniProtKB/TrEMBL;Acc:K7UW86]	196.079	-0.129689	0.427381	-0.303451	0.761546	0.999951
AC231425.1_FG006	0	1.22446	-0.0601037	0.627793	-0.0957381	0.923729	0.999951
AC231431.1_FG008	Uncharacterized protein [Source:UniProtKB/TrEMBL;Acc:K7W1W4]	2.27523	0.760915	0.623727	1.21995	0.222484	0.999951
AC231745.1_FG003	Uncharacterized protein [Source:UniProtKB/TrEMBL;Acc:K7VEH8]	3428.51	0.0661482	0.375896	0.175975	0.860314	0.999951
AC231745.1_FG004	Uncharacterized protein [Source:UniProtKB/TrEMBL;Acc:K7W6D7]	138.481	0.326463	0.400266	0.815615	0.41472	0.999951
AC231747.1_FG001	vacuolar protein sorting 11 [Source:Projected from Arabidopsis thaliana (AT2G05170) TAIR;Acc:AT2G05170]	227.508	0.208894	0.300511	0.69513	0.486974	0.999951
AC231752.1_FG002	Uncharacterized protein [Source:UniProtKB/TrEMBL;Acc:K7VE87]	1.86283	-0.269687	0.641065	-0.420686	0.673984	0.999951
AC231752.1_FG003	Uncharacterized protein [Source:UniProtKB/TrEMBL;Acc:K7W9T2]	1.93249	1.86038	0.605212	3.07393	0.00211259	0.78204
AC231755.1_FG010	Uncharacterized protein [Source:UniProtKB/TrEMBL;Acc:K7VLF6]	26.2771	0.715956	0.506049	1.41479	0.157129	0.999951
AC232238.2_FG004	Liguleless2-like protein; Putative bZIP transcription factor superfamily protein [Source:UniProtKB/TrEMBL;Acc:Q84UA5]	21.7853	0.444106	0.56187	0.790406	0.429291	0.999951
AC232238.2_FG008	Uncharacterized protein [Source:UniProtKB/TrEMBL;Acc:K7V352]	25.9973	-0.232309	0.512155	-0.453591	0.650123	0.999951
AC232321.1_FG008	Putative MYB DNA-binding domain superfamily protein [Source:UniProtKB/TrEMBL;Acc:K7U4J4]	6.09201	0.716867	0.623412	1.14991	0.250181	0.999951
AC232393.1_FG009	0	25.8125	-0.341893	0.506551	-0.674942	0.499713	0.999951
AC233751.1_FG002	Squamosa promoter-binding protein-like (SBP domain) transcription factor family protein [Source:UniProtKB/TrEMBL;Acc:K7USX3]	18.7402	-0.308416	0.515493	-0.598294	0.549644	0.999951
AC233785.2_FG005	0	11.9854	0.147262	0.636459	0.231377	0.817022	0.999951
AC233785.2_FG007	0	1.15495	-0.159206	0.633288	-0.251396	0.801508	0.999951
AC233788.2_FG002	Uncharacterized protein [Source:UniProtKB/TrEMBL;Acc:K7VBB9]	3.46987	0.00295119	0.628268	0.00469734	0.996252	0.999951
AC233788.2_FG003	Uncharacterized protein [Source:UniProtKB/TrEMBL;Acc:K7V3P8]	6.56383	-0.350629	0.603507	-0.580985	0.56125	0.999951
AC233850.1_FG001	0	45.9627	0.0603604	0.437611	0.137932	0.890294	0.999951
AC233850.1_FG002	Pectinesterase inhibitor domain containing protein [Source:UniProtKB/TrEMBL;Acc:B6UI23]	1400.66	0.0254232	0.297659	0.0854103	0.931935	0.999951
AC233850.1_FG003	0	29.5558	-0.463453	0.532153	-0.870901	0.383808	0.999951
AC233850.1_FG005	0	15.8809	0.83341	0.588186	1.41691	0.156508	0.999951
AC233850.1_FG009	Uncharacterized protein [Source:UniProtKB/TrEMBL;Acc:B4FW75]	22.9473	0.652867	0.553766	1.17896	0.238415	0.999951
AC233851.1_FG008	0	73.3972	-0.00412188	0.372771	-0.0110574	0.991178	0.999951
AC233851.1_FG009	Putative uncharacterized protein [Source:UniProtKB/TrEMBL;Acc:B6TUE3]	52.1943	-0.411504	0.483936	-0.850326	0.395144	0.999951
AC233851.1_FG010	Uncharacterized protein [Source:UniProtKB/TrEMBL;Acc:B4F9A0]	45.2738	-0.648046	0.549742	-1.17882	0.23847	0.999951
AC233851.1_FG011	Uncharacterized protein [Source:UniProtKB/TrEMBL;Acc:C4J913]	8.39444	-0.753673	0.598361	-1.25956	0.207827	0.999951
AC233851.1_FG014	Uncharacterized protein [Source:UniProtKB/TrEMBL;Acc:B4FVQ0]	219.185	0.126002	0.315871	0.398903	0.689965	0.999951
AC233851.1_FG017	0	13.3881	-0.263907	0.606771	-0.434937	0.663608	0.999951
AC233853.1_FG002	Uncharacterized protein [Source:UniProtKB/TrEMBL;Acc:C0HG10]	27.0213	0.943139	0.556095	1.696	0.0898853	0.999951
AC233853.1_FG003	0	531.596	-1.03088	0.424297	-2.42962	0.0151145	0.999951
AC233854.1_FG002	Uncharacterized protein [Source:UniProtKB/TrEMBL;Acc:K7VDX3]	1.62521	-0.269452	0.634875	-0.424417	0.671262	0.999951
AC233855.1_FG003	Uncharacterized protein [Source:UniProtKB/TrEMBL;Acc:K7VFZ8]	1.35	-0.198955	0.636409	-0.312622	0.754568	0.999951
AC233861.1_FG001	0	517.859	-0.0241935	0.279588	-0.0865327	0.931043	0.999951
AC233863.1_FG001	Uncharacterized protein [Source:UniProtKB/TrEMBL;Acc:K7VWI4]	92.896	-0.257082	0.475022	-0.5412	0.588369	0.999951
AC233863.1_FG002	Uncharacterized protein [Source:UniProtKB/TrEMBL;Acc:K7VIY7]	10.0358	0.0251578	0.611701	0.0411277	0.967194	0.999951
AC233864.1_FG002	Uncharacterized protein [Source:UniProtKB/TrEMBL;Acc:K7V530]	2.13627	-0.560672	0.618486	-0.906523	0.364659	0.999951
AC233864.1_FG014	Uncharacterized protein [Source:UniProtKB/TrEMBL;Acc:K7V1D7]	1.11265	-0.143114	0.634002	-0.225732	0.82141	0.999951
AC233865.1_FG003	0	12.3477	0.920959	0.580354	1.58689	0.112537	0.999951
AC233865.1_FG004	0	7.56085	0.270968	0.62237	0.435382	0.663285	0.999951
AC233865.1_FG006	0	44.1719	-0.00161179	0.469663	-0.0034318	0.997262	0.999951
AC233866.1_FG006	Elongation factor 1-alpha [Source:UniProtKB/TrEMBL;Acc:C4JA47]	7155.85	-0.0233298	0.241633	-0.0965508	0.923083	0.999951
AC233870.1_FG002	Uncharacterized protein [Source:UniProtKB/TrEMBL;Acc:K7UN94]	2.57996	-0.229792	0.621544	-0.369712	0.711597	0.999951
AC233870.1_FG003	Uncharacterized protein [Source:UniProtKB/TrEMBL;Acc:K7V8A5]	207.803	0.0316686	0.29681	0.106697	0.91503	0.999951
AC233870.1_FG004	Uncharacterized protein [Source:UniProtKB/TrEMBL;Acc:K7US95]	107.546	0.251407	0.393298	0.639229	0.522674	0.999951
AC233870.1_FG006	Uncharacterized protein [Source:UniProtKB/TrEMBL;Acc:K7VN24]	175.226	0.215671	0.276253	0.780702	0.434978	0.999951
AC233872.1_FG003	Mitochondrial glycoprotein; Uncharacterized protein [Source:UniProtKB/TrEMBL;Acc:B4FZA1]	578.041	0.114518	0.263982	0.43381	0.664426	0.999951
AC233878.1_FG004	endoplasmic reticulum-type calcium-transporting ATPase 3 [Source:Projected from Arabidopsis thaliana (AT1G10130) TAIR;Acc:AT1G10130]	17.1126	-0.228482	0.603676	-0.378484	0.705071	0.999951
AC233879.1_FG002	Late embryogenesis abundant protein EMB564 [Source:UniProtKB/Swiss-Prot;Acc:P46517]	17377.9	-0.063655	0.322165	-0.197585	0.84337	0.999951
AC233880.1_FG006	RWP-RK transcription factor; Uncharacterized protein [Source:UniProtKB/TrEMBL;Acc:B4FNC6]	122.456	-0.193074	0.353502	-0.546176	0.584945	0.999951
AC233882.1_FG003	0	7.89522	-0.615955	0.608147	-1.01284	0.311137	0.999951
AC233882.1_FG005	0	50.3859	0.179656	0.486928	0.368958	0.712159	0.999951
AC233883.1_FG006	Uncharacterized protein [Source:UniProtKB/TrEMBL;Acc:C4J646]	811.008	-0.224496	0.355568	-0.631372	0.527797	0.999951
AC233885.1_FG001	Putative uncharacterized protein [Source:UniProtKB/TrEMBL;Acc:B6TWM8]	228.766	0.296501	0.274441	1.08038	0.279972	0.999951
AC233885.1_FG002	Uncharacterized protein [Source:UniProtKB/TrEMBL;Acc:C0PAZ6]	44.25	0.154858	0.518036	0.298933	0.764991	0.999951
AC233887.1_FG005	Uncharacterized protein [Source:UniProtKB/TrEMBL;Acc:B4FL99]	362.443	0.00665871	0.495697	0.013433	0.989282	0.999951
AC233887.1_FG006	0	254.301	-0.133972	0.348869	-0.384019	0.700964	0.999951
AC233888.1_FG001	Uncharacterized protein [Source:UniProtKB/TrEMBL;Acc:K7TQI6]	3.13076	0.334114	0.628117	0.531929	0.594775	0.999951
AC233888.1_FG002	Uncharacterized protein [Source:UniProtKB/TrEMBL;Acc:K7UJZ2]	1.53163	-0.494225	0.598448	-0.825844	0.408893	0.999951
AC233892.1_FG001	Pentatricopeptide repeat (PPR) superfamily protein [Source:Projected from Arabidopsis thaliana (AT1G08610) TAIR;Acc:AT1G08610]	21.2635	0.149194	0.59001	0.252866	0.800372	0.999951
AC233893.1_FG002	Uncharacterized protein [Source:UniProtKB/TrEMBL;Acc:K7VG75]	18.2456	1.2735	0.61063	2.08555	0.0370199	0.999951
AC233893.1_FG003	3-ketoacyl-CoA synthase [Source:UniProtKB/TrEMBL;Acc:K7VKG9]	263.014	-0.408726	0.374243	-1.09214	0.27477	0.999951
AC233893.1_FG006	Putative leucine-rich repeat receptor-like protein kinase family protein [Source:UniProtKB/TrEMBL;Acc:K7VP18]	209.497	-0.0366425	0.338192	-0.108348	0.91372	0.999951
AC233894.1_FG005	Putative uncharacterized protein [Source:UniProtKB/TrEMBL;Acc:B6U027]	89.6562	-0.176667	0.355145	-0.497451	0.618871	0.999951
AC233895.1_FG001	Proliferation-associated protein 2G4; Uncharacterized protein [Source:UniProtKB/TrEMBL;Acc:B6TBW4]	378.573	0.295671	0.263362	1.12268	0.261573	0.999951
AC233898.1_FG003	Uncharacterized protein [Source:UniProtKB/TrEMBL;Acc:K7UCB7]	216.615	-0.270184	0.361275	-0.747863	0.454543	0.999951
AC233898.1_FG004	O-fucosyltransferase family protein [Source:Projected from Arabidopsis thaliana (AT1G35510) TAIR;Acc:AT1G35510]	25.1733	-0.009693	0.555321	-0.0174548	0.986074	0.999951
AC233899.1_FG002	Putative HLH DNA-binding domain superfamily protein [Source:UniProtKB/TrEMBL;Acc:K7WGI1]	277.792	-0.211744	0.386861	-0.547339	0.584146	0.999951
AC233899.1_FG004	Putative homeobox DNA-binding and leucine zipper domain family protein [Source:UniProtKB/TrEMBL;Acc:K7VPM9]	21.1121	0.510615	0.57324	0.890753	0.373062	0.999951
AC233899.1_FG005	Uncharacterized protein [Source:UniProtKB/TrEMBL;Acc:C0PC51]	15.4238	0.0694266	0.55682	0.124684	0.900774	0.999951
AC233900.1_FG002	0	2.15111	-0.252008	0.624725	-0.403389	NA	NA
AC233901.1_FG004	Uncharacterized protein [Source:UniProtKB/TrEMBL;Acc:K7W359]	54.7095	0.291351	0.486488	0.598888	0.549248	0.999951
AC233901.1_FG005	Uncharacterized protein [Source:UniProtKB/TrEMBL;Acc:K7VLW6]	73.727	0.177461	0.358024	0.495667	0.620129	0.999951
AC233901.1_FG008	Uncharacterized protein [Source:UniProtKB/TrEMBL;Acc:K7WH77]	1.40403	0.329839	0.613131	0.537959	0.590605	0.999951
AC233901.1_FG010	Uncharacterized protein [Source:UniProtKB/TrEMBL;Acc:K7VHK0]	27.3671	1.24283	0.509938	2.43721	0.0148009	0.999951
AC233903.1_FG002	0	1.71529	0.12946	0.621565	0.208281	0.83501	0.999951
AC233904.1_FG002	0	1.34594	-0.200437	0.632415	-0.316939	0.75129	0.999951
AC233910.1_FG001	0	10.5985	0.323444	0.571397	0.566059	0.571354	0.999951
AC233910.1_FG002	0	6.28183	1.01914	0.595227	1.71219	0.0868625	0.999951
AC233910.1_FG003	UBiQuitin family member [Source:UniProtKB/TrEMBL;Acc:B6TTD8]	5.99722	-0.994852	0.644943	-1.54254	0.122942	0.999951
AC233910.1_FG004	0	98.4273	0.22516	0.390005	0.577326	0.563719	0.999951
AC233910.1_FG008	PRLI-interacting factor A [Source:UniProtKB/TrEMBL;Acc:B6SZV9]	1163.53	0.208792	0.279422	0.747226	0.454927	0.999951
AC233910.1_FG010	Uncharacterized protein [Source:UniProtKB/TrEMBL;Acc:B4G1A4]	36.4154	0.0768358	0.498758	0.154054	0.877567	0.999951
AC233912.1_FG001	0	5.50545	0.291552	0.613763	0.475024	0.63477	0.999951
AC233914.1_FG001	Uncharacterized protein [Source:UniProtKB/TrEMBL;Acc:K7TQ43]	5.597	0.487295	0.595601	0.818158	0.413267	0.999951
AC233922.1_FG004	Uncharacterized protein [Source:UniProtKB/TrEMBL;Acc:K7UBU9]	15.151	0.364884	0.584976	0.62376	0.532785	0.999951
AC233922.1_FG005	Uncharacterized protein [Source:UniProtKB/TrEMBL;Acc:B7ZXD5]	400.409	0.0451598	0.20965	0.215406	0.829451	0.999951
AC233922.1_FG008	ubiquitin-conjugating enzyme 29 [Source:Projected from Arabidopsis thaliana (AT2G16740) TAIR;Acc:AT2G16740]	71.0558	-0.329477	0.471823	-0.698308	0.484985	0.999951
AC233933.1_FG001	0	4.95629	0.716996	0.622811	1.15123	0.249639	0.999951
AC233935.1_FG005	DOF30 transcription factor [Source:UniProtKB/TrEMBL;Acc:K0DCL5]	3.65909	0.670052	0.630806	1.06222	0.288138	0.999951
AC233936.1_FG003	Uncharacterized protein [Source:UniProtKB/TrEMBL;Acc:K7UMP7]	2.84523	0.524458	0.625888	0.837943	0.402062	0.999951
AC233938.1_FG003	Putative uncharacterized protein [Source:UniProtKB/TrEMBL;Acc:B6SX78]	2.44927	1.08804	0.611184	1.78021	0.0750409	0.999951
AC233939.1_FG003	Nitric oxide synthase interacting protein; Uncharacterized protein [Source:UniProtKB/TrEMBL;Acc:B4FLI7]	126.741	-0.333609	0.289894	-1.1508	0.249816	0.999951
AC233939.1_FG004	Plant-specific domain TIGR01589 family protein; Uncharacterized protein [Source:UniProtKB/TrEMBL;Acc:B4FFL2]	2.1939	0.130967	0.625942	0.209231	0.834268	0.999951
AC233942.1_FG001	Uncharacterized protein [Source:UniProtKB/TrEMBL;Acc:C0PB84]	102.961	0.00753811	0.371068	0.0203146	0.983792	0.999951
AC233943.1_FG002	Ramosa 2; Uncharacterized protein [Source:UniProtKB/TrEMBL;Acc:Q27YF3]	8.40688	0.478455	0.606435	0.788963	0.430134	0.999951
AC233945.1_FG003	Transparent testa 12 protein [Source:UniProtKB/TrEMBL;Acc:B6U6E4]	117.695	0.228202	0.358808	0.636	0.524776	0.999951
AC233949.1_FG004	Cell division cycle protein 48 [Source:UniProtKB/TrEMBL;Acc:F8UV61]	2188.47	-0.0370678	0.181957	-0.203717	0.838575	0.999951
AC233952.1_FG006	Putative uncharacterized protein [Source:UniProtKB/TrEMBL;Acc:B6TIU3]	75.7985	0.0248507	0.388902	0.0638997	0.94905	0.999951
AC233952.1_FG008	Uncharacterized protein [Source:UniProtKB/TrEMBL;Acc:B8A3E9]	75.6611	0.459074	0.422161	1.08744	0.276843	0.999951
AC233953.1_FG003	Uncharacterized protein [Source:UniProtKB/TrEMBL;Acc:K7VLV1]	6.36076	0.278363	0.615547	0.452221	0.65111	0.999951
AC233953.1_FG004	Putative transmembrane protein kinase family protein [Source:UniProtKB/TrEMBL;Acc:K7V9M9]	45.6738	-0.303202	0.5019	-0.604109	0.545771	0.999951
AC233953.1_FG005	Uncharacterized protein [Source:UniProtKB/TrEMBL;Acc:K7V1X3]	446.871	-0.43649	0.242628	-1.79901	0.0720174	0.999951
AC233955.1_FG002	Uncharacterized protein [Source:UniProtKB/TrEMBL;Acc:K7W067]	2.90405	0.298503	0.622302	0.479675	0.631459	0.999951
AC233955.1_FG003	Uncharacterized protein [Source:UniProtKB/TrEMBL;Acc:K7VIY6]	1.37189	-0.194547	0.636501	-0.305651	0.759871	0.999951
AC233955.1_FG008	Uncharacterized protein [Source:UniProtKB/TrEMBL;Acc:K7VMI7]	243.057	0.0707434	0.389349	0.181697	0.855821	0.999951
AC233955.1_FG009	Uncharacterized protein [Source:UniProtKB/TrEMBL;Acc:K7W065]	21.8361	-0.0573699	0.560058	-0.102436	0.918411	0.999951
AC233956.1_FG002	Uncharacterized protein [Source:UniProtKB/TrEMBL;Acc:K7UAM2]	1.27004	-0.0678181	0.634119	-0.106948	0.91483	0.999951
AC233959.1_FG003	0	1.24211	-0.071542	0.625825	-0.114316	0.908987	0.999951
AC233959.1_FG006	0	1.55985	-0.219002	0.640111	-0.342131	0.732252	0.999951
AC233960.1_FG002	Alternative oxidase [Source:UniProtKB/TrEMBL;Acc:Q8GT27]	120.353	-0.0645677	0.280747	-0.229985	0.818103	0.999951
AC233960.1_FG003	Uncharacterized protein [Source:UniProtKB/TrEMBL;Acc:C4J9E4]	10.6143	0.419196	0.598692	0.700187	0.483811	0.999951
AC233960.1_FG005	Helix-loop-helix DNA-binding domain containing protein [Source:UniProtKB/TrEMBL;Acc:B6TCT2]	1.193	-0.167315	0.634705	-0.263611	0.79208	0.999951
AC233961.1_FG001	Uncharacterized protein [Source:UniProtKB/TrEMBL;Acc:B8A298]	155.444	0.248042	0.296498	0.836573	0.402833	0.999951
AC233966.1_FG001	0	42.8165	-0.0745674	0.483903	-0.154096	0.877534	0.999951
AC233966.1_FG003	0	35.3284	-0.585332	0.495321	-1.18172	0.237316	0.999951
AC233967.1_FG001	SWIb domain-containing protein [Source:UniProtKB/TrEMBL;Acc:B6SJ26]	36.1023	0.697113	0.503174	1.38543	0.16592	0.999951
AC233967.1_FG002	0	2.70557	-1.20006	0.622791	-1.9269	0.0539922	0.999951
AC233979.1_FG006	Uncharacterized protein [Source:UniProtKB/TrEMBL;Acc:B4FUH9]	537.913	-0.151454	0.275704	-0.549338	0.582774	0.999951
AC233979.1_FG007	Uncharacterized protein [Source:UniProtKB/TrEMBL;Acc:B6UHW5]	225.322	0.101686	0.354013	0.287239	0.773929	0.999951
AC233979.1_FG008	Uncharacterized protein [Source:UniProtKB/TrEMBL;Acc:B6TB74]	328.173	-0.191185	0.306981	-0.622793	0.533421	0.999951
AC233979.1_FG009	Uncharacterized protein [Source:UniProtKB/TrEMBL;Acc:C4IZ51]	148.882	0.259716	0.357643	0.726189	0.467723	0.999951
AC233979.1_FG010	Uncharacterized protein [Source:UniProtKB/TrEMBL;Acc:B6T642]	4.93195	1.27831	0.61079	2.09287	0.0363606	0.999951
AC233979.1_FG011	Putative RING zinc finger domain superfamily protein [Source:UniProtKB/TrEMBL;Acc:K7TVI5]	2.22924	-0.850741	0.613316	-1.38712	0.165406	0.999951
AC234091.1_FG001	0	8.28464	1.35445	0.597229	2.26789	0.0233357	0.999951
AC234149.1_FG001	Uncharacterized protein [Source:UniProtKB/TrEMBL;Acc:K7V510]	3.33134	0.540615	0.627415	0.861655	0.388877	0.999951
AC234149.1_FG002	Uncharacterized protein [Source:UniProtKB/TrEMBL;Acc:K7VH99]	24.2939	-0.579799	0.518113	-1.11906	0.263115	0.999951
AC234152.1_FG002	Potassium channel2 [Source:UniProtKB/TrEMBL;Acc:K7VV62]	247.241	0.112744	0.358026	0.314905	0.752834	0.999951
AC234152.1_FG005	Beta-galactosidase [Source:UniProtKB/TrEMBL;Acc:K7VFG6]	1.58833	0.342756	0.619708	0.553092	0.5802	0.999951
AC234152.1_FG007	Potassium channel2 [Source:UniProtKB/TrEMBL;Acc:K7UVH5]	34.1598	0.408487	0.463423	0.881455	0.378072	0.999951
AC234154.1_FG007	0	13.355	0.349035	0.598314	0.583364	0.559648	0.999951
AC234154.1_FG008	lecithin:cholesterol acyltransferase 3 [Source:Projected from Arabidopsis thaliana (AT3G03310) TAIR;Acc:AT3G03310]	20.2436	-0.679287	0.608392	-1.11653	0.264196	0.999951
AC234155.1_FG002	Putative MYB DNA-binding domain superfamily protein [Source:UniProtKB/TrEMBL;Acc:K7V0U5]	1.28482	-0.197552	0.632757	-0.312209	0.754882	0.999951
AC234155.1_FG003	Uncharacterized protein [Source:UniProtKB/TrEMBL;Acc:K7VWK0]	2.09144	0.23208	0.628276	0.369391	0.711836	0.999951
AC234156.1_FG005	Fasciclin-like arabinogalactan protein 7; Uncharacterized protein [Source:UniProtKB/TrEMBL;Acc:B6SHU5]	865.137	0.0780746	0.294073	0.265494	0.790629	0.999951
AC234157.1_FG002	Uncharacterized protein [Source:UniProtKB/TrEMBL;Acc:B4FR40]	78.0308	0.31498	0.369982	0.85134	0.39458	0.999951
AC234157.1_FG003	0	51.5874	0.420128	0.485614	0.865148	0.386957	0.999951
AC234158.1_FG005	Uncharacterized protein [Source:UniProtKB/TrEMBL;Acc:K7VXR8]	435.812	-0.172278	0.265844	-0.648044	0.516956	0.999951
AC234159.1_FG002	Putative uncharacterized protein [Source:UniProtKB/TrEMBL;Acc:B6SS93]	67.1	0.0415148	0.398492	0.10418	0.917027	0.999951
AC234160.1_FG003	Uncharacterized protein [Source:UniProtKB/TrEMBL;Acc:K7V9K5]	2612.96	-0.27298	0.246302	-1.10831	0.267726	0.999951
AC234161.1_FG009	Uncharacterized protein [Source:UniProtKB/TrEMBL;Acc:K7VH09]	1.12764	0.910496	0.601297	1.51422	0.12997	0.999951
AC234161.1_FG010	Uncharacterized protein [Source:UniProtKB/TrEMBL;Acc:K7WCB9]	23.8342	-0.0569532	0.495935	-0.11484	0.908572	0.999951
AC234163.1_FG002	Uncharacterized protein [Source:UniProtKB/TrEMBL;Acc:B4FR97]	47.5144	-1.05174	0.616893	-1.70491	0.0882121	0.999951
AC234164.1_FG003	Uncharacterized protein [Source:UniProtKB/TrEMBL;Acc:K7VBL9]	3.79672	-1.37045	0.639785	-2.14204	0.03219	0.999951
AC234164.1_FG004	Uncharacterized protein [Source:UniProtKB/TrEMBL;Acc:K7VSW5]	31.984	0.373873	0.49785	0.750975	0.452668	0.999951
AC234165.1_FG002	Lipoprotein [Source:UniProtKB/TrEMBL;Acc:B6SKL9]	226.679	0.389612	0.460864	0.845395	0.39789	0.999951
AC234166.1_FG001	0	3.1222	-1.98889	0.604539	-3.28993	0.00100212	0.679153
AC234166.1_FG002	0	2.14117	-0.0980439	0.631669	-0.155214	0.876653	0.999951
AC234169.1_FG004	0	30.871	-0.27469	0.554753	-0.495158	0.620489	0.999951
AC234171.1_FG003	Uncharacterized protein [Source:UniProtKB/TrEMBL;Acc:K7UHN1]	61.0863	0.668559	0.451799	1.47977	0.138934	0.999951
AC234175.1_FG010	Tetratricopeptide repeat (TPR)-like superfamily protein [Source:Projected from Arabidopsis thaliana (AT2G02150) TAIR;Acc:AT2G02150]	51.6725	-0.0600646	0.48992	-0.122601	0.902423	0.999951
AC234180.1_FG002	Putative FYVE zinc finger containing actin-binding-domain protein family; Uncharacterized protein [Source:UniProtKB/TrEMBL;Acc:B8A231]	25.9359	0.461463	0.514285	0.897291	0.369563	0.999951
AC234183.1_FG002	Uncharacterized protein [Source:UniProtKB/TrEMBL;Acc:K7V9P8]	17.0261	0.868621	0.561096	1.54808	0.121604	0.999951
AC234185.1_FG004	Uncharacterized protein [Source:UniProtKB/TrEMBL;Acc:K7VDM7]	33.3372	0.000766907	0.538055	0.00142533	0.998863	0.999951
AC234185.1_FG005	Uncharacterized protein [Source:UniProtKB/TrEMBL;Acc:K7UXK7]	1.847	-0.271453	0.640086	-0.424089	0.671501	0.999951
AC234185.1_FG006	DNA binding protein; Putative MADS-box transcription factor family protein [Source:UniProtKB/TrEMBL;Acc:B6TCD9]	31.9029	0.715129	0.514032	1.39121	0.16416	0.999951
AC234185.1_FG007	Uncharacterized protein [Source:UniProtKB/TrEMBL;Acc:B6T3V7]	166.256	0.150466	0.293365	0.512898	0.608023	0.999951
AC234190.1_FG002	Uncharacterized protein [Source:UniProtKB/TrEMBL;Acc:B4FA44]	11.7902	-0.693782	0.626484	-1.10742	0.268112	0.999951
AC234199.1_FG001	0	1.32452	-0.20638	0.631821	-0.326644	0.743937	0.999951
AC234199.1_FG003	0	4.7115	-0.656055	0.633377	-1.03581	0.300293	0.999951
AC234201.1_FG003	farnesylcysteine lyase [Source:Projected from Arabidopsis thaliana (AT5G63910) TAIR;Acc:AT5G63910]	326.322	-0.0671209	0.234435	-0.28631	0.774641	0.999951
AC234202.1_FG004	Uncharacterized protein [Source:UniProtKB/TrEMBL;Acc:K7TSY6]	1.88662	0.730838	0.614654	1.18902	0.23443	0.999951
AC234202.1_FG005	Uncharacterized protein [Source:UniProtKB/TrEMBL;Acc:K7U7E4]	1.94713	-0.273321	0.643155	-0.42497	0.670859	0.999951
AC234203.1_FG004	0	565.352	-0.132679	0.259579	-0.511131	0.609259	0.999951
AC234203.1_FG009	0	41.2143	0.202658	0.534597	0.379086	0.704624	0.999951
AC234203.1_FG010	Uncharacterized protein [Source:UniProtKB/TrEMBL;Acc:B4FPL7]	282.006	0.121635	0.260847	0.466308	0.640995	0.999951
AC234203.1_FG011	Uncharacterized protein [Source:UniProtKB/TrEMBL;Acc:C4JC32]	445.578	-0.0873456	0.240799	-0.362733	0.716804	0.999951
AC234513.1_FG005	0	54.9057	-0.203454	0.46949	-0.43335	0.66476	0.999951
AC234515.1_FG002	0	2.85924	-0.396985	0.623426	-0.63678	0.524268	0.999951
AC234515.1_FG003	Uncharacterized protein [Source:UniProtKB/TrEMBL;Acc:C0PH85]	940.978	0.157065	0.267453	0.58726	0.557029	0.999951
AC234519.1_FG005	Uncharacterized protein [Source:UniProtKB/TrEMBL;Acc:K7V7D2]	1.58805	0.0900798	0.632992	0.142308	0.886837	0.999951
AC234520.1_FG003	0	66.9575	1.12834	0.388887	2.90145	0.00371441	0.876925
AC234520.1_FG005	LOCATED IN: cytosol, plasma membrane; EXPRESSED IN: 20 plant structures; EXPRESSED DURING: 13 growth stages; CONTAINS InterPro DOMAIN/s: Beta tubulin, autoregulation binding site (InterPro:IPR013838), Misato Segment II, myosin-like (InterPro:IPR0196 /.../ubulin/FtsZ, N-terminal (InterPro:IPR019746); Has 345 Blast hits to 341 proteins in 161 species: Archae - 0; Bacteria - 0; Metazoa - 131; Fungi …	170.037	0.135236	0.290714	0.465186	0.641798	0.999951
AC234521.1_FG004	Uncharacterized protein [Source:UniProtKB/TrEMBL;Acc:C0PCX7]	18.6973	1.55654	0.605747	2.56961	0.0101812	0.999951
AC234521.1_FG006	0	2.13555	-0.316187	0.639486	-0.494439	0.620996	0.999951
AC234521.1_FG007	0	1.80611	-0.283504	0.636492	-0.445416	0.656019	0.999951
AC234522.1_FG005	Putative uncharacterized protein [Source:UniProtKB/TrEMBL;Acc:B6T927]	151.212	0.0879799	0.304447	0.288983	0.772595	0.999951
AC234522.1_FG009	0	15.9407	-0.434917	0.591328	-0.735492	0.46204	0.999951
AC234524.1_FG005	Uncharacterized protein [Source:UniProtKB/TrEMBL;Acc:K7VIE7]	13.012	-0.0421204	0.577214	-0.0729719	0.941828	0.999951
AC234526.1_FG005	0	1.98892	0.0479045	0.629179	0.0761381	0.939309	0.999951
AC234528.1_FG001	0	32.9375	-0.424365	0.543609	-0.780644	0.435012	0.999951
AC234528.1_FG004	Putative uncharacterized protein [Source:UniProtKB/TrEMBL;Acc:B6TZS4]	16.0309	0.349272	0.534264	0.653745	0.513276	0.999951
AC234528.1_FG005	Uncharacterized protein [Source:UniProtKB/TrEMBL;Acc:B4FWX5]	213.255	0.148729	0.331132	0.449154	0.653321	0.999951
AC234528.1_FG006	0	28.6956	-0.206023	0.504356	-0.408487	0.682916	0.999951
AC234575.1_FG003	Uncharacterized protein [Source:UniProtKB/TrEMBL;Acc:K7V2V2]	45.0018	-0.53243	0.457917	-1.16272	0.244943	0.999951
AC234575.1_FG008	Uncharacterized protein [Source:UniProtKB/TrEMBL;Acc:K7ULX9]	18.0644	-0.281162	0.563047	-0.499359	0.617527	0.999951
AC235011.1_FG012	0	1.33218	-0.175202	0.635452	-0.275713	NA	NA
AC235534.1_FG007	Outer cell layer2 [Source:UniProtKB/TrEMBL;Acc:K7UL13]	70.1234	-0.19404	0.412266	-0.470666	0.637879	0.999951
AC235535.1_FG001	Putative chromatin-remodeling factor family [Source:UniProtKB/TrEMBL;Acc:K7VCG8]	274.499	0.490317	0.324683	1.51014	0.131008	0.999951
AC235539.1_FG001	0	1.87303	0.405287	0.610401	0.663968	0.506711	0.999951
AC235540.1_FG001	0	2.36126	0.308583	0.613921	0.502643	0.615215	0.999951
AC235540.1_FG002	0	58.8286	0.223585	0.446445	0.500812	0.616503	0.999951
AC235541.1_FG002	Uncharacterized protein [Source:UniProtKB/TrEMBL;Acc:C4J193]	417.499	-0.154871	0.2485	-0.623223	0.533138	0.999951
AC235543.1_FG002	Uncharacterized protein [Source:UniProtKB/TrEMBL;Acc:B4FFX3]	36.3545	-0.0621929	0.463275	-0.134246	0.893208	0.999951
AC235543.1_FG003	maternal effect embryo arrest 59 [Source:Projected from Arabidopsis thaliana (AT4G37300) TAIR;Acc:AT4G37300]	424.474	-0.091054	0.23415	-0.38887	0.697373	0.999951
AC235544.1_FG002	Uncharacterized protein [Source:UniProtKB/TrEMBL;Acc:K7VL39]	3.35296	1.14428	0.619877	1.84598	0.0648953	0.999951
AC235544.1_FG004	Uncharacterized protein [Source:UniProtKB/TrEMBL;Acc:K7VGS0]	45.8791	-0.547294	0.458503	-1.19365	0.232613	0.999951
AC235544.1_FG006	Legumin-like protein; Putative rmlC-like cupins superfamily protein; Uncharacterized protein [Source:UniProtKB/TrEMBL;Acc:B6SLE7]	48.6535	-0.366222	0.440283	-0.831787	0.405529	0.999951
AC235546.1_FG001	0	103.545	-0.0410938	0.337172	-0.121878	0.902996	0.999951
AC235546.1_FG002	0	1.24193	0.766209	0.602244	1.27226	0.203282	0.999951
AC235546.1_FG004	0	1.26873	-0.943212	0.623667	-1.51237	0.130441	0.999951
AC235547.1_FG005	Uncharacterized protein [Source:UniProtKB/TrEMBL;Acc:C4J3G3]	219.79	-0.26704	0.320343	-0.833606	0.404503	0.999951
AC235548.1_FG002	0	45.8292	0.705604	0.564003	1.25107	0.210911	0.999951
ACK2	#N/A	80.7252	0.0326678	0.396371	0.0824172	0.934315	0.999951
ACT1	#N/A	3927.97	-0.165547	0.177807	-0.931049	0.351828	0.999951
ADF1	#N/A	1.26423	-0.623314	0.62482	-0.99759	0.318478	0.999951
ADF2	#N/A	1.11351	-0.154296	0.63276	-0.243846	0.80735	0.999951
ADF3	#N/A	4249.76	-0.0803523	0.204193	-0.393511	0.693942	0.999951
ADH2	#N/A	1629.26	-0.0217545	0.332032	-0.0655193	0.947761	0.999951
AF466202.2_FG007	Putative aldose reductase-related protein; Uncharacterized protein [Source:UniProtKB/TrEMBL;Acc:Q7FS90]	12.9511	0.606664	0.613873	0.988256	0.323027	0.999951
AF466202.2_FG008	Uncharacterized protein [Source:UniProtKB/TrEMBL;Acc:K7TN04]	280.69	0.0194117	0.287511	0.0675164	0.946171	0.999951
AF466202.2_FG010	Uncharacterized protein [Source:UniProtKB/TrEMBL;Acc:K7TVV7]	5.06605	-0.146025	0.635976	-0.229608	0.818396	0.999951
AF466202.2_FG012	Putative 4-coumarate-CoA ligase-like protein; Uncharacterized protein [Source:UniProtKB/TrEMBL;Acc:Q7FS85]	1.53274	-0.0247258	0.630703	-0.0392035	0.968728	0.999951
AF546187.1_FG001	19kD alpha zein D1; Uncharacterized protein [Source:UniProtKB/TrEMBL;Acc:Q946V8]	26902.5	-0.050555	0.403189	-0.125388	0.900216	0.999951
AF546187.1_FG007	Zein-alpha 19D1 [Source:UniProtKB/Swiss-Prot;Acc:P06678]	21685.8	0.0870224	0.413755	0.210323	0.833415	0.999951
AF546187.1_FG009	0	80.2787	0.930835	0.429374	2.16789	0.0301674	0.999951
AF546187.1_FG011	Cytochrome P450 CYP81N4 [Source:UniProtKB/TrEMBL;Acc:B6SSR6]	112.867	0.0572576	0.449984	0.127243	0.898748	0.999951
AF546187.1_FG012	0	208.498	-0.34482	0.351699	-0.98044	0.326869	0.999951
AF546188.1_FG001	Putative uncharacterized protein [Source:UniProtKB/TrEMBL;Acc:B6SIT2]	1724.58	1.2877	0.57575	2.23655	0.0253157	0.999951
AF546188.1_FG002	0	2115.22	1.20165	0.518223	2.31879	0.0204067	0.999951
AF546188.1_FG003	0	351.735	0.604245	0.422271	1.43094	0.152447	0.999951
AF546188.1_FG005	Zein-alpha A20 [Source:UniProtKB/Swiss-Prot;Acc:P04703]	126930	-0.222415	0.322313	-0.690059	0.490157	0.999951
AF546188.1_FG006	0	231.739	0.283261	0.343023	0.825777	0.40893	0.999951
AF546188.1_FG007	Zein-alpha 19C2 [Source:UniProtKB/Swiss-Prot;Acc:P06677]	107489	-0.208782	0.325365	-0.641685	0.521078	0.999951
AKHSDH2	#N/A	230.82	-0.362708	0.310662	-1.16753	0.242995	0.999951
ALS1	#N/A	7893.92	-0.129856	0.17724	-0.732654	0.46377	0.999951
ALS2	#N/A	1238.5	-0.076958	0.2042	-0.376875	0.706266	0.999951
ANT2	#N/A	2920.29	0.0218184	0.168836	0.129228	0.897177	0.999951
AO1	#N/A	714.994	0.00143779	0.322813	0.00445393	0.996446	0.999951
AP-17	#N/A	106.086	0.139868	0.416648	0.335699	0.737098	0.999951
APT1	#N/A	16.4738	-0.266069	0.600842	-0.442827	0.657891	0.999951
ATPB (2 200754865..200759054)	#N/A	1.98307	-0.255509	0.641955	-0.398017	NA	NA
ATPB (6 163133777..163137313)	#N/A	6560.17	-0.0330855	0.236787	-0.139727	0.888876	0.999951
ATPH	#N/A	1.26133	-0.173822	0.637298	-0.272748	0.785047	0.999951
ATPI	#N/A	3.79889	0.642285	0.624211	1.02895	0.303501	0.999951
AY530952.1_FG001	Uncharacterized protein [Source:UniProtKB/TrEMBL;Acc:Q6QP48]	26.8552	0.49383	0.512206	0.964125	0.334983	0.999951
AY542798.1_FG003	Uncharacterized protein [Source:UniProtKB/TrEMBL;Acc:B4FJY7]	106.133	0.55908	0.376474	1.48504	0.137533	0.999951
BIPE2	#N/A	7606.4	-0.290135	0.310687	-0.933851	0.350381	0.999951
BIPE3	#N/A	2465.69	-0.187617	0.396517	-0.473163	0.636097	0.999951
BRK1	#N/A	95.8317	-0.153101	0.350585	-0.436703	0.662327	0.999951
BX1	#N/A	8.94123	0.446128	0.643723	0.693043	0.488283	0.999951
BX6	#N/A	2173.76	0.550744	0.316212	1.74169	0.0815624	0.999951
BX8	#N/A	2305.69	0.134374	0.206427	0.650954	0.515076	0.999951
BX9	#N/A	2354.64	-0.0186392	0.238492	-0.0781545	0.937705	0.999951
C2	#N/A	736.92	0.416674	0.465748	0.894634	0.370983	0.999951
CAB1	#N/A	6.24615	-0.363246	0.620534	-0.585376	0.558295	0.999951
CAB-M9	#N/A	1.74863	0.0438637	0.628465	0.069795	0.944357	0.999951
CAF1	#N/A	54.3117	1.03281	0.429291	2.40585	0.016135	0.999951
CAF2	#N/A	74.8595	-0.138735	0.356625	-0.389023	0.697259	0.999951
CALM1	#N/A	2667.85	-0.0568857	0.239554	-0.237465	0.812296	0.999951
CAT1	#N/A	3563.23	-0.112417	0.175129	-0.641906	0.520934	0.999951
CAT2	#N/A	361.351	0.245683	0.359831	0.682773	0.49475	0.999951
CAT3	#N/A	1366.29	-0.0141653	0.287201	-0.0493219	0.960663	0.999951
CCP1	#N/A	6600.72	0.0034834	0.254972	0.0136619	0.9891	0.999951
CDC2	#N/A	100.778	-0.339744	0.332638	-1.02136	0.307084	0.999951
CEMA	#N/A	1.3529	0.43378	0.617365	0.702632	0.482285	0.999951
CHI	#N/A	1390.02	-0.0288638	0.351383	-0.0821432	0.934533	0.999951
CISZOG1	#N/A	1013.2	0.0652493	0.41845	0.155931	0.876087	0.999951
CISZOG2	#N/A	184.724	-0.433483	0.373369	-1.161	0.24564	0.999951
CLPP	#N/A	1.98681	-0.295375	0.643543	-0.458983	0.646247	0.999951
CNR1	#N/A	13.9521	-0.357966	0.567047	-0.631281	0.527857	0.999951
CNR10	#N/A	99.0125	-0.848173	0.518281	-1.63651	0.101732	0.999951
CNR13	#N/A	249.023	0.084656	0.31647	0.267501	0.789083	0.999951
CNR2	#N/A	316.935	-0.648802	0.507682	-1.27797	0.201261	0.999951
CNR5	#N/A	52.2567	0.393919	0.393138	1.00199	0.31635	0.999951
CNR6	#N/A	310.765	0.051521	0.230972	0.223062	0.823488	0.999951
CNR7	#N/A	5.80715	-0.219194	0.596105	-0.367711	0.713089	0.999951
CNR8	#N/A	1451.93	-0.00928414	0.242002	-0.0383639	0.969398	0.999951
CNR9	#N/A	138.712	0.256257	0.454113	0.564301	0.572549	0.999951
COX1	#N/A	249.019	0.365314	0.435994	0.837888	0.402094	0.999951
CPK2	#N/A	444.523	0.16478	0.214841	0.766988	0.443089	0.999951
CPN60II	#N/A	192.935	0.0563512	0.279417	0.201674	0.840172	0.999951
CR4	#N/A	373.821	-0.00927884	0.283849	-0.0326894	0.973922	0.999951
CRIP3	#N/A	22981.4	0.365692	0.378057	0.967294	0.333397	0.999951
CRS2	#N/A	31.08	1.35183	0.510743	2.6468	0.00812578	0.984543
CYN	#N/A	235.219	0.342082	0.289436	1.18189	0.237249	0.999951
CYP	#N/A	30689.4	-0.0199177	0.257887	-0.0772344	0.938437	0.999951
CYP71C2	#N/A	1733.02	0.451154	0.354342	1.27322	0.202941	0.999951
CYP71C3	#N/A	1541.08	0.673775	0.334039	2.01706	0.0436897	0.999951
CYP71C4	#N/A	45.3987	0.313273	0.584491	0.535975	0.591976	0.999951
CYP88A1	#N/A	291.354	0.0734205	0.274645	0.267328	0.789216	0.999951
D8	#N/A	660.851	0.166944	0.269024	0.620556	0.534892	0.999951
DAD1	#N/A	286.358	-0.0930294	0.243985	-0.381292	0.702987	0.999951
DER1.1	#N/A	215.654	-0.244659	0.346041	-0.707025	0.479551	0.999951
DER1.2	#N/A	75.8079	-0.0508958	0.500411	-0.101708	0.918988	0.999951
DER2.1	#N/A	631.696	-0.581211	0.274678	-2.11597	0.0343471	0.999951
DER2.2	#N/A	382.262	-0.111167	0.289249	-0.384331	0.700733	0.999951
DHN1	#N/A	9709.57	-0.152392	0.42671	-0.357134	0.720992	0.999951
DMT105	#N/A	109.356	0.173833	0.399172	0.435485	0.663211	0.999951
DRTS	#N/A	238.74	-0.103827	0.359473	-0.28883	0.772711	0.999951
EA1	#N/A	1.80166	-1.73962	0.624684	-2.78479	0.00535622	0.914914
EF517601.1_FG006	0	1.43464	-0.21701	0.631863	-0.343445	0.731264	0.999951
EF517601.1_FG009	0	2.69772	0.613815	0.624557	0.982801	0.325705	0.999951
EF517601.1_FG010	Uncharacterized protein [Source:UniProtKB/TrEMBL;Acc:C0PAT7]	22.4674	0.158672	0.480841	0.329989	0.741408	0.999951
EF517601.1_FG012	Uncharacterized protein [Source:UniProtKB/TrEMBL;Acc:B4F8E0]	753.968	-0.00153495	0.204742	-0.007497	0.994018	0.999951
EF517601.1_FG014	0	2.47295	0.0371462	0.628915	0.0590639	0.952901	0.999951
EF517601.1_FG015	pigment defective 320 [Source:Projected from Arabidopsis thaliana (AT3G06960) TAIR;Acc:AT3G06960]	64.6141	0.437874	0.458047	0.955958	0.339093	0.999951
EF517601.1_FG020	0	1.22093	-0.16598	0.6348	-0.261469	0.793731	0.999951
EF517601.1_FG023	0	2.64158	-0.300874	0.634332	-0.474316	0.635274	0.999951
EF517601.1_FG025	Uncharacterized protein [Source:UniProtKB/TrEMBL;Acc:B4F9W5]	20.1516	0.210211	0.551178	0.381386	0.702917	0.999951
EFTS	#N/A	199.657	-0.315478	0.279773	-1.12762	0.259479	0.999951
EIF5	#N/A	3276.66	-0.0726939	0.17671	-0.411375	0.680798	0.999951
ENO1	#N/A	5121.53	-0.138461	0.229107	-0.604352	0.54561	0.999951
ENO2	#N/A	1539.74	-0.196883	0.179688	-1.09569	0.273215	0.999951
ESR1	#N/A	1.1804	-0.165313	0.633498	-0.260952	0.794129	0.999951
ESR2B	#N/A	21.6085	0.886703	0.594783	1.4908	0.136014	0.999951
ESR3	#N/A	1.29094	0.39048	0.618244	0.631596	0.527651	0.999951
EXPB10	#N/A	1.37487	-0.204793	0.637035	-0.321479	0.747848	0.999951
EZ1	#N/A	101.009	0.655783	0.364417	1.79954	0.0719336	0.999951
EZ2	#N/A	82.5082	0.910801	0.378442	2.40671	0.0160968	0.999951
EZ3	#N/A	43.8793	0.0335924	0.473865	0.0708903	0.943485	0.999951
FDH	#N/A	2104.38	-0.164097	0.198218	-0.827861	0.407749	0.999951
FDX3	#N/A	18555.1	-0.0274135	0.304127	-0.0901383	0.928177	0.999951
FDX6	#N/A	1032.34	0.0996521	0.287511	0.346603	0.72889	0.999951
FEA2	#N/A	273.703	0.0249624	0.305618	0.0816786	0.934902	0.999951
FER1	#N/A	1443.35	-0.203895	0.236691	-0.861438	0.388997	0.999951
FIE1	#N/A	275.967	-0.281568	0.324889	-0.866658	0.386129	0.999951
FIE2	#N/A	34.3419	0.521425	0.451096	1.15591	0.24772	0.999951
FPS	#N/A	3329.9	-0.0725443	0.260412	-0.278575	0.780571	0.999951
FRK1	#N/A	962.263	-0.260534	0.220706	-1.18046	0.237818	0.999951
FRK2	#N/A	1777.97	0.244976	0.262584	0.932945	0.350848	0.999951
FTRC	#N/A	57.4821	0.277156	0.39155	0.707842	0.479043	0.999951
GAPA	#N/A	1.41019	-0.220238	0.636092	-0.346236	0.729166	0.999951
GAPC1	#N/A	10542.3	-0.0557752	0.275066	-0.20277	0.839314	0.999951
GAPC2	#N/A	8085.27	-0.0168412	0.188188	-0.0894915	0.928691	0.999951
GAPC3	#N/A	2157.28	-0.38871	0.316391	-1.22857	0.219231	0.999951
GATA	#N/A	104.994	-0.0303953	0.352623	-0.0861978	0.931309	0.999951
GB1	#N/A	327.19	0.206362	0.248778	0.829501	0.406821	0.999951
GDH1	#N/A	232.296	-0.247294	0.345534	-0.715687	0.474185	0.999951
GLN2 (1 267960168..267963551)	#N/A	1981.16	0.210746	0.333406	0.632102	0.527321	0.999951
GLN2 (10 145900775..145906241)	#N/A	26.6951	0.283815	0.523611	0.542034	0.587795	0.999951
GLN6	#N/A	459.447	0.0890098	0.376498	0.236415	0.813111	0.999951
GLSF	#N/A	248.798	-0.0370274	0.362459	-0.102156	0.918633	0.999951
GPN1	#N/A	145.052	0.322477	0.387354	0.832512	0.40512	0.999951
GRF1	#N/A	18528.8	-0.0855219	0.286548	-0.298455	0.765356	0.999951
GRMZM2G000014	Putative RING zinc finger domain superfamily protein [Source:UniProtKB/TrEMBL;Acc:K7U504]	24.3972	-0.289959	0.552637	-0.524682	0.599804	0.999951
GRMZM2G000035	Uncharacterized protein [Source:UniProtKB/TrEMBL;Acc:K7UXX0]	17.7852	-1.07287	0.566439	-1.89406	0.0582167	0.999951
GRMZM2G000039	Uncharacterized protein [Source:UniProtKB/TrEMBL;Acc:B4FIM9]	93.0789	0.278236	0.422626	0.65835	0.510313	0.999951
GRMZM2G000044	Nitrate-induced NOI protein [Source:UniProtKB/TrEMBL;Acc:B6T2F7]	1.91847	0.504757	0.613767	0.822393	0.410853	0.999951
GRMZM2G000047	Potassium transporter 17 [Source:UniProtKB/TrEMBL;Acc:B6T8T1]	1.48093	-0.121976	0.633103	-0.192665	0.847222	0.999951
GRMZM2G000052	Lysine-specific histone demethylase 1 [Source:UniProtKB/TrEMBL;Acc:B6SYR8]	494.085	0.337735	0.242081	1.39514	0.162975	0.999951
GRMZM2G000071	0	5.97537	1.02668	0.63527	1.61613	0.106065	0.999951
GRMZM2G000076	Putative uncharacterized protein [Source:UniProtKB/TrEMBL;Acc:B6TWL0]	17.9448	0.181601	0.566283	0.320689	0.748446	0.999951
GRMZM2G000092	0	1.41406	0.625976	0.617991	1.01292	0.311099	0.999951
GRMZM2G000093	Putative uncharacterized protein [Source:UniProtKB/TrEMBL;Acc:B6UC20]	19.5438	0.475748	0.577589	0.82368	0.410121	0.999951
GRMZM2G000114	Protein binding protein; Uncharacterized protein [Source:UniProtKB/TrEMBL;Acc:B6SKC6]	518.809	-0.25759	0.226564	-1.13695	0.255561	0.999951
GRMZM2G000118	0	2.26053	0.752706	0.623978	1.2063	0.227701	0.999951
GRMZM2G000126	Zinc finger, C2H2 type family protein [Source:UniProtKB/TrEMBL;Acc:B6U768]	15.4092	0.244764	0.587171	0.416852	0.676786	0.999951
GRMZM2G000127	0	4.75287	0.281229	0.620853	0.452971	0.650569	0.999951
GRMZM2G000158	Uncharacterized protein [Source:UniProtKB/TrEMBL;Acc:C0PJ50]	1256.54	-0.174959	0.302954	-0.57751	0.563595	0.999951
GRMZM2G000166	0	1.98511	-0.0742407	0.637885	-0.116386	0.907347	0.999951
GRMZM2G000171	BZIP transcription factor; Uncharacterized protein [Source:UniProtKB/TrEMBL;Acc:B4FT66]	374.047	-0.0375462	0.205319	-0.182868	0.854902	0.999951
GRMZM2G000177	Uncharacterized protein [Source:UniProtKB/TrEMBL;Acc:K7VK45]	107.074	0.00240458	0.424543	0.00566393	0.995481	0.999951
GRMZM2G000199	0	1.47858	0.252973	0.629184	0.402065	0.687636	0.999951
GRMZM2G000209	Uncharacterized protein [Source:UniProtKB/TrEMBL;Acc:K7VHB0]	32.0878	-0.0777128	0.455331	-0.170673	0.864481	0.999951
GRMZM2G000219	Copper-transporting ATPase PAA1 [Source:UniProtKB/TrEMBL;Acc:B6TVS8]	40.8834	0.0376594	0.470953	0.0799641	0.936266	0.999951
GRMZM2G000231	Uncharacterized protein [Source:UniProtKB/TrEMBL;Acc:K7W535]	17.8226	0.857656	0.59154	1.44987	0.147095	0.999951
GRMZM2G000236	12-oxophytodienoate reductase 2 [Source:UniProtKB/TrEMBL;Acc:K7V5I3]	1939.24	-0.275509	0.400522	-0.687877	0.49153	0.999951
GRMZM2G000245	Uncharacterized protein [Source:UniProtKB/TrEMBL;Acc:K7TQL1]	101.503	0.64696	0.389939	1.65913	0.0970894	0.999951
GRMZM2G000254	Uncharacterized protein [Source:UniProtKB/TrEMBL;Acc:B4FJ12]	25.8087	0.101623	0.508861	0.199708	0.841709	0.999951
GRMZM2G000256	Uncharacterized protein [Source:UniProtKB/TrEMBL;Acc:B4FCU4]	17.7508	-0.203796	0.587929	-0.346634	0.728866	0.999951
GRMZM2G000261	Uncharacterized protein [Source:UniProtKB/TrEMBL;Acc:K7UK19]	38.4311	-0.0451377	0.48339	-0.0933775	0.925604	0.999951
GRMZM2G000264	Uncharacterized protein [Source:UniProtKB/TrEMBL;Acc:C0PDG5]	69.344	1.4768	0.473415	3.11945	0.00181188	0.781415
GRMZM2G000268	Putative oxidoreductase, aldo/keto reductase family protein; Uncharacterized protein [Source:UniProtKB/TrEMBL;Acc:C0PK87]	21.9472	0.0975954	0.567002	0.172125	0.863339	0.999951
GRMZM2G000271	Uncharacterized protein [Source:UniProtKB/TrEMBL;Acc:B6UIL1]	4.28436	0.168149	0.628858	0.267387	0.789171	0.999951
GRMZM2G000278	Uncharacterized protein [Source:UniProtKB/TrEMBL;Acc:C0PKQ6]	816.626	-0.133178	0.202337	-0.6582	0.51041	0.999951
GRMZM2G000280	Uncharacterized protein [Source:UniProtKB/TrEMBL;Acc:B4FCF8]	594.268	-0.019601	0.220861	-0.0887484	0.929282	0.999951
GRMZM2G000288	0	4.96689	-0.221811	0.637372	-0.348009	0.727833	0.999951
GRMZM2G000292	Uncharacterized protein [Source:UniProtKB/TrEMBL;Acc:K7UXX5]	14.2332	0.671631	0.605454	1.1093	0.2673	0.999951
GRMZM2G000326	Subtilisin-chymotrypsin inhibitor CI-1B; Subtilisin-chymotrypsin inhibitor CI-1B isoform 1; Subtilisin-chymotrypsin inhibitor CI-1B isoform 2 [Source:UniProtKB/TrEMBL;Acc:B6SNA6]	1620.95	-0.248014	0.371551	-0.66751	0.504446	0.999951
GRMZM2G000339	Uncharacterized protein [Source:UniProtKB/TrEMBL;Acc:C0PN73]	114.485	-0.0550619	0.334009	-0.164852	0.869061	0.999951
GRMZM2G000353	Putative RING zinc finger domain superfamily protein [Source:UniProtKB/TrEMBL;Acc:K7UDK8]	4.88807	0.627181	0.60139	1.04289	0.297001	0.999951
GRMZM2G000361	Putative uncharacterized protein [Source:UniProtKB/TrEMBL;Acc:B6SGE5]	156.481	-0.507154	0.357026	-1.4205	0.155464	0.999951
GRMZM2G000371	Putative RNA helicase family protein [Source:UniProtKB/TrEMBL;Acc:K7VA63]	58.7339	0.163388	0.437629	0.373348	0.708889	0.999951
GRMZM2G000376	MLO-like protein [Source:UniProtKB/TrEMBL;Acc:B7ZZR3]	22.1012	0.20856	0.528578	0.394567	0.693162	0.999951
GRMZM2G000380	Uncharacterized protein [Source:UniProtKB/TrEMBL;Acc:K7TXF9]	64.8734	0.207296	0.433502	0.478189	0.632516	0.999951
GRMZM2G000393	Uncharacterized protein [Source:UniProtKB/TrEMBL;Acc:C0HG01]	92.5393	0.130588	0.346029	0.377389	0.705885	0.999951
GRMZM2G000397	EF hand family protein [Source:UniProtKB/TrEMBL;Acc:B6T381]	724.475	-0.0595498	0.283826	-0.209811	0.833815	0.999951
GRMZM2G000404	0	20.6893	0.0168378	0.566763	0.0297088	0.976299	0.999951
GRMZM2G000423	Uncharacterized protein [Source:UniProtKB/TrEMBL;Acc:C4JC51]	573.597	0.311765	0.352853	0.883555	0.376936	0.999951
GRMZM2G000427	0	4.89638	0.818774	0.619996	1.32061	0.186631	0.999951
GRMZM2G000431	0	16.2281	-0.7588	0.584069	-1.29916	0.193888	0.999951
GRMZM2G000435	0	79.0753	0.282663	0.425461	0.664369	0.506454	0.999951
GRMZM2G000448	Uncharacterized protein [Source:UniProtKB/TrEMBL;Acc:K7TRM4]	4.69134	-0.930431	0.627163	-1.48356	0.137927	0.999951
GRMZM2G000451	Uncharacterized protein [Source:UniProtKB/TrEMBL;Acc:C0P474]	115.891	-0.301884	0.326586	-0.924363	0.355297	0.999951
GRMZM2G000453	Putative uncharacterized protein [Source:UniProtKB/TrEMBL;Acc:B6SHW4]	285.62	-0.358184	0.318197	-1.12567	0.260306	0.999951
GRMZM2G000481	Uncharacterized protein [Source:UniProtKB/TrEMBL;Acc:K7TTN4]	56.0564	-0.10837	0.442504	-0.244903	0.806532	0.999951
GRMZM2G000483	Uncharacterized protein [Source:UniProtKB/TrEMBL;Acc:K7UQJ3]	7.60405	-0.111101	0.632119	-0.17576	0.860483	0.999951
GRMZM2G000489	Gibberellin receptor GID1L2; Uncharacterized protein [Source:UniProtKB/TrEMBL;Acc:B4FJV4]	393.927	0.147615	0.415649	0.355143	0.722482	0.999951
[truncated: 31,283 more rows]

## Sheet: SIF3
	description	baseMean	log2FoldChange	lfcSE	stat	pvalue	padj
ABP1	#N/A	829.095	-0.347668	0.206979	-1.67972	0.0930117	0.845225
ABP4	#N/A	101.687	0.182962	0.344834	0.53058	0.59571	0.97918
ABP5	#N/A	53.0076	0.0987782	0.45796	0.215692	0.829228	0.99327
AC148152.3_FG001	0	1.10508	-0.280984	0.610236	-0.46045	0.645193	NA
AC148152.3_FG005	1-aminocyclopropane-1-carboxylate oxidase [Source:UniProtKB/TrEMBL;Acc:B6TBU1]	34.543	0.175098	0.546353	0.320485	0.748601	0.986568
AC148152.3_FG006	0	1.22615	0.488803	0.588583	0.830474	0.406271	NA
AC148152.3_FG008	Glycosyl hydrolase superfamily protein [Source:Projected from Arabidopsis thaliana (AT3G06510) TAIR;Acc:AT3G06510]	2.11211	-0.0569844	0.592345	-0.0962015	0.923361	NA
AC148167.6_FG001	Uncharacterized protein [Source:UniProtKB/TrEMBL;Acc:C0P7E6]	374.421	-0.356538	0.273052	-1.30575	0.191638	0.932146
AC149475.2_FG002	Uncharacterized protein [Source:UniProtKB/TrEMBL;Acc:K7VQA2]	27.9267	0.1289	0.497317	0.259191	0.795488	0.990444
AC149475.2_FG003	Proteasome subunit alpha type [Source:UniProtKB/TrEMBL;Acc:B6T504]	229.375	-0.374902	0.270158	-1.38772	0.165223	0.91367
AC149475.2_FG005	Uncharacterized protein [Source:UniProtKB/TrEMBL;Acc:K7WH61]	132.303	0.303418	0.323237	0.938687	0.347891	0.962058
AC149475.2_FG007	N-acetyltransferase; Uncharacterized protein [Source:UniProtKB/TrEMBL;Acc:B6SUK9]	128.361	-0.10726	0.347989	-0.308227	0.757909	0.987989
AC149810.2_FG008	Uncharacterized protein [Source:UniProtKB/TrEMBL;Acc:B4FP56]	22.1469	1.85604	0.513429	3.61498	0.000300366	0.139539
AC149818.2_FG001	Uncharacterized protein [Source:UniProtKB/TrEMBL;Acc:C0P484]	85.9817	-0.254211	0.381105	-0.667036	0.504749	0.9763
AC149818.2_FG004	Cyclin-dependent kinases regulatory subunit; Uncharacterized protein [Source:UniProtKB/TrEMBL;Acc:B4FSK8]	84.8567	0.0188871	0.35762	0.0528133	0.957881	0.997569
AC149818.2_FG005	Uncharacterized protein [Source:UniProtKB/TrEMBL;Acc:K7VQ97]	32.3737	0.0198653	0.455199	0.0436409	0.965191	0.998088
AC149818.2_FG006	Putative ubiquitin-conjugating enzyme family; Uncharacterized protein [Source:UniProtKB/TrEMBL;Acc:B4FIK1]	59.6928	-0.0678863	0.413014	-0.164368	0.869442	0.995438
AC149818.2_FG007	Uncharacterized protein [Source:UniProtKB/TrEMBL;Acc:C0P8C5]	47.9417	0.329957	0.399493	0.82594	0.408838	0.972499
AC149818.2_FG008	Uncharacterized protein [Source:UniProtKB/TrEMBL;Acc:K7VLT2]	120.003	0.0860176	0.254528	0.33795	0.735401	0.986568
AC149818.2_FG009	Putative LOB domain-containing family protein; RTCS-like protein [Source:UniProtKB/TrEMBL;Acc:A5H449]	3.09285	-0.400634	0.602598	-0.664846	0.506149	NA
AC149828.2_FG002	Proteasome subunit alpha type [Source:UniProtKB/TrEMBL;Acc:K7VPS6]	26.5164	-0.653393	0.505684	-1.2921	0.196323	0.932955
AC149828.2_FG004	Uncharacterized protein [Source:UniProtKB/TrEMBL;Acc:K7VH30]	3.3082	-0.316718	0.58167	-0.544498	0.586099	NA
AC149828.2_FG005	Uncharacterized protein [Source:UniProtKB/TrEMBL;Acc:K7VLA2]	1.51287	-0.117324	0.616927	-0.190175	0.849172	NA
AC149829.2_FG002	Uncharacterized protein [Source:UniProtKB/TrEMBL;Acc:B6T2S1]	2456.9	-0.525829	0.323829	-1.62379	0.104421	0.860858
AC149829.2_FG003	Putative thaumatin domain family protein [Source:UniProtKB/TrEMBL;Acc:K7WGS8]	271.348	-0.388869	0.22151	-1.75554	0.0791675	0.830475
AC149829.2_FG004	DNA binding protein; Putative HLH DNA-binding domain superfamily protein [Source:UniProtKB/TrEMBL;Acc:B6TXZ4]	6.24273	0.506426	0.568785	0.890365	0.37327	0.968191
AC149829.2_FG006	Uncharacterized protein [Source:UniProtKB/TrEMBL;Acc:K7W2S7]	2069.57	-0.430769	0.25603	-1.68249	0.0924732	0.844818
AC150739.3_FG001	Uncharacterized protein [Source:UniProtKB/TrEMBL;Acc:B8A0K1]	65.0303	-0.27195	0.352959	-0.770487	0.441011	0.973317
AC152495.1_FG002	Resistance to Puccinia sorghi1 [Source:UniProtKB/TrEMBL;Acc:K7TIB8]	9.04177	0.93292	0.580848	1.60613	0.108244	0.863864
AC152495.1_FG003	Uncharacterized protein [Source:UniProtKB/TrEMBL;Acc:K7TWL0]	4.42834	-0.668959	0.596297	-1.12186	0.261924	NA
AC152495.1_FG010	Rust resistance-like protein RP1; Uncharacterized protein [Source:UniProtKB/TrEMBL;Acc:Q8S458]	3.93864	-0.00270274	0.60088	-0.00449796	0.996411	NA
AC152495.1_FG011	Uncharacterized protein [Source:UniProtKB/TrEMBL;Acc:K7TE98]	1.17986	-1.62001	0.583688	-2.77547	0.00551213	NA
AC152495.1_FG012	Uncharacterized protein [Source:UniProtKB/TrEMBL;Acc:K7UBE6]	167.392	-0.575131	0.298344	-1.92774	0.0538869	0.776939
AC152495.1_FG017	Uncharacterized protein [Source:UniProtKB/TrEMBL;Acc:K7TLX1]	7.47409	0.672009	0.5994	1.12114	0.26223	0.947934
AC155376.2_FG004	Uncharacterized protein [Source:UniProtKB/TrEMBL;Acc:K7V2L3]	82.0872	-0.365215	0.345907	-1.05582	0.291051	0.95517
AC155376.2_FG005	Uncharacterized protein [Source:UniProtKB/TrEMBL;Acc:K7W2F0]	11.8428	0.485599	0.562345	0.863526	0.387848	0.969082
AC155377.1_FG001	Unconventional myosin heavy chain [Source:UniProtKB/TrEMBL;Acc:Q9XEI4]	102.773	0.399414	0.364382	1.09614	0.273016	0.953131
AC155377.1_FG002	0	26.4806	-0.231488	0.426665	-0.542554	0.587437	0.97918
AC155390.2_FG002	Uncharacterized protein [Source:UniProtKB/TrEMBL;Acc:B4FIA1]	20.886	0.832218	0.559075	1.48856	0.136602	0.898144
AC155434.2_FG001	0	26.3747	0.0644605	0.523205	0.123203	0.901946	0.99553
AC155434.2_FG003	0	9.14153	-0.460798	0.595807	-0.773402	0.439284	0.973317
AC155434.2_FG004	Uncharacterized protein [Source:UniProtKB/TrEMBL;Acc:C0HF36]	400.814	0.686722	0.268989	2.55297	0.0106808	0.557946
AC155434.2_FG005	Uncharacterized protein [Source:UniProtKB/TrEMBL;Acc:C0PN60]	26.7142	0.00194468	0.51694	0.0037619	0.996998	0.999657
AC155496.2_FG009	0	109.784	0.447513	0.364984	1.22612	0.220155	0.937338
AC155610.2_FG007	Uncharacterized protein [Source:UniProtKB/TrEMBL;Acc:B4FVZ3]	54.5565	-0.171328	0.501672	-0.341514	0.732716	0.986568
AC155622.2_FG001	Uncharacterized protein [Source:UniProtKB/TrEMBL;Acc:B4FD27]	371.076	-0.168654	0.317357	-0.531435	0.595117	0.97918
AC155622.2_FG004	Uncharacterized protein [Source:UniProtKB/TrEMBL;Acc:C0PA11]	90.533	-0.41257	0.416957	-0.989478	0.322429	0.959297
AC155624.2_FG006	Uncharacterized protein [Source:UniProtKB/TrEMBL;Acc:C0P4W6]	112.007	0.417223	0.370104	1.12732	0.259609	0.947913
AC155624.2_FG011	Putative uncharacterized protein [Source:UniProtKB/TrEMBL;Acc:B6STV3]	190.337	-0.402315	0.271023	-1.48443	0.137694	0.899572
AC159612.1_FG007	0	91.4003	-0.273876	0.431915	-0.634097	0.526017	0.977905
AC165171.2_FG002	Uncharacterized protein [Source:UniProtKB/TrEMBL;Acc:B4F802]	25.7211	-0.306832	0.500166	-0.61346	0.539572	0.979115
AC165178.2_FG004	R2R3MYB-domain protein [Source:UniProtKB/TrEMBL;Acc:Q9SQD5]	97.9555	0.23138	0.336334	0.687947	0.491486	0.974724
AC166636.1_FG007	Putative uncharacterized protein [Source:UniProtKB/TrEMBL;Acc:B6TZL4]	45.7245	-0.103873	0.471681	-0.220219	0.825701	0.992687
AC166636.1_FG008	Ras-related protein Rab-6A [Source:UniProtKB/TrEMBL;Acc:B6STE7]	39.947	0.193225	0.465349	0.415227	0.677975	0.984532
AC166636.1_FG009	Uncharacterized protein [Source:UniProtKB/TrEMBL;Acc:C0PGL0]	18.249	-1.04053	0.556798	-1.86877	0.0616543	0.806648
AC177831.3_FG004	0	11.0589	-0.181086	0.579148	-0.312677	0.754526	0.986966
AC177833.2_FG001	0	13.6183	-0.601363	0.564494	-1.06531	0.286734	0.95517
AC177838.2_FG015	0	2.66626	1.22197	0.596078	2.05002	0.0403623	NA
AC177850.2_FG003	0	1.6177	-0.200638	0.614459	-0.326528	0.744025	NA
AC177850.2_FG005	0	94.8084	-0.496853	0.358136	-1.38733	0.165341	0.91367
AC177890.3_FG005	0	9.76713	-0.353944	0.578941	-0.611365	0.540958	0.979115
AC177893.3_FG006	0	3.03482	0.687258	0.581324	1.18223	0.237114	NA
AC177897.2_FG002	SPX (SYG1/Pho81/XPR1) domain-containing protein / zinc finger (C3HC4-type RING finger) protein-related [Source:Projected from Arabidopsis thaliana (AT2G38920) TAIR;Acc:AT2G38920]	23.0035	0.0590987	0.5413	0.109179	0.91306	0.99553
AC177899.2_FG009	0	19.6185	-0.735186	0.530599	-1.38558	0.165876	0.91417
AC177905.2_FG001	Putative uncharacterized protein [Source:UniProtKB/TrEMBL;Acc:B6SGD8]	1.13006	0.272952	0.592831	0.460421	0.645214	NA
AC177908.3_FG002	Transferase, transferring glycosyl groups; Uncharacterized protein [Source:UniProtKB/TrEMBL;Acc:B6SVS0]	124.893	-0.389617	0.355778	-1.09511	0.273467	0.953197
AC177911.4_FG005	0	1.20837	-0.286051	0.613926	-0.465938	0.64126	NA
AC177922.2_FG002	Uncharacterized protein [Source:UniProtKB/TrEMBL;Acc:B7ZZC6]	1.16648	-0.305623	0.61078	-0.500381	0.616807	NA
AC177924.2_FG001	0	1.61183	-0.059354	0.611657	-0.097038	0.922696	NA
AC177924.2_FG003	0	2.0455	0.870927	0.586047	1.4861	0.137252	NA
AC177936.6_FG008	Uncharacterized protein [Source:UniProtKB/TrEMBL;Acc:B4FCU9]	8.54215	-0.226798	0.600214	-0.377861	0.705534	0.986165
AC177947.2_FG003	0	1.58659	0.441791	0.592275	0.745923	0.455714	NA
AC182413.4_FG002	0	1.14518	0.262757	0.595892	0.440947	0.659251	NA
AC182482.3_FG003	0	57.8538	0.483964	0.437262	1.10681	0.268377	0.951774
AC182615.4_FG001	0	1.10328	-0.2659	0.612588	-0.43406	0.664245	NA
AC182617.3_FG001	Uncharacterized protein [Source:UniProtKB/TrEMBL;Acc:B4FVI8]	105.754	-0.439567	0.299496	-1.46769	0.142189	0.901805
AC182838.3_FG006	Uncharacterized protein [Source:UniProtKB/TrEMBL;Acc:C0PN28]	8.22826	0.365623	0.59242	0.617169	0.537123	0.979115
AC183315.4_FG006	0	81.0857	-0.237687	0.431762	-0.550504	0.581974	0.97918
AC183319.3_FG001	0	2.11841	0.214915	0.606233	0.354508	0.722958	NA
AC183413.3_FG006	0	15.5125	0.433778	0.576814	0.752025	0.452036	0.973441
AC183509.1_FG001	0	1.25765	-0.287249	0.614833	-0.467199	0.640358	NA
AC183514.3_FG006	0	2.04153	0.419851	0.596979	0.703293	0.481873	NA
AC183817.2_FG002	0	1.38282	0.502062	0.586446	0.856109	0.391937	NA
AC183888.4_FG006	Uncharacterized protein [Source:UniProtKB/TrEMBL;Acc:K7UT86]	4.98626	0.42187	0.593197	0.711181	0.476972	NA
AC183915.4_FG001	0	1.49741	-0.239598	0.619448	-0.386793	0.69891	NA
AC183932.3_FG007	0	520.263	0.0185854	0.288921	0.0643267	0.94871	0.99737
AC183938.4_FG011	Uncharacterized protein [Source:UniProtKB/TrEMBL;Acc:K7U6T1]	2.76375	0.184023	0.58892	0.312475	0.75468	NA
AC183944.4_FG003	Uncharacterized protein [Source:UniProtKB/TrEMBL;Acc:K7W9Y5]	1.19182	-0.304979	0.611097	-0.499068	0.617732	NA
AC183950.2_FG003	Uncharacterized protein [Source:UniProtKB/TrEMBL;Acc:K7V2E9]	1.18303	0.311995	0.59361	0.525589	0.599174	NA
AC183950.2_FG004	Uncharacterized protein [Source:UniProtKB/TrEMBL;Acc:K7W270]	6.33936	-0.1184	0.582566	-0.203239	0.838948	0.994688
AC183950.2_FG005	Uncharacterized protein [Source:UniProtKB/TrEMBL;Acc:B6SGH0]	26.9293	-0.0622481	0.451054	-0.138006	0.890236	0.995441
AC183968.2_FG001	Uncharacterized protein [Source:UniProtKB/TrEMBL;Acc:K7UCQ2]	14.6813	-0.382731	0.578283	-0.661841	0.508073	0.976684
AC184130.4_FG005	Uncharacterized protein [Source:UniProtKB/TrEMBL;Acc:K7UBA9]	1.1547	-0.189482	0.607513	-0.311897	0.755119	NA
AC184130.4_FG012	Uncharacterized protein [Source:UniProtKB/TrEMBL;Acc:K7V6M5]	4.20632	0.221281	0.604708	0.365929	0.714418	NA
AC184133.3_FG001	Uncharacterized protein [Source:UniProtKB/TrEMBL;Acc:K7W9I2]	3.54278	0.0589388	0.615473	0.0957617	0.92371	NA
AC184169.3_FG001	Uncharacterized protein [Source:UniProtKB/TrEMBL;Acc:K7TWG9]	11.7369	0.977136	0.564743	1.73023	0.0835888	0.833993
AC184170.4_FG002	0	2.52496	-0.210122	0.623585	-0.336958	0.736148	NA
AC184699.3_FG005	0	1.99965	-0.300228	0.616512	-0.486979	0.626273	NA
AC184764.3_FG003	Uncharacterized protein [Source:UniProtKB/TrEMBL;Acc:K7U5G7]	2.4873	0.200519	0.611631	0.327844	0.74303	NA
AC184765.4_FG005	0	1.32625	0.364038	0.591726	0.615214	0.538413	NA
AC184788.2_FG001	0	1.88934	-0.353286	0.624022	-0.566143	0.571296	NA
AC184789.4_FG002	0	11.0772	0.316339	0.588571	0.53747	0.590943	0.97918
AC184794.2_FG003	Uncharacterized protein [Source:UniProtKB/TrEMBL;Acc:K7U028]	64.8226	-0.0466579	0.526801	-0.0885684	0.929425	0.996058
AC184836.3_FG002	Uncharacterized protein [Source:UniProtKB/TrEMBL;Acc:K7U420]	1.19838	0.274775	0.589826	0.465857	0.641318	NA
AC185108.3_FG010	Putative uncharacterized protein [Source:UniProtKB/TrEMBL;Acc:B6TZP4]	20.0732	0.660786	0.512909	1.28831	0.197638	0.932955
AC185108.3_FG011	0	1.88711	-0.770817	0.612076	-1.25935	0.207905	NA
AC185126.3_FG006	Putative RING zinc finger domain superfamily protein [Source:UniProtKB/TrEMBL;Acc:K7UB38]	1.18219	-1.36319	0.592726	-2.29987	0.0214556	NA
AC185130.2_FG005	0	1.46721	0.733778	0.585095	1.25412	0.209799	NA
AC185217.3_FG007	Uncharacterized protein [Source:UniProtKB/TrEMBL;Acc:K7UB92]	3.59162	-0.665045	0.601469	-1.1057	0.268856	NA
AC185226.4_FG001	Uncharacterized protein [Source:UniProtKB/TrEMBL;Acc:K7U7W8]	110.024	0.522721	0.34879	1.49867	0.13396	0.897442
AC185254.4_FG002	Uncharacterized protein [Source:UniProtKB/TrEMBL;Acc:K7U3S7]	3.8585	-0.709252	0.598093	-1.18586	0.235679	NA
AC185256.3_FG002	0	1.51686	-0.105066	0.610571	-0.172079	0.863375	NA
AC185281.5_FG006	0	1.26143	-0.0287601	0.603629	-0.0476453	0.961999	NA
AC185300.4_FG002	Uncharacterized protein [Source:UniProtKB/TrEMBL;Acc:K7UQJ6]	69.6347	-0.0498613	0.427814	-0.116549	0.907217	0.99553
AC185415.3_FG005	0	19.3418	-0.0922258	0.543344	-0.169737	0.865217	0.995301
AC185422.3_FG005	Putative DUF26 domain family protein [Source:UniProtKB/TrEMBL;Acc:K7TYV4]	3.8186	-0.766768	0.602831	-1.27195	0.203392	NA
AC185427.5_FG004	0	2.58055	0.541151	0.610708	0.886104	0.375561	NA
AC185460.3_FG004	0	1.31997	-1.07421	0.603866	-1.77889	0.0752584	NA
AC185466.3_FG001	Uncharacterized protein [Source:UniProtKB/TrEMBL;Acc:K7U5Z2]	1.1786	-0.296124	0.611773	-0.484042	0.628356	NA
AC185471.3_FG005	Microtubule motor; Putative dynein light chain type 1 family protein [Source:UniProtKB/TrEMBL;Acc:B6U2S1]	5.90844	0.595584	0.588723	1.01165	0.311704	0.959297
AC185475.3_FG001	Uncharacterized protein [Source:UniProtKB/TrEMBL;Acc:K7UJC8]	4.99102	0.189317	0.569206	0.332598	0.739437	NA
AC185478.4_FG007	Uncharacterized protein [Source:UniProtKB/TrEMBL;Acc:K7UA48]	1.57888	-0.383731	0.615653	-0.623292	0.533093	NA
AC185500.3_FG001	0	2.24126	0.59819	0.59934	0.998082	0.31824	NA
AC185501.3_FG001	Uncharacterized protein [Source:UniProtKB/TrEMBL;Acc:K7V0S7]	1.73808	0.144352	0.596979	0.241804	0.808932	NA
AC185501.3_FG006	Uncharacterized protein [Source:UniProtKB/TrEMBL;Acc:K7U1W1]	13.5501	0.805587	0.56223	1.43284	0.151903	0.908152
AC185504.4_FG002	Uncharacterized protein [Source:UniProtKB/TrEMBL;Acc:K7U421]	1.64828	0.00131531	0.602739	0.00218223	0.998259	NA
AC185522.2_FG002	Uncharacterized protein [Source:UniProtKB/TrEMBL;Acc:K7TX40]	3.22665	-1.41691	0.589487	-2.40363	0.0162333	NA
AC185588.2_FG002	0	2.56749	0.107042	0.609829	0.175528	0.860665	NA
AC185593.3_FG003	0	4.066	0.0528377	0.619509	0.0852896	0.932031	NA
AC185610.3_FG001	0	1.2526	0.0392788	0.603458	0.0650896	0.948103	NA
AC185611.3_FG001	0	1.53822	0.607605	0.590834	1.02839	0.303769	NA
AC185623.4_FG010	Uncharacterized protein [Source:UniProtKB/TrEMBL;Acc:K7U382]	5.99633	0.0302365	0.60751	0.0497711	0.960305	0.997569
AC185628.3_FG010	0	1.25872	-0.0552726	0.604066	-0.091501	0.927095	NA
AC185656.3_FG002	0	2.22103	-0.139553	0.607655	-0.229658	0.818358	NA
AC186013.3_FG001	0	2.81582	0.438378	0.606813	0.722427	0.470032	NA
AC186145.3_FG002	Uncharacterized protein [Source:UniProtKB/TrEMBL;Acc:K7UTT8]	3.58722	-0.652031	0.60891	-1.07082	0.284252	NA
AC186156.3_FG005	Uncharacterized protein [Source:UniProtKB/TrEMBL;Acc:K7U923]	1.40018	-1.09731	0.600688	-1.82676	0.0677359	NA
AC186164.3_FG001	Uncharacterized protein [Source:UniProtKB/TrEMBL;Acc:K7UQH0]	3.41631	0.845723	0.579409	1.45963	0.144392	NA
AC186189.3_FG004	0	1.33638	0.350637	0.595836	0.58848	0.55621	NA
AC186189.3_FG005	0	1.09595	-0.282804	0.610913	-0.462921	0.643421	NA
AC186231.4_FG002	Early nodulin 75 protein; Uncharacterized protein [Source:UniProtKB/TrEMBL;Acc:B4FNV9]	1.61395	-0.0948237	0.597369	-0.158735	0.873877	NA
AC186233.3_FG007	0	19.4156	0.566412	0.576556	0.982405	0.3259	0.959297
AC186284.3_FG007	0	1.38345	-0.325142	0.617061	-0.52692	0.598249	NA
AC186287.7_FG005	Uncharacterized protein [Source:UniProtKB/TrEMBL;Acc:K7UKE2]	8.72913	-0.538085	0.580376	-0.927131	0.353859	0.962968
AC186322.4_FG003	0	1.08507	-0.267216	0.610528	-0.43768	0.661618	NA
AC186322.4_FG005	0	3.42259	-0.479416	0.619091	-0.774388	0.438701	NA
AC186431.5_FG001	Uncharacterized protein [Source:UniProtKB/TrEMBL;Acc:K7USR2]	17.1316	0.305616	0.556534	0.549141	0.582909	0.97918
AC186433.4_FG001	Uncharacterized protein [Source:UniProtKB/TrEMBL;Acc:K7UY15]	1.84555	-0.967642	0.603105	-1.60443	0.108619	NA
AC186493.4_FG002	0	2.85395	0.263948	0.613995	0.429886	0.667279	NA
AC186506.3_FG001	0	1.98675	0.184008	0.60663	0.303329	0.761639	NA
AC186512.3_FG007	Uncharacterized protein [Source:UniProtKB/TrEMBL;Acc:B6UGF5]	158.297	-0.418961	0.428094	-0.978666	0.327745	0.959297
AC186519.4_FG002	0	3.04106	-0.501016	0.621831	-0.80571	0.42041	NA
AC186524.3_FG005	0	1.60079	-0.321089	0.585615	-0.548294	0.58349	NA
AC186524.3_FG006	0	1.35517	-0.323881	0.618129	-0.523969	0.6003	NA
AC186577.3_FG006	Uncharacterized protein [Source:UniProtKB/TrEMBL;Acc:K7UCV3]	7.40529	-0.527947	0.563123	-0.937534	0.348484	0.962058
AC186583.3_FG004	Uncharacterized protein [Source:UniProtKB/TrEMBL;Acc:K7UFN8]	1.12509	-0.263379	0.614212	-0.428809	0.668063	NA
AC186585.4_FG002	Uncharacterized protein [Source:UniProtKB/TrEMBL;Acc:K7UUG3]	1.1656	-0.125213	0.602798	-0.20772	0.835447	NA
AC186592.3_FG003	Uncharacterized protein [Source:UniProtKB/TrEMBL;Acc:K7UL09]	1.96696	-1.37441	0.601849	-2.28364	0.0223924	NA
AC186602.4_FG003	0	1.16544	0.0611772	0.601234	0.101753	0.918953	NA
AC186603.6_FG003	Cytochrome P450 CYP76M15 [Source:UniProtKB/TrEMBL;Acc:B6U021]	409.376	-0.194768	0.458775	-0.424539	0.671173	0.983588
AC186606.4_FG003	BZIP protein [Source:UniProtKB/TrEMBL;Acc:B6UHB7]	5.17674	-0.593998	0.586696	-1.01245	0.311325	NA
AC186656.4_FG012	0	3.72806	1.33623	0.599323	2.22957	0.0257763	NA
AC186663.3_FG006	0	1.16617	0.267021	0.595343	0.448516	0.653781	NA
AC186669.3_FG002	0	1.11838	0.230193	0.59341	0.387916	0.698078	NA
AC186684.4_FG001	0	4.55882	-0.0364747	0.577402	-0.0631703	0.949631	NA
AC186691.4_FG006	0	1.16702	0.151084	0.598861	0.252286	0.80082	NA
AC186781.4_FG006	0	1.65688	0.918131	0.587035	1.56401	0.117814	NA
AC186782.4_FG003	0	22.7463	-0.0812341	0.541759	-0.149945	0.880808	0.995441
AC186800.3_FG005	0	5.76657	-1.35443	0.615019	-2.20225	0.0276474	0.674517
AC186815.3_FG003	Uncharacterized protein [Source:UniProtKB/TrEMBL;Acc:K7VJT3]	1.16983	-0.301611	0.610568	-0.493984	0.621318	NA
AC186897.4_FG016	Uncharacterized protein [Source:UniProtKB/TrEMBL;Acc:K7UQ57]	6.08961	0.826143	0.578908	1.42707	0.153559	0.908152
AC187037.4_FG008	Uncharacterized protein [Source:UniProtKB/TrEMBL;Acc:K7VZY9]	1.86019	0.304664	0.608344	0.500809	0.616506	NA
AC187056.3_FG002	Uncharacterized protein [Source:UniProtKB/TrEMBL;Acc:K7UKQ8]	1.09589	-0.160353	0.609437	-0.263116	0.792461	NA
AC187080.3_FG007	Uncharacterized protein [Source:UniProtKB/TrEMBL;Acc:K7UYI1]	1.09714	-0.27813	0.611086	-0.455141	0.649008	NA
AC187086.3_FG004	Uncharacterized protein [Source:UniProtKB/TrEMBL;Acc:K7VYM5]	1.47126	-0.353438	0.590719	-0.598318	0.549628	NA
AC187090.3_FG011	Uncharacterized protein [Source:UniProtKB/TrEMBL;Acc:C4J221]	6.07825	-0.615599	0.596064	-1.03277	0.301711	0.957636
AC187096.5_FG001	Uncharacterized protein [Source:UniProtKB/TrEMBL;Acc:K7UZ42]	2.05388	-1.02671	0.587546	-1.74745	0.0805589	NA
AC187098.4_FG011	PWWP domain containing protein [Source:UniProtKB/TrEMBL;Acc:B6UC13]	138.18	0.238654	0.250309	0.95344	0.340367	0.961178
AC187142.3_FG007	Uncharacterized protein [Source:UniProtKB/TrEMBL;Acc:K7UHR3]	1.27183	-0.311343	0.614337	-0.506794	0.612299	NA
AC187157.4_FG001	Putative AP2/EREBP transcription factor superfamily protein [Source:UniProtKB/TrEMBL;Acc:K7UR59]	5.21302	-0.297458	0.608729	-0.488655	0.625086	NA
AC187157.4_FG002	Uncharacterized protein [Source:UniProtKB/TrEMBL;Acc:B4FKD1]	353.336	-0.32577	0.28229	-1.15403	0.248489	0.945937
AC187157.4_FG005	Class III HD-Zip III protein HB8; Putative homeobox/bZIP/lipid-binding protein family [Source:UniProtKB/TrEMBL;Acc:Q147T1]	17.1206	-0.0369938	0.538354	-0.0687165	0.945215	0.996895
AC187160.3_FG003	0	2.43434	0.0848504	0.605223	0.140197	0.888504	NA
AC187209.5_FG003	0	5.37199	-0.37973	0.586732	-0.647195	0.517506	0.977905
AC187209.5_FG010	0	1.3672	-0.241334	0.614136	-0.392964	0.694346	NA
AC187212.3_FG011	0	1.22127	-0.29684	0.614808	-0.482818	0.629225	NA
AC187222.4_FG001	0	1.19098	-0.0402095	0.601526	-0.0668458	0.946704	NA
AC187243.3_FG005	Uncharacterized protein [Source:UniProtKB/TrEMBL;Acc:K7VX23]	8.59969	0.164159	0.590308	0.27809	0.780943	0.990444
AC187262.4_FG007	Induced stolen tip protein TUB8; Uncharacterized protein [Source:UniProtKB/TrEMBL;Acc:B4FMB6]	4299	0.151956	0.371325	0.409227	0.682373	0.98517
AC187263.4_FG001	Uncharacterized protein [Source:UniProtKB/TrEMBL;Acc:K7UV84]	18.4444	-0.506584	0.558945	-0.906321	0.364766	0.966749
AC187279.3_FG004	Uncharacterized protein [Source:UniProtKB/TrEMBL;Acc:K7UC33]	1.25584	0.142626	0.597506	0.238702	0.811336	NA
AC187393.3_FG001	Uncharacterized protein [Source:UniProtKB/TrEMBL;Acc:K7VQ03]	47.7004	-0.0767078	0.462826	-0.165738	0.868363	0.995313
AC187485.3_FG001	Uncharacterized protein [Source:UniProtKB/TrEMBL;Acc:K7V1A5]	1.29303	0.133349	0.604586	0.220563	0.825433	NA
AC187551.3_FG002	Uncharacterized protein [Source:UniProtKB/TrEMBL;Acc:K7V2T7]	37.0094	0.152567	0.479316	0.318301	0.750257	0.986568
AC187560.5_FG003	0	1.79558	-0.337367	0.608947	-0.554017	0.579567	NA
AC187782.4_FG009	Uncharacterized protein [Source:UniProtKB/TrEMBL;Acc:K7UZ85]	1.96246	-0.341777	0.623145	-0.548471	0.583369	NA
AC187843.3_FG006	Uncharacterized protein [Source:UniProtKB/TrEMBL;Acc:K7TIU6]	45.3232	-0.158368	0.503542	-0.314508	0.753135	0.986568
AC187872.3_FG005	0	1.26205	-0.29779	0.616356	-0.483146	0.628992	NA
AC187879.3_FG001	Uncharacterized protein [Source:UniProtKB/TrEMBL;Acc:K7TWP8]	1.82505	-0.654883	0.556424	-1.17695	0.239215	NA
AC187885.3_FG002	Uncharacterized protein [Source:UniProtKB/TrEMBL;Acc:K7VGF4]	1.98105	-1.175	0.582097	-2.01856	0.0435329	NA
AC187891.3_FG006	Uncharacterized protein [Source:UniProtKB/TrEMBL;Acc:K7UBW3]	64.225	-0.0237242	0.473243	-0.0501311	0.960018	0.997569
AC187895.2_FG002	0	1.37413	-0.906875	0.583811	-1.55337	0.120334	NA
AC188000.3_FG003	Uncharacterized protein [Source:UniProtKB/TrEMBL;Acc:K7U1S2]	1.91661	1.28698	0.603568	2.13229	0.0329831	NA
AC188001.3_FG009	Uncharacterized protein [Source:UniProtKB/TrEMBL;Acc:K7V3T6]	1.83609	0.0116218	0.605986	0.0191783	0.984699	NA
AC188003.3_FG012	Uncharacterized protein [Source:UniProtKB/TrEMBL;Acc:K7TU32]	6.2219	0.927284	0.591032	1.56892	0.116666	0.876413
AC188023.3_FG005	Uncharacterized protein [Source:UniProtKB/TrEMBL;Acc:K7UMY8]	767.923	0.0771876	0.24294	0.317722	0.750695	0.986568
AC188023.3_FG011	Uncharacterized protein [Source:UniProtKB/TrEMBL;Acc:K7UMZ6]	4.3825	-0.190216	0.597379	-0.318418	0.750168	NA
AC188296.3_FG004	Uncharacterized protein [Source:UniProtKB/TrEMBL;Acc:K7VH05]	4.23515	-1.5842	0.615254	-2.57487	0.0100276	NA
AC188583.4_FG003	Uncharacterized protein [Source:UniProtKB/TrEMBL;Acc:K7VQZ1]	1.29544	-0.336875	0.609771	-0.552462	0.580632	NA
AC188612.3_FG009	Uncharacterized protein [Source:UniProtKB/TrEMBL;Acc:K7TEJ4]	3.87496	-0.530982	0.602971	-0.88061	0.378529	NA
AC188710.4_FG006	Uncharacterized protein [Source:UniProtKB/TrEMBL;Acc:K7UI93]	31.5729	0.660225	0.496309	1.33027	0.183429	0.925922
AC188718.3_FG015	0	2.66184	0.134905	0.602256	0.224	0.822757	NA
AC188721.3_FG001	0	14.1382	-0.393007	0.608042	-0.646349	0.518053	0.977905
AC188723.3_FG001	Uncharacterized protein [Source:UniProtKB/TrEMBL;Acc:K7UYK3]	1.16794	0.241366	0.593788	0.406485	0.684387	NA
AC188745.3_FG001	Uncharacterized protein [Source:UniProtKB/TrEMBL;Acc:K7U244]	1.09939	-0.0018255	0.601611	-0.00303435	0.997579	NA
AC188752.3_FG008	Uncharacterized protein [Source:UniProtKB/TrEMBL;Acc:K7UPX5]	1.26575	-0.20795	0.609006	-0.341458	0.732758	NA
AC188753.3_FG004	0	1.53489	-0.346388	0.621497	-0.557345	0.577292	NA
AC188756.2_FG004	Uncharacterized protein [Source:UniProtKB/TrEMBL;Acc:K7VTN5]	2.51337	0.476141	0.601667	0.791369	0.428729	NA
AC188831.3_FG005	Uncharacterized protein [Source:UniProtKB/TrEMBL;Acc:C0P6P6]	21.9967	1.07399	0.534143	2.01068	0.0443593	0.754049
AC188838.3_FG005	Amidophosphoribosyltransferase [Source:UniProtKB/TrEMBL;Acc:K7V4Y2]	415.806	-0.211867	0.280922	-0.754185	0.450738	0.973441
AC188978.3_FG008	Uncharacterized protein [Source:UniProtKB/TrEMBL;Acc:K7VN83]	1.08229	-0.260655	0.613439	-0.424907	0.670904	NA
AC189060.4_FG007	0	1.3626	-0.296907	0.620475	-0.478516	0.632283	NA
AC189280.3_FG001	Uncharacterized protein [Source:UniProtKB/TrEMBL;Acc:K7UJZ6]	1.71196	-0.304207	0.617746	-0.492448	0.622403	NA
AC189750.4_FG004	Adenosine 5'-phosphosulfate reductase 1 [Source:UniProtKB/TrEMBL;Acc:Q5EUC9]	912.108	-0.0411257	0.296227	-0.138832	0.889583	0.995441
AC189753.3_FG002	Uncharacterized protein [Source:UniProtKB/TrEMBL;Acc:K7VZY2]	3.20607	0.742098	0.592086	1.25336	0.210074	NA
AC189770.3_FG002	Uncharacterized protein [Source:UniProtKB/TrEMBL;Acc:K7VKT1]	1.22083	0.398336	0.592051	0.672808	0.50107	NA
AC189771.3_FG001	Uncharacterized protein [Source:UniProtKB/TrEMBL;Acc:B4FM84]	1.42167	-0.00532977	0.610076	-0.00873624	0.99303	NA
AC189792.3_FG005	Uncharacterized protein [Source:UniProtKB/TrEMBL;Acc:K7V1S8]	4.30637	-1.09301	0.609241	-1.79406	0.0728041	NA
AC189795.3_FG001	Uncharacterized protein [Source:UniProtKB/TrEMBL;Acc:K7TP30]	2.00181	-0.199157	0.605021	-0.329174	0.742025	NA
AC189796.3_FG004	Uncharacterized protein [Source:UniProtKB/TrEMBL;Acc:K7TP05]	1.89837	0.341714	0.584598	0.584528	0.558865	NA
AC189879.3_FG003	Putative argonaute family protein [Source:UniProtKB/TrEMBL;Acc:K7VVR7]	11.7317	-0.220021	0.567105	-0.387972	0.698037	0.986165
AC190480.1_FG007	0	5.50312	-0.00733488	0.597326	-0.0122795	0.990203	0.998873
AC190491.1_FG002	0	4.68948	0.503729	0.589676	0.854246	0.392969	NA
AC190526.3_FG004	0	9.04954	0.163146	0.589547	0.27673	0.781987	0.990444
AC190549.3_FG004	0	2.28439	0.784572	0.591793	1.32575	0.184921	NA
AC190560.2_FG002	0	1.32222	0.0794961	0.599096	0.132693	0.894436	NA
AC190565.2_FG003	Uncharacterized protein [Source:UniProtKB/TrEMBL;Acc:K7VH78]	1.28904	-0.211058	0.614635	-0.343388	0.731306	NA
AC190570.3_FG003	0	2.56824	-0.176549	0.587119	-0.300703	0.763641	NA
AC190609.3_FG001	Putative bZIP transcription factor superfamily protein [Source:UniProtKB/TrEMBL;Acc:K7UBJ4]	1.51315	-0.279438	0.611479	-0.456987	0.647681	NA
AC190609.3_FG002	60S ribosomal protein L38; Uncharacterized protein [Source:UniProtKB/TrEMBL;Acc:B6SNL8]	1409.43	0.0838143	0.228181	0.367315	0.713384	0.986165
AC190609.3_FG003	Uncharacterized protein [Source:UniProtKB/TrEMBL;Acc:C0P4J7]	87.2546	-0.317728	0.369815	-0.859154	0.390256	0.969167
AC190609.3_FG004	Uncharacterized protein [Source:UniProtKB/TrEMBL;Acc:C0PG04]	20.3636	-0.11397	0.555226	-0.205268	0.837363	0.994401
AC190609.3_FG005	Uncharacterized protein [Source:UniProtKB/TrEMBL;Acc:K7U3X0]	1.26636	-0.274985	0.616874	-0.445772	0.655762	NA
AC190623.3_FG001	photosystem II reaction center W [Source:Projected from Arabidopsis thaliana (AT2G30570) TAIR;Acc:AT2G30570]	130.671	-0.128215	0.384414	-0.333533	0.738732	0.986568
AC190623.3_FG002	0	1.19224	-0.267864	0.615654	-0.435089	0.663498	NA
AC190628.4_FG007	Uncharacterized protein [Source:UniProtKB/TrEMBL;Acc:K7U2D9]	44.7187	0.766484	0.451388	1.69806	0.089496	0.841935
AC190630.2_FG001	Uncharacterized protein [Source:UniProtKB/TrEMBL;Acc:K7UCV0]	1.5261	-0.367524	0.620044	-0.592739	0.553356	NA
AC190652.3_FG001	0	11.1343	0.6949	0.568887	1.22151	0.221893	0.937338
AC190688.3_FG006	D-mannose binding lectin protein with Apple-like carbohydrate-binding domain [Source:Projected from Arabidopsis thaliana (AT3G51710) TAIR;Acc:AT3G51710]	1.89634	0.0600152	0.617791	0.0971448	0.922611	NA
AC190701.3_FG001	0	1.44844	-0.372587	0.611422	-0.609378	0.542274	NA
AC190716.3_FG001	0	1.10778	0.0437435	0.598982	0.0730298	0.941782	NA
AC190740.2_FG004	0	3.64875	0.674034	0.609157	1.1065	0.268509	NA
AC190743.3_FG012	Uncharacterized protein [Source:UniProtKB/TrEMBL;Acc:K7VKL5]	1.19448	0.221492	0.600157	0.369057	0.712086	NA
AC190750.2_FG014	F-box domain containing protein [Source:UniProtKB/TrEMBL;Acc:B6T9R0]	94.8502	-0.341916	0.356473	-0.959164	0.337476	0.961013
AC190763.3_FG002	0	1.22283	-0.736342	0.606429	-1.21423	0.224661	NA
AC190771.2_FG003	0	3.21401	0.247206	0.587197	0.420993	0.67376	NA
AC190772.4_FG011	Uncharacterized protein [Source:UniProtKB/TrEMBL;Acc:K7TWM2]	18.7809	-1.00664	0.598279	-1.68255	0.0924615	0.844818
AC190788.2_FG004	0	1.12545	0.238401	0.597079	0.399279	0.689688	NA
AC190788.2_FG005	0	1.4272	0.349372	0.60216	0.580198	0.561781	NA
AC190792.2_FG006	0	75.3959	0.134045	0.407978	0.328559	0.742489	0.986568
AC190832.2_FG003	Uncharacterized protein [Source:UniProtKB/TrEMBL;Acc:K7UJ58]	1.1051	-0.783513	0.58772	-1.33314	0.182486	NA
AC190834.3_FG005	0	1.15564	-0.0917694	0.604935	-0.151701	0.879423	NA
AC190841.2_FG007	0	4.88565	0.505712	0.599274	0.843874	0.39874	NA
AC190851.3_FG003	0	1.34511	-0.0773142	0.609226	-0.126906	0.899015	NA
AC190883.2_FG005	0	1.48508	-0.0379245	0.6068	-0.0624992	0.950165	NA
AC190885.4_FG006	Uncharacterized protein [Source:UniProtKB/TrEMBL;Acc:K7U2V9]	922.722	-0.292044	0.489517	-0.596596	0.550777	0.979115
AC190909.3_FG004	0	50.1515	0.074715	0.46801	0.159644	0.873161	0.995438
AC190915.3_FG007	0	6.03101	0.350362	0.598592	0.58531	0.55834	0.979115
AC190922.3_FG007	0	2.9163	0.232213	0.587086	0.395535	0.692448	NA
AC190925.2_FG002	0	1.98404	-0.032021	0.61092	-0.0524144	0.958199	NA
AC190933.3_FG004	0	314.265	-0.420663	0.286691	-1.4673	0.142293	0.901805
AC190934.3_FG003	0	2.1593	1.06801	0.597195	1.78838	0.0737146	NA
AC190978.3_FG007	Uncharacterized protein [Source:UniProtKB/TrEMBL;Acc:K7U2T5]	1.35195	-0.308877	0.61723	-0.500424	0.616777	NA
AC190985.3_FG006	0	1.54994	-0.359226	0.618968	-0.580363	0.56167	NA
AC190999.2_FG004	0	65.9074	0.313956	0.447386	0.701757	0.482831	0.973441
AC191009.3_FG004	0	66.8098	-0.169731	0.403903	-0.420226	0.67432	0.98384
AC191012.2_FG001	0	4.25763	1.20939	0.582714	2.07544	0.0379458	NA
AC191042.4_FG001	0	9.27764	1.03822	0.599767	1.73103	0.0834457	0.833993
AC191048.2_FG006	Prenylated Rab receptor 2 [Source:UniProtKB/TrEMBL;Acc:B6SMB4]	62.3502	0.332345	0.373568	0.88965	0.373654	0.968191
AC191049.3_FG007	0	1.38847	0.16387	0.60506	0.270834	0.786519	NA
AC191050.3_FG003	0	691.935	0.778519	0.636792	1.22256	0.221494	0.937338
AC191064.3_FG007	Uncharacterized protein [Source:UniProtKB/TrEMBL;Acc:K7VL47]	1.18045	-0.274626	0.615166	-0.446425	0.65529	NA
AC191069.3_FG004	Uncharacterized protein [Source:UniProtKB/TrEMBL;Acc:K7VRW6]	80.1549	0.0560931	0.364156	0.154036	0.877582	0.995441
AC191070.3_FG006	Uncharacterized protein [Source:UniProtKB/TrEMBL;Acc:K7U212]	2.07819	0.411708	0.591819	0.695665	0.486639	NA
AC191071.3_FG001	Uncharacterized protein [Source:UniProtKB/TrEMBL;Acc:K7W2K5]	2.30658	-0.107367	0.579345	-0.185324	0.852975	NA
AC191098.3_FG002	0	4.6093	0.563469	0.614899	0.91636	0.359478	NA
AC191113.2_FG002	0	334.997	0.113125	0.259765	0.43549	0.663207	0.983567
AC191115.3_FG002	0	1.4124	-0.319098	0.616828	-0.517321	0.604932	NA
AC191251.3_FG005	Cell differentiation protein rcd1; Uncharacterized protein [Source:UniProtKB/TrEMBL;Acc:B6TTL6]	33.7824	-0.0733161	0.41655	-0.176008	0.860288	0.994999
AC191254.3_FG001	0	1.21106	-0.314463	0.612341	-0.513543	0.607572	NA
AC191264.3_FG002	0	9.7166	0.184084	0.576592	0.319263	0.749527	0.986568
AC191264.3_FG003	0	2.27092	-0.332264	0.605465	-0.548776	0.583159	NA
AC191283.3_FG004	0	13.0184	0.332559	0.607583	0.547348	0.58414	0.97918
AC191317.3_FG009	0	7.70646	-0.216193	0.579393	-0.373138	0.709046	0.986165
AC191330.3_FG001	0	1.36069	0.285728	0.600199	0.476055	0.634035	NA
AC191360.3_FG004	Uncharacterized protein [Source:UniProtKB/TrEMBL;Acc:K7UG16]	1.66002	0.462812	0.595451	0.777245	0.437014	NA
AC191360.3_FG015	Uncharacterized protein [Source:UniProtKB/TrEMBL;Acc:K7UFZ2]	5.41216	0.505263	0.580011	0.871127	0.383685	0.969082
AC191401.3_FG009	Uncharacterized protein [Source:UniProtKB/TrEMBL;Acc:K7V661]	4.00655	0.85562	0.607192	1.40914	0.158793	NA
AC191401.3_FG013	Uncharacterized protein [Source:UniProtKB/TrEMBL;Acc:K7VL00]	9.91433	-0.598228	0.577169	-1.03649	0.299976	0.957636
AC191412.3_FG005	Uncharacterized protein [Source:UniProtKB/TrEMBL;Acc:K7UNG0]	20.5582	0.453919	0.519847	0.873179	0.382565	0.969082
AC191526.3_FG004	0	1.54786	0.268833	0.597219	0.450142	0.652608	NA
AC191534.3_FG003	0	317.464	-0.141736	0.341774	-0.414707	0.678357	0.984532
AC191541.4_FG005	0	1.19157	-0.049608	0.606332	-0.0818165	0.934793	NA
AC191548.3_FG005	Uncharacterized protein [Source:UniProtKB/TrEMBL;Acc:K7TWP9]	1.31588	0.554937	0.585256	0.948195	0.34303	NA
AC191551.3_FG003	0	11.9865	0.704	0.599834	1.17366	0.240532	0.943139
AC191564.3_FG003	Uncharacterized protein [Source:UniProtKB/TrEMBL;Acc:K7TXY1]	3.16752	-0.663675	0.540125	-1.22874	0.219168	NA
AC191568.3_FG010	0	9.50927	-0.48894	0.560416	-0.872459	0.382958	0.969082
AC191575.2_FG001	Uncharacterized protein [Source:UniProtKB/TrEMBL;Acc:B4FFT4]	23.0544	-0.208651	0.522175	-0.399581	0.689465	0.986012
AC191578.3_FG003	0	1.2201	-0.184729	0.608695	-0.303483	0.761522	NA
AC191589.3_FG003	0	1.18646	-0.995098	0.572055	-1.73951	0.0819442	NA
AC191598.3_FG007	Uncharacterized protein [Source:UniProtKB/TrEMBL;Acc:K7VPR6]	5.74064	0.742197	0.596212	1.24486	0.213185	0.934814
AC191601.1_FG003	0	1.67687	-0.169959	0.608494	-0.279312	0.780006	NA
AC191650.3_FG003	0	1.08558	-0.00442233	0.599993	-0.00737064	0.994119	NA
AC191676.3_FG011	0	1.34734	-0.0123402	0.603943	-0.0204327	0.983698	NA
AC191686.3_FG002	0	2.41732	0.549297	0.607352	0.904412	0.365777	NA
AC191704.3_FG007	0	21.4202	-0.232782	0.518774	-0.448716	0.653637	0.982723
AC191735.3_FG009	0	1.18212	-0.27689	0.614322	-0.450725	0.652188	NA
AC191748.3_FG001	0	1.12701	-2.02095	0.572119	-3.5324	0.000411813	NA
AC191771.3_FG008	Uncharacterized protein [Source:UniProtKB/TrEMBL;Acc:B4F889]	37.6794	0.45524	0.470392	0.967789	0.33315	0.960206
AC191778.3_FG001	Uncharacterized protein [Source:UniProtKB/TrEMBL;Acc:K7TS74]	23.3483	0.0599202	0.465495	0.128724	0.897576	0.995441
AC191782.3_FG001	0	1.09935	-0.276837	0.6101	-0.453756	0.650004	NA
AC191790.3_FG005	0	1.31638	0.280858	0.597741	0.469865	0.638451	NA
AC191804.4_FG002	0	2.75084	0.0128439	0.620798	0.0206894	0.983493	NA
AC191961.3_FG009	0	3.75853	-0.821005	0.613734	-1.33772	0.180987	NA
AC192177.3_FG008	Uncharacterized protein [Source:UniProtKB/TrEMBL;Acc:K7USG9]	1.17785	-0.284945	0.614046	-0.464045	0.642616	NA
AC192204.3_FG005	0	4.61656	1.27381	0.575438	2.21364	0.0268537	NA
AC192244.3_FG007	Bifunctional coenzyme A synthase [Source:UniProtKB/TrEMBL;Acc:B6SPK4]	94.3972	-0.32853	0.415089	-0.791468	0.428671	0.973317
AC192356.3_FG003	0	4.37989	-1.34035	0.603348	-2.22152	0.026316	NA
AC192362.3_FG002	0	11.5193	-0.0667433	0.564202	-0.118297	0.905832	0.99553
AC192362.3_FG003	Uncharacterized protein [Source:UniProtKB/TrEMBL;Acc:C0HG88]	16.3021	0.361914	0.559909	0.64638	0.518033	0.977905
AC192367.2_FG002	Uncharacterized protein [Source:UniProtKB/TrEMBL;Acc:K7UTR9]	4.51523	0.538398	0.577063	0.932997	0.350822	NA
AC192368.3_FG009	Uncharacterized protein [Source:UniProtKB/TrEMBL;Acc:K7UDM0]	1.19687	-0.219738	0.609549	-0.360493	0.718479	NA
AC192372.3_FG003	Uncharacterized protein [Source:UniProtKB/TrEMBL;Acc:C4J2H4]	4.25697	0.13398	0.60709	0.220693	0.825332	NA
AC192451.3_FG001	Reticulon; Uncharacterized protein [Source:UniProtKB/TrEMBL;Acc:B4F9U6]	497.594	0.0918718	0.232816	0.394611	0.69313	0.986165
AC192608.3_FG004	0	1.3453	0.22327	0.583043	0.382939	0.701765	NA
AC193318.3_FG006	0	1.19354	0.262676	0.597362	0.439726	0.660135	NA
AC193319.3_FG004	Uncharacterized protein [Source:UniProtKB/TrEMBL;Acc:K7TWH3]	1.27176	-0.219262	0.609064	-0.359999	0.718848	NA
AC193324.3_FG002	Uncharacterized protein [Source:UniProtKB/TrEMBL;Acc:K7TVT2]	3.13263	-0.172453	0.599841	-0.287497	0.773732	NA
AC193353.3_FG002	0	28.0802	-0.347138	0.534623	-0.649314	0.516136	0.977905
AC193379.3_FG001	0	10.2017	0.836756	0.592324	1.41267	0.157754	0.908152
AC193402.3_FG004	Uncharacterized protein [Source:UniProtKB/TrEMBL;Acc:K7TKR8]	4.07765	-0.0204895	0.598758	-0.03422	0.972702	NA
AC193423.3_FG003	0	1.76361	-0.129525	0.575662	-0.225002	0.821978	NA
AC193440.3_FG009	0	1.53953	0.152913	0.597255	0.256027	0.79793	NA
AC193499.3_FG004	0	1.51163	0.180762	0.595124	0.303739	0.761327	NA
AC193499.3_FG007	0	2.5247	0.596154	0.586778	1.01598	0.30964	NA
AC193591.3_FG001	Uncharacterized protein [Source:UniProtKB/TrEMBL;Acc:K7UE67]	3.58669	-1.26807	0.599554	-2.11502	0.0344285	NA
AC193598.3_FG002	Uncharacterized protein [Source:UniProtKB/TrEMBL;Acc:K7UD69]	5.74756	0.93996	0.607855	1.54636	0.122019	0.880574
AC193625.3_FG010	Uncharacterized protein [Source:UniProtKB/TrEMBL;Acc:K7TRM8]	1.48557	0.204498	0.594561	0.343948	0.730886	NA
AC193630.3_FG003	Putative WRKY DNA-binding domain superfamily protein [Source:UniProtKB/TrEMBL;Acc:K7VAY1]	2.41957	-0.1201	0.59999	-0.20017	0.841347	NA
AC193630.3_FG004	Uncharacterized protein [Source:UniProtKB/TrEMBL;Acc:K7W6N6]	4.51476	0.416467	0.59645	0.698243	0.485026	NA
AC193632.2_FG002	Uncharacterized protein [Source:UniProtKB/TrEMBL;Acc:K7TU58]	163.945	0.207393	0.427338	0.485313	0.627454	0.981827
AC193658.3_FG001	Uncharacterized protein [Source:UniProtKB/TrEMBL;Acc:K7VSX0]	6.05124	-0.722916	0.624555	-1.15749	0.247072	0.94579
AC193668.3_FG009	Uncharacterized protein [Source:UniProtKB/TrEMBL;Acc:K7V789]	4.82932	0.372741	0.607155	0.613915	0.539271	NA
AC193745.3_FG002	0	1.81306	0.216142	0.598102	0.361381	0.717815	NA
AC193745.3_FG003	0	1.2992	-0.346962	0.608252	-0.570424	0.56839	NA
AC193754.3_FG008	0	15.0859	0.913048	0.581538	1.57006	0.116402	0.875912
AC193786.3_FG005	Putative HLH DNA-binding domain superfamily protein [Source:UniProtKB/TrEMBL;Acc:K7W1D9]	4.61767	-1.10526	0.611923	-1.80621	0.0708862	NA
AC193787.3_FG008	0	4.44213	-0.432978	0.582791	-0.742939	0.457519	NA
AC194005.3_FG004	Uncharacterized protein [Source:UniProtKB/TrEMBL;Acc:K7UFN1]	4.55076	0.0941399	0.593935	0.158502	0.874061	NA
AC194022.3_FG013	Putative uncharacterized protein [Source:UniProtKB/TrEMBL;Acc:B6STB0]	83.9691	-0.298918	0.44859	-0.666351	0.505187	0.9763
AC194022.3_FG014	0	4.35385	0.867688	0.602931	1.43912	0.150117	NA
AC194032.3_FG010	Uncharacterized protein [Source:UniProtKB/TrEMBL;Acc:K7VQ50]	1.16061	0.0374302	0.597886	0.0626042	0.950082	NA
AC194056.3_FG008	Putative uncharacterized protein [Source:UniProtKB/TrEMBL;Acc:B6SPZ3]	26.6054	-0.896617	0.574021	-1.56199	0.11829	0.876502
AC194097.3_FG008	Uncharacterized protein [Source:UniProtKB/TrEMBL;Acc:K7V8R3]	1.12909	-0.275639	0.613316	-0.449424	0.653126	NA
AC194101.3_FG001	0	1.51418	0.338329	0.598639	0.565165	0.571962	NA
AC194103.3_FG006	Uncharacterized protein [Source:UniProtKB/TrEMBL;Acc:K7TJK5]	3.9109	0.33947	0.580927	0.584359	0.558978	NA
AC194112.3_FG001	Uncharacterized protein [Source:UniProtKB/TrEMBL;Acc:K7VSU7]	143.653	-0.243189	0.336425	-0.722862	0.469765	0.973441
AC194158.3_FG005	0	5.93458	-0.409113	0.623304	-0.656362	0.511591	0.977854
AC194163.3_FG003	0	2.01973	-0.632565	0.613147	-1.03167	0.302227	NA
AC194172.3_FG008	0	1.35017	0.226333	0.592329	0.382107	0.702382	NA
AC194174.3_FG003	0	1.23289	-0.31344	0.610406	-0.513494	0.607606	NA
AC194176.3_FG002	0	2.82451	0.00366418	0.616265	0.00594579	0.995256	NA
AC194203.3_FG003	0	6.03607	0.308913	0.586217	0.52696	0.598221	0.97918
AC194214.3_FG002	Uncharacterized protein [Source:UniProtKB/TrEMBL;Acc:K7URY8]	1.37916	0.258249	0.593641	0.435025	0.663544	NA
AC194259.3_FG001	Uncharacterized protein [Source:UniProtKB/TrEMBL;Acc:K7UGT7]	2.18043	0.260716	0.603031	0.432343	0.665492	NA
AC194264.3_FG006	0	9.23845	-0.731796	0.565655	-1.29371	0.195764	0.932955
AC194321.3_FG009	0	2.15543	0.732222	0.596325	1.22789	0.219488	NA
AC194325.3_FG006	0	1.22096	-0.306168	0.613524	-0.499032	0.617757	NA
AC194335.3_FG001	Uncharacterized protein [Source:UniProtKB/TrEMBL;Acc:K7TXF3]	1.11779	0.0480602	0.600438	0.0800419	0.936204	NA
AC194341.4_FG002	Hydrogen-transporting ATP synthase, rotational mechanism; Uncharacterized protein [Source:UniProtKB/TrEMBL;Acc:B6SIP2]	323.478	-0.475472	0.254751	-1.86642	0.0619826	0.806648
AC194341.4_FG003	Membrane protein-like; SUN domain protein5 [Source:UniProtKB/TrEMBL;Acc:B6SKI2]	1.42906	-0.122667	0.608323	-0.201648	0.840192	NA
AC194341.4_FG004	Uncharacterized protein [Source:UniProtKB/TrEMBL;Acc:B4FZ30]	62.503	-0.276064	0.418556	-0.659562	0.509535	0.976979
AC194350.3_FG001	Putative actin family protein [Source:UniProtKB/TrEMBL;Acc:K7UH70]	92.6552	-0.158091	0.391279	-0.404036	0.686187	0.985638
AC194362.3_FG003	0	2.3451	0.455621	0.555994	0.81947	0.412518	NA
AC194380.3_FG008	0	1.42987	0.518524	0.595035	0.871417	0.383527	NA
AC194402.2_FG003	0	1.28017	-0.209854	0.610643	-0.343661	0.731102	NA
AC194402.2_FG004	0	3.23425	0.697471	0.610096	1.14322	0.252949	NA
AC194405.3_FG021	Uncharacterized protein [Source:UniProtKB/TrEMBL;Acc:K7V837]	10.2908	-0.170901	0.566061	-0.301912	0.762719	0.988816
AC194425.3_FG005	0	290.215	0.118016	0.349538	0.337635	0.735638	0.986568
AC194428.3_FG006	0	3.51961	0.277859	0.60705	0.45772	0.647153	NA
AC194428.3_FG007	0	4.13507	0.298818	0.597546	0.500075	0.617022	NA
AC194439.3_FG002	Uncharacterized protein [Source:UniProtKB/TrEMBL;Acc:K7VU48]	8.71567	0.0971899	0.565118	0.171982	0.863452	0.995244
AC194452.3_FG001	0	1.12839	-0.288697	0.610195	-0.473122	0.636126	NA
AC194485.3_FG002	Uncharacterized protein [Source:UniProtKB/TrEMBL;Acc:K7TSR5]	3.55948	0.404012	0.603227	0.669752	0.503016	NA
AC194591.2_FG005	0	1.63392	0.163737	0.598837	0.273424	0.784527	NA
AC194592.2_FG001	Uncharacterized protein [Source:UniProtKB/TrEMBL;Acc:K7UQA8]	1.08934	-0.276034	0.61003	-0.452493	0.650914	NA
AC194609.2_FG003	0	2.05137	0.783303	0.581029	1.34813	0.177616	NA
AC194666.2_FG010	Uncharacterized protein [Source:UniProtKB/TrEMBL;Acc:K7TRF1]	9.0898	-0.69636	0.586917	-1.18647	0.235436	0.941173
AC194670.2_FG001	Uncharacterized protein [Source:UniProtKB/TrEMBL;Acc:K7V408]	1.13463	0.244002	0.595639	0.409647	0.682065	NA
AC194824.2_FG005	Uncharacterized protein [Source:UniProtKB/TrEMBL;Acc:K7UQ16]	2.22168	-0.60414	0.616212	-0.98041	0.326884	NA
AC194828.3_FG004	Uncharacterized protein [Source:UniProtKB/TrEMBL;Acc:K7VJT4]	17.4385	-1.29511	0.540001	-2.39834	0.0164694	0.611574
AC194852.3_FG007	Uncharacterized protein [Source:UniProtKB/TrEMBL;Acc:K7VEV8]	1.32186	-0.339365	0.613941	-0.552764	0.580425	NA
AC194863.3_FG007	0	1.31052	0.186037	0.5976	0.311307	0.755568	NA
AC194878.3_FG001	Uncharacterized protein [Source:UniProtKB/TrEMBL;Acc:K7W7F7]	4.00391	0.595687	0.590169	1.00935	0.312807	NA
AC194897.4_FG005	Uncharacterized protein [Source:UniProtKB/TrEMBL;Acc:K7UGB1]	1.24646	0.0697133	0.596408	0.116888	0.906948	NA
AC194905.2_FG003	0	2.83633	0.218632	0.613151	0.356572	0.721412	NA
AC194914.3_FG002	Uncharacterized protein [Source:UniProtKB/TrEMBL;Acc:C4J0W6]	232.251	-0.221548	0.259881	-0.8525	0.393937	0.969753
AC194937.3_FG004	Uncharacterized protein [Source:UniProtKB/TrEMBL;Acc:C4J1J3]	23.0777	0.171826	0.535892	0.320635	0.748487	0.986568
AC194965.4_FG001	Uncharacterized protein [Source:UniProtKB/TrEMBL;Acc:K7UQR1]	45.0632	-0.177561	0.401848	-0.441861	0.65859	0.982723
AC194965.4_FG004	Uncharacterized protein [Source:UniProtKB/TrEMBL;Acc:K7UI23]	8.86146	-0.210508	0.564229	-0.37309	0.709081	0.986165
AC194970.5_FG001	Putative geranylgeranyl pyrophosphate synthase 1 [Source:UniProtKB/TrEMBL;Acc:C5G5X3]	356.629	-0.0889114	0.248023	-0.35848	0.719984	0.986165
AC194970.5_FG002	0	456.508	-0.212345	0.310611	-0.683636	0.494205	0.974724
AC194970.5_FG004	0	166.679	-0.24138	0.278513	-0.866675	0.38612	0.969082
AC194970.5_FG005	Uncharacterized protein [Source:UniProtKB/TrEMBL;Acc:C0P815]	418.313	-0.131582	0.280917	-0.468402	0.639497	0.982706
AC194970.5_FG009	RuvB-like 2; Uncharacterized protein [Source:UniProtKB/TrEMBL;Acc:B6TN62]	1837.38	-0.362331	0.233707	-1.55037	0.121053	0.879298
AC194974.3_FG001	0	6.87434	-0.045354	0.572366	-0.0792395	0.936842	0.996668
AC194974.3_FG005	Uncharacterized protein [Source:UniProtKB/TrEMBL;Acc:B4FEJ2]	48.0106	-0.391807	0.443038	-0.884365	0.376499	0.968859
AC194977.2_FG004	0	1.22496	-0.32835	0.609153	-0.539027	0.589868	NA
AC194980.3_FG002	Uncharacterized protein [Source:UniProtKB/TrEMBL;Acc:K7UKU2]	462.968	-0.374568	0.37234	-1.00599	0.314423	0.959297
AC194980.3_FG005	Uncharacterized protein [Source:UniProtKB/TrEMBL;Acc:K7U9Q9]	2.00933	-1.00081	0.619917	-1.61442	0.106436	NA
AC195058.3_FG003	Uncharacterized protein [Source:UniProtKB/TrEMBL;Acc:K7THW4]	1.3368	-0.0410257	0.610289	-0.0672233	0.946404	NA
AC195135.3_FG002	0	6.32578	-0.327802	0.622902	-0.526249	0.598715	0.97918
AC195138.3_FG004	0	1.16021	0.700089	0.587834	1.19097	0.233667	NA
AC195147.3_FG008	0	6.31367	0.0363072	0.612854	0.0592428	0.952759	0.997523
AC195154.3_FG004	0	20.8715	1.46091	0.547918	2.66629	0.00766938	0.504859
AC195168.2_FG004	0	1.46791	0.434535	0.589946	0.736568	0.461385	NA
AC195172.3_FG001	Uncharacterized protein [Source:UniProtKB/TrEMBL;Acc:K7UT13]	13.3153	0.574879	0.55724	1.03165	0.302234	0.957636
AC195214.3_FG007	0	1.11958	-1.37876	0.593293	-2.32391	0.0201302	NA
AC195235.3_FG003	0	19.1936	-0.202991	0.537467	-0.377681	0.705668	0.986165
AC195244.3_FG008	0	1.90933	-0.425631	0.617714	-0.689042	0.490797	NA
AC195331.3_FG008	Uncharacterized protein [Source:UniProtKB/TrEMBL;Acc:B6SQY8]	45.0191	-0.309735	0.45678	-0.678084	0.497719	0.974884
AC195340.3_FG002	NADH-ubiquinone oxidoreductase 23 kDa subunit [Source:UniProtKB/TrEMBL;Acc:B6T8F0]	24.3553	-0.299645	0.526396	-0.569239	0.569194	0.97912
AC195340.3_FG004	Uncharacterized protein [Source:UniProtKB/TrEMBL;Acc:C0P4G0]	156.685	0.842618	0.315662	2.66937	0.0075994	0.504859
AC195340.3_FG005	0	11.1832	0.327116	0.572365	0.571516	0.56765	0.979115
AC195351.3_FG001	Uncharacterized protein [Source:UniProtKB/TrEMBL;Acc:K7UG95]	2.03593	1.16071	0.593797	1.95472	0.0506162	NA
AC195351.3_FG003	Uncharacterized protein [Source:UniProtKB/TrEMBL;Acc:K7VCA1]	2.29164	0.152878	0.605979	0.252283	0.800822	NA
AC195367.3_FG001	Uncharacterized protein [Source:UniProtKB/TrEMBL;Acc:K7U4W7]	1.44587	-1.09239	0.607712	-1.79755	0.072249	NA
AC195370.3_FG004	0	1.2402	-0.940049	0.591808	-1.58844	0.112188	NA
AC195389.3_FG001	Uncharacterized protein [Source:UniProtKB/TrEMBL;Acc:K7V993]	7.81718	-0.677911	0.608693	-1.11372	0.265401	0.951016
AC195484.3_FG003	0	1.16505	-0.114682	0.604083	-0.189845	0.849431	NA
AC195545.3_FG003	0	1.17137	-0.66905	0.583545	-1.14653	0.251577	NA
AC195580.2_FG010	Uncharacterized protein [Source:UniProtKB/TrEMBL;Acc:K7VDD5]	1.44527	0.215304	0.601874	0.357724	NA	NA
AC195587.4_FG003	Uncharacterized protein [Source:UniProtKB/TrEMBL;Acc:K7UL55]	1.74678	-0.930235	0.600688	-1.54862	0.121474	NA
AC195587.4_FG004	Uncharacterized protein [Source:UniProtKB/TrEMBL;Acc:K7UDF1]	15.1314	1.3066	0.549611	2.37732	0.0174391	0.613715
AC195608.3_FG005	Uncharacterized protein [Source:UniProtKB/TrEMBL;Acc:C0PL96]	12.9546	-1.18407	0.604865	-1.95758	0.050279	0.768647
AC195685.3_FG001	0	1.19159	-0.119823	0.604097	-0.19835	0.842771	NA
AC195785.3_FG004	Uncharacterized protein [Source:UniProtKB/TrEMBL;Acc:B7ZXT8]	87.6934	-0.245787	0.35832	-0.685942	0.49275	0.974724
AC195796.3_FG001	Uncharacterized protein [Source:UniProtKB/TrEMBL;Acc:K7UYU5]	10.3922	-0.215342	0.58126	-0.370475	0.711028	0.986165
AC195798.3_FG001	Uncharacterized protein [Source:UniProtKB/TrEMBL;Acc:K7UUA4]	1.18166	-0.0183781	0.605181	-0.0303679	0.975774	NA
AC195807.3_FG004	Uncharacterized protein [Source:UniProtKB/TrEMBL;Acc:K7W1F7]	2.46688	0.615075	0.586499	1.04872	0.294305	NA
AC195860.3_FG002	Uncharacterized protein [Source:UniProtKB/TrEMBL;Acc:K7UVV2]	1.21138	0.132583	0.598306	0.221597	0.824627	NA
AC195860.3_FG005	Uncharacterized protein [Source:UniProtKB/TrEMBL;Acc:K7VMI1]	5.90778	-0.54466	0.609005	-0.894343	0.371139	0.967779
AC195860.3_FG006	Uncharacterized protein [Source:UniProtKB/TrEMBL;Acc:K7UMP6]	391.821	0.149707	0.259899	0.576021	0.564601	0.979115
AC195914.2_FG002	0	1.63214	-0.382652	0.614956	-0.622244	0.533782	NA
AC195914.2_FG003	Uncharacterized protein [Source:UniProtKB/TrEMBL;Acc:B8A2W1]	35.3937	-0.203445	0.538361	-0.377896	0.705508	0.986165
AC195954.3_FG001	0	1.29225	0.517932	0.59448	0.871235	0.383626	NA
AC195957.3_FG003	0	10.457	-0.108888	0.522475	-0.208409	0.83491	0.993586
AC195980.2_FG004	0	10.2097	0.17195	0.581089	0.29591	0.767299	0.989905
AC195989.3_FG004	Uncharacterized protein [Source:UniProtKB/TrEMBL;Acc:K7UUX8]	1.27395	-0.28878	0.615221	-0.469392	0.638789	NA
AC195995.3_FG008	Uncharacterized protein [Source:UniProtKB/TrEMBL;Acc:K7U2J2]	1.24851	0.576887	0.588758	0.979838	0.327166	NA
AC195999.3_FG005	Uncharacterized protein [Source:UniProtKB/TrEMBL;Acc:K7TX74]	1.80816	-0.414015	0.621777	-0.665858	0.505502	NA
AC196002.2_FG002	Uncharacterized protein [Source:UniProtKB/TrEMBL;Acc:K7U9D8]	1.20765	0.320955	0.594362	0.539999	0.589198	NA
AC196008.1_FG001	0	1.5162	0.255597	0.593066	0.430976	0.666486	NA
AC196018.3_FG003	0	3.25569	0.807301	0.600681	1.34398	0.178956	NA
AC196025.3_FG011	0	3.75951	0.566398	0.616828	0.918243	0.358492	NA
AC196025.3_FG013	0	3.45462	-0.513341	0.610633	-0.84067	0.400533	NA
AC196025.3_FG015	0	2.82375	-0.501389	0.569736	-0.880036	0.37884	NA
AC196043.3_FG005	Uncharacterized protein [Source:UniProtKB/TrEMBL;Acc:K7TXP3]	20.9949	0.397679	0.555222	0.716252	0.473836	0.973441
AC196059.3_FG003	Uncharacterized protein [Source:UniProtKB/TrEMBL;Acc:K7VLB0]	28.3717	-0.364357	0.454235	-0.802133	0.422476	0.973317
AC196066.3_FG003	0	26.4354	-0.0892146	0.426316	-0.209269	0.834238	0.993521
AC196090.3_FG006	Putative subtilase family protein [Source:UniProtKB/TrEMBL;Acc:K7WHG7]	1117.15	-0.570402	0.338848	-1.68335	0.0923066	0.844818
AC196096.3_FG005	Uncharacterized protein [Source:UniProtKB/TrEMBL;Acc:K7UD80]	1.38976	0.0839824	0.602774	0.139327	0.889192	NA
AC196110.4_FG004	Uncharacterized protein [Source:UniProtKB/TrEMBL;Acc:K7TRY3]	1.62462	-0.386938	0.620335	-0.623757	0.532787	NA
AC196130.3_FG002	0	1.93778	-0.102487	0.609409	-0.168174	0.866447	NA
AC196154.3_FG014	Uncharacterized protein [Source:UniProtKB/TrEMBL;Acc:K7V718]	1.15905	-0.281206	0.613034	-0.458712	0.646441	NA
AC196156.3_FG003	Putative uncharacterized protein [Source:UniProtKB/TrEMBL;Acc:B6TWW8]	86.4784	0.161363	0.324078	0.497915	0.618544	0.979869
AC196158.3_FG002	Uncharacterized protein [Source:UniProtKB/TrEMBL;Acc:C0PNQ3]	4.25808	-0.236104	0.591927	-0.398873	0.689987	NA
AC196161.3_FG002	0	1.22303	-0.114633	0.606096	-0.189134	0.849988	NA
AC196171.6_FG002	Uncharacterized protein [Source:UniProtKB/TrEMBL;Acc:K7VG76]	2.05395	-0.334298	0.622847	-0.536725	NA	NA
AC196202.3_FG007	Uncharacterized protein [Source:UniProtKB/TrEMBL;Acc:K7UF09]	5.76447	-0.465987	0.57615	-0.808795	0.418633	0.972499
AC196206.3_FG007	0	1.17265	-0.307027	0.611135	-0.502388	0.615395	NA
AC196259.2_FG010	Uncharacterized protein [Source:UniProtKB/TrEMBL;Acc:K7V3J6]	1.23783	-0.302833	0.611677	-0.495085	0.62054	NA
AC196278.2_FG003	Uncharacterized protein [Source:UniProtKB/TrEMBL;Acc:K7U574]	7.12519	0.415075	0.59309	0.699852	0.48402	0.973441
AC196278.2_FG004	Uncharacterized protein [Source:UniProtKB/TrEMBL;Acc:K7UCX3]	5.87274	0.614977	0.600312	1.02443	0.305632	0.959297
AC196394.3_FG002	0	1.18527	0.119676	0.596798	0.200531	0.841066	NA
AC196412.3_FG001	Uncharacterized protein [Source:UniProtKB/TrEMBL;Acc:K7TX83]	1.99012	-1.0754	0.616985	-1.743	0.0813344	NA
AC196417.3_FG008	0	26.2155	0.65692	0.547142	1.20064	0.229891	0.940344
AC196420.4_FG002	0	7.10205	0.106899	0.602441	0.177443	0.85916	0.994999
AC196426.3_FG007	Uncharacterized protein [Source:UniProtKB/TrEMBL;Acc:K7V316]	239.404	0.0509655	0.287513	0.177263	0.859302	0.994999
AC196431.2_FG001	Uncharacterized protein [Source:UniProtKB/TrEMBL;Acc:K7TY09]	12.9695	-0.48315	0.588375	-0.82116	0.411555	0.972499
AC196432.3_FG007	0	1.41379	-0.348845	0.61323	-0.568864	0.569449	NA
AC196437.3_FG001	Uncharacterized protein [Source:UniProtKB/TrEMBL;Acc:K7V8C2]	2.29371	-1.16059	0.611353	-1.8984	0.0576435	NA
AC196439.3_FG002	Uncharacterized protein [Source:UniProtKB/TrEMBL;Acc:K7UHL7]	1.54345	-0.37121	0.616724	-0.601907	0.547236	NA
AC196465.3_FG006	Uncharacterized protein [Source:UniProtKB/TrEMBL;Acc:K7V0G4]	19.2564	0.664848	0.562649	1.18164	0.237349	0.941979
AC196475.3_FG005	Putative NAC domain transcription factor superfamily protein [Source:UniProtKB/TrEMBL;Acc:K7TX10]	1222.73	-0.2857	0.201325	-1.4191	0.155871	0.908152
AC196488.3_FG007	Uncharacterized protein [Source:UniProtKB/TrEMBL;Acc:K7UM20]	34.7299	0.484225	0.527578	0.917825	0.35871	0.964237
AC196489.3_FG002	60S ribosomal protein L12 [Source:UniProtKB/TrEMBL;Acc:B6T6G1]	2892.69	-0.132477	0.231078	-0.5733	0.566442	0.979115
AC196502.3_FG003	Putative O-Glycosyl hydrolase superfamily protein [Source:UniProtKB/TrEMBL;Acc:K7UXW1]	1.19582	-0.314745	0.610648	-0.515427	0.606255	NA
AC196575.3_FG007	Uncharacterized protein [Source:UniProtKB/TrEMBL;Acc:C0HHP9]	1.3326	-0.239718	0.60914	-0.393536	0.693924	NA
AC196637.2_FG002	0	19.2174	0.17021	0.5224	0.325824	0.744557	0.986568
AC196708.3_FG006	Uncharacterized protein [Source:UniProtKB/TrEMBL;Acc:K7UFV8]	13.0387	-0.0552699	0.541632	-0.102043	0.918722	0.99553
AC196710.3_FG013	0	10.5689	-0.308589	0.552028	-0.55901	0.576155	0.97918
AC196726.2_FG001	Putative uncharacterized protein [Source:UniProtKB/TrEMBL;Acc:B6U3A3]	29.4532	-1.04737	0.464089	-2.25683	0.0240187	0.663708
AC196779.3_FG003	Uncharacterized protein [Source:UniProtKB/TrEMBL;Acc:K7VC26]	31.3321	0.0700373	0.465519	0.15045	0.88041	0.995441
AC196780.4_FG003	0	1.26115	0.0761648	0.597832	0.127402	0.898623	NA
AC196795.4_FG009	Uncharacterized protein [Source:UniProtKB/TrEMBL;Acc:K7UUC1]	1.60818	0.277221	0.604921	0.458276	0.646754	NA
AC196957.3_FG005	0	3.9757	-0.956548	0.604227	-1.58309	0.1134	NA
AC196961.2_FG004	0	1.06712	-0.260322	0.612093	-0.425297	0.67062	NA
AC196974.3_FG008	Uncharacterized protein [Source:UniProtKB/TrEMBL;Acc:K7U995]	1.12751	-0.28705	0.611362	-0.469525	0.638694	NA
AC196978.5_FG007	Putative peptidyl-prolyl cis-trans isomerase family protein [Source:UniProtKB/TrEMBL;Acc:K7TIG5]	1.15228	-0.0134145	0.601677	-0.0222951	0.982213	NA
AC196984.3_FG001	0	3.13264	0.643936	0.59724	1.07819	0.280951	NA
AC197013.3_FG003	0	8.79905	-0.374466	0.569832	-0.657152	0.511083	0.977744
AC197021.3_FG004	Uncharacterized protein [Source:UniProtKB/TrEMBL;Acc:K7UXN7]	1.09111	0.433039	0.589172	0.734995	0.462342	NA
AC197029.3_FG003	0	5.16102	0.913886	0.59951	1.52439	0.127412	NA
AC197047.3_FG001	Uncharacterized protein [Source:UniProtKB/TrEMBL;Acc:B6TZY5]	13.7857	0.0395469	0.55077	0.071803	0.942759	0.996668
AC197054.3_FG002	0	1.33665	-0.0796547	0.605266	-0.131603	0.895299	NA
AC197056.3_FG002	0	1.19247	-0.118048	0.604899	-0.195154	0.845272	NA
AC197056.3_FG005	0	212.266	0.250031	0.265521	0.941662	0.346366	0.962058
AC197109.3_FG004	0	1.6506	0.364043	0.595049	0.611786	0.540679	NA
AC197122.3_FG003	0	69.8307	-0.290092	0.376819	-0.769843	0.441393	0.973317
AC197124.3_FG002	Uncharacterized protein [Source:UniProtKB/TrEMBL;Acc:K7UGJ3]	1.06712	-0.260322	0.612093	-0.425297	0.67062	NA
AC197145.4_FG001	Uncharacterized protein [Source:UniProtKB/TrEMBL;Acc:K7TVC8]	1.58288	-0.351423	0.62236	-0.564661	0.572304	NA
AC197146.3_FG001	Uncharacterized protein [Source:UniProtKB/TrEMBL;Acc:C0PCF3]	63.9252	-0.151191	0.442458	-0.341707	0.732571	0.986568
AC197146.3_FG002	Putative MYB DNA-binding domain superfamily protein [Source:UniProtKB/TrEMBL;Acc:K7TLS0]	27.7965	-0.0540619	0.474753	-0.113874	0.909338	0.99553
AC197150.3_FG003	0	4.01416	-0.550066	0.5881	-0.935326	0.34962	NA
AC197164.4_FG002	0	1.17562	-0.304933	0.6121	-0.498176	0.61836	NA
AC197230.3_FG001	0	1.32563	0.0798519	0.600301	0.13302	0.894178	NA
AC197246.3_FG001	Ras-related protein ARA-4; Uncharacterized protein [Source:UniProtKB/TrEMBL;Acc:B4FM31]	351.736	-0.0791021	0.305743	-0.258721	0.795851	0.990444
AC197340.3_FG003	0	4.18414	-0.287845	0.616276	-0.467072	0.640449	NA
AC197355.3_FG001	0	15.1311	0.110044	0.545918	0.201576	0.840249	0.994688
AC197377.3_FG001	Uncharacterized protein [Source:UniProtKB/TrEMBL;Acc:K7U232]	11.2381	-0.786005	0.554359	-1.41786	0.156231	0.908152
AC197377.3_FG004	Uncharacterized protein [Source:UniProtKB/TrEMBL;Acc:K7TXZ1]	2.77472	1.09332	0.594671	1.83852	0.0659855	NA
AC197387.3_FG004	0	34.6293	0.13017	0.541239	0.240503	0.80994	0.990923
AC197432.4_FG001	Uncharacterized protein [Source:UniProtKB/TrEMBL;Acc:C4JBD3]	46.4925	-0.266502	0.459696	-0.579736	0.562092	0.979115
AC197477.3_FG002	0	1.43058	-0.243782	0.612098	-0.398273	0.690429	NA
AC197541.3_FG009	0	1.13495	0.296288	0.594198	0.498635	0.618036	NA
AC197544.3_FG002	0	1.59438	0.373947	0.591483	0.63222	0.527243	NA
AC197545.3_FG002	0	21.36	0.477666	0.529786	0.901621	0.367258	0.967377
AC197555.3_FG008	DNA-damage-repair/toleration protein DRT102 [Source:UniProtKB/TrEMBL;Acc:B6TXN0]	613.919	-0.136913	0.305818	-0.447693	0.654375	0.982723
AC197575.3_FG008	0	7.77051	1.10064	0.588677	1.86968	0.0615277	0.806648
AC197578.4_FG001	Glycosyl hydrolase family protein [Source:Projected from Arabidopsis thaliana (AT3G62710) TAIR;Acc:AT3G62710]	51.1247	-0.174528	0.473536	-0.368562	0.712454	0.986165
AC197595.3_FG001	0	1.21886	0.643258	0.586852	1.09612	0.273027	NA
AC197672.3_FG002	Uncharacterized protein [Source:UniProtKB/TrEMBL;Acc:K7TS88]	501.514	0.596124	0.294677	2.02297	0.0430761	0.750054
AC197699.3_FG002	Uncharacterized protein [Source:UniProtKB/TrEMBL;Acc:K7V6L0]	2.61223	0.587811	0.589644	0.996891	0.318818	NA
AC197699.3_FG003	Uncharacterized protein [Source:UniProtKB/TrEMBL;Acc:K7VEC5]	74.6724	0.125352	0.402731	0.311255	0.755607	0.986966
AC197699.3_FG005	Uncharacterized protein [Source:UniProtKB/TrEMBL;Acc:K7VRS4]	3.05965	-0.865418	0.597341	-1.44878	0.147398	NA
AC197699.3_FG006	Uncharacterized protein [Source:UniProtKB/TrEMBL;Acc:K7VAE5]	1.65103	-0.413859	0.617693	-0.670007	0.502853	NA
AC197699.3_FG008	Uncharacterized protein [Source:UniProtKB/TrEMBL;Acc:K7VEC8]	1.75149	0.127047	0.608332	0.208844	0.83457	NA
AC197699.3_FG010	Uncharacterized protein [Source:UniProtKB/TrEMBL;Acc:K7W678]	1.53511	-0.373939	0.620364	-0.602774	0.546659	NA
AC197705.4_FG001	Pyruvate decarboxylase isozyme 1 [Source:UniProtKB/Swiss-Prot;Acc:P28516]	1282.6	-0.379075	0.377666	-1.00373	0.315507	0.959297
AC197705.4_FG003	PEBP (phosphatidylethanolamine-binding protein) family protein [Source:Projected from Arabidopsis thaliana (AT5G01300) TAIR;Acc:AT5G01300]	2527.35	-0.237222	0.515756	-0.45995	0.645552	0.982723
AC197705.4_FG004	Uncharacterized protein [Source:UniProtKB/TrEMBL;Acc:K7VGP2]	42.8547	-0.452997	0.496948	-0.911559	0.362001	0.965991
AC197705.4_FG006	Putative RING zinc finger domain superfamily protein [Source:UniProtKB/TrEMBL;Acc:K7UWQ3]	482.596	-0.296016	0.187592	-1.57797	0.114572	0.873483
AC197705.4_FG007	Uncharacterized protein [Source:UniProtKB/TrEMBL;Acc:K7VWF2]	933.793	-0.324451	0.194357	-1.66936	0.0950463	0.845548
AC197705.4_FG008	Uncharacterized protein [Source:UniProtKB/TrEMBL;Acc:K7V0N1]	1.22878	-0.281853	0.61557	-0.457873	0.647044	NA
AC197705.4_FG011	UDP-glucose pyrophosphorylase 3 [Source:Projected from Arabidopsis thaliana (AT3G56040) TAIR;Acc:AT3G56040]	19.836	-0.428244	0.509832	-0.839971	0.400925	0.970698
AC197714.3_FG004	Uncharacterized protein [Source:UniProtKB/TrEMBL;Acc:K7TYN4]	6.26541	-0.96822	0.586258	-1.65152	0.0986317	0.855596
AC197717.3_FG002	Ninja-family protein 1 [Source:UniProtKB/Swiss-Prot;Acc:B4FAF3]	2645.51	-0.252485	0.236053	-1.06961	0.284793	0.95517
AC197718.3_FG002	0	3.6174	-0.674722	0.585123	-1.15313	0.248858	NA
AC197738.3_FG007	0	1.08118	-0.0253903	0.601721	-0.0421962	0.966342	NA
AC197757.3_FG002	Uncharacterized protein [Source:UniProtKB/TrEMBL;Acc:K7TWA2]	1.11753	-0.276418	0.611971	-0.451684	0.651496	NA
AC197758.3_FG004	Uncharacterized protein [Source:UniProtKB/TrEMBL;Acc:K7U6B6]	408.403	-0.495843	0.401635	-1.23456	0.216994	0.936175
AC197764.4_FG003	0	33.0783	-0.103748	0.507361	-0.204485	0.837975	0.994569
AC197770.3_FG002	Uncharacterized protein [Source:UniProtKB/TrEMBL;Acc:K7TS49]	1.89467	0.131461	0.609896	0.215547	0.829341	NA
AC197771.3_FG001	Uncharacterized protein [Source:UniProtKB/TrEMBL;Acc:K7TLS7]	3.32399	0.564643	0.5804	0.972851	0.330628	NA
AC197783.3_FG005	Uncharacterized protein [Source:UniProtKB/TrEMBL;Acc:K7V3K8]	3.01772	-0.0431427	0.602557	-0.0715994	0.942921	NA
AC197903.4_FG001	0	1.24357	-0.279411	0.615776	-0.453754	0.650006	NA
AC198019.2_FG004	Uncharacterized protein [Source:UniProtKB/TrEMBL;Acc:K7VV16]	2.2885	0.00327102	0.604459	0.00541149	0.995682	NA
AC198025.3_FG001	0	1.22158	-1.37812	0.590442	-2.33405	0.0195932	NA
AC198122.3_FG002	Uncharacterized protein [Source:UniProtKB/TrEMBL;Acc:K7VHF0]	2.75988	0.273967	0.601135	0.45575	0.64857	NA
AC198169.4_FG004	P-loop containing nucleoside triphosphate hydrolases superfamily protein [Source:Projected from Arabidopsis thaliana (AT1G12770) TAIR;Acc:AT1G12770]	742.069	-0.37506	0.23646	-1.58614	0.112706	0.870668
AC198206.5_FG001	D-arabinono-1,4-lactone oxidase family protein [Source:Projected from Arabidopsis thaliana (AT5G11540) TAIR;Acc:AT5G11540]	36.1027	-0.0552537	0.470549	-0.117424	0.906524	0.99553
AC198208.3_FG002	Uncharacterized protein [Source:UniProtKB/TrEMBL;Acc:K7TY50]	1.27524	-0.315885	0.61298	-0.515327	0.606324	NA
AC198229.4_FG002	0	1.28686	-0.104162	0.60988	-0.170792	0.864388	NA
AC198230.4_FG003	Uncharacterized protein [Source:UniProtKB/TrEMBL;Acc:K7VS62]	7.06486	0.842367	0.612715	1.37481	0.16919	0.917749
AC198291.3_FG001	Uncharacterized protein [Source:UniProtKB/TrEMBL;Acc:K7VAJ8]	12.1384	0.597646	0.58099	1.02867	0.303635	0.957636
AC198324.3_FG003	Uncharacterized protein [Source:UniProtKB/TrEMBL;Acc:K7TY02]	1.13785	0.168482	0.595865	0.282753	0.777366	NA
AC198352.4_FG005	Uncharacterized protein [Source:UniProtKB/TrEMBL;Acc:K7UHQ8]	47.3272	-0.304617	0.399528	-0.762443	0.445796	0.973441
AC198353.5_FG004	NOL1/NOP2/sun family protein / antitermination NusB domain-containing protein [Source:Projected from Arabidopsis thaliana (AT3G13180) TAIR;Acc:AT3G13180]	18.1857	0.326909	0.560591	0.583151	0.559791	0.979115
AC198361.3_FG004	Uncharacterized protein [Source:UniProtKB/TrEMBL;Acc:C0P9S2]	775.469	-0.00711843	0.231566	-0.0307404	0.975477	0.998116
AC198366.3_FG004	Uncharacterized protein [Source:UniProtKB/TrEMBL;Acc:K7TE25]	458.814	-0.393021	0.356164	-1.10349	0.269816	0.951774
AC198371.3_FG011	Uncharacterized protein [Source:UniProtKB/TrEMBL;Acc:K7TEP7]	1.16059	-0.297615	0.610719	-0.487318	0.626033	NA
AC198380.3_FG001	0	4.47078	0.136113	0.599217	0.227151	0.820306	NA
AC198382.3_FG001	Uncharacterized protein [Source:UniProtKB/TrEMBL;Acc:K7TY42]	2.01822	-0.15185	0.61529	-0.246795	0.805067	NA
AC198386.3_FG001	0	1.19659	-0.373603	0.596316	-0.626519	0.530975	NA
AC198393.3_FG001	0	1.27782	-0.234236	0.606684	-0.386093	0.699428	NA
AC198403.3_FG001	Putative AP2/EREBP transcription factor superfamily protein [Source:UniProtKB/TrEMBL;Acc:K7TV92]	1.83566	-0.17295	0.611111	-0.28301	0.777169	NA
AC198418.3_FG005	Nucleolar RNA helicase 2 [Source:UniProtKB/TrEMBL;Acc:B6SSK6]	102.366	0.199373	0.319542	0.623935	0.53267	0.979014
AC198479.3_FG007	0	1.21299	-0.317036	0.610014	-0.519719	0.603259	NA
AC198481.3_FG004	0	289.891	0.408841	0.294987	1.38596	0.165758	0.914068
AC198490.3_FG003	Uncharacterized protein [Source:UniProtKB/TrEMBL;Acc:K7UVR2]	2.27523	1.39394	0.590464	2.36075	0.0182378	NA
AC198506.3_FG001	Uncharacterized protein [Source:UniProtKB/TrEMBL;Acc:K7TU22]	1.24179	-0.325701	0.610383	-0.5336	0.593618	NA
AC198509.3_FG004	Uncharacterized protein [Source:UniProtKB/TrEMBL;Acc:K7UIC7]	1.27188	-0.306058	0.615706	-0.497084	0.61913	NA
AC198509.3_FG005	Uncharacterized protein [Source:UniProtKB/TrEMBL;Acc:K7TP75]	1.10831	-0.271514	0.6124	-0.443361	0.657504	NA
AC198518.3_FG002	SAM domain family protein [Source:UniProtKB/TrEMBL;Acc:B6TGT5]	17.13	-0.452563	0.509621	-0.88804	0.374519	0.968191
AC198518.3_FG003	Putative uncharacterized protein [Source:UniProtKB/TrEMBL;Acc:B6T607]	313.497	0.115577	0.202008	0.572143	0.567225	0.979115
AC198605.3_FG005	Uncharacterized protein [Source:UniProtKB/TrEMBL;Acc:K7UH95]	1.68163	0.605694	0.592336	1.02255	0.30652	NA
AC198699.3_FG004	Uncharacterized protein [Source:UniProtKB/TrEMBL;Acc:K7TY15]	1.61674	-0.15805	0.604535	-0.26144	0.793753	NA
AC198700.2_FG004	0	93.5986	0.16887	0.470115	0.359209	0.719439	0.986165
AC198723.4_FG003	0	1.13315	-0.277838	0.612408	-0.453681	0.650058	NA
AC198725.4_FG004	Ovate protein [Source:UniProtKB/TrEMBL;Acc:B6SI20]	38.407	-0.66823	0.523	-1.27769	0.201359	0.932955
AC198725.4_FG007	Uncharacterized protein [Source:UniProtKB/TrEMBL;Acc:C0PLK1]	62.3861	0.00535552	0.394965	0.0135595	0.989181	0.998873
AC198725.4_FG009	Uncharacterized protein; WRKY11-superfamily of TFs having WRKY and zinc finger domains [Source:UniProtKB/TrEMBL;Acc:B4FQT1]	25.1595	-0.165396	0.529404	-0.312419	0.754722	0.986966
AC198781.3_FG002	Uncharacterized protein [Source:UniProtKB/TrEMBL;Acc:K7UBQ2]	1.60628	-0.0971557	0.611473	-0.158888	0.873757	NA
AC198787.3_FG009	Uncharacterized protein [Source:UniProtKB/TrEMBL;Acc:K7TIC4]	1.27741	-0.142597	0.606474	-0.235125	0.814112	NA
AC198901.4_FG004	0	21.1128	1.03712	0.536138	1.93442	0.0530617	0.776089
AC198923.4_FG002	Uncharacterized protein [Source:UniProtKB/TrEMBL;Acc:K7V5S6]	43.5147	-0.232463	0.45514	-0.510751	0.609525	0.979551
AC198937.4_FG003	Uncharacterized protein [Source:UniProtKB/TrEMBL;Acc:K7U499]	24.6323	-1.2687	0.567597	-2.23522	0.0254028	0.670766
AC198937.4_FG005	Putative NAC domain transcription factor superfamily protein [Source:UniProtKB/TrEMBL;Acc:K7TWF1]	1.92391	-0.028006	0.617583	-0.0453478	0.96383	NA
AC198940.4_FG008	0	1.25304	-1.77063	0.597963	-2.96111	0.00306529	NA
AC198979.4_FG009	0	1.17881	0.0626389	0.600699	0.104277	0.91695	NA
AC198982.3_FG006	Uncharacterized protein [Source:UniProtKB/TrEMBL;Acc:K7VZS7]	4.25872	-0.0790594	0.609289	-0.129757	0.896759	NA
AC199001.3_FG005	Uncharacterized protein [Source:UniProtKB/TrEMBL;Acc:K7UYI5]	255.968	0.104893	0.30032	0.349272	0.726885	0.986568
AC199039.3_FG003	Uncharacterized protein [Source:UniProtKB/TrEMBL;Acc:B4FWT4]	428.992	-0.320595	0.401309	-0.798873	0.424364	0.973317
AC199043.2_FG002	Uncharacterized protein [Source:UniProtKB/TrEMBL;Acc:K7VT45]	5.10892	-0.0122764	0.616783	-0.0199039	0.98412	NA
AC199054.3_FG003	Uncharacterized protein [Source:UniProtKB/TrEMBL;Acc:K7VCX8]	1.28118	0.51403	0.587583	0.87482	0.381672	NA
AC199054.3_FG007	Uncharacterized protein [Source:UniProtKB/TrEMBL;Acc:K7VYM0]	1.15384	-0.283581	0.610948	-0.464165	0.64253	NA
AC199058.2_FG001	Uncharacterized protein [Source:UniProtKB/TrEMBL;Acc:K7TFK0]	14.1244	0.263376	0.532127	0.49495	0.620636	0.980071
AC199067.2_FG004	Putative uncharacterized protein [Source:UniProtKB/TrEMBL;Acc:B6TEP1]	27.8216	-0.398775	0.446508	-0.893097	0.371805	0.967779
AC199068.2_FG017	Uncharacterized protein [Source:UniProtKB/TrEMBL;Acc:B4FQI0]	169.152	0.494565	0.366953	1.34776	0.177735	0.91954
AC199175.2_FG003	0	1.54873	-0.20887	0.613481	-0.340468	0.733504	NA
AC199175.2_FG006	0	1.13803	-0.0882836	0.605191	-0.145877	0.884018	NA
AC199183.3_FG001	Uncharacterized protein [Source:UniProtKB/TrEMBL;Acc:K7TIT5]	1.58366	0.157321	0.598715	0.262764	0.792732	NA
AC199194.3_FG002	Uncharacterized protein [Source:UniProtKB/TrEMBL;Acc:K7V0I0]	3.38957	0.576478	0.601446	0.958487	0.337817	NA
AC199198.3_FG002	0	1.68061	-0.0180645	0.598972	-0.0301592	0.97594	NA
AC199204.3_FG002	Uncharacterized protein [Source:UniProtKB/TrEMBL;Acc:K7VC15]	1.12754	-0.279873	0.611473	-0.457702	0.647166	NA
AC199315.4_FG001	Protein transport protein Sec61 beta subunit; Uncharacterized protein [Source:UniProtKB/TrEMBL;Acc:B4FEC8]	836.883	-0.201746	0.277247	-0.727674	0.466813	0.973441
AC199325.3_FG005	Uncharacterized protein [Source:UniProtKB/TrEMBL;Acc:K7TFJ3]	1.19666	-0.293749	0.613114	-0.47911	0.631861	NA
AC199335.3_FG002	Uncharacterized protein [Source:UniProtKB/TrEMBL;Acc:K7TGV1]	7.65098	1.61857	0.582028	2.78091	0.00542072	0.446458
AC199355.3_FG004	Uncharacterized protein [Source:UniProtKB/TrEMBL;Acc:K7TKF7]	1.1523	0.0383407	0.599072	0.0640002	0.94897	NA
AC199363.4_FG003	Uncharacterized protein [Source:UniProtKB/TrEMBL;Acc:K7V2A6]	11.7186	0.251419	0.59804	0.420405	0.67419	0.98384
AC199382.3_FG005	Uncharacterized protein [Source:UniProtKB/TrEMBL;Acc:K7TRJ5]	4.35408	-1.35838	0.584803	-2.32281	0.0201895	NA
AC199384.3_FG002	0	5.03454	-1.33797	0.590426	-2.26611	0.0234448	NA
AC199439.4_FG005	Uncharacterized protein [Source:UniProtKB/TrEMBL;Acc:K7UZU9]	3.47227	1.11408	0.597319	1.86513	0.0621629	NA
AC199517.4_FG006	0	1.12843	0.259284	0.595252	0.435587	0.663137	NA
AC199524.3_FG002	0	1.16754	-0.276458	0.614259	-0.450068	0.652662	NA
AC199526.5_FG001	0	3.1837	-0.182661	0.578594	-0.315698	0.752232	NA
AC199526.5_FG002	Uncharacterized protein [Source:UniProtKB/TrEMBL;Acc:B4FIE9]	11951.7	-0.392973	0.286716	-1.3706	0.170499	0.918529
AC199541.4_FG001	Indole-3-acetate beta-glucosyltransferase [Source:UniProtKB/TrEMBL;Acc:B6SRX8]	50.9236	-0.044469	0.440025	-0.10106	0.919503	0.99553
AC199541.4_FG004	0	2.7658	0.505624	0.597021	0.846912	0.397044	NA
AC199541.4_FG007	Uncharacterized protein [Source:UniProtKB/TrEMBL;Acc:C0PDJ5]	105.045	-0.220536	0.35968	-0.613147	0.539779	0.979115
AC199571.3_FG001	Uncharacterized protein [Source:UniProtKB/TrEMBL;Acc:K7UGW1]	3.8237	0.971619	0.600524	1.61795	0.105673	NA
AC199571.3_FG004	Putative thioredoxin superfamily protein [Source:UniProtKB/TrEMBL;Acc:K7TRY7]	6.74947	-0.796364	0.578726	-1.37606	0.168802	0.917749
AC199624.4_FG007	0	1.47654	-0.175792	0.612815	-0.286859	0.77422	NA
AC199632.4_FG007	Uncharacterized protein [Source:UniProtKB/TrEMBL;Acc:K7VKZ2]	1.34276	-0.330662	0.614716	-0.53791	0.590639	NA
AC199703.3_FG003	Uncharacterized protein [Source:UniProtKB/TrEMBL;Acc:K7UDM7]	4.06016	0.0143621	0.613362	0.0234153	0.981319	NA
AC199705.3_FG006	Uncharacterized protein [Source:UniProtKB/TrEMBL;Acc:K7UK55]	2.33181	-0.635987	0.614675	-1.03467	0.300822	NA
AC199705.3_FG008	Uncharacterized protein [Source:UniProtKB/TrEMBL;Acc:K7U531]	2.22854	0.57698	0.593443	0.972258	0.330922	NA
AC199765.4_FG008	Uncharacterized protein [Source:UniProtKB/TrEMBL;Acc:B4FZK1]	703.154	-0.250969	0.275667	-0.910404	0.362609	0.966302
AC199771.4_FG001	Uncharacterized protein [Source:UniProtKB/TrEMBL;Acc:K7UYD7]	48.9099	-0.0306266	0.515146	-0.0594524	0.952592	0.997523
AC199782.5_FG001	Uncharacterized protein [Source:UniProtKB/TrEMBL;Acc:B4FEF1]	68.7438	0.330942	0.395647	0.836456	0.402899	0.971462
AC199782.5_FG002	Hydroxymethylglutaryl-CoA synthase [Source:UniProtKB/TrEMBL;Acc:B6T7Q4]	276.393	0.0138422	0.190103	0.072814	0.941954	0.996668
AC199782.5_FG003	Uncharacterized protein [Source:UniProtKB/TrEMBL;Acc:B4FBV6]	111.776	-0.320366	0.322791	-0.992486	0.32096	0.959297
AC199801.4_FG005	0	3.9702	-0.0314233	0.607866	-0.0516944	0.958772	NA
AC199820.4_FG006	0	37.5835	0.35711	0.513295	0.695719	0.486605	0.9735
AC199826.4_FG003	0	180.97	-0.479776	0.312005	-1.53772	0.124117	0.881446
AC199873.4_FG002	0	2.08095	-0.0326574	0.586111	-0.0557189	0.955566	NA
AC199893.4_FG002	0	3.35217	-0.225998	0.614512	-0.367769	0.713045	NA
AC199908.4_FG002	0	6.45345	0.057322	0.578731	0.0990477	0.9211	0.99553
AC199911.5_FG001	Uncharacterized protein [Source:UniProtKB/TrEMBL;Acc:K7TLG8]	256.772	-0.586239	0.470696	-1.24547	0.212958	0.934814
AC199918.4_FG003	Uncharacterized protein [Source:UniProtKB/TrEMBL;Acc:K7UZ03]	1.33271	-0.0373983	0.611309	-0.0611774	0.951218	NA
AC199956.4_FG003	Uncharacterized protein [Source:UniProtKB/TrEMBL;Acc:K7VS15]	1.23633	-0.559235	0.584593	-0.956622	0.338758	NA
AC200045.3_FG006	Uncharacterized protein [Source:UniProtKB/TrEMBL;Acc:K7TSL9]	1.35957	-0.340245	0.615549	-0.552751	0.580434	NA
AC200057.4_FG006	0	4.67148	-0.773162	0.615095	-1.25698	0.208761	NA
AC200057.4_FG007	0	178.609	-0.189992	0.273037	-0.695847	0.486525	0.9735
AC200065.5_FG009	Uncharacterized protein [Source:UniProtKB/TrEMBL;Acc:K7U1C8]	1.14385	-0.278473	0.612255	-0.454831	0.649231	NA
AC200099.4_FG006	Putative cytochrome P450 superfamily protein [Source:UniProtKB/TrEMBL;Acc:K7VRC7]	8.42378	0.0408342	0.598013	0.0682831	0.94556	0.997122
AC200112.4_FG008	0	9.37488	-0.0534826	0.577076	-0.0926786	0.926159	0.995647
AC200122.4_FG004	Uncharacterized protein [Source:UniProtKB/TrEMBL;Acc:K7VET9]	1.18634	-0.313248	0.610482	-0.513116	0.60787	NA
AC200138.3_FG003	0	6.08586	-0.675327	0.572086	-1.18046	0.237816	0.941979
AC200143.3_FG003	0	1.15963	0.379858	0.593969	0.639526	0.522481	NA
AC200178.2_FG003	0	2.44587	-0.92248	0.584815	-1.57739	0.114706	NA
AC200207.2_FG001	0	3.03076	0.818173	0.584426	1.39996	0.161526	NA
AC200209.1_FG001	Uncharacterized protein [Source:UniProtKB/TrEMBL;Acc:K7THX9]	2.64482	1.10414	0.58657	1.88236	0.059787	NA
AC200210.1_FG006	0	28.569	-0.545788	0.49907	-1.09361	0.274126	0.95367
AC200215.3_FG002	0	1.24447	0.140739	0.595564	0.236312	0.81319	NA
AC200234.3_FG006	Uncharacterized protein [Source:UniProtKB/TrEMBL;Acc:K7UV09]	1.09172	0.180525	0.596387	0.302698	0.76212	NA
AC200240.3_FG002	Uncharacterized protein [Source:UniProtKB/TrEMBL;Acc:K7V220]	1.38704	0.351493	0.595107	0.590638	0.554763	NA
AC200256.3_FG003	0	1.11269	-0.577186	0.582177	-0.991427	0.321477	NA
AC200287.4_FG006	Uncharacterized protein [Source:UniProtKB/TrEMBL;Acc:K7UH34]	9.39599	0.0495998	0.558587	0.0887951	0.929245	0.996019
AC200298.4_FG001	0	2.3564	-0.880428	0.567788	-1.55063	0.120991	NA
AC200495.3_FG001	0	1.95526	0.121245	0.600173	0.202016	0.839904	NA
AC200497.4_FG015	Uncharacterized protein [Source:UniProtKB/TrEMBL;Acc:K7URT0]	1.2613	0.380663	0.594711	0.640081	0.52212	NA
AC200565.4_FG001	Uncharacterized protein [Source:UniProtKB/TrEMBL;Acc:K7UV12]	12.5636	1.14215	0.559708	2.04061	0.0412892	0.73747
AC200725.4_FG003	0	18.1821	0.293871	0.526628	0.558024	0.576828	0.97918
AC200739.5_FG001	Uncharacterized protein [Source:UniProtKB/TrEMBL;Acc:K7VVP9]	1.27517	-0.342974	0.6095	-0.562713	0.57363	NA
AC200753.3_FG003	C2 calcium/lipid-binding plant phosphoribosyltransferase family protein [Source:Projected from Arabidopsis thaliana (AT5G17980) TAIR;Acc:AT5G17980]	79.999	0.636136	0.456876	1.39236	0.163814	0.912533
AC200876.4_FG003	0	1.18123	-0.121997	0.605892	-0.201351	0.840424	NA
AC200884.4_FG002	Uncharacterized protein [Source:UniProtKB/TrEMBL;Acc:K7UXR4]	1.16303	-0.277252	0.613309	-0.45206	0.651226	NA
AC200887.4_FG002	0	2.13177	-0.278083	0.610439	-0.455546	0.648716	NA
AC201740.3_FG003	Uncharacterized protein [Source:UniProtKB/TrEMBL;Acc:K7VYD4]	2.58005	-0.0576494	0.61729	-0.0933912	0.925593	NA
AC201767.3_FG003	0	4.11954	-0.428722	0.618858	-0.692763	0.488458	NA
AC201797.4_FG006	0	5.00245	1.51548	0.601458	2.51968	0.0117462	NA
AC201815.4_FG001	Pentatricopeptide repeat (PPR-like) superfamily protein [Source:Projected from Arabidopsis thaliana (AT1G03540) TAIR;Acc:AT1G03540]	13.4248	1.21297	0.546928	2.21778	0.0265698	0.672231
AC201828.3_FG002	0	1.49537	-0.390176	0.609497	-0.64016	0.522068	NA
AC201832.3_FG006	Uncharacterized protein [Source:UniProtKB/TrEMBL;Acc:K7V4M9]	1.11396	-0.273654	0.611789	-0.4473	0.654658	NA
AC201891.3_FG001	Uncharacterized protein [Source:UniProtKB/TrEMBL;Acc:K7TWR9]	15.3672	1.21532	0.60942	1.99422	0.0461283	0.760031
AC201985.4_FG003	Uncharacterized protein [Source:UniProtKB/TrEMBL;Acc:K7VH47]	2.5801	0.292501	0.603554	0.484631	0.627938	NA
AC202000.4_FG006	Uncharacterized protein [Source:UniProtKB/TrEMBL;Acc:K7TXR6]	2.49991	1.15953	0.605867	1.91384	NA	NA
AC202011.3_FG010	0	82.5436	0.150848	0.397176	0.379802	0.704093	0.986165
AC202041.4_FG003	0	1.2498	-0.30003	0.616906	-0.486346	0.626722	NA
AC202069.3_FG002	Putative cytochrome P450 superfamily protein [Source:UniProtKB/TrEMBL;Acc:K7VM54]	1.64143	-0.00226634	0.604798	-0.00374727	0.99701	NA
AC202073.4_FG001	0	14.4304	-0.285331	0.563093	-0.506721	0.612351	0.979869
AC202076.3_FG009	0	1.14199	-1.18417	0.583666	-2.02885	0.0424738	NA
AC202092.2_FG003	Uncharacterized protein [Source:UniProtKB/TrEMBL;Acc:K7TGN1]	6.24231	-0.36398	0.562615	-0.646944	0.517668	0.977905
AC202107.3_FG001	Uncharacterized protein [Source:UniProtKB/TrEMBL;Acc:K7TIQ4]	1.51258	-0.369305	0.613174	-0.602284	0.546985	NA
AC202110.3_FG004	0	7.21878	0.395651	0.594591	0.665417	0.505784	0.9763
AC202122.2_FG001	Putative cytochrome P450 superfamily protein [Source:UniProtKB/TrEMBL;Acc:K7W795]	1.09988	-0.27139	0.61219	-0.44331	0.657542	NA
AC202129.3_FG001	0	1.23113	-0.29742	0.612546	-0.485547	0.627288	NA
AC202178.3_FG002	Uncharacterized protein [Source:UniProtKB/TrEMBL;Acc:K7UER8]	3.29057	-1.49414	0.6082	-2.45665	0.0140239	NA
AC202179.3_FG005	Uncharacterized protein [Source:UniProtKB/TrEMBL;Acc:K7UGX5]	2.15971	-0.475833	0.613522	-0.775576	0.438	NA
AC202181.3_FG010	Uncharacterized protein [Source:UniProtKB/TrEMBL;Acc:K7V4I6]	3.33896	-0.0416849	0.596445	-0.069889	0.944282	NA
AC202185.4_FG004	Hsp20/alpha crystallin family protein [Source:UniProtKB/TrEMBL;Acc:B6TM52]	158.54	-0.0557052	0.360539	-0.154505	0.877211	0.995441
AC202391.4_FG002	0	5.06561	-0.0874588	0.583612	-0.149858	0.880877	NA
AC202396.4_FG010	0	3.62242	0.872935	0.603418	1.44665	0.147995	NA
AC202417.5_FG002	0	1.58895	-0.372413	0.603467	-0.617122	0.537154	NA
AC202432.3_FG006	Uncharacterized protein [Source:UniProtKB/TrEMBL;Acc:K7V3B2]	2.87185	0.283852	0.608641	0.46637	0.640951	NA
AC202435.3_FG001	0	107.942	-0.210882	0.43158	-0.488628	0.625105	0.981078
AC202435.3_FG003	0	1.16587	0.372903	0.593141	0.628692	0.529551	NA
AC202439.3_FG001	Uncharacterized protein [Source:UniProtKB/TrEMBL;Acc:K7UJT8]	11.7258	0.646162	0.587467	1.09991	0.271371	0.951788
AC202439.3_FG006	solute:sodium symporters;urea transmembrane transporters [Source:Projected from Arabidopsis thaliana (AT5G45380) TAIR;Acc:AT5G45380]	36.2724	-0.108675	0.52925	-0.205337	0.837309	0.994401
AC202532.4_FG006	0	2.18156	0.92734	0.591844	1.56687	0.117146	NA
AC202549.3_FG008	Uncharacterized protein [Source:UniProtKB/TrEMBL;Acc:K7UZY4]	2.85978	-0.218456	0.591557	-0.36929	0.711912	NA
AC202567.4_FG004	0	3.53859	0.248036	0.60108	0.41265	0.679863	NA
AC202707.3_FG002	Uncharacterized protein [Source:UniProtKB/TrEMBL;Acc:K7UT92]	21.6959	0.776198	0.562601	1.37966	0.167691	0.916104
AC202864.3_FG002	Uncharacterized protein [Source:UniProtKB/TrEMBL;Acc:B7ZZ65]	110.67	-0.281056	0.311476	-0.902334	0.36688	0.967377
AC202877.3_FG002	Uncharacterized protein [Source:UniProtKB/TrEMBL;Acc:K7VSD3]	3.88927	0.215127	0.591059	0.363968	0.715882	NA
AC202915.3_FG002	Uncharacterized protein [Source:UniProtKB/TrEMBL;Acc:K7VHV1]	374.8	0.181501	0.301737	0.601521	0.547493	0.979115
AC202930.4_FG007	Uncharacterized protein [Source:UniProtKB/TrEMBL;Acc:K7WAM6]	1.43503	-0.114528	0.60211	-0.190212	0.849143	NA
AC202950.3_FG008	0	7.89544	0.0954962	0.590168	0.161812	0.871454	0.995438
AC202953.3_FG003	0	1.19003	0.146953	0.598899	0.245372	0.806168	NA
AC202959.3_FG001	0	1.17874	-0.287576	0.613308	-0.468893	0.639146	NA
AC202989.3_FG007	0	2.16446	-0.587404	0.578598	-1.01522	0.310001	NA
AC202991.3_FG003	Uncharacterized protein [Source:UniProtKB/TrEMBL;Acc:K7U4N3]	3.37633	-0.714113	0.586994	-1.21656	0.223772	NA
AC203001.3_FG001	Uncharacterized protein [Source:UniProtKB/TrEMBL;Acc:K7U363]	1.25148	-0.0902272	0.602121	-0.149849	0.880884	NA
AC203019.3_FG001	0	8.30505	-0.266297	0.597184	-0.44592	0.655655	0.982723
AC203027.3_FG003	Uncharacterized protein [Source:UniProtKB/TrEMBL;Acc:K7UCW5]	2.17238	0.100471	0.611566	0.164284	0.869507	NA
AC203031.3_FG002	0	36.3718	-0.385824	0.453656	-0.850477	0.39506	0.969855
AC203093.3_FG001	Uncharacterized protein [Source:UniProtKB/TrEMBL;Acc:K7UAT4]	1.92829	0.469163	0.601725	0.779697	0.435569	NA
AC203148.3_FG005	Uncharacterized protein [Source:UniProtKB/TrEMBL;Acc:K7V458]	1.62506	-0.893932	0.586778	-1.52346	0.127644	NA
AC203173.3_FG001	Uncharacterized protein [Source:UniProtKB/TrEMBL;Acc:K7V508]	6.32913	0.185017	0.598135	0.309322	0.757076	0.98772
AC203173.3_FG002	Uncharacterized protein [Source:UniProtKB/TrEMBL;Acc:K7V8V5]	2.49515	1.05711	0.597164	1.77022	0.0766906	NA
AC203173.3_FG004	Putative translation elongation factor family protein [Source:UniProtKB/TrEMBL;Acc:K7VQ65]	13524.4	-0.203473	0.226867	-0.896884	0.369781	0.967779
AC203220.3_FG006	0	1.28678	0.191325	0.59454	0.321803	0.747602	NA
AC203227.3_FG001	Uncharacterized protein [Source:UniProtKB/TrEMBL;Acc:K7VTC6]	1.16728	-0.0915355	0.604641	-0.151388	0.87967	NA
AC203228.3_FG003	0	1.73433	0.372922	0.599217	0.622349	0.533713	NA
AC203244.4_FG001	Uncharacterized protein [Source:UniProtKB/TrEMBL;Acc:K7UWT3]	9.79163	-0.243352	0.576486	-0.422131	0.672929	0.98384
AC203257.2_FG003	0	1.60934	-0.290892	0.613431	-0.474205	0.635354	NA
AC203280.3_FG001	0	1.52219	-0.373645	0.61682	-0.60576	0.544674	NA
AC203294.3_FG012	Uncharacterized protein [Source:UniProtKB/TrEMBL;Acc:K7VP28]	9.94086	0.299521	0.572082	0.523564	0.600582	0.979375
AC203307.4_FG001	Uncharacterized protein [Source:UniProtKB/TrEMBL;Acc:K7VL19]	45.8637	-0.278685	0.461381	-0.604023	0.545828	0.979115
AC203324.3_FG008	0	2.60897	0.359726	0.603023	0.596538	0.550816	NA
AC203365.3_FG004	0	1.35164	-0.337609	0.612964	-0.550781	0.581784	NA
AC203365.3_FG007	0	1.55291	-0.297215	0.624635	-0.475822	0.634201	NA
AC203366.4_FG001	0	31.6148	-0.720375	0.518781	-1.38859	0.164957	0.91367
AC203392.3_FG004	Uncharacterized protein [Source:UniProtKB/TrEMBL;Acc:K7V785]	1.14741	-0.105323	0.607766	-0.173296	0.862419	NA
AC203394.3_FG004	0	19.2161	0.00153907	0.5261	0.00292543	0.997666	0.999657
AC203401.3_FG003	0	6.39793	0.270253	0.598864	0.451276	0.65179	0.982723
AC203408.4_FG003	Uncharacterized protein [Source:UniProtKB/TrEMBL;Acc:K7V9T9]	8.64843	-0.335479	0.593993	-0.564786	0.572219	0.97918
AC203424.3_FG001	Uncharacterized protein [Source:UniProtKB/TrEMBL;Acc:K7VVT9]	278.94	0.0598411	0.270284	0.221401	0.82478	0.992342
AC203430.3_FG007	0	39.9376	-1.14881	0.503454	-2.28186	0.0224978	0.651368
AC203439.3_FG005	0	1.77488	0.436121	0.587802	0.741951	0.458117	NA
AC203531.3_FG002	Uncharacterized protein [Source:UniProtKB/TrEMBL;Acc:K7VPS7]	2.77999	-0.327237	0.567447	-0.576683	0.564154	NA
AC203535.4_FG001	CDC5 protein [Source:UniProtKB/TrEMBL;Acc:Q8W149]	301.001	0.129623	0.260262	0.498048	0.61845	0.979869
AC203535.4_FG002	NAC domain-containing protein 68 [Source:UniProtKB/TrEMBL;Acc:B6TYA5]	1508.61	-0.336626	0.268622	-1.25316	0.210149	0.934814
AC203535.4_FG004	Rieske domain containing protein [Source:UniProtKB/TrEMBL;Acc:B6U301]	23.5773	-0.395399	0.504629	-0.783544	0.433308	0.973317
AC203535.4_FG006	0	5.58946	-0.388796	0.553577	-0.702334	0.482471	0.973441
AC203570.4_FG005	Uncharacterized protein [Source:UniProtKB/TrEMBL;Acc:K7U1K3]	100.529	0.0167146	0.339214	0.0492744	0.960701	0.997569
AC203571.3_FG001	Uncharacterized protein [Source:UniProtKB/TrEMBL;Acc:B6SS39]	37.8349	0.470358	0.428638	1.09733	0.272497	0.953131
AC203571.3_FG007	Uncharacterized protein [Source:UniProtKB/TrEMBL;Acc:K7VC83]	1.13195	-0.278576	0.611698	-0.455415	0.648811	NA
AC203748.3_FG002	Uncharacterized protein [Source:UniProtKB/TrEMBL;Acc:K7VWK1]	1.16649	-0.270309	0.614009	-0.440236	0.659766	NA
AC203752.5_FG002	Uncharacterized protein [Source:UniProtKB/TrEMBL;Acc:K7VE15]	12.3812	0.932171	0.571067	1.63233	0.10261	0.85957
AC203753.4_FG006	0	41.3149	0.232104	0.470301	0.493523	0.621643	0.980109
AC203753.4_FG007	0	8.987	0.420605	0.559321	0.751993	0.452056	0.973441
AC203754.4_FG007	Uncharacterized protein [Source:UniProtKB/TrEMBL;Acc:K7VJW0]	1.42454	-2.36877	0.578581	-4.09411	4.24e-05	NA
AC203754.4_FG008	Uncharacterized protein [Source:UniProtKB/TrEMBL;Acc:K7UK78]	19.0835	0.805153	0.586453	1.37292	0.169777	0.917992
AC203761.3_FG002	DNA topoisomerase [Source:UniProtKB/TrEMBL;Acc:K7VTJ4]	12.3739	0.00129994	0.582067	0.00223331	0.998218	0.999657
AC203774.3_FG004	Uncharacterized protein [Source:UniProtKB/TrEMBL;Acc:K7VGR5]	1.34533	0.767994	0.58387	1.31535	0.188392	NA
AC203777.3_FG001	Uncharacterized protein [Source:UniProtKB/TrEMBL;Acc:K7VP43]	1.52148	-0.298982	0.609656	-0.490411	0.623843	NA
AC203777.3_FG004	Uncharacterized protein [Source:UniProtKB/TrEMBL;Acc:K7UXK0]	1.35104	-0.339989	0.612751	-0.554856	0.578993	NA
AC203790.3_FG004	0	1.11362	-0.0837099	0.60463	-0.138448	0.889886	NA
AC203804.4_FG008	0	1.28072	0.632415	0.592133	1.06803	0.285507	NA
AC203831.3_FG002	0	4.27345	0.072624	0.59532	0.121992	0.902906	NA
AC203841.3_FG002	Tetratricopeptide repeat (TPR)-like superfamily protein [Source:Projected from Arabidopsis thaliana (AT3G63370) TAIR;Acc:AT3G63370]	34.5768	-0.0573627	0.495093	-0.115863	0.907762	0.99553
AC203841.3_FG009	Uncharacterized protein [Source:UniProtKB/TrEMBL;Acc:K7TPY1]	130.019	-0.396608	0.331243	-1.19733	0.231178	0.940344
AC203855.2_FG001	Uncharacterized protein [Source:UniProtKB/TrEMBL;Acc:K7VJB7]	1.1918	-0.0486554	0.603986	-0.0805572	0.935794	NA
AC203862.4_FG001	Uncharacterized protein [Source:UniProtKB/TrEMBL;Acc:B4FC74]	38.4528	0.0197816	0.448846	0.0440722	0.964847	0.998034
AC203862.4_FG002	Uncharacterized protein [Source:UniProtKB/TrEMBL;Acc:K7UY21]	170.168	-0.157797	0.347429	-0.454185	0.649696	0.982723
AC203865.3_FG001	Uncharacterized protein [Source:UniProtKB/TrEMBL;Acc:B4FMC7]	466.189	-0.0918962	0.283721	-0.323896	0.746016	0.986568
AC203909.3_FG003	Putative FAD-binding Berberine family protein; Uncharacterized protein [Source:UniProtKB/TrEMBL;Acc:B4FR64]	30.2979	-0.27649	0.54218	-0.509959	0.61008	0.979551
AC203909.3_FG006	Uncharacterized protein [Source:UniProtKB/TrEMBL;Acc:K7UBE2]	22.018	0.227342	0.51189	0.444123	0.656954	0.982723
AC203909.3_FG007	Putative FAD-binding Berberine family protein [Source:UniProtKB/TrEMBL;Acc:K7U150]	10.5424	0.0837475	0.592975	0.141233	0.887686	0.995441
AC203944.4_FG002	Uncharacterized protein [Source:UniProtKB/TrEMBL;Acc:K7TZC4]	1.12521	0.306655	0.592639	0.517439	0.60485	NA
AC203955.3_FG002	Uncharacterized protein [Source:UniProtKB/TrEMBL;Acc:K7VVC3]	4.55967	0.17549	0.615498	0.285118	0.775553	NA
AC203956.3_FG004	Uncharacterized protein [Source:UniProtKB/TrEMBL;Acc:K7VK28]	1.21993	0.102564	0.597803	0.171568	0.863777	NA
AC203957.3_FG004	Uncharacterized protein [Source:UniProtKB/TrEMBL;Acc:C0HIB3]	8.60683	-0.0156889	0.591998	-0.0265016	0.978857	0.998116
AC203966.5_FG002	0	2.48102	-0.166611	0.60554	-0.275144	0.783206	NA
AC203966.5_FG003	Receptor protein kinase-like protein [Source:UniProtKB/TrEMBL;Acc:B6TUZ9]	30.1361	0.124463	0.480192	0.259194	0.795486	0.990444
AC203966.5_FG005	Gibberellin 20 oxidase 1; Uncharacterized protein [Source:UniProtKB/TrEMBL;Acc:B4FP62]	386.899	0.142149	0.342434	0.415112	0.67806	0.984532
AC203966.5_FG006	0	1.41402	-0.472696	0.572086	-0.826267	0.408653	NA
AC203972.3_FG001	Uncharacterized protein [Source:UniProtKB/TrEMBL;Acc:K7TNW0]	4.23415	-0.240617	0.601715	-0.399885	0.689241	NA
AC203972.3_FG003	Uncharacterized protein [Source:UniProtKB/TrEMBL;Acc:K7TG00]	11.2625	0.1498	0.591423	0.253288	0.800046	0.990444
AC203976.4_FG001	Uncharacterized protein [Source:UniProtKB/TrEMBL;Acc:K7V108]	1.67703	-0.633996	0.596442	-1.06296	0.287798	NA
AC203985.4_FG001	Uncharacterized protein [Source:UniProtKB/TrEMBL;Acc:K7UFL6]	42.9805	-0.605456	0.438673	-1.3802	0.167525	0.916104
AC203985.4_FG005	Prefoldin subunit 2; Uncharacterized protein [Source:UniProtKB/TrEMBL;Acc:B6TB46]	488.703	-0.220649	0.233597	-0.94457	0.344879	0.962058
AC203986.3_FG013	0	1.71667	-0.47871	0.601558	-0.795782	0.426159	NA
AC203989.4_FG001	Cupin, RmlC-type [Source:UniProtKB/TrEMBL;Acc:B6TB90]	483.482	-0.176243	0.295472	-0.596477	0.550857	0.979115
AC204007.3_FG001	Uncharacterized protein [Source:UniProtKB/TrEMBL;Acc:K7VMQ2]	1.58401	-0.357901	0.61632	-0.580705	0.561439	NA
AC204009.3_FG009	0	2.10841	-1.83236	0.59978	-3.05505	0.00225025	NA
AC204035.3_FG003	0	1.45821	1.23412	0.585859	2.10652	0.0351594	NA
AC204048.3_FG002	0	3.78874	0.28666	0.599681	0.47802	0.632636	NA
AC204050.4_FG006	Uncharacterized protein [Source:UniProtKB/TrEMBL;Acc:K7V798]	123.88	0.437881	0.454705	0.963001	0.335547	0.960833
AC204051.3_FG001	0	3.58677	-1.2593	0.593247	-2.12273	0.0337765	NA
AC204070.3_FG004	0	1.73414	0.393164	0.598521	0.656893	0.51125	NA
AC204252.3_FG001	Uncharacterized protein [Source:UniProtKB/TrEMBL;Acc:K7UCE6]	2.15997	0.0688974	0.611092	0.112745	0.910233	NA
AC204254.3_FG001	Uncharacterized protein [Source:UniProtKB/TrEMBL;Acc:B6TFV8]	122.533	-0.036617	0.361092	-0.101406	0.919228	0.99553
AC204271.3_FG003	Uncharacterized protein [Source:UniProtKB/TrEMBL;Acc:K7TN76]	1.29381	0.137088	0.595054	0.23038	0.817797	NA
AC204277.3_FG006	Uncharacterized protein [Source:UniProtKB/TrEMBL;Acc:C0PJZ8]	604.304	-0.131904	0.190141	-0.693717	0.48786	0.973982
AC204292.4_FG002	Pentatricopeptide repeat (PPR) superfamily protein [Source:Projected from Arabidopsis thaliana (AT1G20230) TAIR;Acc:AT1G20230]	20.0106	-0.569794	0.532282	-1.07047	0.284406	0.95517
AC204292.4_FG003	Uncharacterized protein [Source:UniProtKB/TrEMBL;Acc:K7URS9]	2.27874	-0.464599	0.617731	-0.752105	0.451988	NA
AC204292.4_FG006	Putative subtilase family protein; Uncharacterized protein [Source:UniProtKB/TrEMBL;Acc:B4FAT5]	6.89425	0.927379	0.614356	1.50951	0.131167	0.892884
AC204298.3_FG006	0	1.50026	0.246543	0.60059	0.410501	0.681438	NA
AC204300.3_FG003	0	7.09818	1.21582	0.586378	2.07344	0.0381309	0.729104
AC204311.4_FG004	0	1.26829	-0.248183	0.607327	-0.408648	0.682798	NA
AC204352.3_FG012	Uncharacterized protein [Source:UniProtKB/TrEMBL;Acc:K7UUI7]	1.11956	0.00519641	0.602374	0.00862655	0.993117	NA
AC204359.3_FG004	Uncharacterized protein [Source:UniProtKB/TrEMBL;Acc:K7W3T5]	2.38336	-1.2107	0.584845	-2.07012	0.0384415	NA
AC204359.3_FG005	Uncharacterized protein [Source:UniProtKB/TrEMBL;Acc:B4FBK5]	539.794	0.065795	0.279579	0.235336	0.813948	0.991223
AC204472.3_FG002	Uncharacterized protein [Source:UniProtKB/TrEMBL;Acc:K7VG55]	4.08914	-0.111284	0.609196	-0.182674	0.855054	NA
AC204502.4_FG006	Uncharacterized protein [Source:UniProtKB/TrEMBL;Acc:K7V3V9]	12.6341	0.665106	0.492133	1.35147	0.176543	0.918557
AC204515.4_FG003	0	2.5446	0.388716	0.609403	0.637862	0.523563	NA
AC204515.4_FG006	Uncharacterized protein [Source:UniProtKB/TrEMBL;Acc:C4J680]	3.32451	-0.129851	0.61448	-0.211319	0.832638	NA
AC204519.3_FG003	Uncharacterized protein [Source:UniProtKB/TrEMBL;Acc:K7VG80]	11.4694	-0.0380517	0.560517	-0.0678868	0.945876	0.997171
AC204530.4_FG002	dgd1 suppressor 1 [Source:Projected from Arabidopsis thaliana (AT5G12290) TAIR;Acc:AT5G12290]	23.3206	-0.379758	0.516646	-0.735044	0.462313	0.973441
AC204530.4_FG003	Annexin-like protein RJ4 [Source:UniProtKB/TrEMBL;Acc:B6U6E7]	9.83821	0.0621449	0.602748	0.103103	0.917882	0.99553
AC204530.4_FG006	0	7.81448	0.753378	0.582433	1.2935	0.195837	0.932955
AC204539.4_FG001	0	1.92854	0.622987	0.593977	1.04884	0.294252	NA
AC204539.4_FG002	Putative uncharacterized protein [Source:UniProtKB/TrEMBL;Acc:B6SQZ2]	5.85888	0.147996	0.601911	0.245877	0.805778	0.990923
AC204539.4_FG003	0	19.6159	1.20085	0.50572	2.37454	0.017571	0.613715
AC204563.3_FG011	0	1.43753	-0.0899746	0.605457	-0.148606	0.881865	NA
AC204581.3_FG003	Uncharacterized protein [Source:UniProtKB/TrEMBL;Acc:K7UL52]	4.85213	-0.182511	0.600282	-0.304043	0.761095	NA
AC204605.3_FG008	Uncharacterized protein [Source:UniProtKB/TrEMBL;Acc:K7U1I8]	1.12566	0.338303	0.592301	0.571167	0.567886	NA
AC204611.4_FG001	Uncharacterized protein [Source:UniProtKB/TrEMBL;Acc:C0HIG6]	2.13226	-1.18015	0.600712	-1.96458	0.0494632	NA
AC204621.4_FG006	Uncharacterized protein [Source:UniProtKB/TrEMBL;Acc:K7TU47]	3.92794	-0.418131	0.61924	-0.675231	0.499529	NA
AC204641.5_FG001	0	2.98887	0.852232	0.606595	1.40495	0.160037	NA
AC204662.3_FG005	Uncharacterized protein [Source:UniProtKB/TrEMBL;Acc:K7UHY6]	12.6458	-0.192102	0.579316	-0.331602	0.74019	0.986568
AC204687.3_FG001	0	1.84263	-0.298547	0.610579	-0.488957	0.624872	NA
AC204690.4_FG005	Uncharacterized protein [Source:UniProtKB/TrEMBL;Acc:K7TY22]	1.30821	0.186719	0.602179	0.310072	0.756506	NA
AC204710.4_FG003	Uncharacterized protein [Source:UniProtKB/TrEMBL;Acc:K7TWT0]	2.41068	0.237468	0.589664	0.402717	0.687157	NA
AC204711.3_FG002	Uncharacterized protein [Source:UniProtKB/TrEMBL;Acc:K7TJG7]	565.404	-0.443929	0.287877	-1.54208	0.123055	0.881446
AC204711.3_FG003	Uncharacterized protein [Source:UniProtKB/TrEMBL;Acc:K7TSG6]	362.612	0.0729145	0.328747	0.221795	0.824473	0.992342
AC204712.3_FG002	0	29.8032	-0.0699153	0.454813	-0.153723	0.877828	0.995441
AC204763.2_FG001	Uncharacterized protein [Source:UniProtKB/TrEMBL;Acc:K7UUY6]	12.4408	-0.19686	0.545134	-0.361122	0.718009	0.986165
AC204772.2_FG002	0	15.5445	0.216573	0.57697	0.375363	0.707391	0.986165
AC204845.3_FG008	0	3.97184	0.997157	0.59119	1.68669	0.0916622	NA
AC204868.3_FG004	Putative F-box containing family protein [Source:UniProtKB/TrEMBL;Acc:K7UM53]	15.3338	-0.188592	0.544405	-0.346419	0.729028	0.986568
AC204887.4_FG003	Uncharacterized protein [Source:UniProtKB/TrEMBL;Acc:B7ZZB0]	1.9796	-0.357632	0.618595	-0.578136	0.563173	NA
AC204891.4_FG001	Uncharacterized protein [Source:UniProtKB/TrEMBL;Acc:K7TZ28]	41.8188	-0.404329	0.491843	-0.822068	0.411038	0.972499
AC204931.3_FG002	Uncharacterized protein [Source:UniProtKB/TrEMBL;Acc:C0PB06]	2.20703	0.403037	0.603797	0.667504	0.50445	NA
AC204953.3_FG002	0	1.44301	0.132546	0.602012	0.220171	0.825738	NA
AC205008.4_FG002	Uncharacterized protein [Source:UniProtKB/TrEMBL;Acc:B4F9Y4]	18.3429	0.714488	0.548065	1.30366	0.192351	0.932146
AC205012.3_FG002	Uncharacterized protein [Source:UniProtKB/TrEMBL;Acc:K7VTL9]	4.07948	0.109144	0.603622	0.180815	0.856512	NA
AC205026.3_FG003	Uncharacterized protein [Source:UniProtKB/TrEMBL;Acc:K7UGC1]	1.72975	0.197144	0.608015	0.324243	0.745754	NA
AC205033.4_FG004	Uncharacterized protein [Source:UniProtKB/TrEMBL;Acc:C0PJD7]	5.18462	-1.07867	0.592828	-1.81953	0.0688311	NA
AC205057.3_FG002	Uncharacterized protein [Source:UniProtKB/TrEMBL;Acc:B4FKS2]	176.266	-0.0376139	0.323658	-0.116215	0.907482	0.99553
AC205057.3_FG004	Uncharacterized protein [Source:UniProtKB/TrEMBL;Acc:K7U4B0]	6.96552	0.930867	0.61228	1.52033	0.128428	0.886453
AC205077.3_FG003	0	6.62562	0.76215	0.590482	1.29073	0.196799	0.932955
AC205100.3_FG001	0	7.08004	1.18415	0.59684	1.98403	0.0472525	0.764881
AC205122.4_FG003	0	372.476	-0.359439	0.301911	-1.19055	0.233832	0.940344
AC205122.4_FG005	Putative uncharacterized protein [Source:UniProtKB/TrEMBL;Acc:B6TZL8]	2.3064	0.511227	0.606626	0.842739	0.399375	NA
AC205122.4_FG006	0	1.08973	-0.0772256	0.604326	-0.127788	0.898317	NA
AC205122.4_FG007	0	1.14943	-0.279786	0.612144	-0.45706	0.647628	NA
AC205122.4_FG009	0	2.07757	-0.958266	0.609662	-1.5718	0.115997	NA
AC205122.4_FG010	0	15.9066	0.283264	0.560393	0.505474	0.613226	0.979869
AC205154.3_FG001	Uncharacterized protein [Source:UniProtKB/TrEMBL;Acc:K7U0C2]	1.1321	-0.180107	0.607313	-0.296564	0.7668	NA
AC205154.3_FG005	Putative class III secretory plant peroxidase family protein [Source:UniProtKB/TrEMBL;Acc:K7UF86]	6.97306	-0.257752	0.584734	-0.440803	0.659356	0.982895
AC205158.3_FG004	Uncharacterized protein [Source:UniProtKB/TrEMBL;Acc:K7TYB5]	1.62403	-0.199502	0.611824	-0.326077	0.744366	NA
AC205175.3_FG002	0	1.17772	0.499248	0.58792	0.849177	0.395783	NA
AC205250.3_FG004	Uncharacterized protein [Source:UniProtKB/TrEMBL;Acc:K7V7J5]	51.2677	-0.588446	0.570501	-1.03145	0.302328	0.957636
AC205274.3_FG001	Pathogenesis-related protein PRMS [Source:UniProtKB/Swiss-Prot;Acc:Q00008]	689.012	-0.438798	0.601059	-0.730042	0.465365	0.973441
AC205320.3_FG004	0	95.0007	0.222858	0.317124	0.702745	0.482215	0.973441
AC205326.3_FG002	Uncharacterized protein [Source:UniProtKB/TrEMBL;Acc:K7VB84]	29.0299	0.957852	0.554354	1.72787	0.0840112	0.835238
AC205336.3_FG003	0	3.7471	-0.184191	0.60406	-0.304921	0.760426	NA
AC205345.3_FG002	Uncharacterized protein [Source:UniProtKB/TrEMBL;Acc:K7UED4]	2.10865	0.248595	0.606462	0.40991	0.681872	NA
AC205362.4_FG002	Uncharacterized protein [Source:UniProtKB/TrEMBL;Acc:B4FKV5]	25.2319	-0.104738	0.538627	-0.194453	0.845821	0.994999
AC205369.3_FG001	0	2.72812	-0.207409	0.612928	-0.338391	0.735069	NA
AC205376.4_FG003	Uncharacterized protein [Source:UniProtKB/TrEMBL;Acc:K7TZS1]	1.15385	0.0715783	0.599852	0.119326	0.905017	NA
AC205376.4_FG008	Uncharacterized protein [Source:UniProtKB/TrEMBL;Acc:K7UEM0]	17.3626	0.660553	0.556119	1.18779	0.234916	0.9409
AC205379.3_FG012	0	1.54063	0.2182	0.595958	0.366133	0.714266	NA
AC205413.4_FG001	Uncharacterized protein [Source:UniProtKB/TrEMBL;Acc:B4FSW5]	146.607	-0.798889	0.569126	-1.40371	0.160405	0.91087
AC205413.4_FG002	Uncharacterized protein [Source:UniProtKB/TrEMBL;Acc:K7TMC0]	1.6014	-0.397696	0.614909	-0.646756	0.51779	NA
AC205419.3_FG001	Putative DUF869 domain containing family protein [Source:UniProtKB/TrEMBL;Acc:K7W1A6]	351.672	1.02314	0.277245	3.69039	0.000223909	0.128426
AC205425.3_FG006	0	2.59246	0.10151	0.595716	0.1704	0.864695	NA
AC205466.3_FG003	0	1.90012	0.855522	0.588816	1.45295	0.146236	NA
AC205471.4_FG003	Uncharacterized protein [Source:UniProtKB/TrEMBL;Acc:K7V1L4]	67.71	1.32623	0.4586	2.89192	0.003829	0.392696
AC205471.4_FG007	Uncharacterized protein [Source:UniProtKB/TrEMBL;Acc:K7V5B7]	1459.04	0.0285583	0.329951	0.0865532	0.931027	0.996445
AC205471.4_FG008	Uncharacterized protein [Source:UniProtKB/TrEMBL;Acc:K7VHK7]	38.2672	-0.0145809	0.499149	-0.0292115	0.976696	0.998116
AC205484.3_FG005	Putative NAC domain transcription factor superfamily protein [Source:UniProtKB/TrEMBL;Acc:K7UWH0]	3.1961	0.384837	0.608287	0.632657	0.526958	NA
AC205490.4_FG004	0	4.26142	-0.108484	0.598805	-0.181167	0.856236	NA
AC205496.3_FG002	Uncharacterized protein [Source:UniProtKB/TrEMBL;Acc:K7UUL9]	1.52988	-0.20692	0.614023	-0.336991	0.736124	NA
AC205500.3_FG002	0	8.10423	-0.67095	0.559157	-1.19993	0.230166	0.940344
AC205502.4_FG004	Uncharacterized protein [Source:UniProtKB/TrEMBL;Acc:B4FWX9]	8.74335	-0.562372	0.630723	-0.891631	0.372591	0.967779
AC205511.3_FG002	Uncharacterized protein [Source:UniProtKB/TrEMBL;Acc:K7U278]	3.16046	-0.82249	0.615719	-1.33582	0.181608	NA
AC205513.3_FG003	0	76.5131	-0.521204	0.448189	-1.16291	0.244866	0.944353
AC205521.3_FG003	Uncharacterized protein [Source:UniProtKB/TrEMBL;Acc:B4G0P6]	1256.22	-0.355435	0.185666	-1.91438	0.0555715	0.783859
AC205532.3_FG001	Uncharacterized protein [Source:UniProtKB/TrEMBL;Acc:K7UX53]	1.42937	-0.0322088	0.608134	-0.0529634	0.957761	NA
AC205534.3_FG001	Uncharacterized protein [Source:UniProtKB/TrEMBL;Acc:K7UX68]	2.7038	0.0758683	0.61671	0.123021	0.90209	NA
AC205534.3_FG002	Uncharacterized protein [Source:UniProtKB/TrEMBL;Acc:K7U6E3]	7.19217	0.133044	0.575285	0.231266	0.817108	0.991583
AC205558.3_FG002	0	16.2228	-0.928243	0.539646	-1.7201	0.085415	0.835783
AC205567.3_FG002	0	1.29957	-0.101056	0.609402	-0.165828	0.868293	NA
AC205574.3_FG006	Mutant cincinnata [Source:UniProtKB/TrEMBL;Acc:B6SSJ3]	437.157	0.171618	0.343987	0.498908	0.617844	0.979869
AC205592.3_FG001	Uncharacterized protein [Source:UniProtKB/TrEMBL;Acc:K7V388]	1.96123	0.659986	0.594417	1.11031	0.266867	NA
AC205608.4_FG004	Peptide transporter PTR2 [Source:UniProtKB/TrEMBL;Acc:B6TII9]	50.9417	0.934964	0.465262	2.00954	0.0444796	0.754412
AC205615.4_FG002	Uncharacterized protein [Source:UniProtKB/TrEMBL;Acc:K7TVV9]	9.5638	0.517723	0.579324	0.893667	0.3715	0.967779
AC205619.3_FG003	0	1.20259	-0.288829	0.613495	-0.470793	0.637789	NA
AC205664.3_FG001	Uncharacterized protein [Source:UniProtKB/TrEMBL;Acc:B7ZXK8]	3.7176	0.898303	0.597101	1.50444	0.132468	NA
AC205672.3_FG001	Uncharacterized protein [Source:UniProtKB/TrEMBL;Acc:K7U2D0]	1.92764	-0.352212	0.620692	-0.567451	0.570408	NA
AC205673.3_FG006	0	14.6935	-0.740441	0.551343	-1.34298	0.17928	0.922447
AC205677.3_FG001	protein affected traf&#64257;cking 2 [Source:Projected from Arabidopsis thaliana (AT3G55480) TAIR;Acc:AT3G55480]	213.133	0.086506	0.320254	0.270117	0.78707	0.990444
AC205703.4_FG001	BCL-2 binding anthanogene-1 [Source:UniProtKB/TrEMBL;Acc:B6U8V5]	20.0815	0.289885	0.524956	0.552207	0.580806	0.97918
AC205703.4_FG002	Uncharacterized protein [Source:UniProtKB/TrEMBL;Acc:B4G056]	639.793	-0.217338	0.224908	-0.966343	0.333873	0.960206
AC205703.4_FG005	0	21.2733	-0.290626	0.561851	-0.517266	0.60497	0.979499
AC205703.4_FG006	B-keto acyl reductase; Beta-ketoacyl reductase; Steroid dehydrogenase KIK-I; Uncharacterized protein [Source:UniProtKB/TrEMBL;Acc:O24478]	440.485	0.073199	0.285789	0.25613	0.79785	0.990444
AC205703.4_FG010	0	55.1679	0.248842	0.471331	0.527957	0.597529	0.97918
AC205709.3_FG001	Putative AP2/EREBP transcription factor superfamily protein [Source:UniProtKB/TrEMBL;Acc:K7WE29]	1.16598	-0.299336	0.609161	-0.49139	0.62315	NA
AC205712.3_FG003	Uncharacterized protein [Source:UniProtKB/TrEMBL;Acc:K7VGL3]	1.17384	-0.280254	0.612289	-0.457715	0.647157	NA
AC205722.3_FG004	Uncharacterized protein [Source:UniProtKB/TrEMBL;Acc:K7UBV5]	18.0962	0.556971	0.561785	0.99143	0.321476	0.959297
AC205725.3_FG010	0	43.9789	1.23165	0.499405	2.46623	0.0136542	0.582515
AC205726.4_FG003	Uncharacterized protein [Source:UniProtKB/TrEMBL;Acc:K7V3Y7]	1.96177	0.594513	0.596936	0.995941	0.319279	NA
AC205730.3_FG001	0	1.23458	-0.325622	0.610682	-0.533211	0.593888	NA
AC205730.3_FG002	0	13.5262	0.667275	0.557631	1.19663	0.231452	0.940344
AC205735.3_FG006	Pentatricopeptide repeat (PPR-like) superfamily protein [Source:Projected from Arabidopsis thaliana (AT5G46680) TAIR;Acc:AT5G46680]	9.64179	-0.467078	0.596901	-0.782505	0.433918	0.973317
AC205813.4_FG008	0	1.54898	-2.02368	0.566595	-3.57164	0.000354752	NA
AC205814.3_FG001	0	1.13084	-0.283218	0.611054	-0.463491	0.643012	NA
AC205833.3_FG002	0	8.06548	0.350742	0.576493	0.608407	0.542918	0.979115
AC205853.3_FG014	Uncharacterized protein [Source:UniProtKB/TrEMBL;Acc:K7UGB5]	1.92742	-0.974788	0.611963	-1.59289	0.111185	NA
AC205886.3_FG001	Putative ribosomal protein S4 (RPS4A) family protein [Source:UniProtKB/TrEMBL;Acc:K7UEG5]	21.3506	1.03067	0.567358	1.81662	0.0692753	0.815417
AC205982.3_FG014	Uncharacterized protein [Source:UniProtKB/TrEMBL;Acc:C0P957]	9.64296	-0.229118	0.586245	-0.390824	0.695928	0.986165
AC206030.4_FG001	Uncharacterized protein [Source:UniProtKB/TrEMBL;Acc:C0P9E1]	6.42549	-0.110955	0.584152	-0.189943	0.849354	0.994999
AC206031.3_FG007	0	11.8898	1.81378	0.572372	3.16888	0.00153025	0.309148
AC206160.3_FG001	Uncharacterized protein [Source:UniProtKB/TrEMBL;Acc:K7U3Q3]	1.38055	-0.160881	0.606628	-0.265206	0.790851	NA
AC206165.3_FG007	Uncharacterized protein [Source:UniProtKB/TrEMBL;Acc:K7UQK8]	5.90575	-0.480564	0.598569	-0.802855	0.422059	0.973208
AC206165.3_FG009	Uncharacterized protein [Source:UniProtKB/TrEMBL;Acc:K7VLH1]	4.35506	-0.506892	0.626989	-0.808454	0.418829	NA
AC206165.3_FG019	Uncharacterized protein [Source:UniProtKB/TrEMBL;Acc:K7UQL3]	15.1158	-0.328222	0.556925	-0.589347	0.555628	0.979115
AC206168.2_FG003	Uncharacterized protein [Source:UniProtKB/TrEMBL;Acc:K7VXP5]	1.14942	-0.286781	0.611589	-0.46891	0.639134	NA
AC206169.3_FG002	Uncharacterized protein [Source:UniProtKB/TrEMBL;Acc:K7VTV3]	3.14442	-1.05285	0.617566	-1.70484	0.0882234	NA
AC206184.4_FG002	Uncharacterized protein [Source:UniProtKB/TrEMBL;Acc:K7UC40]	144.829	-0.448639	0.443078	-1.01255	0.311274	0.959297
AC206185.3_FG002	Uncharacterized protein [Source:UniProtKB/TrEMBL;Acc:K7VG21]	1.12945	0.00637465	0.600469	0.0106161	0.99153	NA
AC206194.3_FG003	Uncharacterized protein [Source:UniProtKB/TrEMBL;Acc:K7TKU5]	1.3137	0.165939	0.5976	0.277676	0.781261	NA
AC206198.3_FG001	Uncharacterized protein [Source:UniProtKB/TrEMBL;Acc:C0PIJ0]	3.76956	0.385357	0.613652	0.627974	0.530021	NA
AC206201.3_FG004	0	1.33188	0.10968	0.596992	0.183721	0.854233	NA
AC206201.3_FG009	0	1.21556	0.124614	0.598942	0.208057	0.835185	NA
AC206217.2_FG006	Uncharacterized protein [Source:UniProtKB/TrEMBL;Acc:K7UTJ7]	2.15513	-0.255927	0.613968	-0.41684	0.676795	NA
AC206223.3_FG001	Uncharacterized protein [Source:UniProtKB/TrEMBL;Acc:C0HEI5]	23.9091	-0.256693	0.534325	-0.480406	0.630939	0.982582
AC206223.3_FG004	Uncharacterized protein [Source:UniProtKB/TrEMBL;Acc:K7VJ43]	2.89936	-0.240851	0.591868	-0.406934	0.684056	NA
AC206223.3_FG006	Uncharacterized protein [Source:UniProtKB/TrEMBL;Acc:B8A279]	223.205	0.168552	0.271494	0.620833	0.53471	0.979115
AC206223.3_FG007	Uncharacterized protein [Source:UniProtKB/TrEMBL;Acc:K7VJ51]	16.4682	-0.605746	0.516003	-1.17392	0.240428	0.943139
AC206223.3_FG008	Uncharacterized protein [Source:UniProtKB/TrEMBL;Acc:K7WEB9]	40.4577	0.319559	0.435095	0.734458	0.46267	0.973441
AC206223.3_FG010	Uncharacterized protein [Source:UniProtKB/TrEMBL;Acc:K7VER1]	56.8141	-0.290952	0.456331	-0.63759	0.523741	0.977905
AC206227.4_FG001	0	3.40868	0.361189	0.594376	0.607678	0.543401	NA
AC206259.3_FG003	0	136.619	0.807573	0.33501	2.41059	0.0159266	0.603085
AC206265.3_FG006	Uncharacterized protein [Source:UniProtKB/TrEMBL;Acc:K7WE19]	7.58096	0.281822	0.591664	0.476321	0.633846	0.982706
AC206273.3_FG004	Uncharacterized protein [Source:UniProtKB/TrEMBL;Acc:K7VC22]	1.1764	-0.703262	0.610905	-1.15118	0.249658	NA
AC206274.3_FG008	Uncharacterized protein [Source:UniProtKB/TrEMBL;Acc:K7UT15]	1.23043	-0.543911	0.609236	-0.892776	0.371977	NA
AC206285.3_FG003	0	2.3886	-0.0994472	0.618261	-0.16085	0.872212	NA
AC206319.2_FG004	Uncharacterized protein [Source:UniProtKB/TrEMBL;Acc:K7UE39]	1.09465	-0.0750626	0.603358	-0.124408	0.900992	NA
AC206325.3_FG003	Uncharacterized protein [Source:UniProtKB/TrEMBL;Acc:K7UPN3]	4.02513	1.26948	0.592216	2.1436	0.0320648	NA
AC206332.3_FG005	Uncharacterized protein [Source:UniProtKB/TrEMBL;Acc:K7UWJ1]	11.8639	-0.866862	0.603533	-1.43631	0.150913	0.908152
AC206350.3_FG005	Dirigent-like protein [Source:UniProtKB/TrEMBL;Acc:B6TVE6]	5.82501	1.05632	0.593036	1.7812	0.0748792	0.82343
AC206425.3_FG002	Jasmonate-induced protein; Uncharacterized protein [Source:UniProtKB/TrEMBL;Acc:B4FSG4]	793.04	-0.0170225	0.33739	-0.0504535	0.959761	0.997569
AC206425.3_FG004	0	2.63557	-0.757933	0.6153	-1.23181	0.21802	NA
AC206547.2_FG002	Uncharacterized protein [Source:UniProtKB/TrEMBL;Acc:K7TJY4]	1.59615	-0.366625	0.61687	-0.59433	0.552291	NA
AC206582.2_FG002	Uncharacterized protein [Source:UniProtKB/TrEMBL;Acc:K7VTA0]	1.54794	-0.0342969	0.605333	-0.0566579	0.954818	NA
AC206611.3_FG003	0	1.10938	-0.271025	0.612185	-0.442717	0.657971	NA
AC206642.4_FG001	60S ribosomal protein L35 [Source:UniProtKB/TrEMBL;Acc:B6T2K5]	589.07	0.232785	0.238669	0.975344	0.32939	0.960043
AC206695.3_FG001	Uncharacterized protein [Source:UniProtKB/TrEMBL;Acc:K7VB18]	1.86234	-1.24457	0.604393	-2.0592	0.0394749	NA
AC206700.3_FG003	0	1.31106	-0.00313791	0.596428	-0.00526117	0.995802	NA
AC206763.3_FG002	0	8.10152	1.5832	0.594964	2.661	0.00779079	0.504859
AC206764.4_FG001	0	3.41285	0.172637	0.60029	0.287589	0.773662	NA
AC206764.4_FG003	Uncharacterized protein [Source:UniProtKB/TrEMBL;Acc:B6U4U2]	15.8687	-0.39917	0.529424	-0.75397	0.450867	0.973441
AC206768.3_FG005	0	2.64162	0.89559	0.601725	1.48837	0.136654	NA
AC206788.3_FG008	Uncharacterized protein [Source:UniProtKB/TrEMBL;Acc:B7ZZD0]	6.48621	0.364849	0.610949	0.597184	0.550385	0.979115
AC206788.3_FG015	Uncharacterized protein [Source:UniProtKB/TrEMBL;Acc:B4F9P0]	1659.74	0.0319855	0.31872	0.100356	0.920062	0.99553
AC206831.3_FG015	Uncharacterized protein [Source:UniProtKB/TrEMBL;Acc:K7VKM7]	1.21726	-0.861502	0.578121	-1.49018	0.136178	NA
AC206840.3_FG002	Putative uncharacterized protein [Source:UniProtKB/TrEMBL;Acc:B6UD61]	53.5188	-0.491769	0.478736	-1.02722	0.304315	0.958433
AC206901.3_FG005	MYB transcription factor; Putative MYB DNA-binding domain superfamily protein; Uncharacterized protein [Source:UniProtKB/TrEMBL;Acc:B4FRZ6]	85.0983	-0.247823	0.427107	-0.580236	0.561755	0.979115
AC206946.2_FG009	Uncharacterized protein [Source:UniProtKB/TrEMBL;Acc:K7UGM1]	2.43799	0.742426	0.601886	1.2335	0.217389	NA
AC206951.3_FG016	Uncharacterized protein [Source:UniProtKB/TrEMBL;Acc:C4JA41]	274.725	-0.11344	0.43897	-0.258424	0.79608	0.990444
AC206951.3_FG017	Uncharacterized protein [Source:UniProtKB/TrEMBL;Acc:C0PJT2]	672.344	-0.153372	0.362199	-0.423446	0.67197	0.983588
AC206952.3_FG001	Uncharacterized protein [Source:UniProtKB/TrEMBL;Acc:K7UM05]	1.57016	0.907868	0.586132	1.54891	0.121403	NA
AC206968.3_FG003	Uncharacterized protein [Source:UniProtKB/TrEMBL;Acc:C0PN38]	312.462	-0.424227	0.247871	-1.71148	0.0869926	0.839129
AC206980.3_FG007	0	12.5188	-0.432849	0.566184	-0.764501	0.444569	0.973441
AC206989.4_FG002	0	70.8778	0.275027	0.422363	0.651163	0.514941	0.977905
AC206999.1_FG002	0	3.52037	-0.103592	0.620594	-0.166924	0.86743	NA
AC207011.3_FG001	0	1.28943	-0.203023	0.613769	-0.330782	0.740809	NA
AC207043.3_FG002	VQ motif family protein [Source:UniProtKB/TrEMBL;Acc:B6SPA9]	203.857	0.122039	0.428325	0.284922	0.775704	0.990444
AC207107.4_FG001	0	2.50482	0.139045	0.606855	0.229124	0.818772	NA
AC207107.4_FG002	0	1.22966	-0.308574	0.61408	-0.502498	0.615317	NA
AC207119.3_FG001	0	2.27379	-0.209602	0.614524	-0.341081	0.733043	NA
AC207188.3_FG002	0	1.33799	0.995113	0.585264	1.70028	0.0890781	NA
AC207189.4_FG002	Uncharacterized protein [Source:UniProtKB/TrEMBL;Acc:K7VHI5]	1.49564	0.149724	0.600355	0.249393	0.803057	NA
AC207205.3_FG004	0	1.70464	0.416578	0.603595	0.690161	0.490093	NA
AC207206.3_FG001	0	5.40683	-0.409191	0.603169	-0.678402	0.497517	0.974884
AC207225.3_FG003	0	2.04233	0.103188	0.606591	0.170112	0.864922	NA
AC207254.3_FG005	0	9.73753	0.588006	0.57361	1.0251	0.305317	0.959297
AC207260.3_FG003	Uncharacterized protein [Source:UniProtKB/TrEMBL;Acc:K7UM13]	3.9655	0.88966	0.598204	1.48722	0.136957	NA
AC207265.3_FG002	Uncharacterized protein [Source:UniProtKB/TrEMBL;Acc:K7W5Z1]	53.7061	0.116379	0.367282	0.316865	0.751346	0.986568
AC207309.3_FG007	Uncharacterized protein [Source:UniProtKB/TrEMBL;Acc:K7VHW0]	2.06143	0.0696188	0.613096	0.113553	0.909592	NA
AC207321.3_FG003	0	2.30028	-0.379081	0.585225	-0.647752	0.517145	NA
AC207328.3_FG003	Uncharacterized protein [Source:UniProtKB/TrEMBL;Acc:K7U5L9]	3.53329	0.630576	0.602141	1.04722	0.294996	NA
AC207342.3_FG007	Uncharacterized protein [Source:UniProtKB/TrEMBL;Acc:B4FET0]	180.892	-0.346187	0.240833	-1.43746	0.150589	0.908152
AC207342.3_FG008	Uncharacterized protein [Source:UniProtKB/TrEMBL;Acc:C4JB13]	463.01	0.103788	0.226646	0.457928	0.647004	0.982723
AC207347.3_FG005	0	74.257	-0.0300442	0.43589	-0.0689261	0.945048	0.996818
AC207472.3_FG001	0	1.44735	-0.0134216	0.608437	-0.0220591	0.982401	NA
AC207533.2_FG002	0	6.44625	-0.324154	0.589836	-0.549566	0.582617	0.97918
AC207546.3_FG004	0	12.8211	-0.19151	0.579048	-0.330733	0.740846	0.986568
AC207549.3_FG010	0	1.19443	-0.287507	0.612746	-0.46921	0.638919	NA
AC207619.3_FG001	0	1.72112	0.252679	0.606358	0.416715	0.676887	NA
AC207628.4_FG003	Uncharacterized protein [Source:UniProtKB/TrEMBL;Acc:B4FBI7]	29.5583	-0.554257	0.474006	-1.1693	0.242281	0.943212
AC207628.4_FG005	Outer mitochondrial membrane protein porin [Source:UniProtKB/TrEMBL;Acc:B6TAU9]	2.91136	0.171519	0.594254	0.28863	0.772865	NA
AC207628.4_FG009	0	72.7182	1.27766	0.337379	3.78701	0.000152471	0.115583
AC207628.4_FG010	Uncharacterized protein [Source:UniProtKB/TrEMBL;Acc:B4F9V9]	85.6326	0.142116	0.358019	0.396951	0.691404	0.986165
AC207628.4_FG011	Uncharacterized protein [Source:UniProtKB/TrEMBL;Acc:B4FY37]	109.432	-0.297041	0.323717	-0.917597	0.35883	0.964237
AC207652.3_FG001	0	42.4757	0.754157	0.482324	1.56359	0.117914	0.876502
AC207655.2_FG003	0	1.21904	-0.28865	0.614359	-0.469839	0.63847	NA
AC207656.3_FG002	Auxin response factor 19 [Source:UniProtKB/TrEMBL;Acc:D9HNU6]	707.283	0.0283706	0.275054	0.103146	0.917847	0.99553
AC207728.2_FG003	Uncharacterized protein [Source:UniProtKB/TrEMBL;Acc:K7VH41]	8.51409	1.32776	0.586934	2.2622	0.0236852	0.663708
AC207733.3_FG001	0	7.54451	0.184685	0.58886	0.313632	0.753801	0.986875
AC207755.3_FG005	Uncharacterized protein [Source:UniProtKB/TrEMBL;Acc:K7TMD0]	61.1729	-0.694205	0.381646	-1.81898	0.0689151	0.814225
AC207756.3_FG001	Uncharacterized protein [Source:UniProtKB/TrEMBL;Acc:K7U291]	1.9425	0.830202	0.594242	1.39708	0.16239	NA
AC207767.2_FG001	0	1.13025	-0.280436	0.611471	-0.458625	0.646503	NA
AC207798.2_FG003	Uncharacterized protein [Source:UniProtKB/TrEMBL;Acc:K7UI73]	1.17236	-0.291732	0.611546	-0.477041	0.633333	NA
AC207803.3_FG003	Uncharacterized protein [Source:UniProtKB/TrEMBL;Acc:K7TDW6]	7.78854	0.357366	0.585556	0.610301	0.541662	0.979115
AC207814.3_FG003	0	1.79111	-0.426491	0.619405	-0.68855	0.491107	NA
AC207888.3_FG009	0	15.7411	0.407362	0.533022	0.76425	0.444718	0.973441
AC207890.3_FG002	Uncharacterized protein [Source:UniProtKB/TrEMBL;Acc:K7UVD7]	1599.15	0.139248	0.251609	0.553431	0.579969	0.97918
AC207896.4_FG003	0	1.27357	-0.311361	0.614034	-0.507074	0.612103	NA
AC208023.3_FG001	Protein transport protein SEC61 gamma subunit; Uncharacterized protein [Source:UniProtKB/TrEMBL;Acc:B6SPI4]	680.747	0.134011	0.241959	0.553859	0.579675	0.97918
AC208031.3_FG002	Putative uncharacterized protein [Source:UniProtKB/TrEMBL;Acc:B6U8R5]	2.49075	0.206692	0.607967	0.339973	0.733877	NA
AC208031.3_FG005	0	1.87799	0.498443	0.598487	0.832838	0.404936	NA
AC208082.3_FG008	0	1.73763	-0.250189	0.56567	-0.442287	0.658281	NA
AC208110.2_FG001	Putative WRKY DNA-binding domain superfamily protein [Source:UniProtKB/TrEMBL;Acc:K7U6F7]	3.04811	-0.641602	0.621193	-1.03285	0.301672	NA
AC208110.2_FG005	Uncharacterized protein [Source:UniProtKB/TrEMBL;Acc:K7TN86]	2.74578	-0.432231	0.614758	-0.703091	0.481999	NA
AC208110.2_FG006	Uncharacterized protein [Source:UniProtKB/TrEMBL;Acc:K7TS44]	52.8033	0.343916	0.502268	0.684725	0.493517	0.974724
AC208110.2_FG007	Seed specific protein Bn15D1B; Uncharacterized protein [Source:UniProtKB/TrEMBL;Acc:B6TIB8]	434.535	-0.231373	0.368478	-0.627916	0.530059	0.979014
AC208110.2_FG011	Uncharacterized protein [Source:UniProtKB/TrEMBL;Acc:K7ULK6]	9.9959	0.165035	0.586822	0.281236	0.778529	0.990444
AC208113.3_FG001	0	1.53405	-1.22406	0.583435	-2.09802	0.0359033	NA
AC208113.3_FG009	0	13.2151	0.409907	0.563063	0.727995	0.466617	0.973441
AC208122.2_FG003	Uncharacterized protein [Source:UniProtKB/TrEMBL;Acc:K7UH40]	12.2364	0.42159	0.580111	0.726741	0.467385	0.973441
AC208126.3_FG001	Uncharacterized protein [Source:UniProtKB/TrEMBL;Acc:K7V6R0]	11.286	1.35664	0.620273	2.18716	0.028731	0.677017
AC208201.3_FG001	Mitochondrial substrate carrier family protein [Source:Projected from Arabidopsis thaliana (AT5G01340) TAIR;Acc:AT5G01340]	340.757	-0.0713324	0.21351	-0.334094	0.738308	0.986568
AC208201.3_FG002	Protein phosphatase type 2-C; Uncharacterized protein [Source:UniProtKB/TrEMBL;Acc:A3F4K2]	102.049	-0.332566	0.494389	-0.67268	0.501151	0.975499
AC208201.3_FG003	0	18.2265	0.171237	0.554597	0.30876	0.757504	0.987924
AC208204.3_FG006	17.4 kDa class I heat shock protein 3 [Source:UniProtKB/TrEMBL;Acc:B6TDB5]	11068.3	-0.358314	0.504219	-0.710632	0.477312	0.973441
AC208212.3_FG001	0	2.94741	0.514339	0.600924	0.855913	0.392046	NA
AC208217.3_FG001	0	1.1191	0.0169511	0.600856	0.0282116	0.977493	NA
AC208221.3_FG002	0	3.85005	0.216071	0.591107	0.365537	0.714711	NA
AC208308.3_FG003	0	5.57834	-0.0967329	0.59516	-0.162533	0.870886	0.995438
AC208327.4_FG002	Uncharacterized protein [Source:UniProtKB/TrEMBL;Acc:K7VXG2]	1.56277	-0.0377001	0.607431	-0.0620648	0.950511	NA
AC208327.4_FG003	Glutamate-rich WD repeat-containing protein 1; Uncharacterized protein [Source:UniProtKB/TrEMBL;Acc:B4FLB4]	198.042	-0.191642	0.249959	-0.766695	0.443263	0.973441
AC208327.4_FG006	BGGP Beta-1-3-galactosyl-O-glycosyl-glycoprotein; Uncharacterized protein [Source:UniProtKB/TrEMBL;Acc:B4F8V3]	267.005	-0.501506	0.237767	-2.10923	0.0349246	0.715536
AC208337.2_FG003	0	52.7466	1.45772	0.468984	3.10824	0.00188205	0.326306
AC208341.4_FG005	Pleckstrin homology domain-containing protein 1; Uncharacterized protein [Source:UniProtKB/TrEMBL;Acc:B6T5A7]	195.933	-0.194729	0.278098	-0.700216	0.483792	0.973441
AC208341.4_FG006	Uncharacterized protein [Source:UniProtKB/TrEMBL;Acc:K7UZ25]	14.9267	0.126135	0.552335	0.228367	0.819361	0.991583
AC208341.4_FG008	Uncharacterized protein [Source:UniProtKB/TrEMBL;Acc:K7VF30]	9.41444	-0.711295	0.579816	-1.22676	0.219912	0.937338
AC208346.3_FG004	Uncharacterized protein [Source:UniProtKB/TrEMBL;Acc:C0HIE6]	323.887	-0.249698	0.235642	-1.05965	0.289304	0.95517
AC208358.3_FG005	Putative DUF566 domain containing family protein [Source:UniProtKB/TrEMBL;Acc:K7UDC0]	1.12913	0.048276	0.599833	0.0804823	0.935854	NA
AC208418.3_FG009	Uncharacterized protein [Source:UniProtKB/TrEMBL;Acc:K7UQ03]	1.10619	-0.264709	0.612683	-0.432049	0.665706	NA
AC208434.3_FG001	0	3.79442	0.91554	0.59997	1.52598	0.127016	NA
AC208436.3_FG007	0	28.5728	0.015931	0.507568	0.0313869	0.974961	0.998116
AC208440.3_FG003	0	72.5685	0.29858	0.41568	0.718292	0.472577	0.973441
AC208454.3_FG002	0	4.25407	-0.741228	0.614581	-1.20607	0.22779	NA
AC208516.2_FG008	0	1.16317	-0.265871	0.61785	-0.430317	0.666965	NA
AC208521.3_FG002	Uncharacterized protein [Source:UniProtKB/TrEMBL;Acc:K7UFD2]	1.32978	0.0366423	0.603795	0.0606866	0.951609	NA
AC208539.3_FG002	0	169.588	0.0180397	0.34772	0.05188	0.958624	0.997569
AC208559.3_FG003	Uncharacterized protein [Source:UniProtKB/TrEMBL;Acc:K7U5J9]	3.38291	0.0764811	0.60875	0.125636	0.90002	NA
AC208571.4_FG001	0	7.86809	0.0965796	0.605039	0.159625	0.873176	0.995438
AC208576.3_FG001	0	1.1312	0.153519	0.597712	0.256844	0.797299	NA
AC208579.3_FG001	Uncharacterized protein [Source:UniProtKB/TrEMBL;Acc:K7U780]	1.18703	-0.188426	0.608521	-0.309645	0.756831	NA
AC208606.3_FG007	0	3.25637	0.678545	0.599697	1.13148	0.257853	NA
AC208610.3_FG010	0	1.73118	0.566357	0.59434	0.952919	0.340631	NA
AC208663.3_FG002	0	1.08781	0.127212	0.59602	0.213436	0.830987	NA
AC208724.3_FG001	Uncharacterized protein [Source:UniProtKB/TrEMBL;Acc:K7UAF2]	5.8144	-0.235569	0.601962	-0.391336	0.695549	0.986165
AC208826.3_FG004	0	4.28994	1.46711	0.595483	2.46373	0.01375	NA
AC208860.3_FG002	Uncharacterized protein [Source:UniProtKB/TrEMBL;Acc:K7VJN4]	1.17566	-0.115479	0.604422	-0.191056	0.848482	NA
AC208892.3_FG005	0	16.3937	0.139298	0.524084	0.265793	0.790399	0.990444
AC208895.3_FG004	0	6.15952	0.773616	0.578506	1.33726	0.181136	0.923704
AC208897.3_FG003	Uncharacterized protein [Source:UniProtKB/TrEMBL;Acc:C0PFS0]	8.51054	0.622584	0.589156	1.05674	0.290631	0.95517
AC208897.3_FG004	Major facilitator superfamily protein [Source:Projected from Arabidopsis thaliana (AT5G26340) TAIR;Acc:AT5G26340]	476.175	-0.706337	0.459129	-1.53843	0.123944	0.881446
AC208905.3_FG004	Uncharacterized protein [Source:UniProtKB/TrEMBL;Acc:K7W6H1]	7.86971	-0.470985	0.589974	-0.798314	0.424688	0.973317
AC208916.3_FG003	Uncharacterized protein [Source:UniProtKB/TrEMBL;Acc:K7V4W1]	9.01319	0.644758	0.596401	1.08108	0.279661	0.95517
AC208920.3_FG001	Uncharacterized protein [Source:UniProtKB/TrEMBL;Acc:K7U3Y1]	1.56599	0.740195	0.576649	1.28362	0.199277	NA
AC208930.3_FG007	0	1.09749	0.146912	0.596668	0.246221	0.805511	NA
AC209050.3_FG003	Putative WRKY DNA-binding domain superfamily protein [Source:UniProtKB/TrEMBL;Acc:K7UYX9]	32.4911	-1.13863	0.562171	-2.02541	0.0428255	0.746924
AC209074.3_FG007	Uncharacterized protein [Source:UniProtKB/TrEMBL;Acc:K7VMT9]	1.51857	0.0816069	0.602554	0.135435	0.892268	NA
AC209080.3_FG004	0	93.255	-0.245536	0.363565	-0.675356	0.49945	0.974884
AC209169.3_FG007	0	1.57563	-0.37819	0.619812	-0.610169	0.54175	NA
AC209206.3_FG004	Uncharacterized protein [Source:UniProtKB/TrEMBL;Acc:K7TVR2]	10.9802	-0.234034	0.543241	-0.430811	0.666606	0.983588
AC209206.3_FG011	Putative argonaute family protein [Source:UniProtKB/TrEMBL;Acc:K7U605]	118.785	-0.0141883	0.367628	-0.0385943	0.969214	0.998116
AC209206.3_FG014	Putative polyphenol oxidase family protein [Source:UniProtKB/TrEMBL;Acc:K7TMU7]	1848.48	-0.398032	0.456151	-0.872587	0.382888	0.969082
AC209208.3_FG001	0	60.4181	0.485919	0.44981	1.08028	0.280019	0.95517
AC209208.3_FG003	0	5.7313	0.332621	0.595602	0.558462	0.576529	0.97918
AC209208.3_FG005	Uncharacterized protein [Source:UniProtKB/TrEMBL;Acc:C4JB28]	115.129	-0.323557	0.380742	-0.849806	0.395433	0.969925
AC209212.3_FG005	0	1.23206	0.259089	0.593887	0.43626	0.662648	NA
AC209213.4_FG002	0	10.2296	0.899544	0.617182	1.4575	0.144978	0.904981
AC209215.4_FG004	0	2.28355	0.429579	0.59896	0.717208	0.473246	NA
AC209215.4_FG006	0	1.08932	-0.193183	0.605944	-0.318813	0.749868	NA
AC209242.3_FG003	Peptidase C13 family [Source:Projected from Arabidopsis thaliana (AT1G08750) TAIR;Acc:AT1G08750]	44.8054	0.37826	0.448203	0.843948	0.398698	0.97007
AC209257.4_FG003	Uncharacterized protein [Source:UniProtKB/TrEMBL;Acc:K7VK59]	109.111	-0.296507	0.350084	-0.84696	0.397017	0.969983
AC209257.4_FG004	Uncharacterized protein [Source:UniProtKB/TrEMBL;Acc:K7UPE2]	2.51926	1.01592	0.598297	1.69802	0.0895043	NA
AC209257.4_FG006	Putative AP2/EREBP transcription factor superfamily protein [Source:UniProtKB/TrEMBL;Acc:K7V5F6]	14.4747	0.647269	0.554209	1.16792	0.242841	0.943545
AC209257.4_FG008	Uncharacterized protein [Source:UniProtKB/TrEMBL;Acc:B4FTQ0]	99.9879	-0.124901	0.295893	-0.422115	0.672941	0.98384
AC209332.3_FG011	0	1.30672	-0.312925	0.614604	-0.509148	0.610648	NA
AC209356.4_FG001	Uncharacterized protein [Source:UniProtKB/TrEMBL;Acc:K7UFE1]	1.10618	-0.279437	0.610019	-0.458079	0.646896	NA
AC209374.4_FG002	Putative uncharacterized protein [Source:UniProtKB/TrEMBL;Acc:B6TL41]	80.2201	0.276775	0.403742	0.685524	0.493013	0.974724
AC209460.3_FG002	0	18.333	0.0183681	0.557401	0.0329532	0.973712	0.998116
AC209624.2_FG001	0	20.7398	0.0354645	0.559208	0.0634192	0.949433	0.997426
AC209624.2_FG003	0	4.96382	-0.25362	0.614256	-0.41289	0.679687	NA
AC209626.2_FG013	0	9.72951	-0.690816	0.59507	-1.1609	0.245683	0.945488
AC209629.2_FG003	Uncharacterized protein [Source:UniProtKB/TrEMBL;Acc:K7V1C0]	1.15029	-0.36496	0.595898	-0.612454	0.540238	NA
AC209636.2_FG003	Uncharacterized protein [Source:UniProtKB/TrEMBL;Acc:K7VJ97]	3.23148	-0.0343677	0.601715	-0.0571162	0.954453	NA
AC209647.2_FG002	Uncharacterized protein [Source:UniProtKB/TrEMBL;Acc:K7VCG3]	1.13764	0.0907998	0.600351	0.151244	0.879783	NA
AC209651.2_FG001	Uncharacterized protein [Source:UniProtKB/TrEMBL;Acc:K7V860]	1.17054	0.0499447	0.602699	0.0828684	0.933956	NA
AC209664.3_FG002	Uncharacterized protein [Source:UniProtKB/TrEMBL;Acc:K7VCZ8]	112.106	-0.334265	0.372573	-0.897181	0.369623	0.967779
AC209697.3_FG005	Uncharacterized protein [Source:UniProtKB/TrEMBL;Acc:K7VU69]	1.12158	-0.261448	0.614276	-0.425621	0.670384	NA
AC209704.3_FG003	0	1.20623	-0.304294	0.611908	-0.497286	0.618987	NA
AC209705.3_FG004	Uncharacterized protein [Source:UniProtKB/TrEMBL;Acc:K7V9N2]	102.893	0.147026	0.399525	0.368001	0.712872	0.986165
AC209718.1_FG009	0	25.5354	0.429605	0.506568	0.84807	0.396399	0.969983
AC209723.3_FG003	0	1.46805	-0.347174	0.616849	-0.562819	0.573558	NA
AC209732.3_FG001	Uncharacterized protein [Source:UniProtKB/TrEMBL;Acc:K7UEY6]	1.38688	0.235706	0.601646	0.391769	0.695229	NA
AC209737.3_FG006	Uncharacterized protein [Source:UniProtKB/TrEMBL;Acc:K7VAT4]	1.56623	-0.153946	0.613274	-0.251023	0.801796	NA
AC209738.3_FG005	0	3.25501	-0.240254	0.61602	-0.390009	0.69653	NA
AC209739.3_FG003	0	8.04226	0.0916744	0.580616	0.157892	0.874542	0.995441
AC209768.3_FG005	0	3.45144	-0.58054	0.611224	-0.9498	0.342214	NA
AC209768.3_FG016	0	10.3811	0.0362135	0.578026	0.0626503	0.950045	0.997426
AC209778.3_FG002	Uncharacterized protein [Source:UniProtKB/TrEMBL;Acc:K7VHY5]	1.27007	-0.320507	0.613738	-0.522222	0.601516	NA
AC209780.2_FG003	0	2.38334	-0.34162	0.602301	-0.567192	0.570584	NA
AC209784.3_FG007	0	9781.14	-0.471264	0.549112	-0.858229	0.390766	0.969167
AC209784.3_FG011	0	46.6997	0.107767	0.481798	0.223677	0.823009	0.992299
AC209810.3_FG002	Uncharacterized protein [Source:UniProtKB/TrEMBL;Acc:B4F9P9]	134.216	-0.147169	0.429231	-0.342867	0.731698	0.986568
AC209819.3_FG003	Uncharacterized protein [Source:UniProtKB/TrEMBL;Acc:K7V4Y9]	2.43566	-0.259438	0.609622	-0.425572	0.67042	NA
AC209819.3_FG005	Uncharacterized protein [Source:UniProtKB/TrEMBL;Acc:K7UX80]	35.8003	-0.200688	0.527612	-0.38037	0.703671	0.986165
AC209819.3_FG007	Uncharacterized protein [Source:UniProtKB/TrEMBL;Acc:K7V194]	1.16403	-0.279599	0.613253	-0.455928	0.648442	NA
AC209819.3_FG009	Uncharacterized protein [Source:UniProtKB/TrEMBL;Acc:K7VH90]	22.7243	-0.0346481	0.493492	-0.07021	0.944027	0.996744
AC209819.3_FG010	Uncharacterized protein [Source:UniProtKB/TrEMBL;Acc:K7VH84]	1.57294	0.795979	0.596431	1.33457	0.182017	NA
AC209819.3_FG012	Putative ROP family GTPase ROP7; Putative Rop family GTPase, ROP7; Rac-like GTP-binding protein 2; Uncharacterized protein [Source:UniProtKB/TrEMBL;Acc:Q9LEC6]	91.12	-0.18493	0.343252	-0.538758	0.590054	0.97918
AC209835.4_FG004	0	2.08308	0.0869069	0.602732	0.144188	0.885352	NA
AC209845.4_FG010	0	25.4368	-0.697386	0.452084	-1.5426	0.122927	0.881446
AC209858.4_FG002	transducin family protein / WD-40 repeat family protein [Source:Projected from Arabidopsis thaliana (AT3G21540) TAIR;Acc:AT3G21540]	178.47	0.169423	0.294087	0.5761	0.564548	0.979115
AC209858.4_FG003	0	7.78821	-0.141408	0.516993	-0.27352	0.784453	0.990444
AC209858.4_FG004	Uncharacterized protein [Source:UniProtKB/TrEMBL;Acc:B4FIL7]	249.885	-0.159536	0.274774	-0.580609	0.561504	0.979115
AC209860.3_FG001	Uncharacterized protein [Source:UniProtKB/TrEMBL;Acc:K7VFU5]	1.50769	-0.135609	0.609037	-0.222661	0.823799	NA
AC209877.3_FG002	Uncharacterized protein [Source:UniProtKB/TrEMBL;Acc:K7VAR4]	36.7007	0.213573	0.503419	0.424244	0.671388	0.983588
AC209884.3_FG007	0	2.3398	-0.417339	0.604809	-0.690034	0.490173	NA
AC209898.2_FG004	0	235.27	-0.355323	0.267692	-1.32736	0.184391	0.926251
AC209946.4_FG001	Uncharacterized protein [Source:UniProtKB/TrEMBL;Acc:K7UD59]	6.26275	-0.771069	0.613044	-1.25777	0.208475	0.934814
AC209946.4_FG002	Uncharacterized protein [Source:UniProtKB/TrEMBL;Acc:K7UKV6]	2.65425	-0.0662305	0.611256	-0.108351	0.913717	NA
AC209987.4_FG002	cytochrome P450, family 77, subfamily B, polypeptide 1 [Source:Projected from Arabidopsis thaliana (AT1G11600) TAIR;Acc:AT1G11600]	93.7642	-0.231932	0.374134	-0.619917	0.535312	0.979115
AC210003.2_FG004	Peroxidase 16; Uncharacterized protein [Source:UniProtKB/TrEMBL;Acc:B4G0X5]	1347.02	-0.336309	0.335735	-1.00171	0.316483	0.959297
AC210005.3_FG002	0	1.1253	-0.27258	0.611471	-0.445777	0.655758	NA
AC210013.4_FG002	0	5.95821	-1.43516	0.623115	-2.3032	0.0212673	0.638861
AC210013.4_FG003	Cycloartenol-C-24-methyltransferase 1 [Source:UniProtKB/TrEMBL;Acc:B6UIP9]	89.7014	0.536469	0.404949	1.32478	0.185243	0.926289
AC210013.4_FG005	Isopentenyl transferase IPT5 [Source:UniProtKB/TrEMBL;Acc:B2XWS6]	3.72986	0.918577	0.609255	1.5077	0.13163	NA
AC210013.4_FG008	0	26.1516	0.6682	0.533503	1.25248	0.210397	0.934814
AC210013.4_FG009	RING/U-box superfamily protein [Source:Projected from Arabidopsis thaliana (AT3G05250) TAIR;Acc:AT3G05250]	98.0481	-0.0875209	0.330516	-0.264801	0.791163	0.990444
AC210013.4_FG011	0	136.21	-0.272092	0.311705	-0.872916	0.382709	0.969082
AC210013.4_FG012	Uncharacterized protein [Source:UniProtKB/TrEMBL;Acc:B4G0X2]	38.1479	0.0331733	0.431358	0.0769044	0.9387	0.996668
AC210013.4_FG013	Ubiquitin carboxyl-terminal hydrolase family protein [Source:Projected from Arabidopsis thaliana (AT5G62990) TAIR;Acc:AT5G62990]	16.8326	-0.141462	0.54326	-0.260395	0.794559	0.990444
AC210013.4_FG014	Uncharacterized protein [Source:UniProtKB/TrEMBL;Acc:B4FF99]	43.0829	0.0614827	0.455338	0.135026	0.892591	0.995441
AC210013.4_FG016	Putative uncharacterized protein [Source:UniProtKB/TrEMBL;Acc:B6UIG7]	58.6638	0.0486644	0.406275	0.119782	0.904656	0.99553
AC210013.4_FG017	Uncharacterized protein [Source:UniProtKB/TrEMBL;Acc:B4FZT4]	5.33683	0.159884	0.59405	0.269142	0.78782	NA
AC210013.4_FG018	Putative uncharacterized protein [Source:UniProtKB/TrEMBL;Acc:B6TZT2]	484.264	0.12857	0.327199	0.392941	0.694363	0.986165
AC210013.4_FG019	0	3441.27	-0.0154913	0.211401	-0.0732789	0.941584	0.996668
AC210023.3_FG014	0	6.55228	0.564632	0.608841	0.927388	0.353725	0.962968
AC210023.3_FG015	0	3.3807	0.234717	0.584127	0.401826	0.687812	NA
AC210027.3_FG003	0	1.33761	-0.774443	0.591046	-1.31029	0.190097	NA
AC210035.3_FG002	Uncharacterized protein [Source:UniProtKB/TrEMBL;Acc:K7TWW1]	1.33533	-0.34909	0.609049	-0.573173	0.566527	NA
AC210158.3_FG003	Uncharacterized protein [Source:UniProtKB/TrEMBL;Acc:K7VDL2]	1.16713	-0.730002	0.588511	-1.24042	0.214819	NA
AC210158.3_FG004	Uncharacterized protein [Source:UniProtKB/TrEMBL;Acc:K7V5U4]	5.47357	0.00866138	0.5895	0.0146928	0.988277	0.998873
AC210163.3_FG005	Auxin-inducible protein [Source:UniProtKB/TrEMBL;Acc:B6TEP7]	22.077	-1.85434	0.557486	-3.32626	0.00088019	0.236558
AC210168.4_FG003	0	137.017	0.352135	0.423871	0.830761	0.406109	0.972499
AC210173.4_FG002	0	26.1553	0.0758878	0.555542	0.136601	0.891346	0.995441
AC210173.4_FG005	Cytochrome P450 CYP84A33v1 [Source:UniProtKB/TrEMBL;Acc:B6SWS3]	532.477	-0.228912	0.288564	-0.793279	0.427615	0.973317
AC210193.4_FG002	Putative uncharacterized protein [Source:UniProtKB/TrEMBL;Acc:B6TLK4]	1058.54	-0.227377	0.352727	-0.644626	0.51917	0.977905
AC210199.4_FG003	Uncharacterized protein [Source:UniProtKB/TrEMBL;Acc:K7VX19]	20.8037	0.54475	0.533197	1.02167	0.306939	0.959297
AC210202.3_FG008	0	4.80383	0.591789	0.60681	0.975247	0.329438	NA
AC210204.3_FG002	Uncharacterized protein [Source:UniProtKB/TrEMBL;Acc:B4F9K2]	5121.59	-0.417889	0.276459	-1.51158	0.130641	0.892361
AC210211.3_FG006	0	1.15534	-0.290599	0.611788	-0.475	0.634787	NA
AC210280.4_FG002	Uncharacterized protein [Source:UniProtKB/TrEMBL;Acc:K7WB95]	16.415	0.331605	0.550144	0.60276	0.546668	0.979115
AC210303.3_FG001	Uncharacterized protein [Source:UniProtKB/TrEMBL;Acc:K7UN46]	6.47206	0.920881	0.605448	1.52099	0.128262	0.886453
AC210314.3_FG006	Uncharacterized protein [Source:UniProtKB/TrEMBL;Acc:B6T4E5]	210.183	-0.15015	0.331757	-0.452589	0.650845	0.982723
AC210422.3_FG009	0	2.84595	0.595862	0.600742	0.991876	0.321258	NA
AC210517.3_FG003	Uncharacterized protein [Source:UniProtKB/TrEMBL;Acc:B4FES7]	136.361	0.339796	0.360432	0.942747	0.34581	0.962058
AC210593.3_FG001	0	1.19223	0.197946	0.592939	0.333839	0.738501	NA
AC210595.3_FG004	Uncharacterized protein [Source:UniProtKB/TrEMBL;Acc:K7W895]	5.88089	0.896835	0.592864	1.51271	0.130352	0.891781
AC210596.3_FG003	Uncharacterized protein [Source:UniProtKB/TrEMBL;Acc:K7UGJ0]	1.52874	-0.376594	0.614855	-0.612492	0.540212	NA
AC210598.3_FG003	0	8.30502	0.634577	0.605646	1.04777	0.294745	0.955405
AC210616.4_FG003	Uncharacterized protein [Source:UniProtKB/TrEMBL;Acc:K7TXH3]	1.8464	-0.0342603	0.612517	-0.0559336	0.955395	NA
AC210616.4_FG005	Uncharacterized protein [Source:UniProtKB/TrEMBL;Acc:K7U164]	110.065	-0.0108851	0.434598	-0.0250463	0.980018	0.998158
AC210663.3_FG004	Uncharacterized protein [Source:UniProtKB/TrEMBL;Acc:K7TSX9]	1.53059	-0.419914	0.610441	-0.687886	0.491525	NA
AC210669.3_FG001	Uncharacterized protein [Source:UniProtKB/TrEMBL;Acc:K7USG7]	616.57	0.00548654	0.433105	0.0126679	0.989893	0.998873
AC210670.4_FG006	0	1.9002	0.564786	0.604409	0.934443	0.350076	NA
AC210727.4_FG002	Uncharacterized protein [Source:UniProtKB/TrEMBL;Acc:K7TGB2]	2.40301	1.12058	0.589047	1.90235	0.057125	NA
AC210731.3_FG002	Uncharacterized protein [Source:UniProtKB/TrEMBL;Acc:K7UMR4]	1.29026	-0.0947784	0.607447	-0.156027	0.876011	NA
AC210734.2_FG008	0	1.16374	-0.273499	0.614564	-0.44503	0.656298	NA
AC210741.4_FG008	0	1.85949	-0.214629	0.610658	-0.351471	0.725235	NA
AC210816.3_FG006	Putative uncharacterized protein [Source:UniProtKB/TrEMBL;Acc:B6TFH9]	27.2771	-0.723267	0.432254	-1.67325	0.0942787	0.845225
AC210816.3_FG007	0	1.20816	-0.261993	0.617978	-0.423952	0.671601	NA
AC210828.3_FG007	0	2.0523	0.60427	0.597765	1.01088	0.312073	NA
AC210848.3_FG004	0	16.7811	0.421549	0.562043	0.750031	0.453236	0.973441
AC210883.4_FG003	0	3.32338	-0.453521	0.591873	-0.766246	0.44353	NA
AC210892.4_FG006	0	23.6754	-0.23775	0.539425	-0.440747	0.659396	0.982895
AC210949.4_FG003	0	1.33368	-0.00297339	0.602229	-0.00493731	0.996061	NA
AC210961.3_FG005	0	3.33845	0.553578	0.605321	0.91452	0.360444	NA
AC210976.4_FG008	0	13.6025	0.432345	0.548272	0.78856	0.430369	0.973317
AC211152.4_FG007	Uncharacterized protein [Source:UniProtKB/TrEMBL;Acc:K7VAF3]	1.10663	-0.194164	0.605949	-0.32043	0.748642	NA
AC211164.5_FG003	Putative uncharacterized protein [Source:UniProtKB/TrEMBL;Acc:B6SQ42]	385.69	-0.367524	0.244919	-1.50059	0.133461	0.897442
AC211164.5_FG004	Uncharacterized protein [Source:UniProtKB/TrEMBL;Acc:B4F8B7]	36.6813	-0.227283	0.475502	-0.477986	0.63266	0.982706
AC211166.5_FG009	0	2.09214	0.121415	0.60307	0.201329	0.840442	NA
AC211175.3_FG005	Uncharacterized protein [Source:UniProtKB/TrEMBL;Acc:C4J5Y4]	119.234	-0.155387	0.339424	-0.457797	0.647098	0.982723
AC211175.3_FG006	0	4.16079	-0.55038	0.607933	-0.905331	0.36529	NA
AC211190.4_FG004	0	12.691	0.0316257	0.562541	0.0562193	0.955167	0.997569
AC211192.3_FG003	0	2.67992	0.442594	0.613541	0.721377	0.470678	NA
AC211218.4_FG002	0	1.56641	-0.190913	0.612926	-0.311479	0.755437	NA
AC211250.4_FG003	Uncharacterized protein [Source:UniProtKB/TrEMBL;Acc:K7UGV8]	1.11651	0.170819	0.595735	0.286737	0.774313	NA
AC211257.3_FG002	0	3.02104	-0.0704301	0.609853	-0.115487	0.908059	NA
AC211261.3_FG017	0	2.08413	0.885617	0.592047	1.49586	0.134691	NA
AC211276.4_FG008	Uncharacterized protein [Source:UniProtKB/TrEMBL;Acc:B8A3Q8]	167.359	-0.685293	0.334279	-2.05006	0.0403585	0.73747
AC211325.4_FG003	0	5.93762	0.327718	0.599336	0.546801	0.584516	0.97918
AC211327.4_FG005	0	12.7599	-0.0292894	0.547257	-0.0535204	0.957317	0.997569
AC211328.3_FG003	Uncharacterized protein [Source:UniProtKB/TrEMBL;Acc:K7UVV9]	3.45238	1.36366	0.597034	2.28406	0.0223681	NA
AC211349.4_FG001	Uncharacterized protein [Source:UniProtKB/TrEMBL;Acc:K7W4Q4]	28.1458	0.310373	0.497396	0.623996	0.53263	0.979014
AC211357.4_FG002	0	4.81792	1.16362	0.58865	1.97676	0.0480686	NA
AC211357.4_FG004	Peptide chain release factor 2 [Source:Projected from Arabidopsis thaliana (AT1G56350) TAIR;Acc:AT1G56350]	58.2716	-0.208698	0.437432	-0.477099	0.633291	0.982706
AC211359.2_FG002	0	1.76655	0.507407	0.601091	0.844144	0.398589	NA
AC211390.3_FG001	S-adenosyl-L-methionine-dependent methyltransferases superfamily protein [Source:Projected from Arabidopsis thaliana (AT4G18030) TAIR;Acc:AT4G18030]	41.8639	-0.474476	0.493477	-0.961496	0.336303	0.960947
AC211394.4_FG004	purple acid phosphatase 26 [Source:Projected from Arabidopsis thaliana (AT5G34850) TAIR;Acc:AT5G34850]	607.015	-0.427226	0.23953	-1.7836	0.0744889	0.823153
AC211401.4_FG003	Uncharacterized protein [Source:UniProtKB/TrEMBL;Acc:B4FEL2]	75.8924	-0.0127294	0.40017	-0.03181	0.974624	0.998116
AC211403.4_FG005	0	1.4412	-0.216253	0.616687	-0.35067	0.725836	NA
AC211411.4_FG004	0	1.43977	-0.310959	0.617484	-0.50359	0.614549	NA
AC211467.4_FG002	0	2.2019	0.0300281	0.603472	0.049759	0.960314	NA
AC211471.3_FG003	0	4.2408	0.387193	0.590628	0.655562	0.512106	NA
AC211474.3_FG006	Uncharacterized protein [Source:UniProtKB/TrEMBL;Acc:K7UYS6]	46.6136	0.259227	0.471433	0.549869	0.582409	0.97918
AC211478.3_FG004	0	1.17645	-0.189416	0.608654	-0.311205	0.755645	NA
AC211504.4_FG001	0	1.29495	0.0608297	0.600958	0.101221	0.919375	NA
AC211504.4_FG003	0	1.32066	-0.250171	0.611951	-0.408808	0.68268	NA
AC211513.3_FG002	0	1.12942	-0.29536	0.609706	-0.48443	0.628081	NA
AC211514.2_FG003	0	1.40809	-0.291417	0.607818	-0.479448	0.63162	NA
AC211532.3_FG001	Uncharacterized protein [Source:UniProtKB/TrEMBL;Acc:K7UGU3]	4.83186	1.0808	0.585965	1.84447	0.0651141	NA
AC211577.3_FG002	0	1.24153	-0.311063	0.613372	-0.507136	0.612059	NA
AC211588.3_FG002	0	3.71287	0.224474	0.590768	0.37997	0.703968	NA
AC211651.4_FG001	0	6.00443	0.782138	0.586415	1.33376	0.182282	0.924348
AC211652.4_FG001	Uncharacterized protein [Source:UniProtKB/TrEMBL;Acc:K7UQU9]	26.1944	-0.638377	0.506649	-1.26	0.20767	0.934814
AC211652.4_FG002	Uncharacterized protein [Source:UniProtKB/TrEMBL;Acc:K7TW25]	122.919	-0.318805	0.292812	-1.08877	0.276256	0.95517
AC211669.4_FG003	0	1.64813	-0.405475	0.612752	-0.661729	0.508145	NA
AC211702.2_FG002	0	1.16752	-0.226396	0.606933	-0.373016	0.709137	NA
AC211705.3_FG001	0	5.11664	-0.330496	0.602199	-0.548815	0.583132	NA
AC211737.3_FG012	0	19.4882	0.406342	0.57087	0.711794	0.476592	0.973441
AC211758.4_FG005	Uncharacterized protein [Source:UniProtKB/TrEMBL;Acc:K7UE81]	1.14262	-0.29363	0.611287	-0.480347	0.63098	NA
AC211764.3_FG010	0	2.63923	-0.211713	0.617996	-0.34258	0.731914	NA
AC211887.3_FG007	0	1.21992	-0.114783	0.605122	-0.189686	0.849555	NA
AC211891.4_FG001	0	1.76456	0.289137	0.602448	0.479938	0.631272	NA
AC211892.4_FG002	Uncharacterized protein [Source:UniProtKB/TrEMBL;Acc:B4FPZ0]	57.5691	0.0596106	0.46854	0.127226	0.898761	0.995441
AC211910.4_FG005	0	1.15049	-0.297877	0.610259	-0.488115	0.625468	NA
AC211972.4_FG003	0	1.12791	0.311141	0.592772	0.524891	0.599659	NA
AC212023.4_FG004	0	20.4606	-0.685594	0.548856	-1.24913	0.211617	0.934814
AC212035.3_FG008	0	2.06001	0.56749	0.595169	0.953494	0.34034	NA
AC212040.2_FG006	0	2.0595	0.443381	0.601405	0.737242	0.460975	NA
AC212068.4_FG005	Uncharacterized protein [Source:UniProtKB/TrEMBL;Acc:K7V490]	54.5914	0.271241	0.4708	0.576127	0.564529	0.979115
AC212103.3_FG002	0	1.12925	-0.259481	0.614713	-0.422117	0.672939	NA
AC212112.4_FG002	Uncharacterized protein [Source:UniProtKB/TrEMBL;Acc:C0HJ64]	125.347	0.268046	0.369447	0.725534	0.468124	0.973441
AC212156.4_FG008	Uncharacterized protein [Source:UniProtKB/TrEMBL;Acc:K7UP96]	1.44621	-0.0219578	0.59884	-0.0366672	0.97075	NA
AC212186.3_FG011	0	4.12716	-0.533645	0.604048	-0.883448	0.376994	NA
AC212187.4_FG001	Uncharacterized protein [Source:UniProtKB/TrEMBL;Acc:K7VDM5]	4.22728	-0.210853	0.622562	-0.338686	0.734846	NA
AC212189.3_FG003	Uncharacterized protein [Source:UniProtKB/TrEMBL;Acc:K7V5G9]	1.2928	-0.185118	0.614368	-0.301315	0.763175	NA
AC212209.2_FG010	0	2.1428	0.710381	0.598772	1.1864	0.235466	NA
AC212219.3_FG005	Uncharacterized protein [Source:UniProtKB/TrEMBL;Acc:B4FWM5]	96.2638	-0.611789	0.467528	-1.30856	0.190683	0.931059
AC212225.3_FG001	Uncharacterized protein [Source:UniProtKB/TrEMBL;Acc:K7UDN0]	1.36949	0.570277	0.594863	0.958669	0.337726	NA
AC212227.3_FG006	Uncharacterized protein [Source:UniProtKB/TrEMBL;Acc:K7URM2]	5.07051	0.0359184	0.591267	0.0607482	0.95156	NA
AC212286.3_FG007	0	1.19366	-0.217987	0.608571	-0.358195	0.720197	NA
AC212323.4_FG005	0	1.14665	-0.304879	0.608818	-0.500772	0.616531	NA
AC212323.4_FG007	0	1.42987	-0.348548	0.613033	-0.568564	0.569652	NA
AC212323.4_FG010	0	7.46328	0.835646	0.586689	1.42434	0.154347	0.908152
AC212332.2_FG003	Uncharacterized protein [Source:UniProtKB/TrEMBL;Acc:K7U4Y2]	5.1908	-0.944863	0.602349	-1.56863	0.116734	NA
AC212351.4_FG001	0	12.3956	0.589485	0.596025	0.989027	0.32265	0.959297
AC212353.4_FG004	Putative RING zinc finger domain superfamily protein; Uncharacterized protein [Source:UniProtKB/TrEMBL;Acc:C0HDQ8]	153.49	-0.39952	0.31046	-1.28686	0.198141	0.932955
AC212354.3_FG002	0	1.87648	-1.07895	0.582732	-1.85153	0.0640931	NA
AC212361.3_FG010	Uncharacterized protein [Source:UniProtKB/TrEMBL;Acc:K7USJ4]	1.26538	-0.238959	0.605785	-0.394462	0.69324	NA
AC212394.4_FG010	Uncharacterized protein [Source:UniProtKB/TrEMBL;Acc:K7UKH0]	2.0897	0.647217	0.596183	1.0856	0.277655	NA
AC212401.3_FG003	0	1.1286	-0.284398	0.610723	-0.465675	0.641448	NA
AC212449.4_FG007	0	2.62157	0.694555	0.598698	1.16011	0.246004	NA
AC212463.3_FG001	0	1.62231	0.479737	0.59256	0.809601	0.418169	NA
AC212463.3_FG009	0	1.25799	0.108388	0.594637	0.182277	0.855366	NA
AC212465.3_FG002	Uncharacterized protein [Source:UniProtKB/TrEMBL;Acc:K7UPM1]	1.4293	-0.358065	0.614362	-0.582823	0.560012	NA
AC212467.3_FG001	0	5.50788	-0.104614	0.589643	-0.177419	0.859179	0.994999
AC212565.3_FG002	Uncharacterized protein [Source:UniProtKB/TrEMBL;Acc:B6U345]	6.37603	0.548948	0.601859	0.912086	0.361723	0.965857
AC212570.3_FG006	Small nucleolar ribonucleoprotein complex subunit [Source:UniProtKB/TrEMBL;Acc:B6TSA2]	184.86	-0.0537619	0.27526	-0.195313	0.845148	0.994893
AC212574.4_FG002	Uncharacterized protein [Source:UniProtKB/TrEMBL;Acc:K7V2T3]	7.40475	0.800791	0.585153	1.36852	0.171151	0.918529
AC212575.3_FG002	Uncharacterized protein [Source:UniProtKB/TrEMBL;Acc:K7V9V1]	1.45127	-0.0117031	0.610407	-0.0191727	0.984703	NA
AC212684.3_FG012	Pentatricopeptide repeat (PPR) superfamily protein [Source:Projected from Arabidopsis thaliana (AT4G32430) TAIR;Acc:AT4G32430]	52.1685	-0.472775	0.397329	-1.18989	0.234092	0.940344
AC212709.3_FG001	0	1.70761	-0.254383	0.612117	-0.41558	0.677718	NA
AC212709.3_FG002	0	1.78164	-0.094635	0.57075	-0.165808	0.868308	NA
AC212720.3_FG006	Uncharacterized protein [Source:UniProtKB/TrEMBL;Acc:K7VA37]	6.53135	0.323758	0.60847	0.532085	0.594667	0.97918
AC212728.3_FG001	Uncharacterized protein [Source:UniProtKB/TrEMBL;Acc:C4J9R2]	23.3325	-0.0743647	0.511312	-0.145439	0.884364	0.995441
AC212754.3_FG004	0	16.8245	-0.430481	0.526674	-0.817358	0.413724	0.972499
AC212755.4_FG001	Uncharacterized protein [Source:UniProtKB/TrEMBL;Acc:K7TUV7]	1.18621	-0.285292	0.61465	-0.464153	0.642538	NA
AC212809.2_FG002	0	1.36614	-0.323073	0.618153	-0.522642	0.601223	NA
AC212827.3_FG005	Uncharacterized protein [Source:UniProtKB/TrEMBL;Acc:K7VWL2]	8.89891	-0.183501	0.604006	-0.303806	0.761275	0.988631
AC212835.3_FG001	0	6.00382	0.590853	0.609411	0.969548	0.332272	0.960206
AC212835.3_FG002	Blue copper protein [Source:UniProtKB/TrEMBL;Acc:B6TI66]	1.25941	-0.276236	0.616781	-0.447867	0.654249	NA
AC212835.3_FG007	Uncharacterized protein [Source:UniProtKB/TrEMBL;Acc:C0P6A7]	182.748	-0.435463	0.290661	-1.49818	0.134086	0.897442
AC212835.3_FG008	0	61.364	-0.0400603	0.476357	-0.0840973	0.932979	0.996464
AC212835.3_FG010	0	1.11522	0.312753	0.595001	0.525634	0.599143	NA
AC212859.3_FG007	0	599.412	-0.262977	0.216725	-1.21341	0.224972	0.937856
AC212859.3_FG008	Secondary wall NAC transcription factor 4; Uncharacterized protein [Source:UniProtKB/TrEMBL;Acc:B4FC40]	8.9561	-0.0222646	0.578927	-0.0384584	0.969322	0.998116
AC212887.3_FG005	Uncharacterized protein [Source:UniProtKB/TrEMBL;Acc:K7V172]	1.26432	-0.189055	0.574718	-0.328953	0.742191	NA
AC212898.2_FG006	0	2.33925	0.279394	0.608041	0.459499	0.645876	NA
AC212967.3_FG001	0	1.39299	0.076669	0.606564	0.126399	0.899416	NA
AC212979.2_FG006	0	1.10383	-0.111845	0.604211	-0.18511	0.853143	NA
AC213050.3_FG001	RNA-directed DNA polymerase (reverse transcriptase) [Source:Projected from Arabidopsis thaliana (AT5G04050) TAIR;Acc:AT5G04050]	42.7982	-0.0910802	0.483413	-0.188411	0.850555	0.994999
AC213050.3_FG002	Uncharacterized protein [Source:UniProtKB/TrEMBL;Acc:K7VDX5]	28.2047	0.0806628	0.514378	0.156816	0.87539	0.995441
AC213099.3_FG001	Uncharacterized protein [Source:UniProtKB/TrEMBL;Acc:B4FQP5]	118.03	0.194061	0.314593	0.616865	0.537324	0.979115
AC213099.3_FG002	Uncharacterized protein [Source:UniProtKB/TrEMBL;Acc:B4FIR6]	279.785	-0.279725	0.25083	-1.1152	0.264765	0.950417
AC213395.3_FG007	0	1.31144	0.309579	0.596477	0.519012	0.603752	NA
AC213398.3_FG007	0	4.86789	-0.0365512	0.609557	-0.0599636	0.952185	NA
AC213431.4_FG005	0	1.13042	-0.181479	0.607828	-0.29857	0.765268	NA
AC213432.2_FG004	PME/invertase inhibitor-like protein; Uncharacterized protein [Source:UniProtKB/TrEMBL;Acc:B6SIW3]	218.251	0.00153041	0.38215	0.00400474	0.996805	0.999657
AC213455.3_FG008	0	2.57717	-0.491882	0.609212	-0.807408	0.419432	NA
AC213463.3_FG002	Uncharacterized protein [Source:UniProtKB/TrEMBL;Acc:B4F7S6]	143.566	-0.539616	0.320798	-1.6821	0.0925488	0.844818
AC213463.3_FG004	0	3.44017	0.514766	0.601657	0.855581	0.39223	NA
AC213463.3_FG006	0	1.14791	0.295451	0.593083	0.498161	0.61837	NA
AC213463.3_FG007	Uncharacterized protein [Source:UniProtKB/TrEMBL;Acc:B4FVS5]	430.007	-0.151425	0.266432	-0.568344	0.569801	0.97918
AC213463.3_FG009	0	32.2336	0.461173	0.503421	0.916078	0.359626	0.965101
AC213521.3_FG005	Uncharacterized protein [Source:UniProtKB/TrEMBL;Acc:B4FF46]	70.1685	-0.287277	0.419725	-0.68444	0.493697	0.974724
AC213600.3_FG002	Uncharacterized protein [Source:UniProtKB/TrEMBL;Acc:B7ZYL8]	57.8065	0.655785	0.425914	1.53971	0.12363	0.881446
AC213612.3_FG001	Uncharacterized protein [Source:UniProtKB/TrEMBL;Acc:K7W8C5]	1.09006	-0.178416	0.608031	-0.293433	0.769191	NA
AC213612.3_FG002	Putative ribosomal protein S4 (RPS4A) family protein [Source:UniProtKB/TrEMBL;Acc:K7V8N8]	14.302	1.05536	0.578128	1.82548	0.0679292	0.814225
AC213621.5_FG002	Uncharacterized protein [Source:UniProtKB/TrEMBL;Acc:K7V561]	7.55026	0.161604	0.569474	0.283778	0.776581	0.990444
AC213621.5_FG004	Uncharacterized protein [Source:UniProtKB/TrEMBL;Acc:K7UTI5]	78.6552	-0.379471	0.377404	-1.00548	0.314667	0.959297
AC213629.3_FG005	0	1.11584	-0.272388	0.611366	-0.44554	0.65593	NA
AC213631.2_FG010	Uncharacterized protein [Source:UniProtKB/TrEMBL;Acc:K7V7W2]	2.05081	-0.348254	0.622797	-0.559178	0.57604	NA
AC213654.3_FG001	Uncharacterized protein [Source:UniProtKB/TrEMBL;Acc:B4FHZ7]	622.14	-0.390373	0.26621	-1.46641	0.142537	0.901924
AC213654.3_FG003	Uncharacterized protein [Source:UniProtKB/TrEMBL;Acc:B6U389]	227.467	-0.134435	0.30819	-0.436209	0.662685	0.983303
AC213654.3_FG004	0	64.54	0.0680289	0.478268	0.14224	0.88689	0.995441
AC213654.3_FG005	Putative uncharacterized protein [Source:UniProtKB/TrEMBL;Acc:B6U8S3]	87.0925	-0.512826	0.380054	-1.34935	0.177225	0.919154
AC213654.3_FG006	0	2.6104	0.668089	0.589785	1.13277	0.257312	NA
AC213666.3_FG003	Putative AP2/EREBP transcription factor superfamily protein [Source:UniProtKB/TrEMBL;Acc:K7U098]	2.23145	-0.340723	0.607772	-0.56061	0.575064	NA
AC213670.4_FG004	0	1.24837	-0.29828	0.614419	-0.485466	0.627346	NA
AC213693.3_FG003	0	16.296	0.746841	0.538591	1.38666	0.165546	0.913792
AC213769.3_FG001	0	14.1073	0.572525	0.575185	0.995375	0.319554	0.959297
AC213772.2_FG001	0	1.18744	0.032295	0.599753	0.0538472	0.957057	NA
AC213779.3_FG009	0	2.27978	0.656557	0.605321	1.08464	0.27808	NA
AC213834.3_FG005	Uncharacterized protein [Source:UniProtKB/TrEMBL;Acc:K7TZB3]	1.19187	-0.0256474	0.603001	-0.0425329	0.966074	NA
AC213857.4_FG003	0	1.94589	-0.075383	0.614461	-0.122682	0.902359	NA
AC213884.3_FG001	Ran-binding protein 1; Uncharacterized protein [Source:UniProtKB/TrEMBL;Acc:B6T8F4]	512.472	-0.232867	0.215243	-1.08188	0.279307	0.95517
AC213884.3_FG002	Putative MYB DNA-binding domain superfamily protein [Source:UniProtKB/TrEMBL;Acc:K7V3M2]	132.472	-0.316754	0.447453	-0.707904	0.479005	0.973441
AC213890.4_FG004	0	1.27786	0.887899	0.582296	1.52482	0.127303	NA
AC213981.3_FG001	0	4.95614	-0.691639	0.608004	-1.13756	0.255305	NA
AC214040.3_FG009	0	4.07699	0.15285	0.616643	0.247874	0.804232	NA
AC214046.4_FG005	Uncharacterized protein [Source:UniProtKB/TrEMBL;Acc:K7UNG1]	29.6957	-0.351061	0.462057	-0.75978	0.447386	0.973441
AC214050.4_FG010	Uncharacterized protein [Source:UniProtKB/TrEMBL;Acc:K7V3H2]	1.1391	-0.118014	0.603031	-0.195701	0.844844	NA
AC214051.3_FG003	0	1.19347	-1.07729	0.583239	-1.84708	0.0647349	NA
AC214119.3_FG009	Uncharacterized protein [Source:UniProtKB/TrEMBL;Acc:B4FL27]	145.12	0.221128	0.364655	0.606403	0.544247	0.979115
AC214137.3_FG003	Uncharacterized protein [Source:UniProtKB/TrEMBL;Acc:K7UBM4]	1.63042	0.0647051	0.601462	0.10758	0.914329	NA
AC214139.3_FG008	Uncharacterized protein [Source:UniProtKB/TrEMBL;Acc:K7UCV4]	1.10989	-0.287068	0.610122	-0.470508	0.637992	NA
AC214145.2_FG002	0	2.08169	-0.281819	0.623187	-0.452222	0.651109	NA
AC214146.3_FG007	0	2.91764	-0.102488	0.587266	-0.174517	0.861459	NA
AC214147.3_FG002	Uncharacterized protein [Source:UniProtKB/TrEMBL;Acc:K7U4V4]	471.679	-0.107702	0.316491	-0.340301	0.73363	0.986568
AC214227.4_FG013	0	1.1512	0.331295	0.590504	0.561038	0.574772	NA
AC214256.3_FG005	0	1.11298	0.195907	0.594694	0.329424	0.741835	NA
AC214266.3_FG002	Uncharacterized protein [Source:UniProtKB/TrEMBL;Acc:K7TKI2]	4.81125	-0.0251002	0.615723	-0.0407654	0.967483	NA
AC214267.3_FG004	0	2.73335	0.142316	0.616502	0.230844	0.817436	NA
AC214350.3_FG007	Ubiquinol-cytochrome c reductase iron-sulfur subunit [Source:UniProtKB/TrEMBL;Acc:B4F892]	2118.19	0.0225372	0.226275	0.0996007	0.920661	0.99553
AC214352.2_FG012	Uncharacterized protein [Source:UniProtKB/TrEMBL;Acc:K7V8R1]	1.18882	0.0502898	0.603429	0.0833401	0.933581	NA
AC214358.3_FG001	Uncharacterized protein [Source:UniProtKB/TrEMBL;Acc:K7UAW9]	1.74266	-1.28976	0.615593	-2.09515	0.0361577	NA
AC214359.3_FG003	0	1.13972	-0.289148	0.610632	-0.473523	0.63584	NA
AC214360.3_FG001	Uncharacterized protein [Source:UniProtKB/TrEMBL;Acc:B7ZYQ8]	773.348	-0.250914	0.515764	-0.48649	0.62662	0.981362
AC214438.3_FG002	Uncharacterized protein [Source:UniProtKB/TrEMBL;Acc:K7U248]	1.11922	0.000939736	0.603045	0.00155832	0.998757	NA
AC214448.3_FG007	Uncharacterized protein [Source:UniProtKB/TrEMBL;Acc:B4FA55]	610.555	-0.379714	0.20598	-1.84345	0.0652631	0.814225
AC214451.3_FG005	Uncharacterized protein [Source:UniProtKB/TrEMBL;Acc:K7VJJ6]	23.2712	-0.0337006	0.482539	-0.0698402	0.944321	0.996744
AC214484.3_FG003	0	1.36675	0.219723	0.591692	0.371347	0.710379	NA
AC214507.3_FG001	RNA-binding CRS1 / YhbY (CRM) domain protein [Source:Projected from Arabidopsis thaliana (AT4G13070) TAIR;Acc:AT4G13070]	9.78163	1.29614	0.563906	2.2985	0.0215334	0.642278
AC214524.3_FG002	0	14.153	0.602568	0.59581	1.01134	0.311853	0.959297
AC214524.3_FG004	0	2.36352	0.244638	0.614374	0.39819	0.69049	NA
AC214531.3_FG004	Uncharacterized protein [Source:UniProtKB/TrEMBL;Acc:K7TVK3]	6.1169	0.992511	0.58751	1.68935	0.0911517	0.843812
AC214534.3_FG010	0	22.5312	-0.0171793	0.536834	-0.0320012	0.974471	0.998116
AC214602.3_FG012	0	15.9322	0.85028	0.570329	1.49086	0.135999	0.898144
AC214635.3_FG002	Kelch motif family protein; Uncharacterized protein [Source:UniProtKB/TrEMBL;Acc:B6SWC5]	116.036	-0.208561	0.356886	-0.584391	0.558957	0.979115
AC214635.3_FG005	Uncharacterized protein [Source:UniProtKB/TrEMBL;Acc:K7TXI2]	2.18246	-0.73577	0.584217	-1.25941	0.207881	NA
AC214635.3_FG006	Uncharacterized protein [Source:UniProtKB/TrEMBL;Acc:K7UWE5]	187.261	0.00446828	0.386267	0.0115678	0.99077	0.998873
AC214640.3_FG003	Uncharacterized protein [Source:UniProtKB/TrEMBL;Acc:B4FSG7]	67.8626	-0.100011	0.375143	-0.266595	0.789781	0.990444
AC214641.2_FG002	Uncharacterized protein [Source:UniProtKB/TrEMBL;Acc:K7V7P4]	1.25709	0.132392	0.599263	0.220924	0.825151	NA
AC214648.3_FG001	Uncharacterized protein [Source:UniProtKB/TrEMBL;Acc:K7VXY0]	44.0759	-0.62636	0.500565	-1.2513	0.210823	0.934814
AC214648.3_FG003	Uncharacterized protein [Source:UniProtKB/TrEMBL;Acc:K7UY34]	1272.82	-0.308355	0.197158	-1.564	0.117818	0.876502
AC214648.3_FG005	Putative LOB domain-containing family protein [Source:UniProtKB/TrEMBL;Acc:K7V244]	1.25658	-0.131264	0.606407	-0.216462	0.828628	NA
AC214743.3_FG002	0	7.2422	0.101669	0.589541	0.172454	0.863081	0.995214
AC214753.2_FG002	Uncharacterized protein [Source:UniProtKB/TrEMBL;Acc:K7TWG1]	5.91244	0.682846	0.570752	1.1964	0.231541	0.940344
AC214771.3_FG002	0	1.53934	0.567376	0.60167	0.943002	0.34568	NA
AC214771.3_FG003	0	16.1504	-0.469919	0.561236	-0.837294	0.402428	0.970968
AC214817.3_FG004	Putative leucine-rich repeat receptor-like protein kinase family protein [Source:UniProtKB/TrEMBL;Acc:K7UKL7]	128.289	-0.280692	0.396718	-0.707537	0.479233	0.973441
AC214817.3_FG007	Uncharacterized protein [Source:UniProtKB/TrEMBL;Acc:K7UTW9]	1.11396	-0.173464	0.608579	-0.285032	0.77562	NA
AC214819.3_FG003	0	1.14304	-0.0964508	0.606196	-0.159108	0.873584	NA
AC214840.2_FG004	0	1.17913	0.404689	0.591318	0.684385	0.493732	NA
AC215178.3_FG002	0	1.11048	-0.276718	0.610952	-0.452929	0.6506	NA
AC215181.3_FG004	0	3.33442	0.22774	0.606742	0.375349	0.707401	NA
AC215195.3_FG005	0	1.55489	0.691229	0.593329	1.165	0.244019	NA
AC215198.3_FG002	Pentatricopeptide repeat (PPR) superfamily protein [Source:Projected from Arabidopsis thaliana (AT4G30700) TAIR;Acc:AT4G30700]	19.6123	-0.543155	0.583896	-0.930225	0.352255	0.962162
AC215201.3_FG003	Uncharacterized protein [Source:UniProtKB/TrEMBL;Acc:K7VIP4]	16.7573	0.471389	0.576649	0.817463	0.413664	0.972499
AC215201.3_FG005	Chloroplast protein synthesis2 [Source:UniProtKB/TrEMBL;Acc:K7US98]	146.898	0.0984991	0.368041	0.267631	0.788983	0.990444
AC215201.3_FG008	Putative HLH DNA-binding domain superfamily protein [Source:UniProtKB/TrEMBL;Acc:B6SGJ6]	49.0937	-0.214654	0.524562	-0.409206	0.682388	0.98517
AC215244.3_FG002	Uncharacterized protein [Source:UniProtKB/TrEMBL;Acc:B4G137]	890.302	-0.293829	0.183502	-1.60123	0.109326	0.865867
AC215260.3_FG001	Uncharacterized protein [Source:UniProtKB/TrEMBL;Acc:B4FVX8]	584.218	-0.0288598	0.313329	-0.0921068	0.926613	0.995647
AC215260.3_FG003	0	1.3901	-0.216324	0.615823	-0.351276	0.725381	NA
AC215260.3_FG004	Regulator of ribonuclease activity A; Uncharacterized protein [Source:UniProtKB/TrEMBL;Acc:B6SMX7]	166.531	0.321568	0.336005	0.957034	0.33855	0.961178
AC215309.3_FG001	0	6.88287	-0.68293	0.597159	-1.14363	0.252776	0.94618
AC215605.2_FG003	Uncharacterized protein [Source:UniProtKB/TrEMBL;Acc:K7W559]	1.18669	-0.282403	0.613707	-0.46016	0.645402	NA
AC215605.2_FG007	Uncharacterized protein [Source:UniProtKB/TrEMBL;Acc:K7V5M0]	2.22668	-0.153496	0.624324	-0.245859	0.805791	NA
AC215638.3_FG007	0	8.95328	0.241975	0.566172	0.427388	0.669097	0.983588
AC215639.3_FG002	Uncharacterized protein [Source:UniProtKB/TrEMBL;Acc:K7TKN8]	16.5813	-0.0258539	0.558168	-0.0463192	0.963056	0.997753
AC215690.3_FG002	Acyl-[acyl-carrier-protein] desaturase [Source:UniProtKB/TrEMBL;Acc:K7U2K6]	1292.15	-0.299674	0.206889	-1.44848	0.147484	0.905837
AC215723.3_FG001	0	6.06134	0.929687	0.611055	1.52145	0.128148	0.886205
AC215907.3_FG003	0	4.39171	-0.0899608	0.582777	-0.154366	0.877321	NA
AC216010.3_FG001	tRNA pseudouridine synthase [Source:UniProtKB/TrEMBL;Acc:C0HIQ3]	22.6031	2.40527	0.550492	4.36931	1.25e-05	0.0454609
AC216067.3_FG002	V-type proton ATPase 16 kDa proteolipid subunit [Source:UniProtKB/Swiss-Prot;Acc:Q41773]	316.267	-0.198486	0.246242	-0.806063	0.420207	0.972499
AC216070.2_FG005	0	1.22139	-0.201726	0.609441	-0.331001	0.740644	NA
AC216201.3_FG005	Uncharacterized protein [Source:UniProtKB/TrEMBL;Acc:K7U1W0]	2.54676	0.147442	0.606797	0.242984	0.808018	NA
AC216203.3_FG003	Uncharacterized protein [Source:UniProtKB/TrEMBL;Acc:K7UAJ6]	1.1475	-0.279796	0.612208	-0.457028	0.647651	NA
AC216219.3_FG006	Uncharacterized protein [Source:UniProtKB/TrEMBL;Acc:K7V5A0]	1.68136	-0.123142	0.606006	-0.203203	0.838976	NA
AC216229.3_FG002	Uncharacterized protein [Source:UniProtKB/TrEMBL;Acc:K7UJZ7]	9.32182	1.4296	0.582174	2.45562	0.0140641	0.582515
AC216242.3_FG001	0	12.1775	0.362579	0.554124	0.654328	0.512901	0.977905
AC216247.3_FG001	0	4.85621	0.567231	0.599928	0.945498	0.344405	NA
AC216247.3_FG004	Uncharacterized protein [Source:UniProtKB/TrEMBL;Acc:C4IZ60]	1.75993	0.426419	0.599639	0.711126	0.477006	NA
AC216247.3_FG005	0	6.08488	-0.293439	0.595364	-0.492873	0.622102	0.980221
AC216253.3_FG005	0	1.44331	-0.107764	0.612366	-0.17598	0.860309	NA
AC216264.3_FG001	0	33.6278	-0.102897	0.472904	-0.217584	0.827753	0.993147
AC216369.3_FG002	Putative cytochrome P450 superfamily protein [Source:UniProtKB/TrEMBL;Acc:K7TLR4]	1.92778	-0.382436	0.624559	-0.612329	NA	NA
AC216722.2_FG003	Putative AP2/EREBP transcription factor superfamily protein [Source:UniProtKB/TrEMBL;Acc:K7UUQ9]	2.62224	0.636551	0.604167	1.0536	0.292065	NA
AC216731.3_FG001	0	2.38003	-0.389911	0.593567	-0.656896	0.511248	NA
AC216734.3_FG006	Uncharacterized protein [Source:UniProtKB/TrEMBL;Acc:K7U4E7]	1.12782	-0.178938	0.609083	-0.293783	0.768924	NA
AC216793.3_FG008	Uncharacterized protein [Source:UniProtKB/TrEMBL;Acc:K7V892]	1.34474	-0.552712	0.612534	-0.902337	0.366878	NA
AC216815.3_FG004	Uncharacterized protein [Source:UniProtKB/TrEMBL;Acc:K7TZU6]	1.50673	-0.335545	0.621825	-0.539614	0.589463	NA
AC216854.3_FG003	Uncharacterized protein [Source:UniProtKB/TrEMBL;Acc:K7U5R0]	1.07213	-0.274817	0.610647	-0.450042	0.65268	NA
AC216870.3_FG005	Uncharacterized protein [Source:UniProtKB/TrEMBL;Acc:K7UNS7]	11.3285	-0.0743989	0.548096	-0.135741	0.892026	0.995441
AC216871.3_FG001	Uncharacterized protein [Source:UniProtKB/TrEMBL;Acc:K7UY26]	24.7542	-0.279057	0.50209	-0.555791	0.578354	0.97918
AC216871.3_FG004	Uncharacterized protein [Source:UniProtKB/TrEMBL;Acc:B4FZZ6]	10.7455	-0.839981	0.572381	-1.46752	0.142234	0.901805
AC216872.3_FG002	Uncharacterized protein [Source:UniProtKB/TrEMBL;Acc:K7TZC9]	1.79032	0.289965	0.595878	0.486618	0.626529	NA
AC216886.3_FG002	Uncharacterized protein [Source:UniProtKB/TrEMBL;Acc:K7VC90]	24.6063	-0.649575	0.52163	-1.24528	0.213029	0.934814
AC216886.3_FG003	Uncharacterized protein [Source:UniProtKB/TrEMBL;Acc:K7W7X5]	6.04914	0.331697	0.613997	0.540225	0.589042	0.97918
AC216891.3_FG004	0	3.0212	-1.24829	0.627462	-1.98942	0.0466549	NA
AC217043.3_FG002	Uncharacterized protein [Source:UniProtKB/TrEMBL;Acc:K7UJC5]	1.16222	-0.292394	0.611914	-0.477836	0.632767	NA
AC217046.5_FG002	0	2.40627	0.0602352	0.581874	0.103519	0.917551	NA
AC217050.4_FG001	0	115.208	-0.301508	0.320388	-0.941072	0.346668	0.962058
AC217050.4_FG004	0	134.837	0.353539	0.361697	0.977444	0.328349	0.959297
AC217050.4_FG006	14-3-3-like protein; Uncharacterized protein [Source:UniProtKB/TrEMBL;Acc:B6SRI4]	2681.71	-0.45667	0.24391	-1.87228	0.0611672	0.805495
AC217051.3_FG005	Uncharacterized protein [Source:UniProtKB/TrEMBL;Acc:K7TT36]	6.34134	0.0870105	0.608227	0.143056	0.886246	0.995441
AC217121.3_FG007	Uncharacterized protein [Source:UniProtKB/TrEMBL;Acc:C0HFX1]	63.5058	0.281641	0.387065	0.727634	0.466838	0.973441
AC217241.3_FG004	Uncharacterized protein [Source:UniProtKB/TrEMBL;Acc:K7UM56]	5.88452	0.151669	0.597381	0.25389	0.799581	0.990444
AC217252.3_FG005	0	2.18347	-0.0970911	0.619813	-0.156646	0.875524	NA
AC217263.3_FG007	0	1.4725	0.277396	0.598637	0.46338	0.643092	NA
AC217264.3_FG005	0	261.35	-0.141243	0.351574	-0.401746	0.687871	0.985991
AC217270.3_FG003	Uncharacterized protein [Source:UniProtKB/TrEMBL;Acc:K7UU15]	1.90657	-0.266456	0.619179	-0.430338	0.66695	NA
AC217270.3_FG004	Uncharacterized protein [Source:UniProtKB/TrEMBL;Acc:K7TYX3]	1.90596	-0.41829	0.619014	-0.675736	0.499208	NA
AC217271.3_FG001	Uncharacterized protein [Source:UniProtKB/TrEMBL;Acc:B4FWI8]	37.1225	-0.192311	0.445659	-0.43152	0.66609	0.983588
AC217271.3_FG002	Uncharacterized protein [Source:UniProtKB/TrEMBL;Acc:K7U6Y4]	289.612	0.201305	0.287184	0.700962	0.483326	0.973441
AC217293.3_FG005	0	1.38543	0.464387	0.595029	0.780444	0.435129	NA
AC217293.3_FG007	Uncharacterized protein [Source:UniProtKB/TrEMBL;Acc:C0HF82]	1.65556	0.238545	0.609531	0.391358	0.695532	NA
AC217300.3_FG004	Protein kinase superfamily protein [Source:Projected from Arabidopsis thaliana (AT3G26940) TAIR;Acc:AT3G26940]	10.0352	0.638075	0.569492	1.12043	0.262531	0.947996
AC217300.3_FG005	Uncharacterized protein [Source:UniProtKB/TrEMBL;Acc:B4G1Q5]	78.7001	-0.0839622	0.365311	-0.229838	0.818218	0.991583
AC217311.3_FG001	0	4.58889	-0.44151	0.593596	-0.743789	0.457004	NA
AC217313.3_FG001	0	1.19308	1.03639	0.585473	1.77017	0.0766993	NA
AC217358.3_FG003	diphthamide synthesis DPH2 family protein [Source:Projected from Arabidopsis thaliana (AT3G59630) TAIR;Acc:AT3G59630]	23.9726	-0.283932	0.530948	-0.534764	0.592813	0.97918
AC217358.3_FG005	Mitochondrial prohibitin complex protein 2; Uncharacterized protein [Source:UniProtKB/TrEMBL;Acc:B4FMS7]	1914.27	-0.318745	0.221279	-1.44047	0.149736	0.908152
AC217358.3_FG007	Putative uncharacterized protein [Source:UniProtKB/TrEMBL;Acc:B6UHC9]	117.031	1.36269	0.617249	2.20769	0.0272659	0.673262
AC217358.3_FG008	0	1.80836	0.539661	0.583741	0.924486	0.355233	NA
AC217358.3_FG009	0	3.19337	-0.609665	0.600753	-1.01483	0.310185	NA
AC217358.3_FG010	Uncharacterized protein [Source:UniProtKB/TrEMBL;Acc:B4FLF4]	7.12191	0.59639	0.59003	1.01078	0.312122	0.959297
AC217358.3_FG011	translocation protein-related [Source:Projected from Arabidopsis thaliana (AT3G20920) TAIR;Acc:AT3G20920]	520.017	0.453077	0.253904	1.78445	0.0743511	0.823153
AC217370.3_FG003	0	1.29557	0.484739	0.588476	0.823718	0.4101	NA
AC217374.3_FG001	Uncharacterized protein [Source:UniProtKB/TrEMBL;Acc:B4FNS4]	3.37135	0.266823	0.60127	0.443766	0.657212	NA
AC217401.3_FG001	Non-cyanogenic beta-glucosidase [Source:UniProtKB/TrEMBL;Acc:B6U498]	30.8074	-0.196134	0.497177	-0.394495	0.693215	0.986165
AC217401.3_FG002	Beta-glucosidase [Source:UniProtKB/TrEMBL;Acc:B6TW65]	231.716	0.497857	0.238181	2.09024	0.036596	0.721381
AC217401.3_FG003	Uncharacterized protein [Source:UniProtKB/TrEMBL;Acc:C4J1V0]	253.515	-0.291922	0.28668	-1.01828	0.308543	0.959297
AC217415.3_FG004	0	530.881	0.048374	0.403847	0.119783	0.904655	0.99553
AC217499.3_FG001	Integral membrane protein; Uncharacterized protein [Source:UniProtKB/TrEMBL;Acc:B4F879]	467.318	-0.13959	0.235829	-0.591911	0.55391	0.979115
AC217499.3_FG002	0	4.2056	-0.144432	0.586112	-0.246423	0.805355	NA
AC217499.3_FG003	Putative peptidase C48 domain family protein [Source:UniProtKB/TrEMBL;Acc:K7TWJ4]	46.477	-0.471736	0.477631	-0.987657	0.323321	0.959297
AC217550.3_FG006	0	1.16454	-0.292174	0.611607	-0.477716	0.632852	NA
AC217553.3_FG001	0	5.32405	0.397522	0.595358	0.667701	0.504324	NA
AC217553.3_FG008	0	5.12262	0.0905518	0.59668	0.151759	0.879377	NA
AC217556.3_FG003	0	84.6347	0.468663	0.438853	1.06793	0.285553	0.95517
AC217561.3_FG003	Uncharacterized protein [Source:UniProtKB/TrEMBL;Acc:K7U035]	1.64581	-0.34131	0.623469	-0.547438	0.584078	NA
AC217665.3_FG005	Uncharacterized protein [Source:UniProtKB/TrEMBL;Acc:B4FDW0]	115.632	0.704278	0.386569	1.82187	0.0684746	0.814225
AC217811.3_FG002	Uncharacterized protein [Source:UniProtKB/TrEMBL;Acc:K7UFK0]	3.18869	-0.0147721	0.575512	-0.0256678	0.979522	NA
AC217811.3_FG003	Uncharacterized protein [Source:UniProtKB/TrEMBL;Acc:K7U4Y5]	12.755	-0.701583	0.559005	-1.25506	0.209458	0.934814
AC217814.2_FG006	0	3.15298	-0.10757	0.614758	-0.174979	0.861096	NA
AC217840.3_FG001	FUNCTIONS IN: molecular_function unknown; INVOLVED IN: biological_process unknown; LOCATED IN: chloroplast; CONTAINS InterPro DOMAIN/s: Domain of unknown function DUF1990 (InterPro:IPR018960); Has 259 Blast hits to 259 proteins in 120 species: Archa /.../ Bacteria - 197; Metazoa - 0; Fungi - 0; Plants - 57; Viruses - 0; Other Eukaryotes - 5 (source: NCBI BLink). [Source:Projected from Arabidopsis…	264.688	-0.0912928	0.297646	-0.306716	0.759059	0.988336
AC217841.3_FG001	0	2.0116	0.344722	0.597106	0.577322	0.563722	NA
AC217842.3_FG001	Uncharacterized protein [Source:UniProtKB/TrEMBL;Acc:B4FW82]	381.081	-0.650717	0.218186	-2.9824	0.00286001	0.37256
AC217887.3_FG003	Putative RING zinc finger domain superfamily protein [Source:UniProtKB/TrEMBL;Acc:K7VHI6]	4.1565	0.27789	0.587597	0.472927	0.636265	NA
AC217887.3_FG004	Glucan endo-1,3-beta-glucosidase 5; Putative O-Glycosyl hydrolase superfamily protein [Source:UniProtKB/TrEMBL;Acc:B6SWD3]	28.5896	-0.427192	0.542025	-0.788141	0.430614	0.973317
AC217887.3_FG005	Uncharacterized protein [Source:UniProtKB/TrEMBL;Acc:K7VKY1]	261.813	-0.467788	0.25971	-1.8012	0.0716721	0.819838
AC217889.3_FG002	Uncharacterized protein [Source:UniProtKB/TrEMBL;Acc:K7VAZ6]	9.96563	1.6887	0.564595	2.991	0.00278068	0.369263
AC217901.3_FG004	Uncharacterized protein [Source:UniProtKB/TrEMBL;Acc:K7UX89]	3.2965	-1.27717	0.591401	-2.15957	0.0308063	NA
AC217910.3_FG001	Metal ion binding protein [Source:UniProtKB/TrEMBL;Acc:B6SL50]	25.4339	0.334493	0.506682	0.660164	0.509149	0.976684
AC217910.3_FG004	Putative uncharacterized protein [Source:UniProtKB/TrEMBL;Acc:B6TDU2]	3.48225	-0.280681	0.606089	-0.463101	0.643292	NA
AC217941.2_FG002	0	1.92599	0.352792	0.598478	0.589481	0.555539	NA
AC217946.3_FG005	0	2.56591	-0.211578	0.604567	-0.349966	NA	NA
AC217947.4_FG002	NADPH--cytochrome P450 reductase [Source:UniProtKB/TrEMBL;Acc:K7TVP4]	316.531	-0.151489	0.284469	-0.532535	0.594356	0.97918
AC217959.3_FG001	Uncharacterized protein [Source:UniProtKB/TrEMBL;Acc:K7UJA0]	1.46772	-2.0764	0.597314	-3.47624	0.000508506	NA
AC217962.3_FG005	Uncharacterized protein [Source:UniProtKB/TrEMBL;Acc:C0HGA0]	93.794	0.239392	0.400494	0.597743	0.550012	0.979115
AC217965.2_FG012	Tha8; Thylakoid assembly8 [Source:UniProtKB/TrEMBL;Acc:Q6QPM6]	52.5284	-0.421694	0.394086	-1.07005	0.284595	0.95517
AC217966.3_FG007	0	5.22854	0.00558914	0.588319	0.00950019	0.99242	NA
AC217972.3_FG010	0	1.10275	-0.271285	0.611992	-0.443282	0.657562	NA
AC217975.3_FG001	Uncharacterized protein [Source:UniProtKB/TrEMBL;Acc:B4F9P5]	22.3891	0.20348	0.556191	0.365845	0.714481	0.986165
AC217977.3_FG001	0	4.93227	0.138184	0.598888	0.230734	0.817522	NA
AC217977.3_FG003	Protein aq_1857 [Source:UniProtKB/TrEMBL;Acc:B6TY62]	67.8491	0.737558	0.378655	1.94784	0.0514343	0.771909
AC218002.3_FG001	Uncharacterized protein [Source:UniProtKB/TrEMBL;Acc:K7UI39]	1.52231	0.616536	0.589045	1.04667	0.295251	NA
AC218005.3_FG003	0	1.22916	-0.0107856	0.600031	-0.017975	0.985659	NA
AC218035.3_FG001	Uncharacterized protein [Source:UniProtKB/TrEMBL;Acc:K7UZL3]	31.5028	0.119737	0.492529	0.243107	0.807923	0.990923
AC218035.3_FG004	Uncharacterized protein [Source:UniProtKB/TrEMBL;Acc:K7VFL1]	40.2652	-0.000392725	0.423173	-0.000928048	0.99926	0.99991
AC218092.3_FG003	0	1.50085	-0.0916155	0.610202	-0.15014	0.880655	NA
AC218093.3_FG005	0	8.44653	0.519548	0.608663	0.853589	0.393333	0.969753
AC218457.2_FG008	Uncharacterized protein [Source:UniProtKB/TrEMBL;Acc:K7VAJ2]	1.13596	-0.281281	0.61245	-0.459271	0.646039	NA
AC218457.2_FG013	Uncharacterized protein [Source:UniProtKB/TrEMBL;Acc:K7UYP9]	76.1233	0.217096	0.445686	0.487105	0.626184	0.981156
AC218900.3_FG001	Gibberellin receptor GID1L2 [Source:UniProtKB/TrEMBL;Acc:B6TC25]	69.1696	0.134624	0.359537	0.374436	0.70808	0.986165
AC218932.3_FG009	Uncharacterized protein [Source:UniProtKB/TrEMBL;Acc:K7TWX3]	1.15013	-0.258369	0.614962	-0.420138	0.674384	NA
AC218957.3_FG003	Uncharacterized protein [Source:UniProtKB/TrEMBL;Acc:K7UUQ8]	2.46215	-0.509596	0.607498	-0.838845	NA	NA
AC218972.3_FG001	Uncharacterized protein [Source:UniProtKB/TrEMBL;Acc:K7VBJ9]	82.4379	0.136837	0.390767	0.350175	0.726207	0.986568
AC218972.3_FG002	Uncharacterized protein [Source:UniProtKB/TrEMBL;Acc:C4IZN2]	13.5899	-0.676335	0.550174	-1.22931	0.218955	0.937338
AC218972.3_FG004	Putative leucine-rich repeat receptor-like protein kinase family protein; Uncharacterized protein [Source:UniProtKB/TrEMBL;Acc:B4F8Z2]	192.682	-0.166046	0.395219	-0.420137	0.674385	0.98384
AC218972.3_FG007	Uncharacterized protein [Source:UniProtKB/TrEMBL;Acc:K7VBK9]	3.41133	-2.12882	0.598215	-3.55862	0.000372804	NA
AC218998.2_FG001	Putative cytochrome P450 superfamily protein [Source:UniProtKB/TrEMBL;Acc:K7UPP0]	1.28014	-0.138659	0.60728	-0.228329	0.819391	NA
AC218998.2_FG003	Pentatricopeptide repeat (PPR-like) superfamily protein [Source:Projected from Arabidopsis thaliana (AT4G19890) TAIR;Acc:AT4G19890]	11.2851	-0.0801856	0.570992	-0.140432	0.888319	0.995441
AC218998.2_FG007	Uncharacterized protein [Source:UniProtKB/TrEMBL;Acc:K7TUV0]	98.0707	0.746022	0.352508	2.11633	0.034317	0.710667
AC218998.2_FG011	Uncharacterized protein [Source:UniProtKB/TrEMBL;Acc:K7TR87]	1.16787	-0.287158	0.612573	-0.468774	0.639232	NA
AC219006.2_FG006	Organic anion transporter; Uncharacterized protein [Source:UniProtKB/TrEMBL;Acc:B6UH66]	23.4287	-0.317522	0.480635	-0.660629	0.50885	0.976684
AC219006.2_FG007	DNA repair (Rad51) family protein [Source:Projected from Arabidopsis thaliana (AT2G28560) TAIR;Acc:AT2G28560]	5.10141	0.866219	0.615396	1.40758	0.159255	NA
AC219020.4_FG001	Uncharacterized protein [Source:UniProtKB/TrEMBL;Acc:K7VF78]	2.0987	-0.401941	0.626806	-0.641252	0.521359	NA
AC219020.4_FG002	Putative MYB DNA-binding domain superfamily protein [Source:UniProtKB/TrEMBL;Acc:K7UG35]	4.93888	0.379824	0.608525	0.624172	0.532514	NA
AC219043.3_FG003	0	2.75895	0.505377	0.601875	0.83967	0.401093	NA
AC219061.2_FG007	Uncharacterized protein [Source:UniProtKB/TrEMBL;Acc:B6SL01]	154.998	-0.236303	0.268026	-0.881644	0.377969	0.969082
AC219156.3_FG002	Uncharacterized protein [Source:UniProtKB/TrEMBL;Acc:K7URJ3]	3.64734	0.917548	0.601651	1.52505	0.127246	NA
AC219159.3_FG001	0	1.1151	-0.270866	0.612509	-0.442224	0.658327	NA
AC219190.3_FG002	expansin A20 [Source:Projected from Arabidopsis thaliana (AT4G38210) TAIR;Acc:AT4G38210]	22.1274	0.316043	0.509041	0.620861	0.534691	0.979115
AC220924.2_FG004	Uncharacterized protein [Source:UniProtKB/TrEMBL;Acc:K7V8A4]	1.44628	-0.218991	0.59049	-0.370864	0.710739	NA
AC220927.3_FG001	0	31.0812	-0.409057	0.522042	-0.783571	0.433292	0.973317
AC220927.3_FG007	Uncharacterized protein [Source:UniProtKB/TrEMBL;Acc:C4J0Z5]	1010.8	-0.326287	0.459423	-0.710211	0.477573	0.973441
AC220970.4_FG001	0	1.21208	-0.0399622	0.605645	-0.0659828	0.947391	NA
AC220970.4_FG002	Putative uncharacterized protein [Source:UniProtKB/TrEMBL;Acc:B6SKK7]	2.66508	-0.341818	0.581053	-0.588273	0.556349	NA
AC220972.3_FG001	Uncharacterized protein [Source:UniProtKB/TrEMBL;Acc:B4FRY7]	32.3258	-0.353947	0.450029	-0.786498	0.431576	0.973317
AC220972.3_FG002	0	5.71206	0.326497	0.618443	0.527934	0.597545	0.97918
AC225127.3_FG003	Anther specific protein (Ltp-like protein); LIM1 protein; Uncharacterized protein [Source:UniProtKB/TrEMBL;Acc:Q9SBW9]	13.0895	-0.758735	0.575152	-1.31919	0.187105	0.928018
AC225147.4_FG002	40S ribosomal protein S23; Uncharacterized protein [Source:UniProtKB/TrEMBL;Acc:B4FBY5]	499.301	-0.0971201	0.205757	-0.472014	0.636917	0.982706
AC225147.4_FG003	ALFIN-like transcription factor; PHD finger protein; Uncharacterized protein [Source:UniProtKB/TrEMBL;Acc:B4FCH3]	458.175	-0.152495	0.284277	-0.536431	0.591661	0.97918
AC225173.3_FG002	Uncharacterized protein [Source:UniProtKB/TrEMBL;Acc:K7UEJ3]	2.85724	0.671289	0.61157	1.09765	0.272358	NA
AC225176.2_FG003	Uncharacterized protein [Source:UniProtKB/TrEMBL;Acc:K7TL00]	114.806	-0.091642	0.341196	-0.268591	0.788245	0.990444
AC225179.3_FG003	0	1.60791	-0.0844712	0.608744	-0.138763	0.889637	NA
AC225185.3_FG004	Uncharacterized protein [Source:UniProtKB/TrEMBL;Acc:C4J1T9]	165.779	0.752047	0.292257	2.57323	0.0100753	0.55084
AC225191.2_FG002	Uncharacterized protein [Source:UniProtKB/TrEMBL;Acc:K7UJK0]	1.10777	0.0676729	0.580161	0.116645	0.907141	NA
AC225193.3_FG003	Uncharacterized protein [Source:UniProtKB/TrEMBL;Acc:K7VXT0]	394.497	0.0196604	0.24622	0.0798488	0.936358	0.996668
AC225193.3_FG004	Uncharacterized protein [Source:UniProtKB/TrEMBL;Acc:K7VK22]	107.819	-0.108814	0.259396	-0.419489	0.674858	0.98384
AC225205.3_FG003	Phosphatidylinositol 3-and 4-kinase family-like [Source:UniProtKB/TrEMBL;Acc:A5GXS2]	662.687	-0.356764	0.236691	-1.5073	0.131733	0.893974
AC225308.2_FG005	Uncharacterized protein [Source:UniProtKB/TrEMBL;Acc:B7ZYA4]	1.42284	-0.0735441	0.602733	-0.122018	0.902885	NA
AC225309.2_FG003	0	1.52026	-0.153327	0.607315	-0.252468	0.80068	NA
AC225346.3_FG001	Uncharacterized protein [Source:UniProtKB/TrEMBL;Acc:K7VXL6]	124.958	-0.476288	0.361147	-1.31882	0.187229	0.928018
AC225354.2_FG004	Uncharacterized protein [Source:UniProtKB/TrEMBL;Acc:K7U299]	70.0038	-0.00847802	0.330589	-0.0256452	0.97954	0.998122
AC225359.3_FG006	Uncharacterized protein [Source:UniProtKB/TrEMBL;Acc:C0PMP9]	2.76842	-0.150155	0.611252	-0.245652	0.805951	NA
AC225363.3_FG004	Uncharacterized protein [Source:UniProtKB/TrEMBL;Acc:K7TSV6]	21.7533	-0.20792	0.503565	-0.412895	0.679683	0.984879
AC225555.3_FG005	0	4.33935	1.27905	0.615355	2.07856	0.0376576	NA
AC225564.3_FG003	0	2.17995	-0.10544	0.602033	-0.17514	0.86097	NA
AC225566.2_FG009	0	1.54939	-0.331101	0.622468	-0.531916	0.594784	NA
AC225716.2_FG003	Uncharacterized protein [Source:UniProtKB/TrEMBL;Acc:K7VC84]	1.95443	0.299558	0.608606	0.492204	0.622575	NA
AC225716.2_FG006	Uncharacterized protein [Source:UniProtKB/TrEMBL;Acc:K7W7X1]	2.17771	0.0263714	0.613998	0.0429503	0.965741	NA
AC225718.2_FG004	0	5.39657	-0.527078	0.588085	-0.896261	0.370114	0.967779
AC225718.2_FG006	EF-hand Ca2+-binding protein CCD1 [Source:UniProtKB/TrEMBL;Acc:B6U0W1]	387.951	-0.376871	0.454779	-0.828689	0.40728	0.972499
AC225718.2_FG009	Putative uncharacterized protein [Source:UniProtKB/TrEMBL;Acc:B6T9Q3]	411.008	-0.435311	0.349864	-1.24423	0.213415	0.934814
AC225790.2_FG003	0	18.7628	0.164239	0.516771	0.317818	0.750623	0.986568
AC226199.2_FG002	0	4.81648	-0.954991	0.606551	-1.57446	0.115381	NA
AC226225.1_FG008	0	1.32146	0.108556	0.601268	0.180545	0.856725	NA
AC226227.2_FG003	Leucine-rich repeat (LRR) family protein [Source:UniProtKB/TrEMBL;Acc:K7U511]	13.1324	-0.273612	0.54722	-0.500004	0.617072	0.979869
AC226227.2_FG004	Putative PHD-finger domain containing protein family [Source:UniProtKB/TrEMBL;Acc:K7TUQ5]	4.44941	-0.107276	0.588486	-0.182292	0.855353	NA
AC226227.2_FG005	Uncharacterized protein [Source:UniProtKB/TrEMBL;Acc:B4FAJ1]	75.0311	-0.316593	0.391502	-0.808662	0.418709	0.972499
AC226230.2_FG001	Uncharacterized protein [Source:UniProtKB/TrEMBL;Acc:C4J0D7]	353.382	0.203775	0.28427	0.716835	0.473476	0.973441
AC226231.2_FG002	0	1.11468	-0.284184	0.610183	-0.465735	0.641405	NA
AC226235.2_FG002	Uncharacterized protein [Source:UniProtKB/TrEMBL;Acc:B4FYT4]	243.872	0.649206	0.299295	2.16912	0.0300737	0.686799
AC226235.2_FG003	Uncharacterized protein [Source:UniProtKB/TrEMBL;Acc:B4FBF9]	51.1728	-0.390712	0.377617	-1.03468	0.30082	0.957636
AC226248.1_FG002	Uncharacterized protein [Source:UniProtKB/TrEMBL;Acc:B8A082]	117.88	-0.210727	0.309096	-0.681752	0.495396	0.974724
AC226368.2_FG006	Transferase, transferring glycosyl groups [Source:UniProtKB/TrEMBL;Acc:B6SP46]	157.097	-0.593938	0.257079	-2.31033	0.0208698	0.638408
AC226373.2_FG009	Uncharacterized protein [Source:UniProtKB/TrEMBL;Acc:K7VKY2]	1.45698	-0.292555	0.620309	-0.471628	0.637192	NA
AC226373.2_FG010	Uncharacterized protein [Source:UniProtKB/TrEMBL;Acc:K7UQ24]	66.033	0.27623	0.393309	0.702323	0.482478	0.973441
AC226545.2_FG003	0	7.57958	-0.163026	0.575144	-0.283452	0.77683	0.990444
AC226552.2_FG001	Uncharacterized protein [Source:UniProtKB/TrEMBL;Acc:K7UEA4]	3.14711	0.921382	0.599568	1.53674	0.124356	NA
AC226552.2_FG002	Uncharacterized protein [Source:UniProtKB/TrEMBL;Acc:K7UQL0]	1.27206	-0.321356	0.612664	-0.524523	0.599915	NA
AC226606.2_FG006	0	3.74509	-0.0497416	0.566633	-0.0877846	0.930048	NA
AC226723.2_FG001	Malic enzyme [Source:UniProtKB/TrEMBL;Acc:K7VEL1]	1.17815	-0.296339	0.610871	-0.485109	0.627599	NA
AC226736.2_FG002	Uncharacterized protein [Source:UniProtKB/TrEMBL;Acc:K7VXS3]	1.64909	-0.210985	0.61502	-0.343053	0.731558	NA
AC229873.1_FG003	0	1.19597	0.551379	0.59341	0.929169	0.352801	NA
AC229875.1_FG002	0	2.20655	0.571162	0.599693	0.952424	0.340882	NA
AC229978.2_FG002	0	44.4066	0.046791	0.469163	0.0997329	0.920556	0.99553
AC229993.1_FG009	0	4.52548	-0.476529	0.598236	-0.796558	0.425708	NA
AC230011.2_FG002	Rust resistance protein rp3-1 [Source:UniProtKB/TrEMBL;Acc:Q6PW75]	20.1974	0.929607	0.568847	1.6342	0.102218	0.858117
AC230013.2_FG002	Peroxidase superfamily protein [Source:Projected from Arabidopsis thaliana (AT2G34060) TAIR;Acc:AT2G34060]	127.577	-0.311843	0.344157	-0.906107	0.364879	0.966749
AC230013.2_FG007	60S ribosomal protein L18a [Source:UniProtKB/TrEMBL;Acc:B4FU90]	1907.95	-0.29278	0.208599	-1.40355	0.160452	0.91087
AC230020.1_FG002	0	1.17283	-0.104932	0.606496	-0.173014	0.86264	NA
AC230020.1_FG006	0	1.95942	1.03038	0.588105	1.75204	0.0797675	NA
AC230023.2_FG006	0	4.0498	-0.635632	0.626736	-1.01419	0.31049	NA
AC231180.2_FG001	Uncharacterized protein [Source:UniProtKB/TrEMBL;Acc:K7V1P5]	42.6159	0.461231	0.498118	0.925947	0.354474	0.962968
AC231180.2_FG006	Uncharacterized protein [Source:UniProtKB/TrEMBL;Acc:K7UTT2]	294.955	-0.148085	0.313413	-0.472494	0.636574	0.982706
AC231183.1_FG002	0	2.0451	0.737066	0.599973	1.2285	0.21926	NA
AC231226.2_FG007	Uncharacterized protein [Source:UniProtKB/TrEMBL;Acc:K7TVW2]	12.8782	-0.299722	0.57392	-0.522236	0.601506	0.979499
AC231409.1_FG001	Uncharacterized protein [Source:UniProtKB/TrEMBL;Acc:K7TVY6]	1.33228	-0.33455	0.613758	-0.545084	0.585696	NA
AC231411.1_FG011	Uncharacterized protein [Source:UniProtKB/TrEMBL;Acc:K7UW86]	196.079	-0.256934	0.410989	-0.625159	0.531867	0.979014
AC231425.1_FG006	0	1.22446	-0.311692	0.611679	-0.509568	0.610354	NA
AC231431.1_FG008	Uncharacterized protein [Source:UniProtKB/TrEMBL;Acc:K7W1W4]	2.27523	0.0429125	0.614162	0.0698717	0.944296	NA
[truncated: 31,669 more rows]

## Sheet: SIF4
	Annotation	baseMean	log2FoldChange	lfcSE	stat	pvalue	padj
[truncated: 28 more rows]

[truncated: 14 more sheets: SIF5, SIF6, SIF7, SIF8, SIF9, SIF10, SIF11, SIF12, SIF13, SIF14, SIF15, SIF16, SIF17, SIF18]
