# Supplementary material for: Use of Dual RNA-seq for Systems Biology Analysis of Zea mays and Aspergillus flavus Interaction
Source: Front Microbiol. 2020 Jun 3;11:853. doi: 10.3389/fmicb.2020.00853 (PMC7285840; doi:10.3389/fmicb.2020.00853)
Supplement: TABLE S1 — (A,B) DESeq2 outputs for all the stages of infection (1 to 18). Differentially expressed genes found in Zea mays after using DESeq2. [file Data_Sheet_1.zip › Supplemental Table 2.xlsx]

## Sheet: Supplemental Table 2
Kegg Pathway	SI8	SI9	SI10	SI11	SI12	SI13	SI14	SI15	SI16	SI17	SI18
afv00010 Glycolysis / Gluconeogenesis	0.570925	0.0793675	0.106884	0.000288899	0.00264993	0.0171209	5.38e-06	0.000481413	0.0175674	0.0324614	0.252288
afv00020 Citrate cycle (TCA cycle)	0.153779	0.0221301	0.323552	0.0396715	0.164433	0.498119	0.623959	0.853809	0.883245	0.948145	0.953933
afv00030 Pentose phosphate pathway	0.4395	0.165557	0.127048	0.00248788	0.00484191	0.0630065	8.4e-07	0.000442197	0.0030181	0.0019106	0.0427921
afv00040 Pentose and glucuronate interconversions	0.525457	0.103942	0.276344	0.0150776	0.0482541	0.0260455	0.0253934	0.0523599	0.125688	0.361036	0.81988
afv00051 Fructose and mannose metabolism	0.538586	0.237851	0.330922	0.0141112	0.0469285	0.0441503	1.88e-05	0.00268918	0.00742049	0.0322566	0.264602
afv00052 Galactose metabolism	0.476689	0.103436	0.287864	0.00139375	0.09561	0.00196646	5.38e-06	0.0037699	0.0175674	0.116314	0.284745
afv00061 Fatty acid biosynthesis	0.379855	0.217423	0.135245	0.00283402	0.0962135	0.0108795	0.00310122	0.0466907	0.0724033	0.121174	0.341133
afv00062 Fatty acid elongation	0.153779	0.270339	0.276344	0.0280481	0.0134191	0.0908298	0.0341057	0.200753	0.26346	0.261865	0.432258
afv00071 Fatty acid degradation	0.464117	0.237851	0.625642	0.224711	0.106944	0.314316	0.42541	0.316046	0.54481	0.66864	0.866037
afv00100 Steroid biosynthesis	0.538586	0.439017	0.352729	0.00968252	0.412894	0.050131	0.000659133	0.0151405	0.0589033	0.0370102	0.114313
afv00130 Ubiquinone and other terpenoid-quinone biosynthesis	0.475597	0.687281	0.711885	0.499916	0.789581	0.870754	0.999987	0.91451	0.883245	0.958826	0.953933
afv00190 Oxidative phosphorylation	0.0798845	0.0038346	3.75e-06	1.7e-12	1e-08	4.74e-07	2.31e-10	0.00031475	0.00742049	0.00352121	0.0439936
afv00230 Purine metabolism	0.457506	0.15747	0.113778	0.000129051	0.00484191	1.67e-05	3.24e-10	9.98e-08	1.88e-06	3.29e-09	7.42e-07
afv00240 Pyrimidine metabolism	0.464117	0.165557	0.125566	9.58e-05	0.0482541	0.000753568	5.32e-06	0.000188097	0.00069709	7.62e-06	5.06e-05
afv00250 Alanine, aspartate and glutamate metabolism	0.153779	0.0864827	0.113778	0.128689	0.09561	0.0815302	0.0444304	0.113033	0.185738	0.202293	0.380813
afv00254 Aflatoxin biosynthesis	0.293545	0.371514	2.86e-13	2.36e-13	3.48e-10	4.2e-14	1.76e-30	7.94e-12	2.87e-09	7.79e-05	0.704905
afv00260 Glycine, serine and threonine metabolism	0.464117	0.371514	0.787064	0.0452732	0.540381	0.461007	0.912712	0.278126	0.601011	0.521969	0.635468
afv00270 Cysteine and methionine metabolism	0.476689	0.207716	0.0686511	0.00204731	0.09561	0.0533473	0.0103964	0.0154161	0.0611624	0.0766545	0.264602
afv00280 Valine, leucine and isoleucine degradation	0.27002	0.00720105	0.0184486	9.94e-05	0.0143323	0.00143648	2.65e-05	0.000440908	0.00671948	0.0149912	0.155295
afv00290 Valine, leucine and isoleucine biosynthesis	0.533849	0.109914	0.702905	0.367441	0.341337	0.203171	0.137882	0.145548	0.203111	0.284688	0.540167
afv00300 Lysine biosynthesis	0.266081	0.676565	0.109955	0.0261754	0.315097	0.391229	0.605842	0.577883	0.762375	0.907425	0.92466
afv00310 Lysine degradation	0.318323	0.109914	0.702905	0.214347	0.500809	0.232685	0.176677	0.0853942	0.0724033	0.0439869	0.123863
afv00330 Arginine and proline metabolism	0.469426	0.225254	0.488183	0.631446	0.64512	0.770338	0.999987	0.91277	0.86874	0.958826	0.989163
afv00340 Histidine metabolism	0.538586	0.229915	0.0936918	0.0235926	0.0469285	0.109386	0.031077	0.113033	0.270096	0.386695	0.635468
afv00350 Tyrosine metabolism	0.464117	0.513772	0.86945	0.787662	0.555603	0.846103	0.999987	0.841309	0.939483	0.973481	0.999989
afv00360 Phenylalanine metabolism	0.525281	0.718511	0.919369	0.952056	0.8631	0.970547	0.999987	0.987318	0.986876	1	0.999989
afv00380 Tryptophan metabolism	0.457506	0.371514	0.540279	0.499916	0.373016	0.747833	0.748057	0.660547	0.713853	0.879244	0.953933
afv00400 Phenylalanine, tyrosine and tryptophan biosynthesis	0.379855	0.348041	0.231594	0.21646	0.171104	0.178816	0.605842	0.435668	0.62969	0.579912	0.720885
afv00410 beta-Alanine metabolism	0.475597	0.173838	0.539469	0.184307	0.120896	0.37436	0.156851	0.157123	0.312545	0.284688	0.635468
afv00430 Taurine and hypotaurine metabolism	0.709721	0.620618	0.711885	0.631446	0.500809	0.480263	0.0922972	0.142089	0.144604	0.110666	0.309851
afv00450 Selenocompound metabolism	0.475597	0.0889433	0.276344	0.0147524	0.106208	0.00393566	0.00200222	0.0116451	0.030335	0.0370102	0.155295
afv00460 Cyanoamino acid metabolism	0.538586	0.345063	0.787064	0.979995	0.583649	0.716118	0.857088	0.822517	0.642073	0.958826	0.977512
afv00480 Glutathione metabolism	0.65153	0.434256	0.276949	0.00364847	0.00399086	0.00215611	5.32e-06	0.0023216	0.0030181	0.00508996	0.0710531
afv00500 Starch and sucrose metabolism	0.65153	0.0206104	0.0525736	0.0010207	0.00718807	0.00215611	4.76e-06	0.00107421	0.00209723	0.0569672	0.155295
afv00510 N-Glycan biosynthesis	0.447903	0.173838	0.113778	1.47e-06	0.00830027	8.37e-05	1.48e-09	0.000178597	0.0022201	0.000256537	0.0047161
afv00513 Various types of N-glycan biosynthesis	0.475597	0.30109	0.123606	0.00288735	0.00239177	0.00246418	2.38e-07	0.000143209	0.000633441	5.51e-05	0.00133236
afv00520 Amino sugar and nucleotide sugar metabolism	0.69506	0.0206104	0.0333456	0.000129203	0.00144051	0.00587768	3.24e-10	0.000186992	0.00372226	0.00352121	0.022122
afv00561 Glycerolipid metabolism	0.360446	0.237851	0.787064	0.0103859	0.331088	0.0332899	3.48e-06	0.00031475	0.00189465	0.00166361	0.0243421
afv00562 Inositol phosphate metabolism	0.533849	0.158028	0.69568	0.153501	0.176783	0.0832881	1.24e-05	0.00031475	0.000524534	1.3e-05	0.000526866
afv00563 Glycosylphosphatidylinositol(GPI)-anchor biosynthesis	0.674337	0.745204	0.702905	0.787662	0.709605	0.174755	0.026535	0.110429	0.133121	0.0565291	0.166551
afv00564 Glycerophospholipid metabolism	0.457506	0.175585	0.30328	0.00325025	0.177809	0.00393566	2.94e-14	1.56e-09	2.87e-09	1.88e-11	7.87e-08
afv00565 Ether lipid metabolism	0.570925	0.217423	0.34498	0.0124669	0.381999	0.0212716	4.11e-06	0.000789734	0.0012433	0.000229492	0.00307418
afv00600 Sphingolipid metabolism	0.538586	0.460183	0.57637	0.0261754	0.195697	0.00587768	2.38e-05	0.00316463	0.0175674	0.0322566	0.0789193
afv00620 Pyruvate metabolism	0.360446	0.103942	0.123606	0.0979298	0.164433	0.050131	1.2e-05	0.00163208	0.0063242	0.00421633	0.0309449
afv00630 Glyoxylate and dicarboxylate metabolism	0.266081	0.0793675	0.123967	0.0124669	0.164433	0.298819	0.137421	0.255858	0.312545	0.412432	0.635468
afv00640 Propanoate metabolism	0.266081	0.0793675	0.106884	0.00428585	0.120896	0.0260455	0.00313433	0.00347531	0.0507387	0.0219265	0.13191
afv00650 Butanoate metabolism	0.266081	0.348918	0.448562	0.129583	0.500809	0.0771334	0.00698032	0.0167183	0.0508236	0.0587189	0.215918
afv00670 One carbon pool by folate	0.464117	0.165557	0.103885	7.13e-05	0.00971562	0.00196646	4.96e-07	0.000954703	0.0069103	0.00175348	0.022145
afv00680 Methane metabolism	0.538586	0.460183	0.570146	0.103446	0.434728	0.498119	0.143341	0.0963911	0.222654	0.208546	0.432258
afv00730 Thiamine metabolism	0.570925	0.217423	0.106884	0.00582701	0.120896	0.0120898	0.000257611	0.00610887	0.0175674	0.00526596	0.0522353
afv00740 Riboflavin metabolism	0.475597	0.589748	0.488183	0.057119	0.160602	0.00308281	1.07e-05	0.00031475	0.000584962	5.27e-05	0.00190918
afv00760 Nicotinate and nicotinamide metabolism	0.538586	0.620618	0.589247	0.138161	0.228183	0.00587768	2.3e-06	1.52e-05	3.11e-05	4.71e-05	0.00224185
afv00770 Pantothenate and CoA biosynthesis	0.768749	0.278429	0.787064	0.667147	0.503537	0.285948	0.127721	0.285656	0.312545	0.399931	0.563232
afv00780 Biotin metabolism	0.266081	0.467984	0.488183	0.0417632	0.402794	0.226564	0.451298	0.586281	0.707661	0.759844	0.800484
afv00790 Folate biosynthesis	0.52978	0.460183	0.625642	0.172858	0.171104	0.226564	0.0259342	0.144031	0.121438	0.0439869	0.0888412
afv00860 Porphyrin and chlorophyll metabolism	0.570925	0.589748	0.409681	0.0874967	0.500809	0.498119	0.0922972	0.263096	0.389079	0.537192	0.635468
afv00900 Terpenoid backbone biosynthesis	0.279535	0.103436	0.154031	0.000134787	0.00484191	0.00022259	1.21e-06	0.000426028	0.0030181	0.000375159	0.00745687
afv00910 Nitrogen metabolism	0.457506	0.12877	0.2719	0.00733132	0.0269126	0.0536343	0.00118206	0.0151405	0.0154087	0.00352121	0.0485587
afv00920 Sulfur metabolism	0.464117	0.109914	0.330922	0.0844474	0.120896	0.00410882	8.2e-05	0.00177479	0.025167	0.00265395	0.0237464
afv00970 Aminoacyl-tRNA biosynthesis	0.266081	0.237851	0.106884	0.0010207	0.0854802	0.0014243	0.000722831	0.00581345	0.0437244	0.0300468	0.0888412
afv01040 Biosynthesis of unsaturated fatty acids	0.25758	0.229915	0.486502	0.144412	0.228183	0.427131	0.605842	0.657325	0.762375	0.75747	0.804146
afv01110 Biosynthesis of secondary metabolites	0.00589153	1.02e-06	9.95e-05	7.93e-15	2.87e-08	5.18e-08	8.09e-19	1.73e-10	5.95e-07	1.44e-06	0.0047161
afv01130 Biosynthesis of antibiotics	0.0312212	8.99e-07	1.71e-05	6.22e-18	8.21e-09	1.64e-09	6.37e-20	1.25e-10	1.47e-06	6.17e-07	0.00263016
afv01200 Carbon metabolism	0.140199	0.0206104	0.114909	1.87e-05	0.00349668	0.0265305	4.27e-06	0.000517623	0.00827185	0.0076893	0.155295
afv01210 2-Oxocarboxylic acid metabolism	0.457506	0.0793675	0.34498	0.188805	0.408274	0.37436	0.748057	0.799403	0.79876	0.958826	0.977512
afv01212 Fatty acid metabolism	0.0567065	0.0963309	0.113778	0.000861922	0.0134191	0.00420421	0.000938356	0.027465	0.075977	0.116314	0.351418
afv01230 Biosynthesis of amino acids	0.0567065	0.000446753	0.00145102	1.59e-09	7.02e-05	8.37e-06	5.88e-08	7.47e-05	0.0030181	0.00986432	0.195828
afv02010 ABC transporters	0.720756	0.901548	0.837807	0.684845	0.746858	0.742294	0.854204	0.885346	0.79876	0.958826	0.953933
afv03008 Ribosome biogenesis in eukaryotes	0.385299	0.270339	0.0686511	0.000861922	0.195025	0.00393566	2.2e-08	7.01e-05	0.000591491	3.24e-06	3.18e-06
afv03010 Ribosome	0.0274994	0.000446753	4.27e-09	1.23e-11	3.36e-07	0.000127984	0.923511	1	0.999999	1	0.999989
afv03013 RNA transport	0.361101	0.109914	0.00226259	3.6e-09	0.00399086	8.37e-06	3.22e-09	6.45e-06	5.28e-05	1.44e-06	1.59e-05
afv03015 mRNA surveillance pathway	0.457506	0.326099	0.114952	9.94e-05	0.0763604	0.000753568	2.2e-08	0.000103331	8.48e-05	4.03e-06	0.000220751
afv03018 RNA degradation	0.715197	0.460183	0.106884	0.00131221	0.342705	0.0011734	2.2e-08	5.07e-05	0.000184199	4.75e-05	0.000151194
afv03020 RNA polymerase	0.457506	0.718511	0.448562	0.17896	0.675587	0.157638	0.451298	0.142089	0.109305	0.0349038	0.0178395
afv03022 Basal transcription factors	0.87671	0.691114	0.912879	0.600337	0.434728	0.0660591	0.00130138	0.000378023	0.000419727	3.32e-06	1.59e-05
afv03030 DNA replication	0.888488	0.718511	0.919369	0.458341	0.714369	0.120723	0.0234949	0.0114272	0.00742049	0.000285373	0.00123389
afv03040 Spliceosome	0.538586	0.405778	0.000100496	8.44e-07	0.102151	2.47e-05	3.8e-13	9.91e-08	6.74e-07	4.27e-09	7.87e-08
afv03050 Proteasome	0.475597	0.0163279	4.34e-06	2.67e-20	4.26e-10	9.34e-14	3.1e-30	1.89e-13	1.1e-11	1.45e-13	5.94e-08
afv03060 Protein export	0.447903	0.0212006	0.0062022	5.29e-07	0.00540862	3.53e-05	3.71e-07	0.00031475	0.0030181	0.000958758	0.00758172
afv03410 Base excision repair	0.878513	0.991806	0.99446	0.990951	0.948423	0.511334	0.220187	0.33813	0.266869	0.104726	0.096128
afv03420 Nucleotide excision repair	0.883514	0.908125	0.919369	0.990951	0.927418	0.194999	0.0118557	0.00988134	0.0030181	0.000133522	0.000176214
afv03430 Mismatch repair	0.720756	0.617254	0.919369	0.910626	0.927418	0.538195	0.373695	0.140217	0.0715347	0.0167991	0.0294911
afv03440 Homologous recombination	0.870719	0.948766	0.99446	0.990951	0.984626	0.953386	0.994056	0.664393	0.526717	0.36672	0.32091
afv04011 MAPK signaling pathway - yeast	0.709721	0.274584	0.409681	9.94e-05	0.0143313	0.00022259	9.26e-20	7.94e-12	1.31e-12	3.36e-14	3.54e-10
afv04070 Phosphatidylinositol signaling system	0.89716	0.5469	0.850929	0.367441	0.434728	0.330945	0.00200222	0.0060611	0.00357278	0.00175348	0.00946021
afv04111 Cell cycle - yeast	0.93017	0.237851	0.702905	0.000909486	0.63472	0.0260455	1.36e-07	3.76e-06	1.66e-07	1.25e-08	7.42e-07
afv04113 Meiosis - yeast	0.741629	0.282425	0.330922	0.00100189	0.370855	0.0384884	6.56e-06	0.000188097	2.8e-05	7.62e-06	9.5e-05
afv04120 Ubiquitin mediated proteolysis	0.870719	0.953131	0.57637	0.0490691	0.434728	0.0209663	1.47e-09	9.45e-08	3.7e-08	6.53e-10	8.61e-08
afv04122 Sulfur relay system	0.590177	0.513772	0.711885	0.298764	0.472311	0.269101	0.218167	0.263096	0.219062	0.0658057	0.166551
afv04130 SNARE interactions in vesicular transport	0.570925	0.718511	0.681331	0.109217	0.528338	0.116963	0.00352875	0.000789734	0.0030181	0.000290391	0.00307705
afv04141 Protein processing in endoplasmic reticulum	0.0274994	7.33e-06	4.95e-11	7.11e-23	6.96e-12	3.08e-19	4.25e-39	4.12e-19	3.01e-13	8.82e-17	2.96e-10
afv04144 Endocytosis	0.464117	0.20091	0.106884	7.37e-08	0.00079123	2.55e-08	9.59e-22	1.89e-13	9.19e-12	1.45e-13	3.95e-09
afv04145 Phagosome	0.464117	0.173838	0.00145102	0.000871612	0.00252446	3.75e-05	6.03e-08	0.000250783	0.000845125	0.000209912	0.00593376
afv04146 Peroxisome	0.379855	0.270339	0.451059	0.0490691	0.540381	0.050131	0.00183063	0.00127357	0.00306705	0.00352121	0.0522353
