# Supplementary material for: Use of Dual RNA-seq for Systems Biology Analysis of Zea mays and Aspergillus flavus Interaction
Source: Front Microbiol. 2020 Jun 3;11:853. doi: 10.3389/fmicb.2020.00853 (PMC7285840; doi:10.3389/fmicb.2020.00853)
Supplement: TABLE S1 — (A,B) DESeq2 outputs for all the stages of infection (1 to 18). Differentially expressed genes found in Zea mays after using DESeq2. [file Data_Sheet_1.zip › Supplemental Table 3.xlsx]

## Sheet: wrky_data_set_networkv2
	node1	node2	qval	qval.dir	prob.dir	directions	node1_geneids	node2_geneids	node1_organism	node2_organism
453	267	410	6.87e-14	0.0433449	0.907596	1to2	AC193630.3_FG003	AC189795.3_FG001	maize	maize
454	124	410	0.0190966	0.0341221	0.925005	1to2	AC193630.3_FG003	AC185281.5_FG006	maize	maize
517	72	458	0.0362116	0.0429301	0.908472	2to1	AC194362.3_FG003	AC177930.2_FG002	maize	maize
518	112	458	0.0109801	0.0413805	0.910705	2to1	AC194362.3_FG003	AC184794.2_FG003	maize	maize
519	27	458	0.0396048	0.0231237	0.945467	2to1	AC194362.3_FG003	AC149829.2_FG006	maize	maize
655	458	541	0.00105946	0.0279148	0.935571	1to2	AC195860.3_FG006	AC194362.3_FG003	maize	maize
1072	458	689	0.00938767	0.0426884	0.908472	1to2	AC198352.4_FG005	AC194362.3_FG003	maize	maize
1354	124	717	0.00125708	0.00804985	0.979691	1to2	AC198725.4_FG009	AC185281.5_FG006	maize	maize
1355	267	717	2.19e-07	0.0110357	0.972124	1to2	AC198725.4_FG009	AC189795.3_FG001	maize	maize
1356	137	717	0.000165108	0.047414	0.901819	1to2	AC198725.4_FG009	AC185501.3_FG001	maize	maize
1357	305	717	3.67e-06	0.0220724	0.947874	1to2	AC198725.4_FG009	AC190788.2_FG005	maize	maize
1389	458	729	0.00156847	0.0301645	0.931161	1to2	AC199001.3_FG005	AC194362.3_FG003	maize	maize
1405	458	736	0.0101752	0.0188796	0.955157	1to2	AC199068.2_FG017	AC194362.3_FG003	maize	maize
1599	717	796	0.000483163	0.0190589	0.954806	2to1	AC200143.3_FG003	AC198725.4_FG009	maize	maize
2315	458	940	0.00743828	0.022822	0.946205	1to2	AC203865.3_FG001	AC194362.3_FG003	maize	maize
3811	267	1239	6.87e-14	0.0416982	0.910413	1to2	AC208110.2_FG001	AC189795.3_FG001	maize	maize
3812	606	1239	1.22e-05	0.0261093	0.939935	1to2	AC208110.2_FG001	AC196795.4_FG009	maize	maize
3818	458	1241	0.0175809	0.0452931	0.904919	1to2	AC208110.2_FG006	AC194362.3_FG003	maize	maize
3923	458	1264	0.0081544	0.0353501	0.922488	1to2	AC208346.3_FG004	AC194362.3_FG003	maize	maize
4156	606	1300	7.46e-05	0.00993418	0.974779	1to2	AC209050.3_FG003	AC196795.4_FG009	maize	maize
4157	305	1300	4.98e-05	0.033069	0.926095	1to2	AC209050.3_FG003	AC190788.2_FG005	maize	maize
4158	801	1300	0.00328154	0.0146958	0.966712	1to2	AC209050.3_FG003	AC200215.3_FG002	maize	maize
4159	796	1300	6.87e-14	0.0288951	0.933164	1to2	AC209050.3_FG003	AC200143.3_FG003	maize	maize
4197	458	1309	0.0411851	0.0247507	0.942194	1to2	AC209206.3_FG014	AC194362.3_FG003	maize	maize
4560	1239	1362	4.69e-05	0.0108362	0.972599	2to1	AC209819.3_FG010	AC208110.2_FG001	maize	maize
4894	717	1362	0.0152275	0.00190558	0.994401	2to1	AC209819.3_FG010	AC198725.4_FG009	maize	maize
5238	458	1433	0.000189031	0.0360062	0.92113	1to2	AC210792.5_FG003	AC194362.3_FG003	maize	maize
5610	458	1512	0.0418846	0.0296654	0.931843	1to2	AC212225.3_FG002	AC194362.3_FG003	maize	maize
6117	717	1569	0.000163844	0.0364278	0.92034	2to1	AC213395.3_FG007	AC198725.4_FG009	maize	maize
6353	458	1615	0.0417316	0.0353934	0.922466	1to2	AC214147.3_FG002	AC194362.3_FG003	maize	maize
7421	458	1747	0.00397144	0.0364226	0.92034	1to2	AC217499.3_FG001	AC194362.3_FG003	maize	maize
7471	458	1759	0.0324568	0.0209143	0.950214	1to2	AC217840.3_FG001	AC194362.3_FG003	maize	maize
7971	458	1831	0.0121024	0.0222776	0.947761	1to2	AC225205.3_FG003	AC194362.3_FG003	maize	maize
8370	458	1888	0.0334239	0.0439733	0.906385	1to2	AC231411.1_FG011	AC194362.3_FG003	maize	maize
8721	458	1946	0.048073	0.0342405	0.924812	1to2	AC233887.1_FG005	AC194362.3_FG003	maize	maize
8788	458	1956	0.0481915	0.0233005	0.945291	1to2	AC233898.1_FG003	AC194362.3_FG003	maize	maize
8997	458	1997	3.39e-08	0.026125	0.939935	1to2	AC233955.1_FG008	AC194362.3_FG003	maize	maize
9052	458	2011	2.37e-05	0.0305864	0.930443	1to2	AC233979.1_FG007	AC194362.3_FG003	maize	maize
9057	458	2012	0.0123684	0.0231789	0.945467	1to2	AC233979.1_FG008	AC194362.3_FG003	maize	maize
9092	458	2020	0.0458876	0.0195223	0.953166	1to2	AC234152.1_FG002	AC194362.3_FG003	maize	maize
9704	458	2080	0.0157189	0.0277071	0.936466	1to2	AC234528.1_FG005	AC194362.3_FG003	maize	maize
9931	458	2100	0.0235452	0.0334766	0.926035	1to2	AC235548.1_FG002	AC194362.3_FG003	maize	maize
9960	458	2105	0.0192997	0.0230351	0.945568	1to2	ADF3	AC194362.3_FG003	maize	maize
10216	458	2142	0.0384565	0.0338445	0.925395	1to2	AFLA_000650	AC194362.3_FG003	aspergillus	maize
10253	458	2154	0.00379838	0.018792	0.95544	1to2	AFLA_000780	AC194362.3_FG003	aspergillus	maize
10312	458	2163	0.0144604	0.0152038	0.965035	1to2	AFLA_000870	AC194362.3_FG003	aspergillus	maize
10341	458	2167	0.00147595	0.0402962	0.912256	1to2	AFLA_000910	AC194362.3_FG003	aspergillus	maize
10396	458	2174	0.0036254	0.0372021	0.918866	1to2	AFLA_000980	AC194362.3_FG003	aspergillus	maize
10610	458	2219	0.0140944	0.0343082	0.924673	1to2	AFLA_001430	AC194362.3_FG003	aspergillus	maize
10689	458	2234	5.7e-05	0.0348148	0.923926	1to2	AFLA_001580	AC194362.3_FG003	aspergillus	maize
10869	458	2275	0.000923124	0.0361691	0.92113	1to2	AFLA_002020	AC194362.3_FG003	aspergillus	maize
10951	458	2285	0.0499523	0.0181021	0.957376	1to2	AFLA_002170	AC194362.3_FG003	aspergillus	maize
10967	458	2291	0.0105285	0.0317027	0.928583	1to2	AFLA_002230	AC194362.3_FG003	aspergillus	maize
11192	458	2359	0.0211523	0.0427851	0.908472	1to2	AFLA_002920	AC194362.3_FG003	aspergillus	maize
11449	458	2435	0.0251366	0.0355046	0.922466	1to2	AFLA_003750	AC194362.3_FG003	aspergillus	maize
11461	458	2437	0.0230241	0.0347473	0.923926	1to2	AFLA_003770	AC194362.3_FG003	aspergillus	maize
11522	458	2454	0.0391119	0.0400345	0.91252	1to2	AFLA_003940	AC194362.3_FG003	aspergillus	maize
11590	458	2475	0.0127403	0.0250065	0.942059	1to2	AFLA_004160	AC194362.3_FG003	aspergillus	maize
11704	458	2500	0.00133086	0.0321068	0.927762	1to2	AFLA_004440	AC194362.3_FG003	aspergillus	maize
11736	458	2518	0.0190263	0.0185701	0.95599	1to2	AFLA_004620	AC194362.3_FG003	aspergillus	maize
11928	458	2578	0.01213	0.0356321	0.92201	1to2	AFLA_005260	AC194362.3_FG003	aspergillus	maize
11995	458	2597	0.00150151	0.0438582	0.906781	1to2	AFLA_005470	AC194362.3_FG003	aspergillus	maize
12053	458	2620	0.000603176	0.0269135	0.937851	1to2	AFLA_005720	AC194362.3_FG003	aspergillus	maize
12199	458	2668	0.008938	0.0442606	0.906278	1to2	AFLA_006200	AC194362.3_FG003	aspergillus	maize
12292	458	2723	0.00815295	0.0336593	0.925535	1to2	AFLA_006780	AC194362.3_FG003	aspergillus	maize
12317	458	2730	0.0192045	0.026752	0.938942	1to2	AFLA_006850	AC194362.3_FG003	aspergillus	maize
12325	458	2736	0.0435986	0.0478169	0.900497	1to2	AFLA_006910	AC194362.3_FG003	aspergillus	maize
12333	458	2741	0.0496633	0.0179126	0.957661	1to2	AFLA_006960	AC194362.3_FG003	aspergillus	maize
12614	458	2822	0.00586629	0.0437622	0.906852	1to2	AFLA_007880	AC194362.3_FG003	aspergillus	maize
12631	458	2832	0.00243154	0.0349794	0.923506	1to2	AFLA_007980	AC194362.3_FG003	aspergillus	maize
12861	458	2900	0.00920911	0.0263372	0.939444	1to2	AFLA_008670	AC194362.3_FG003	aspergillus	maize
12875	458	2904	0.000319612	0.040201	0.91252	1to2	AFLA_008730	AC194362.3_FG003	aspergillus	maize
12936	458	2918	0.0297153	0.0328148	0.926871	1to2	AFLA_008880	AC194362.3_FG003	aspergillus	maize
12972	458	2929	0.00439513	0.0245162	0.943009	1to2	AFLA_009000	AC194362.3_FG003	aspergillus	maize
13148	458	2963	0.00701824	0.0356158	0.92201	1to2	AFLA_009370	AC194362.3_FG003	aspergillus	maize
13189	458	2972	0.0382079	0.0308088	0.929817	1to2	AFLA_009460	AC194362.3_FG003	aspergillus	maize
13219	458	2974	0.0100226	0.0371832	0.918866	1to2	AFLA_009480	AC194362.3_FG003	aspergillus	maize
13250	458	2978	0.00176978	0.0307908	0.929817	1to2	AFLA_009520	AC194362.3_FG003	aspergillus	maize
13355	458	2993	1.05e-05	0.0429404	0.908472	1to2	AFLA_009700	AC194362.3_FG003	aspergillus	maize
13458	458	3008	0.000634647	0.039744	0.913145	1to2	AFLA_009860	AC194362.3_FG003	aspergillus	maize
13512	458	3013	0.00502556	0.0428592	0.908472	1to2	AFLA_009930	AC194362.3_FG003	aspergillus	maize
13599	458	3029	0.00680884	0.0256232	0.940689	1to2	AFLA_010090	AC194362.3_FG003	aspergillus	maize
13732	458	3049	0.00267113	0.0252515	0.941198	1to2	AFLA_010360	AC194362.3_FG003	aspergillus	maize
13757	458	3053	0.0336778	0.0432714	0.907892	1to2	AFLA_010400	AC194362.3_FG003	aspergillus	maize
13770	458	3054	0.0096994	0.0340902	0.925005	1to2	AFLA_010410	AC194362.3_FG003	aspergillus	maize
13801	458	3061	2.15e-05	0.0405137	0.911893	1to2	AFLA_010490	AC194362.3_FG003	aspergillus	maize
13859	458	3075	0.0285119	0.0457193	0.90412	1to2	AFLA_010670	AC194362.3_FG003	aspergillus	maize
14148	458	3141	0.0253611	0.0393359	0.913979	1to2	AFLA_011390	AC194362.3_FG003	aspergillus	maize
14308	458	3187	0.00989043	0.0361989	0.92113	1to2	AFLA_011870	AC194362.3_FG003	aspergillus	maize
14368	458	3228	0.000314223	0.0403592	0.912256	1to2	AFLA_012390	AC194362.3_FG003	aspergillus	maize
14420	458	3245	0.048214	0.0333989	0.926035	1to2	AFLA_012940	AC194362.3_FG003	aspergillus	maize
15081	458	3368	0.00690128	0.0273384	0.937277	1to2	AFLA_014240	AC194362.3_FG003	aspergillus	maize
15162	458	3389	0.0301422	0.0274587	0.936871	1to2	AFLA_014450	AC194362.3_FG003	aspergillus	maize
15388	458	3462	0.0138074	0.0171414	0.959803	1to2	AFLA_015180	AC194362.3_FG003	aspergillus	maize
15409	458	3469	0.00238935	0.0370991	0.918866	1to2	AFLA_015250	AC194362.3_FG003	aspergillus	maize
15466	458	3503	0.0401287	0.0170807	0.959906	1to2	AFLA_015590	AC194362.3_FG003	aspergillus	maize
15535	458	3521	0.0292921	0.0222265	0.947761	1to2	AFLA_015770	AC194362.3_FG003	aspergillus	maize
15612	458	3545	0.0162526	0.0424751	0.908609	1to2	AFLA_016020	AC194362.3_FG003	aspergillus	maize
16078	458	3662	0.00298952	0.0247918	0.942194	1to2	AFLA_017260	AC194362.3_FG003	aspergillus	maize
16130	458	3681	0.0392656	0.0220477	0.948156	1to2	AFLA_017480	AC194362.3_FG003	aspergillus	maize
16178	458	3699	0.00922163	0.0238138	0.944036	1to2	AFLA_017660	AC194362.3_FG003	aspergillus	maize
16621	458	3808	1.13e-06	0.0456554	0.904468	1to2	AFLA_018750	AC194362.3_FG003	aspergillus	maize
16703	458	3841	0.00995114	0.0454116	0.904578	1to2	AFLA_019080	AC194362.3_FG003	aspergillus	maize
16734	458	3849	0.00893509	0.0217817	0.948156	1to2	AFLA_019160	AC194362.3_FG003	aspergillus	maize
17539	458	4109	0.012022	0.0437879	0.906781	1to2	AFLA_021890	AC194362.3_FG003	aspergillus	maize
17607	458	4158	0.0266926	0.0187104	0.955817	1to2	AFLA_022380	AC194362.3_FG003	aspergillus	maize
17812	458	4215	0.0296579	0.0444394	0.905829	1to2	AFLA_023160	AC194362.3_FG003	aspergillus	maize
17831	458	4217	6.68e-06	0.032504	0.927133	1to2	AFLA_023180	AC194362.3_FG003	aspergillus	maize
18095	458	4267	0.0362254	0.0188767	0.955157	1to2	AFLA_023710	AC194362.3_FG003	aspergillus	maize
18511	458	4355	0.0230015	0.0218125	0.948156	1to2	AFLA_024690	AC194362.3_FG003	aspergillus	maize
18527	458	4357	0.0164133	0.0156387	0.964062	1to2	AFLA_024710	AC194362.3_FG003	aspergillus	maize
18577	458	4368	0.00818009	0.0450191	0.905291	1to2	AFLA_024820	AC194362.3_FG003	aspergillus	maize
18684	458	4416	0.0049566	0.0303185	0.931161	1to2	AFLA_025300	AC194362.3_FG003	aspergillus	maize
18889	458	4487	0.00775475	0.0476907	0.900929	1to2	AFLA_026070	AC194362.3_FG003	aspergillus	maize
18926	458	4491	0.0237949	0.0436847	0.907371	1to2	AFLA_026110	AC194362.3_FG003	aspergillus	maize
19277	458	4612	0.0232102	0.0319597	0.927762	1to2	AFLA_027320	AC194362.3_FG003	aspergillus	maize
19492	458	4702	0.00864639	0.0228447	0.945704	1to2	AFLA_028220	AC194362.3_FG003	aspergillus	maize
19828	458	4817	0.0395726	0.0446801	0.905683	1to2	AFLA_029400	AC194362.3_FG003	aspergillus	maize
19884	458	4829	0.0410398	0.0244342	0.943009	1to2	AFLA_029530	AC194362.3_FG003	aspergillus	maize
19951	458	4863	0.0269941	0.0180743	0.957496	1to2	AFLA_029880	AC194362.3_FG003	aspergillus	maize
20115	458	4930	0.0229744	0.0191708	0.954091	1to2	AFLA_030560	AC194362.3_FG003	aspergillus	maize
20159	458	4952	6.46e-06	0.0397002	0.913145	1to2	AFLA_030780	AC194362.3_FG003	aspergillus	maize
20388	458	5038	0.00525362	0.0417516	0.910413	1to2	AFLA_031650	AC194362.3_FG003	aspergillus	maize
20517	458	5093	0.00306381	0.0357623	0.921798	1to2	AFLA_032200	AC194362.3_FG003	aspergillus	maize
21255	458	5362	0.0338215	0.0248258	0.942059	1to2	AFLA_034930	AC194362.3_FG003	aspergillus	maize
21318	458	5385	0.00869331	0.0198888	0.952621	1to2	AFLA_035160	AC194362.3_FG003	aspergillus	maize
21413	458	5425	0.000281498	0.0399643	0.913145	1to2	AFLA_035570	AC194362.3_FG003	aspergillus	maize
21462	458	5439	0.031837	0.0285278	0.933874	1to2	AFLA_035710	AC194362.3_FG003	aspergillus	maize
21525	458	5456	0.0149201	0.0382503	0.916481	1to2	AFLA_035890	AC194362.3_FG003	aspergillus	maize
21603	458	5492	0.0407726	0.0243456	0.943467	1to2	AFLA_036260	AC194362.3_FG003	aspergillus	maize
21646	458	5506	0.0333382	0.0164423	0.961654	1to2	AFLA_036400	AC194362.3_FG003	aspergillus	maize
22409	458	5735	0.0155874	0.0409333	0.911152	1to2	AFLA_038970	AC194362.3_FG003	aspergillus	maize
22460	458	5743	0.0349585	0.0236192	0.944677	1to2	AFLA_039050	AC194362.3_FG003	aspergillus	maize
22567	458	5770	0.00373221	0.0490351	0.898823	1to2	AFLA_039320	AC194362.3_FG003	aspergillus	maize
22678	458	5787	0.022037	0.0147448	0.966712	1to2	AFLA_039490	AC194362.3_FG003	aspergillus	maize
22717	458	5793	0.00157964	0.0303175	0.931161	1to2	AFLA_039550	AC194362.3_FG003	aspergillus	maize
22906	458	5834	0.00647081	0.0471035	0.902187	1to2	AFLA_039970	AC194362.3_FG003	aspergillus	maize
23227	458	5898	0.0177268	0.0249954	0.942059	1to2	AFLA_040650	AC194362.3_FG003	aspergillus	maize
24070	458	5977	0.00459475	0.020053	0.951893	1to2	AFLA_041480	AC194362.3_FG003	aspergillus	maize
24090	458	5990	0.03032	0.0408645	0.911152	1to2	AFLA_041610	AC194362.3_FG003	aspergillus	maize
24299	458	6055	0.0408435	0.0491807	0.898309	1to2	AFLA_042280	AC194362.3_FG003	aspergillus	maize
24347	458	6059	0.0181925	0.0455968	0.904523	1to2	AFLA_042320	AC194362.3_FG003	aspergillus	maize
24416	458	6068	0.0384825	0.0288405	0.933343	1to2	AFLA_042420	AC194362.3_FG003	aspergillus	maize
24850	458	6179	0.0254514	0.0214047	0.949428	1to2	AFLA_043550	AC194362.3_FG003	aspergillus	maize
24861	458	6182	0.0379575	0.0367636	0.920221	1to2	AFLA_043580	AC194362.3_FG003	aspergillus	maize
24887	458	6194	0.00573259	0.0317593	0.928583	1to2	AFLA_043700	AC194362.3_FG003	aspergillus	maize
24914	458	6201	0.0285589	0.0418832	0.909631	1to2	AFLA_043770	AC194362.3_FG003	aspergillus	maize
24928	458	6203	0.0203077	0.0213177	0.949428	1to2	AFLA_043800	AC194362.3_FG003	aspergillus	maize
24961	458	6212	0.0130336	0.0407401	0.911325	1to2	AFLA_043890	AC194362.3_FG003	aspergillus	maize
25285	458	6302	0.0394379	0.0144519	0.967497	1to2	AFLA_044800	AC194362.3_FG003	aspergillus	maize
25306	458	6312	0.045471	0.0232376	0.945291	1to2	AFLA_044900	AC194362.3_FG003	aspergillus	maize
25438	458	6341	0.0405279	0.0318292	0.928583	1to2	AFLA_045210	AC194362.3_FG003	aspergillus	maize
25489	458	6361	0.0208837	0.0193087	0.953965	1to2	AFLA_045410	AC194362.3_FG003	aspergillus	maize
25510	458	6362	0.00969195	0.0321068	0.927762	1to2	AFLA_045420	AC194362.3_FG003	aspergillus	maize
25537	458	6367	0.0394901	0.0432432	0.908022	1to2	AFLA_045490	AC194362.3_FG003	aspergillus	maize
25592	458	6382	0.0478855	0.0348641	0.923714	1to2	AFLA_045640	AC194362.3_FG003	aspergillus	maize
25722	458	6423	0.00895064	0.0321336	0.927688	1to2	AFLA_046060	AC194362.3_FG003	aspergillus	maize
25751	458	6434	0.032618	0.0228074	0.946205	1to2	AFLA_046170	AC194362.3_FG003	aspergillus	maize
25885	458	6496	0.0238989	0.0168044	0.960968	1to2	AFLA_046800	AC194362.3_FG003	aspergillus	maize
25955	458	6515	0.0478649	0.0374055	0.918254	1to2	AFLA_047000	AC194362.3_FG003	aspergillus	maize
26120	458	6609	0.0360233	0.0145889	0.967004	1to2	AFLA_048440	AC194362.3_FG003	aspergillus	maize
26192	458	6635	0.0347639	0.0277863	0.936466	1to2	AFLA_048700	AC194362.3_FG003	aspergillus	maize
26399	458	6684	0.0233261	0.0226237	0.946849	1to2	AFLA_049210	AC194362.3_FG003	aspergillus	maize
26511	458	6714	0.00290723	0.0222384	0.947761	1to2	AFLA_049520	AC194362.3_FG003	aspergillus	maize
26529	458	6717	0.0148373	0.0357925	0.921794	1to2	AFLA_049550	AC194362.3_FG003	aspergillus	maize
26545	458	6718	0.00500034	0.0360387	0.92113	1to2	AFLA_049560	AC194362.3_FG003	aspergillus	maize
26673	458	6749	0.0188353	0.0355413	0.92201	1to2	AFLA_049900	AC194362.3_FG003	aspergillus	maize
26858	458	6818	0.0361009	0.0135463	0.969112	1to2	AFLA_050590	AC194362.3_FG003	aspergillus	maize
26895	458	6828	0.0409494	0.0271539	0.937277	1to2	AFLA_050690	AC194362.3_FG003	aspergillus	maize
27062	458	6875	0.00730958	0.02528	0.941198	1to2	AFLA_051170	AC194362.3_FG003	aspergillus	maize
27286	458	6956	0.00130212	0.0281608	0.934939	1to2	AFLA_051980	AC194362.3_FG003	aspergillus	maize
27368	458	6981	0.0265453	0.0183117	0.956623	1to2	AFLA_052250	AC194362.3_FG003	aspergillus	maize
27697	458	7072	0.0460747	0.0168377	0.960639	1to2	AFLA_053230	AC194362.3_FG003	aspergillus	maize
27737	458	7086	0.00682297	0.0451427	0.904919	1to2	AFLA_053370	AC194362.3_FG003	aspergillus	maize
27784	458	7096	0.0237866	0.0334723	0.926035	1to2	AFLA_053500	AC194362.3_FG003	aspergillus	maize
27821	458	7106	0.0473328	0.0191095	0.95457	1to2	AFLA_053600	AC194362.3_FG003	aspergillus	maize
27837	458	7113	0.00530846	0.025122	0.942005	1to2	AFLA_053680	AC194362.3_FG003	aspergillus	maize
27851	458	7117	0.0101227	0.0398641	0.913145	1to2	AFLA_053720	AC194362.3_FG003	aspergillus	maize
27854	458	7118	0.00539973	0.0436906	0.907371	1to2	AFLA_053730	AC194362.3_FG003	aspergillus	maize
27984	458	7152	0.048954	0.0194491	0.953626	1to2	AFLA_054080	AC194362.3_FG003	aspergillus	maize
27996	458	7156	0.0441245	0.01679	0.960968	1to2	AFLA_054130	AC194362.3_FG003	aspergillus	maize
28140	458	7177	0.0488805	0.032357	0.927347	1to2	AFLA_054380	AC194362.3_FG003	aspergillus	maize
28189	458	7184	0.0205883	0.0450592	0.905291	1to2	AFLA_054480	AC194362.3_FG003	aspergillus	maize
28480	458	7296	0.000716017	0.0234038	0.944965	1to2	AFLA_055700	AC194362.3_FG003	aspergillus	maize
28724	458	7387	0.0172898	0.0197003	0.953164	1to2	AFLA_056610	AC194362.3_FG003	aspergillus	maize
28804	458	7423	0.014151	0.0345032	0.924673	1to2	AFLA_056970	AC194362.3_FG003	aspergillus	maize
28819	458	7426	0.0259764	0.0392158	0.914703	1to2	AFLA_057000	AC194362.3_FG003	aspergillus	maize
28915	458	7445	0.00179995	0.0422834	0.909292	1to2	AFLA_057190	AC194362.3_FG003	aspergillus	maize
29015	458	7480	0.00934608	0.0201142	0.951825	1to2	AFLA_057540	AC194362.3_FG003	aspergillus	maize
29290	458	7531	0.0268019	0.0448219	0.905683	1to2	AFLA_058090	AC194362.3_FG003	aspergillus	maize
29573	458	7609	0.0478494	0.0348521	0.923714	1to2	AFLA_058930	AC194362.3_FG003	aspergillus	maize
29945	458	7678	0.0163932	0.022941	0.945704	1to2	AFLA_059660	AC194362.3_FG003	aspergillus	maize
29949	458	7679	0.0286374	0.0179746	0.957661	1to2	AFLA_059670	AC194362.3_FG003	aspergillus	maize
29967	458	7681	0.00730574	0.0230818	0.945568	1to2	AFLA_059690	AC194362.3_FG003	aspergillus	maize
30313	458	7754	0.0470509	0.0209999	0.950101	1to2	AFLA_060460	AC194362.3_FG003	aspergillus	maize
30463	458	7790	0.0438111	0.031058	0.929413	1to2	AFLA_060820	AC194362.3_FG003	aspergillus	maize
30645	458	7837	0.00613012	0.0459369	0.90412	1to2	AFLA_061290	AC194362.3_FG003	aspergillus	maize
30959	458	7962	0.0274787	0.0146856	0.966712	1to2	AFLA_062550	AC194362.3_FG003	aspergillus	maize
31191	458	8005	0.00425521	0.0377526	0.917822	1to2	AFLA_063000	AC194362.3_FG003	aspergillus	maize
31229	458	8015	0.0178221	0.0205106	0.951203	1to2	AFLA_063110	AC194362.3_FG003	aspergillus	maize
31243	458	8018	0.044786	0.0463821	0.90277	1to2	AFLA_063140	AC194362.3_FG003	aspergillus	maize
31340	458	8041	0.0438285	0.0294009	0.932177	1to2	AFLA_063390	AC194362.3_FG003	aspergillus	maize
31351	458	8042	0.00628005	0.0220843	0.947874	1to2	AFLA_063400	AC194362.3_FG003	aspergillus	maize
31453	458	8058	0.0125081	0.0286759	0.933874	1to2	AFLA_063570	AC194362.3_FG003	aspergillus	maize
31722	458	8097	0.00359175	0.021328	0.949428	1to2	AFLA_064340	AC194362.3_FG003	aspergillus	maize
32141	458	8158	0.0397521	0.0176129	0.958805	1to2	AFLA_064980	AC194362.3_FG003	aspergillus	maize
32263	458	8185	0.00233295	0.0389865	0.914703	1to2	AFLA_065270	AC194362.3_FG003	aspergillus	maize
32273	458	8187	0.0168	0.0239093	0.943765	1to2	AFLA_065290	AC194362.3_FG003	aspergillus	maize
32444	458	8216	0.0375568	0.0200857	0.951825	1to2	AFLA_065600	AC194362.3_FG003	aspergillus	maize
32467	458	8223	0.048393	0.0254413	0.94107	1to2	AFLA_065670	AC194362.3_FG003	aspergillus	maize
32779	458	8300	0.0221258	0.0417188	0.910413	1to2	AFLA_066540	AC194362.3_FG003	aspergillus	maize
32811	458	8309	0.0111571	0.0306243	0.930182	1to2	AFLA_066670	AC194362.3_FG003	aspergillus	maize
32869	458	8316	0.012726	0.0246859	0.942723	1to2	AFLA_066740	AC194362.3_FG003	aspergillus	maize
33014	458	8353	0.00320532	0.0303066	0.931161	1to2	AFLA_067110	AC194362.3_FG003	aspergillus	maize
33073	458	8363	0.0156352	0.0275545	0.936871	1to2	AFLA_067210	AC194362.3_FG003	aspergillus	maize
33158	458	8390	0.00393781	0.0259844	0.939935	1to2	AFLA_067490	AC194362.3_FG003	aspergillus	maize
33763	458	8618	0.0254212	0.0492795	0.898309	1to2	AFLA_069830	AC194362.3_FG003	aspergillus	maize
33887	458	8643	0.0476107	0.0472913	0.902187	1to2	AFLA_070080	AC194362.3_FG003	aspergillus	maize
34604	458	8669	0.0445471	0.0333635	0.926035	1to2	AFLA_070390	AC194362.3_FG003	aspergillus	maize
34970	458	8796	0.0452308	0.0363493	0.92034	1to2	AFLA_071790	AC194362.3_FG003	aspergillus	maize
35005	458	8798	0.0174169	0.0271883	0.937277	1to2	AFLA_071910	AC194362.3_FG003	aspergillus	maize
35088	458	8806	9.24e-05	0.0478122	0.900497	1to2	AFLA_072290	AC194362.3_FG003	aspergillus	maize
35201	458	8827	0.037188	0.0205155	0.951203	1to2	AFLA_072560	AC194362.3_FG003	aspergillus	maize
35269	458	8845	0.0269462	0.0228618	0.945704	1to2	AFLA_072740	AC194362.3_FG003	aspergillus	maize
35499	458	8890	0.0460333	0.0247503	0.942194	1to2	AFLA_073220	AC194362.3_FG003	aspergillus	maize
35605	458	8922	0.0387458	0.0288626	0.933164	1to2	AFLA_073550	AC194362.3_FG003	aspergillus	maize
35774	458	8973	0.0328718	0.0193241	0.953965	1to2	AFLA_074060	AC194362.3_FG003	aspergillus	maize
35872	458	8993	0.0157504	0.0250453	0.942005	1to2	AFLA_074260	AC194362.3_FG003	aspergillus	maize
35936	458	9012	0.0458532	0.0463394	0.903213	1to2	AFLA_074460	AC194362.3_FG003	aspergillus	maize
36072	458	9035	0.0320091	0.0331926	0.926035	1to2	AFLA_074720	AC194362.3_FG003	aspergillus	maize
36109	458	9047	0.0381261	0.0233595	0.945192	1to2	AFLA_074850	AC194362.3_FG003	aspergillus	maize
36289	458	9088	0.0138881	0.0315362	0.929029	1to2	AFLA_075270	AC194362.3_FG003	aspergillus	maize
36350	458	9097	0.0168456	0.0295173	0.932177	1to2	AFLA_075370	AC194362.3_FG003	aspergillus	maize
36577	458	9149	0.0248066	0.0402801	0.912256	1to2	AFLA_075950	AC194362.3_FG003	aspergillus	maize
36673	458	9176	0.0480699	0.0170277	0.960069	1to2	AFLA_076260	AC194362.3_FG003	aspergillus	maize
36675	458	9177	0.0423035	0.0431505	0.908022	1to2	AFLA_076270	AC194362.3_FG003	aspergillus	maize
36985	458	9257	0.0300477	0.0458422	0.90412	1to2	AFLA_077100	AC194362.3_FG003	aspergillus	maize
37125	458	9281	0.000951232	0.0359324	0.921349	1to2	AFLA_077360	AC194362.3_FG003	aspergillus	maize
37316	458	9317	0.00389154	0.0448345	0.905683	1to2	AFLA_077730	AC194362.3_FG003	aspergillus	maize
37331	458	9320	0.00168751	0.0286786	0.933874	1to2	AFLA_077770	AC194362.3_FG003	aspergillus	maize
37395	458	9332	0.00244539	0.0325166	0.927133	1to2	AFLA_077900	AC194362.3_FG003	aspergillus	maize
37511	458	9355	0.0427186	0.0458565	0.90412	1to2	AFLA_078170	AC194362.3_FG003	aspergillus	maize
37702	458	9411	0.000832473	0.0414259	0.910705	1to2	AFLA_078730	AC194362.3_FG003	aspergillus	maize
37946	458	9478	0.014592	0.0195128	0.953166	1to2	AFLA_079420	AC194362.3_FG003	aspergillus	maize
38140	458	9529	0.000434318	0.0389565	0.914982	1to2	AFLA_079950	AC194362.3_FG003	aspergillus	maize
38336	458	9576	0.0197359	0.0182577	0.956896	1to2	AFLA_080430	AC194362.3_FG003	aspergillus	maize
38443	458	9612	0.00282373	0.0411467	0.911152	1to2	AFLA_080800	AC194362.3_FG003	aspergillus	maize
38545	458	9648	0.00556222	0.0443503	0.905938	1to2	AFLA_081170	AC194362.3_FG003	aspergillus	maize
38685	458	9690	0.0112086	0.0207241	0.950643	1to2	AFLA_081630	AC194362.3_FG003	aspergillus	maize
38700	458	9692	0.0284107	0.0444015	0.905829	1to2	AFLA_081650	AC194362.3_FG003	aspergillus	maize
39784	458	9979	0.0221347	0.0297915	0.931843	1to2	AFLA_084690	AC194362.3_FG003	aspergillus	maize
39819	458	9999	0.0311913	0.0220452	0.948156	1to2	AFLA_084890	AC194362.3_FG003	aspergillus	maize
39852	458	10011	0.0356832	0.0320587	0.927762	1to2	AFLA_085010	AC194362.3_FG003	aspergillus	maize
40017	458	10071	0.0149999	0.0270495	0.937851	1to2	AFLA_085610	AC194362.3_FG003	aspergillus	maize
40613	458	10264	0.0197741	0.0347449	0.923926	1to2	AFLA_087590	AC194362.3_FG003	aspergillus	maize
40889	458	10363	0.0150922	0.0391546	0.914703	1to2	AFLA_088580	AC194362.3_FG003	aspergillus	maize
41039	458	10430	0.00857193	0.033823	0.925395	1to2	AFLA_089450	AC194362.3_FG003	aspergillus	maize
41118	458	10447	0.00258778	0.044552	0.90575	1to2	AFLA_089630	AC194362.3_FG003	aspergillus	maize
41199	458	10460	0.0404624	0.0309768	0.929817	1to2	AFLA_089800	AC194362.3_FG003	aspergillus	maize
41268	458	10475	0.0128681	0.0239919	0.943747	1to2	AFLA_089970	AC194362.3_FG003	aspergillus	maize
41366	458	10494	0.0368852	0.0402563	0.912256	1to2	AFLA_090170	AC194362.3_FG003	aspergillus	maize
41455	458	10510	0.00509798	0.0222327	0.947761	1to2	AFLA_090360	AC194362.3_FG003	aspergillus	maize
41596	458	10539	0.0222525	0.0329047	0.926871	1to2	AFLA_090670	AC194362.3_FG003	aspergillus	maize
41640	458	10550	0.0174117	0.0212846	0.949631	1to2	AFLA_090780	AC194362.3_FG003	aspergillus	maize
41677	458	10559	0.0348052	0.0461729	0.903532	1to2	AFLA_090870	AC194362.3_FG003	aspergillus	maize
41767	458	10587	0.00575816	0.0405278	0.911893	1to2	AFLA_091160	AC194362.3_FG003	aspergillus	maize
41775	458	10588	0.025211	0.0447357	0.905683	1to2	AFLA_091170	AC194362.3_FG003	aspergillus	maize
41892	458	10621	0.0151854	0.036108	0.92113	1to2	AFLA_091500	AC194362.3_FG003	aspergillus	maize
42105	458	10690	0.0499639	0.0401488	0.91252	1to2	AFLA_092190	AC194362.3_FG003	aspergillus	maize
42128	458	10694	0.0259652	0.0178684	0.957826	1to2	AFLA_092230	AC194362.3_FG003	aspergillus	maize
42132	458	10701	0.0356479	0.0221259	0.947761	1to2	AFLA_092300	AC194362.3_FG003	aspergillus	maize
42349	458	10800	0.000131494	0.0468483	0.90264	1to2	AFLA_093290	AC194362.3_FG003	aspergillus	maize
42441	458	10849	0.013938	0.0236822	0.944677	1to2	AFLA_093780	AC194362.3_FG003	aspergillus	maize
42716	458	10947	0.00806907	0.048503	0.899626	1to2	AFLA_094770	AC194362.3_FG003	aspergillus	maize
43068	458	11033	0.00186985	0.0410183	0.911152	1to2	AFLA_095680	AC194362.3_FG003	aspergillus	maize
43240	458	11082	0.0138528	0.0151716	0.965568	1to2	AFLA_096210	AC194362.3_FG003	aspergillus	maize
43384	458	11116	0.0432592	0.0321955	0.927347	1to2	AFLA_096590	AC194362.3_FG003	aspergillus	maize
43527	458	11135	0.0425494	0.0263993	0.939444	1to2	AFLA_096880	AC194362.3_FG003	aspergillus	maize
43756	458	11181	0.0361705	0.0434013	0.907596	1to2	AFLA_097540	AC194362.3_FG003	aspergillus	maize
43891	458	11214	0.0356027	0.0239004	0.944036	1to2	AFLA_097900	AC194362.3_FG003	aspergillus	maize
44330	458	11353	0.0245478	0.0251481	0.941511	1to2	AFLA_099320	AC194362.3_FG003	aspergillus	maize
44468	458	11386	0.00412543	0.0259517	0.940063	1to2	AFLA_099670	AC194362.3_FG003	aspergillus	maize
44906	458	11477	0.000923265	0.0247197	0.942533	1to2	AFLA_100630	AC194362.3_FG003	aspergillus	maize
45033	458	11515	0.00353104	0.0241502	0.943571	1to2	AFLA_101020	AC194362.3_FG003	aspergillus	maize
45082	458	11529	0.0171038	0.0248084	0.942194	1to2	AFLA_101160	AC194362.3_FG003	aspergillus	maize
45145	458	11549	0.0164617	0.038429	0.91594	1to2	AFLA_101360	AC194362.3_FG003	aspergillus	maize
45159	458	11552	0.0239362	0.0433027	0.907877	1to2	AFLA_101420	AC194362.3_FG003	aspergillus	maize
45182	458	11554	0.0255793	0.0494344	0.898309	1to2	AFLA_101440	AC194362.3_FG003	aspergillus	maize
45256	458	11565	0.0289299	0.0209946	0.950101	1to2	AFLA_101550	AC194362.3_FG003	aspergillus	maize
45299	458	11576	0.00953635	0.0426947	0.908472	1to2	AFLA_101720	AC194362.3_FG003	aspergillus	maize
45471	458	11630	0.00177108	0.043237	0.908022	1to2	AFLA_102270	AC194362.3_FG003	aspergillus	maize
45520	458	11644	0.037292	0.0167694	0.960974	1to2	AFLA_102410	AC194362.3_FG003	aspergillus	maize
45783	458	11722	0.0162517	0.0351841	0.922488	1to2	AFLA_103210	AC194362.3_FG003	aspergillus	maize
45789	458	11726	0.0492052	0.0161807	0.962783	1to2	AFLA_103250	AC194362.3_FG003	aspergillus	maize
45955	458	11819	0.0095292	0.0389707	0.914703	1to2	AFLA_104290	AC194362.3_FG003	aspergillus	maize
45993	458	11827	0.0123824	0.0289885	0.933164	1to2	AFLA_104390	AC194362.3_FG003	aspergillus	maize
46041	458	11833	0.0172511	0.0233256	0.945291	1to2	AFLA_104450	AC194362.3_FG003	aspergillus	maize
46080	458	11838	0.00631807	0.0440139	0.906385	1to2	AFLA_104500	AC194362.3_FG003	aspergillus	maize
46138	458	11843	7.32e-05	0.0412093	0.911152	1to2	AFLA_104550	AC194362.3_FG003	aspergillus	maize
46211	458	11857	0.0153886	0.0373144	0.918299	1to2	AFLA_104690	AC194362.3_FG003	aspergillus	maize
46382	458	11894	0.0204271	0.0352139	0.922488	1to2	AFLA_105070	AC194362.3_FG003	aspergillus	maize
46878	458	11990	0.028378	0.0461458	0.903532	1to2	AFLA_106080	AC194362.3_FG003	aspergillus	maize
47020	458	12016	0.020504	0.0242332	0.943571	1to2	AFLA_106340	AC194362.3_FG003	aspergillus	maize
47344	458	12130	0.0213259	0.0393777	0.913979	1to2	AFLA_107490	AC194362.3_FG003	aspergillus	maize
47420	458	12141	0.00522138	0.0400905	0.91252	1to2	AFLA_107610	AC194362.3_FG003	aspergillus	maize
47447	458	12146	0.0111314	0.0169164	0.96055	1to2	AFLA_107660	AC194362.3_FG003	aspergillus	maize
47547	458	12162	0.0156779	0.0346124	0.924035	1to2	AFLA_107820	AC194362.3_FG003	aspergillus	maize
47744	458	12200	0.00378849	0.0402184	0.91252	1to2	AFLA_108210	AC194362.3_FG003	aspergillus	maize
47804	458	12208	0.00487131	0.0417732	0.910413	1to2	AFLA_108310	AC194362.3_FG003	aspergillus	maize
48567	458	12375	0.0101962	0.0431572	0.908022	1to2	AFLA_110110	AC194362.3_FG003	aspergillus	maize
48596	458	12377	0.0172486	0.0266502	0.938942	1to2	AFLA_110130	AC194362.3_FG003	aspergillus	maize
48626	458	12381	0.000141914	0.0283531	0.934725	1to2	AFLA_110170	AC194362.3_FG003	aspergillus	maize
48670	458	12391	0.000476828	0.0445754	0.90575	1to2	AFLA_110280	AC194362.3_FG003	aspergillus	maize
48732	458	12421	0.0190345	0.0196799	0.953164	1to2	AFLA_110610	AC194362.3_FG003	aspergillus	maize
48780	458	12435	0.0284556	0.0437131	0.907371	1to2	AFLA_110750	AC194362.3_FG003	aspergillus	maize
48789	458	12436	0.0212053	0.0341272	0.925005	1to2	AFLA_110760	AC194362.3_FG003	aspergillus	maize
48967	458	12485	0.029218	0.0150606	0.965605	1to2	AFLA_111250	AC194362.3_FG003	aspergillus	maize
49104	458	12536	0.0194806	0.0483991	0.899626	1to2	AFLA_111780	AC194362.3_FG003	aspergillus	maize
49327	458	12611	0.0472697	0.0493273	0.898309	1to2	AFLA_112530	AC194362.3_FG003	aspergillus	maize
49336	458	12616	0.00583677	0.0442255	0.906278	1to2	AFLA_112580	AC194362.3_FG003	aspergillus	maize
49584	458	12712	0.014326	0.0261022	0.939935	1to2	AFLA_113540	AC194362.3_FG003	aspergillus	maize
49842	458	12799	0.0238159	0.0274356	0.936871	1to2	AFLA_114520	AC194362.3_FG003	aspergillus	maize
49908	458	12812	0.028378	0.0461458	0.903532	1to2	AFLA_114670	AC194362.3_FG003	aspergillus	maize
50284	458	12929	0.0143728	0.0217334	0.948355	1to2	AFLA_116050	AC194362.3_FG003	aspergillus	maize
50302	458	12935	0.0207597	0.0196818	0.953164	1to2	AFLA_116110	AC194362.3_FG003	aspergillus	maize
50337	458	12943	0.000583634	0.0155875	0.964303	1to2	AFLA_116190	AC194362.3_FG003	aspergillus	maize
50416	458	12954	0.040126	0.0284063	0.934725	1to2	AFLA_116300	AC194362.3_FG003	aspergillus	maize
50802	458	13029	0.00113921	0.0260949	0.939935	1to2	AFLA_117110	AC194362.3_FG003	aspergillus	maize
50817	458	13030	0.00124782	0.0265758	0.938949	1to2	AFLA_117120	AC194362.3_FG003	aspergillus	maize
50875	458	13037	0.00142672	0.0459464	0.90412	1to2	AFLA_117190	AC194362.3_FG003	aspergillus	maize
51186	458	13100	0.0316471	0.0297061	0.931843	1to2	AFLA_117880	AC194362.3_FG003	aspergillus	maize
51659	458	13190	0.0097747	0.029823	0.931843	1to2	AFLA_118840	AC194362.3_FG003	aspergillus	maize
51771	458	13209	0.00664882	0.0304571	0.930718	1to2	AFLA_119050	AC194362.3_FG003	aspergillus	maize
51896	458	13225	0.0206745	0.0485378	0.899626	1to2	AFLA_119220	AC194362.3_FG003	aspergillus	maize
51903	458	13226	0.0108341	0.030188	0.931161	1to2	AFLA_119230	AC194362.3_FG003	aspergillus	maize
51986	458	13268	0.0157884	0.0282626	0.934725	1to2	AFLA_119660	AC194362.3_FG003	aspergillus	maize
52252	458	13313	0.0180153	0.0400678	0.91252	1to2	AFLA_120160	AC194362.3_FG003	aspergillus	maize
52355	458	13333	0.00260908	0.0497638	0.897972	1to2	AFLA_120360	AC194362.3_FG003	aspergillus	maize
52382	458	13338	0.026363	0.024934	0.942059	1to2	AFLA_120410	AC194362.3_FG003	aspergillus	maize
52415	458	13344	0.0104624	0.0300122	0.931353	1to2	AFLA_120470	AC194362.3_FG003	aspergillus	maize
52473	458	13356	0.0065034	0.0180687	0.957496	1to2	AFLA_120660	AC194362.3_FG003	aspergillus	maize
52481	458	13357	0.00963173	0.044822	0.905683	1to2	AFLA_120670	AC194362.3_FG003	aspergillus	maize
52738	458	13405	8.15e-05	0.0356825	0.92201	1to2	AFLA_121170	AC194362.3_FG003	aspergillus	maize
53079	458	13468	0.0082672	0.0367134	0.920221	1to2	AFLA_121830	AC194362.3_FG003	aspergillus	maize
53142	458	13475	0.016737	0.0329753	0.926095	1to2	AFLA_121940	AC194362.3_FG003	aspergillus	maize
53366	458	13512	0.00632995	0.0461244	0.903532	1to2	AFLA_122340	AC194362.3_FG003	aspergillus	maize
53451	458	13521	0.0436842	0.034997	0.923506	1to2	AFLA_122430	AC194362.3_FG003	aspergillus	maize
53531	458	13554	0.0426347	0.0178472	0.957826	1to2	AFLA_122950	AC194362.3_FG003	aspergillus	maize
53837	458	13600	3.98e-05	0.0280778	0.935208	1to2	AFLA_123560	AC194362.3_FG003	aspergillus	maize
54238	458	13677	0.00703407	0.0485101	0.899626	1to2	AFLA_124370	AC194362.3_FG003	aspergillus	maize
54253	458	13680	0.0176527	0.0420907	0.909546	1to2	AFLA_124400	AC194362.3_FG003	aspergillus	maize
54313	458	13690	0.0317915	0.0192816	0.954085	1to2	AFLA_124540	AC194362.3_FG003	aspergillus	maize
54430	458	13711	0.0184159	0.023734	0.944648	1to2	AFLA_124790	AC194362.3_FG003	aspergillus	maize
54630	458	13749	0.000790868	0.0377318	0.917822	1to2	AFLA_125200	AC194362.3_FG003	aspergillus	maize
54668	458	13755	0.0432087	0.0424372	0.909292	1to2	AFLA_125300	AC194362.3_FG003	aspergillus	maize
54711	458	13768	0.00210363	0.0335681	0.925535	1to2	AFLA_125460	AC194362.3_FG003	aspergillus	maize
54731	458	13772	0.029644	0.0432355	0.908022	1to2	AFLA_125510	AC194362.3_FG003	aspergillus	maize
54751	458	13775	0.000833781	0.0393573	0.913979	1to2	AFLA_125540	AC194362.3_FG003	aspergillus	maize
54861	458	13792	0.00763727	0.0246732	0.942723	1to2	AFLA_125730	AC194362.3_FG003	aspergillus	maize
55097	458	13828	0.0227402	0.0221886	0.947761	1to2	AFLA_126130	AC194362.3_FG003	aspergillus	maize
55504	458	13893	0.0215821	0.0182254	0.956896	1to2	AFLA_126820	AC194362.3_FG003	aspergillus	maize
55520	458	13894	0.00344161	0.0212136	0.949631	1to2	AFLA_126830	AC194362.3_FG003	aspergillus	maize
55524	458	13895	0.020543	0.0246883	0.942723	1to2	AFLA_126840	AC194362.3_FG003	aspergillus	maize
55530	458	13896	0.01539	0.044422	0.905829	1to2	AFLA_126850	AC194362.3_FG003	aspergillus	maize
55603	458	13909	0.000202588	0.049401	0.898309	1to2	AFLA_127000	AC194362.3_FG003	aspergillus	maize
55728	458	13925	4.8e-06	0.0456631	0.90419	1to2	AFLA_127170	AC194362.3_FG003	aspergillus	maize
55888	458	13994	0.0189302	0.0242558	0.943571	1to2	AFLA_127860	AC194362.3_FG003	aspergillus	maize
56059	458	14052	0.0195765	0.0416812	0.910413	1to2	AFLA_128460	AC194362.3_FG003	aspergillus	maize
56157	458	14078	0.0450681	0.027716	0.936466	1to2	AFLA_128720	AC194362.3_FG003	aspergillus	maize
56747	458	14304	0.0192731	0.0211447	0.949631	1to2	AFLA_131600	AC194362.3_FG003	aspergillus	maize
57273	458	14424	0.018479	0.0332988	0.926035	1to2	AFLA_132830	AC194362.3_FG003	aspergillus	maize
57289	458	14442	0.0202108	0.0418936	0.909631	1to2	AFLA_133010	AC194362.3_FG003	aspergillus	maize
57359	458	14475	0.0382615	0.0342428	0.924812	1to2	AFLA_133340	AC194362.3_FG003	aspergillus	maize
57402	458	14489	0.0387552	0.0163714	0.96216	1to2	AFLA_133480	AC194362.3_FG003	aspergillus	maize
57480	458	14513	0.0436914	0.0287424	0.933874	1to2	AFLA_133730	AC194362.3_FG003	aspergillus	maize
57539	458	14542	0.0472328	0.027958	0.935571	1to2	AFLA_134020	AC194362.3_FG003	aspergillus	maize
57696	458	14612	0.00760457	0.0268119	0.9383	1to2	AFLA_134740	AC194362.3_FG003	aspergillus	maize
57889	458	14663	0.00896665	0.0388465	0.914982	1to2	AFLA_135260	AC194362.3_FG003	aspergillus	maize
57916	458	14669	0.00181711	0.0234806	0.944847	1to2	AFLA_135320	AC194362.3_FG003	aspergillus	maize
57933	458	14677	0.03624	0.0192904	0.954085	1to2	AFLA_135400	AC194362.3_FG003	aspergillus	maize
58010	458	14700	0.0174444	0.0313796	0.929029	1to2	AFLA_135640	AC194362.3_FG003	aspergillus	maize
58147	458	14755	0.01707	0.0321794	0.927347	1to2	AFLA_136210	AC194362.3_FG003	aspergillus	maize
58346	458	14815	0.0123459	0.0242976	0.943467	1to2	AFLA_136820	AC194362.3_FG003	aspergillus	maize
58386	458	14829	0.0077598	0.0347446	0.923926	1to2	AFLA_136980	AC194362.3_FG003	aspergillus	maize
58442	458	14846	0.00608765	0.0445612	0.90575	1to2	AFLA_137180	AC194362.3_FG003	aspergillus	maize
59045	458	14983	0.0364789	0.0163355	0.96216	1to2	AFLA_138670	AC194362.3_FG003	aspergillus	maize
59060	458	14985	0.00877672	0.0355875	0.92201	1to2	AFLA_138700	AC194362.3_FG003	aspergillus	maize
59140	458	15003	0.0310629	0.0355201	0.922126	1to2	AFLA_138890	AC194362.3_FG003	aspergillus	maize
60211	410	15086	6.87e-14	0.00154385	0.995716	2to1	ATPB (2 200754865..200759054)	AC193630.3_FG003	maize	maize
60362	1300	15086	3.95e-11	0.000325103	0.99863	2to1	ATPB (2 200754865..200759054)	AC209050.3_FG003	maize	maize
61579	458	15112	0.0387824	0.0232975	0.945291	1to2	CHI	AC194362.3_FG003	maize	maize
61717	458	15124	0.0286985	0.0305747	0.930443	1to2	CNR9	AC194362.3_FG003	maize	maize
61845	458	15137	0.0453414	0.0366256	0.920221	1to2	D8	AC194362.3_FG003	maize	maize
62811	458	15162	6.87e-14	0.0148524	0.966492	2to1	ESR3	AC194362.3_FG003	maize	maize
63313	410	15162	6.3e-12	7.75e-05	0.999578	2to1	ESR3	AC193630.3_FG003	maize	maize
63350	717	15162	0.000340745	3.27e-06	0.999963	2to1	ESR3	AC198725.4_FG009	maize	maize
65571	458	15251	0.0374696	0.0336989	0.925535	1to2	GRMZM2G000540	AC194362.3_FG003	maize	maize
68517	458	15483	0.000559965	0.0463898	0.90277	1to2	GRMZM2G002465	AC194362.3_FG003	maize	maize
69212	458	15523	0.0173918	0.0199394	0.95253	1to2	GRMZM2G002825	AC194362.3_FG003	maize	maize
69295	458	15533	0.0294116	0.0243598	0.943009	1to2	GRMZM2G002898	AC194362.3_FG003	maize	maize
70195	458	15592	0.0484414	0.0164215	0.961654	1to2	GRMZM2G003409	AC194362.3_FG003	maize	maize
70259	458	15597	0.0444423	0.0418192	0.90986	1to2	GRMZM2G003461	AC194362.3_FG003	maize	maize
70412	458	15610	0.00243381	0.0296069	0.931843	1to2	GRMZM2G003526	AC194362.3_FG003	maize	maize
70622	606	15613	0.0153102	0.032203	0.927347	1to2	GRMZM2G003551	AC196795.4_FG009	maize	maize
70623	1362	15613	5.69e-07	0.0137549	0.968724	1to2	GRMZM2G003551	AC209819.3_FG010	maize	maize
70624	15086	15613	6.87e-14	0.00197666	0.994064	1to2	GRMZM2G003551	ATPB (2 200754865..200759054)	maize	maize
70625	801	15613	6.73e-06	0.0442786	0.906121	1to2	GRMZM2G003551	AC200215.3_FG002	maize	maize
70952	458	15660	4.69e-05	0.0414959	0.910705	1to2	GRMZM2G003853	AC194362.3_FG003	maize	maize
70990	458	15665	0.0410216	0.0307433	0.929817	1to2	GRMZM2G003897	AC194362.3_FG003	maize	maize
71269	458	15675	0.0161014	0.0360777	0.92113	1to2	GRMZM2G003970	AC194362.3_FG003	maize	maize
71477	937	15687	0.00181135	0.0149655	0.965828	1to2	GRMZM2G004060	AC203855.2_FG001	maize	maize
71478	2097	15687	0.0441825	0.0231509	0.945467	1to2	GRMZM2G004060	AC235546.1_FG002	maize	maize
71479	1696	15687	0.0336816	0.0341351	0.925005	1to2	GRMZM2G004060	AC216734.3_FG006	maize	maize
71480	1657	15687	0.000219269	0.0384073	0.916148	1to2	GRMZM2G004060	AC215195.3_FG005	maize	maize
71481	1598	15687	9.74e-06	0.0491255	0.898823	1to2	GRMZM2G004060	AC213779.3_FG009	maize	maize
71482	15111	15687	0.000959266	0.0344817	0.924673	1to2	GRMZM2G004060	CEMA	maize	maize
71483	964	15687	0.0338297	0.00389174	0.988172	1to2	GRMZM2G004060	AC204035.3_FG003	maize	maize
71484	1869	15687	0.00231126	0.0139571	0.968538	1to2	GRMZM2G004060	AC229873.1_FG003	maize	maize
71485	1265	15687	0.00918495	0.00781304	0.980017	1to2	GRMZM2G004060	AC208358.3_FG005	maize	maize
71486	400	15687	0.0195539	0.0336884	0.925535	1to2	GRMZM2G004060	AC193423.3_FG003	maize	maize
71487	1780	15687	0.0156122	0.0289506	0.933164	1to2	GRMZM2G004060	AC218002.3_FG001	maize	maize
71488	15088	15687	0.0345325	0.0167946	0.960968	1to2	GRMZM2G004060	ATPH	maize	maize
71489	237	15687	0.0413929	0.0242748	0.943571	1to2	GRMZM2G004060	AC188000.3_FG003	maize	maize
71490	117	15687	0.000151274	0.0284852	0.934616	1to2	GRMZM2G004060	AC185126.3_FG006	maize	maize
71491	780	15687	0.00463399	0.0436063	0.907371	1to2	GRMZM2G004060	AC199873.4_FG002	maize	maize
71492	2055	15687	8.63e-09	0.0161733	0.962783	1to2	GRMZM2G004060	AC234199.1_FG001	maize	maize
71598	458	15702	0.0242017	0.033232	0.926035	1to2	GRMZM2G004160	AC194362.3_FG003	maize	maize
71768	458	15723	0.0450776	0.0447509	0.905683	1to2	GRMZM2G004349	AC194362.3_FG003	maize	maize
72865	458	15755	0.0205577	0.0408042	0.911325	1to2	GRMZM2G004534	AC194362.3_FG003	maize	maize
73411	458	15781	0.0487851	0.0211862	0.949631	1to2	GRMZM2G004795	AC194362.3_FG003	maize	maize
74031	717	15812	8.67e-11	0.0234762	0.944847	2to1	GRMZM2G005043	AC198725.4_FG009	maize	maize
74914	15086	15833	6.96e-09	0.0036361	0.989	1to2	GRMZM2G005207	ATPB (2 200754865..200759054)	maize	maize
74915	710	15833	3.91e-05	0.0342187	0.924812	1to2	GRMZM2G005207	AC198605.3_FG005	maize	maize
75811	15687	15870	0.0204063	0.0244951	0.943009	2to1	GRMZM2G005480	GRMZM2G004060	maize	maize
78478	458	15971	0.00367047	0.0248075	0.942194	1to2	GRMZM2G006370	AC194362.3_FG003	maize	maize
78754	458	15975	0.0149966	0.0303899	0.931161	1to2	GRMZM2G006424	AC194362.3_FG003	maize	maize
78948	15687	15982	0.00732817	0.0282578	0.934725	2to1	GRMZM2G006463	GRMZM2G004060	maize	maize
79283	1362	15989	0.00267024	0.0141792	0.967777	1to2	GRMZM2G006497	AC209819.3_FG010	maize	maize
79284	124	15989	4.55e-07	0.0409078	0.911152	1to2	GRMZM2G006497	AC185281.5_FG006	maize	maize
79285	15162	15989	6.87e-14	0.000117045	0.999522	1to2	GRMZM2G006497	ESR3	maize	maize
79491	458	15999	0.0116524	0.0293494	0.932177	1to2	GRMZM2G006631	AC194362.3_FG003	maize	maize
80640	717	16019	4.89e-08	0.00257806	0.992534	2to1	GRMZM2G006762	AC198725.4_FG009	maize	maize
81160	15833	16019	0.0242435	0.0266299	0.938942	2to1	GRMZM2G006762	GRMZM2G005207	maize	maize
81266	1239	16019	1.5e-05	0.0136577	0.968806	2to1	GRMZM2G006762	AC208110.2_FG001	maize	maize
81548	15989	16019	0.0113278	0.0176492	0.958558	2to1	GRMZM2G006762	GRMZM2G006497	maize	maize
81652	15613	16019	9.09e-13	0.0171195	0.959803	2to1	GRMZM2G006762	GRMZM2G003551	maize	maize
81940	458	16035	0.00336418	0.0268109	0.9383	1to2	GRMZM2G006937	AC194362.3_FG003	maize	maize
82612	458	16104	0.00614436	0.0451912	0.904919	1to2	GRMZM2G007406	AC194362.3_FG003	maize	maize
83736	717	16141	3.59e-09	0.0387979	0.915583	2to1	GRMZM2G007754	AC198725.4_FG009	maize	maize
83834	15687	16141	0.00498907	0.0112165	0.972124	2to1	GRMZM2G007754	GRMZM2G004060	maize	maize
86567	458	16223	0.0450132	0.0409757	0.911152	1to2	GRMZM2G008444	AC194362.3_FG003	maize	maize
86964	458	16266	0.0244035	0.034686	0.924035	1to2	GRMZM2G008764	AC194362.3_FG003	maize	maize
87065	458	16283	0.00782847	0.0462806	0.903532	1to2	GRMZM2G008972	AC194362.3_FG003	maize	maize
87145	458	16289	0.0374397	0.0311203	0.929413	1to2	GRMZM2G009025	AC194362.3_FG003	maize	maize
87716	458	16339	0.00105995	0.0312709	0.929029	1to2	GRMZM2G009413	AC194362.3_FG003	maize	maize
88264	458	16353	0.000150353	0.0439527	0.906478	1to2	GRMZM2G009506	AC194362.3_FG003	maize	maize
88645	458	16390	0.00199471	0.0342393	0.924812	1to2	GRMZM2G009808	AC194362.3_FG003	maize	maize
88987	458	16425	0.000115892	0.0369091	0.919728	1to2	GRMZM2G010048	AC194362.3_FG003	maize	maize
89784	458	16436	0.0242188	0.0370949	0.918866	1to2	GRMZM2G010097	AC194362.3_FG003	maize	maize
91511	458	16464	0.0180687	0.0355467	0.92201	1to2	GRMZM2G010321	AC194362.3_FG003	maize	maize
92215	458	16536	1.81e-10	0.0461086	0.903532	1to2	GRMZM2G010868	AC194362.3_FG003	maize	maize
93347	458	16630	0.00132847	0.0326555	0.927133	1to2	GRMZM2G011592	AC194362.3_FG003	maize	maize
93447	458	16638	0.00250396	0.0397759	0.913145	1to2	GRMZM2G011627	AC194362.3_FG003	maize	maize
93510	458	16643	0.000993776	0.0303615	0.931161	1to2	GRMZM2G011662	AC194362.3_FG003	maize	maize
94609	15687	16717	0.0363993	0.046076	0.903625	2to1	GRMZM2G012324	GRMZM2G004060	maize	maize
94687	458	16723	0.0303272	0.0397684	0.913145	1to2	GRMZM2G012393	AC194362.3_FG003	maize	maize
95026	16717	16757	1.34e-07	0.0334345	0.926035	1to2	GRMZM2G012724	GRMZM2G012324	maize	maize
95027	16352	16757	2.8e-07	0.0271944	0.937277	1to2	GRMZM2G012724	GRMZM2G009489	maize	maize
95028	606	16757	0.00591688	0.000602787	0.997833	1to2	GRMZM2G012724	AC196795.4_FG009	maize	maize
95029	1617	16757	0.0449646	0.00630428	0.983528	1to2	GRMZM2G012724	AC214227.4_FG013	maize	maize
95030	1695	16757	0.00466329	0.0160088	0.963077	1to2	GRMZM2G012724	AC216731.3_FG001	maize	maize
95031	1362	16757	0.00615521	0.000132391	0.999514	1to2	GRMZM2G012724	AC209819.3_FG010	maize	maize
95032	16014	16757	6.77e-05	0.0398761	0.913145	1to2	GRMZM2G012724	GRMZM2G006736	maize	maize
95033	16019	16757	0.000384278	0.000195011	0.999243	1to2	GRMZM2G012724	GRMZM2G006762	maize	maize
95034	15982	16757	0.0425194	0.0196209	0.953164	1to2	GRMZM2G012724	GRMZM2G006463	maize	maize
95035	1538	16757	2.05e-07	0.0135633	0.969112	1to2	GRMZM2G012724	AC212575.3_FG002	maize	maize
95036	15435	16757	0.0263648	0.0367274	0.920221	1to2	GRMZM2G012724	GRMZM2G001981	maize	maize
95037	274	16757	5.06e-06	0.0268338	0.9383	1to2	GRMZM2G012724	AC190549.3_FG004	maize	maize
95038	1188	16757	2.46e-09	0.00713628	0.981319	1to2	GRMZM2G012724	AC207188.3_FG002	maize	maize
95039	289	16757	3.28e-05	0.0458095	0.90412	1to2	GRMZM2G012724	AC190630.2_FG001	maize	maize
95040	718	16757	0.00871946	0.0255411	0.94107	1to2	GRMZM2G012724	AC198743.3_FG008	maize	maize
95041	710	16757	0.020905	0.000316345	0.998653	1to2	GRMZM2G012724	AC198605.3_FG005	maize	maize
95042	1772	16757	6.58e-10	0.0399743	0.913145	1to2	GRMZM2G012724	AC217959.3_FG001	maize	maize
95043	1121	16757	3.31e-09	0.0388849	0.914982	1to2	GRMZM2G012724	AC206168.2_FG003	maize	maize
95044	882	16757	0.0301583	0.027065	0.937851	1to2	GRMZM2G012724	AC203148.3_FG005	maize	maize
95045	801	16757	0.00221292	0.00106438	0.996705	1to2	GRMZM2G012724	AC200215.3_FG002	maize	maize
95046	305	16757	0.000911861	0.00338173	0.989841	1to2	GRMZM2G012724	AC190788.2_FG005	maize	maize
95047	1253	16757	0.000147172	0.0414507	0.910705	1to2	GRMZM2G012724	AC208217.3_FG001	maize	maize
95048	1453	16757	0.0112892	0.0241384	0.943747	1to2	GRMZM2G012724	AC211250.4_FG003	maize	maize
95049	974	16757	1.75e-06	0.0397574	0.913145	1to2	GRMZM2G012724	AC204271.3_FG003	maize	maize
95171	458	16771	0.00315807	0.028833	0.933343	1to2	GRMZM2G012891	AC194362.3_FG003	maize	maize
95279	458	16783	0.0181613	0.0241603	0.943571	1to2	GRMZM2G012970	AC194362.3_FG003	maize	maize
95862	458	16823	0.0014003	0.0315374	0.929029	1to2	GRMZM2G013357	AC194362.3_FG003	maize	maize
95871	605	16825	0.0137413	0.0252513	0.941198	1to2	GRMZM2G013391	AC196780.4_FG003	maize	maize
96415	458	16882	0.0384293	0.0330282	0.926095	1to2	GRMZM2G013821	AC194362.3_FG003	maize	maize
96785	458	16920	0.0433135	0.0267857	0.9383	1to2	GRMZM2G014136	AC194362.3_FG003	maize	maize
96886	458	16928	0.00306816	0.0482944	0.900402	1to2	GRMZM2G014276	AC194362.3_FG003	maize	maize
97406	458	16967	0.0012755	0.0464352	0.90277	1to2	GRMZM2G014653	AC194362.3_FG003	maize	maize
100386	710	17058	0.000505544	0.0492064	0.898309	1to2	GRMZM2G015433	AC198605.3_FG005	maize	maize
100387	15086	17058	1.48e-12	0.006296	0.983528	1to2	GRMZM2G015433	ATPB (2 200754865..200759054)	maize	maize
100388	16019	17058	1.85e-06	0.0393046	0.914106	1to2	GRMZM2G015433	GRMZM2G006762	maize	maize
102099	15687	17149	0.000686287	0.00304422	0.991291	2to1	GRMZM2G016287	GRMZM2G004060	maize	maize
102207	1300	17149	0.00155116	0.0215148	0.94938	2to1	GRMZM2G016287	AC209050.3_FG003	maize	maize
102310	16757	17149	0.00203188	0.00181838	0.994799	2to1	GRMZM2G016287	GRMZM2G012724	maize	maize
103126	458	17165	0.00314247	0.0331314	0.926095	1to2	GRMZM2G016439	AC194362.3_FG003	maize	maize
104457	458	17211	0.012068	0.047319	0.902187	1to2	GRMZM2G016805	AC194362.3_FG003	maize	maize
104695	458	17226	0.00942007	0.0350408	0.923506	1to2	GRMZM2G016923	AC194362.3_FG003	maize	maize
105187	458	17268	0.00206037	0.0309853	0.929817	1to2	GRMZM2G017244	AC194362.3_FG003	maize	maize
106701	458	17370	6.87e-14	1.49e-06	0.999984	2to1	GRMZM2G017966	AC194362.3_FG003	maize	maize
106890	717	17370	6.87e-14	1.15e-12	1	2to1	GRMZM2G017966	AC198725.4_FG009	maize	maize
107188	410	17370	0.00680402	3.67e-11	1	2to1	GRMZM2G017966	AC193630.3_FG003	maize	maize
107508	17058	17370	6.87e-14	1.18e-09	1	2to1	GRMZM2G017966	GRMZM2G015433	maize	maize
108184	15989	17370	0.014798	7.51e-11	1	2to1	GRMZM2G017966	GRMZM2G006497	maize	maize
109029	15687	17370	0.00452078	1.15e-12	1	2to1	GRMZM2G017966	GRMZM2G004060	maize	maize
109214	1239	17370	6.87e-14	3.15e-11	1	2to1	GRMZM2G017966	AC208110.2_FG001	maize	maize
109258	15613	17370	2.47e-05	6.75e-11	1	2to1	GRMZM2G017966	GRMZM2G003551	maize	maize
109566	458	17372	0.0229623	0.0259295	0.940063	1to2	GRMZM2G017991	AC194362.3_FG003	maize	maize
109894	1300	17380	9.37e-07	0.0398923	0.913145	2to1	GRMZM2G018037	AC209050.3_FG003	maize	maize
110095	717	17380	1.51e-07	0.0271555	0.937277	2to1	GRMZM2G018037	AC198725.4_FG009	maize	maize
110872	16757	17380	0.0327281	0.00450947	0.987037	2to1	GRMZM2G018037	GRMZM2G012724	maize	maize
112268	458	17418	4.26e-05	0.0492038	0.898309	1to2	GRMZM2G018353	AC194362.3_FG003	maize	maize
113044	796	17436	0.00295303	0.00225769	0.993355	1to2	GRMZM2G018487	AC200143.3_FG003	maize	maize
113045	289	17436	0.0474298	0.0403648	0.912256	1to2	GRMZM2G018487	AC190630.2_FG001	maize	maize
113046	17185	17436	0.006106	0.0174909	0.959001	1to2	GRMZM2G018487	GRMZM2G016598	maize	maize
113047	393	17436	0.0429657	0.0157876	0.963498	1to2	GRMZM2G018487	AC192608.3_FG004	maize	maize
113048	932	17436	0.0250288	0.0154055	0.964794	1to2	GRMZM2G018487	AC203804.4_FG008	maize	maize
113049	254	17436	0.0213618	0.0228413	0.946205	1to2	GRMZM2G018487	AC188753.3_FG004	maize	maize
113050	1102	17436	0.0346787	0.0457319	0.90412	1to2	GRMZM2G018487	AC205726.4_FG003	maize	maize
113051	15162	17436	0.00074231	2.67e-08	1	1to2	GRMZM2G018487	ESR3	maize	maize
113052	1609	17436	0.00165584	0.0341499	0.925005	1to2	GRMZM2G018487	AC214051.3_FG003	maize	maize
113053	117	17436	0.0339056	0.0169833	0.960091	1to2	GRMZM2G018487	AC185126.3_FG006	maize	maize
113054	15102	17436	0.00633015	0.0471736	0.902187	1to2	GRMZM2G018487	CAB-M9	maize	maize
113055	1869	17436	0.000840749	0.00781247	0.980017	1to2	GRMZM2G018487	AC229873.1_FG003	maize	maize
113056	16127	17436	0.0251483	0.0322023	0.927347	1to2	GRMZM2G018487	GRMZM2G007659	maize	maize
113057	267	17436	0.000502401	0.00106652	0.996705	1to2	GRMZM2G018487	AC189795.3_FG001	maize	maize
113058	1453	17436	0.0323867	0.0207915	0.95043	1to2	GRMZM2G018487	AC211250.4_FG003	maize	maize
113059	16433	17436	0.000936424	0.00675232	0.982218	1to2	GRMZM2G018487	GRMZM2G010091	maize	maize
113060	1509	17436	8.13e-05	0.0361623	0.92113	1to2	GRMZM2G018487	AC212209.2_FG010	maize	maize
113061	17149	17436	4.04e-06	0.00147588	0.995913	1to2	GRMZM2G018487	GRMZM2G016287	maize	maize
113062	15812	17436	0.0021041	0.00300191	0.991372	1to2	GRMZM2G018487	GRMZM2G005043	maize	maize
113063	1169	17436	0.040396	0.0124475	0.970521	1to2	GRMZM2G018487	AC206831.3_FG015	maize	maize
113064	17370	17436	0.00101376	1.15e-12	1	1to2	GRMZM2G018487	GRMZM2G017966	maize	maize
113304	710	17464	6.87e-14	0.0367743	0.920221	1to2	GRMZM2G018721	AC198605.3_FG005	maize	maize
113305	1362	17464	6.87e-14	0.0233776	0.945192	1to2	GRMZM2G018721	AC209819.3_FG010	maize	maize
113306	15086	17464	0.000355242	0.00406333	0.987817	1to2	GRMZM2G018721	ATPB (2 200754865..200759054)	maize	maize
113307	16019	17464	6.87e-14	0.0287748	0.933874	1to2	GRMZM2G018721	GRMZM2G006762	maize	maize
113519	458	17484	0.0354374	0.0184255	0.956147	1to2	GRMZM2G018873	AC194362.3_FG003	maize	maize
113718	458	17507	8.47e-07	0.0456284	0.904468	1to2	GRMZM2G019039	AC194362.3_FG003	maize	maize
114062	458	17536	0.00331727	0.0311121	0.929413	1to2	GRMZM2G019280	AC194362.3_FG003	maize	maize
114321	458	17561	0.00957071	0.0390842	0.914703	1to2	GRMZM2G019501	AC194362.3_FG003	maize	maize
114557	458	17581	0.0401766	0.0216201	0.949351	1to2	GRMZM2G019686	AC194362.3_FG003	maize	maize
115207	458	17635	0.0108878	0.0452585	0.904919	1to2	GRMZM2G020148	AC194362.3_FG003	maize	maize
115829	710	17648	2.32e-12	0.0449075	0.905683	1to2	GRMZM2G020254	AC198605.3_FG005	maize	maize
115830	15086	17648	6.87e-14	0.00548615	0.985402	1to2	GRMZM2G020254	ATPB (2 200754865..200759054)	maize	maize
115831	16019	17648	0.0147635	0.0356156	0.92201	1to2	GRMZM2G020254	GRMZM2G006762	maize	maize
115832	1362	17648	6.87e-14	0.0292453	0.932177	1to2	GRMZM2G020254	AC209819.3_FG010	maize	maize
115833	17370	17648	2.5e-13	8.25e-10	1	1to2	GRMZM2G020254	GRMZM2G017966	maize	maize
115834	15162	17648	6.87e-14	0.0004309	0.99839	1to2	GRMZM2G020254	ESR3	maize	maize
115863	458	17650	8.9e-05	0.0204385	0.951245	1to2	GRMZM2G020281	AC194362.3_FG003	maize	maize
116159	1300	17661	0.0211482	0.0152608	0.965035	2to1	GRMZM2G020382	AC209050.3_FG003	maize	maize
116434	15989	17661	0.00118643	0.0467993	0.90264	2to1	GRMZM2G020382	GRMZM2G006497	maize	maize
116852	15613	17661	0.000143302	0.0456668	0.90419	2to1	GRMZM2G020382	GRMZM2G003551	maize	maize
117115	1239	17661	0.016321	0.0377699	0.917822	2to1	GRMZM2G020382	AC208110.2_FG001	maize	maize
119536	16757	17715	0.00425774	0.0434369	0.907596	2to1	GRMZM2G020828	GRMZM2G012724	maize	maize
120991	458	17761	0.00286647	0.0478566	0.900497	1to2	GRMZM2G021243	AC194362.3_FG003	maize	maize
121119	458	17774	0.00365055	0.0402359	0.912256	1to2	GRMZM2G021339	AC194362.3_FG003	maize	maize
123068	16757	17792	0.0280136	0.0407071	0.911325	2to1	GRMZM2G021475	GRMZM2G012724	maize	maize
123943	458	17869	0.00615408	0.043662	0.907371	1to2	GRMZM2G022180	AC194362.3_FG003	maize	maize
124584	16757	17889	4.62e-08	0.029809	0.931843	2to1	GRMZM2G022293	GRMZM2G012724	maize	maize
126375	458	17968	0.0129117	0.0430186	0.908303	1to2	GRMZM2G022915	AC194362.3_FG003	maize	maize
126497	458	17980	0.0389966	0.0499519	0.897684	1to2	GRMZM2G022987	AC194362.3_FG003	maize	maize
127147	458	17997	0.00134887	0.0390685	0.914703	1to2	GRMZM2G023080	AC194362.3_FG003	maize	maize
127197	458	17999	0.0176154	0.038647	0.915646	1to2	GRMZM2G023110	AC194362.3_FG003	maize	maize
128381	458	18052	0.03582	0.0417895	0.910413	1to2	GRMZM2G023652	AC194362.3_FG003	maize	maize
128964	334	18078	0.00373492	0.0283535	0.934725	1to2	GRMZM2G023921	AC191071.3_FG001	maize	maize
128965	16127	18078	0.0195751	0.0135565	0.969112	1to2	GRMZM2G023921	GRMZM2G007659	maize	maize
128966	519	18078	0.0391343	0.0258326	0.940321	1to2	GRMZM2G023921	AC195351.3_FG001	maize	maize
128967	380	18078	0.00268848	0.047642	0.900929	1to2	GRMZM2G023921	AC191790.3_FG005	maize	maize
128968	1011	18078	0.00644276	0.0227474	0.946301	1to2	GRMZM2G023921	AC204710.4_FG003	maize	maize
128969	1695	18078	0.00586919	0.00499502	0.986578	1to2	GRMZM2G023921	AC216731.3_FG001	maize	maize
128970	17149	18078	0.00640524	0.000372037	0.998533	1to2	GRMZM2G023921	GRMZM2G016287	maize	maize
129851	458	18127	0.0206182	0.0378256	0.917822	1to2	GRMZM2G024391	AC194362.3_FG003	maize	maize
130216	458	18159	1.76e-07	0.0273158	0.937277	1to2	GRMZM2G024624	AC194362.3_FG003	maize	maize
130668	17370	18192	1.88e-06	1.22e-10	1	1to2	GRMZM2G024898	GRMZM2G017966	maize	maize
130669	16019	18192	6.87e-14	0.020398	0.951299	1to2	GRMZM2G024898	GRMZM2G006762	maize	maize
130670	1362	18192	9.97e-10	0.0163752	0.96216	1to2	GRMZM2G024898	AC209819.3_FG010	maize	maize
130671	606	18192	5.26e-05	0.037541	0.918254	1to2	GRMZM2G024898	AC196795.4_FG009	maize	maize
130672	710	18192	1.37e-09	0.0265894	0.938942	1to2	GRMZM2G024898	AC198605.3_FG005	maize	maize
130673	15162	18192	4.11e-10	0.000151442	0.999434	1to2	GRMZM2G024898	ESR3	maize	maize
130674	15086	18192	0.0143152	0.00251592	0.992694	1to2	GRMZM2G024898	ATPB (2 200754865..200759054)	maize	maize
130801	458	18207	0.0291678	0.0377694	0.917822	1to2	GRMZM2G025037	AC194362.3_FG003	maize	maize
131455	458	18256	0.0130215	0.0426458	0.908472	1to2	GRMZM2G025366	AC194362.3_FG003	maize	maize
131564	458	18265	0.0376383	0.0361001	0.92113	1to2	GRMZM2G025458	AC194362.3_FG003	maize	maize
133227	458	18333	0.000495153	0.0470856	0.902187	1to2	GRMZM2G026117	AC194362.3_FG003	maize	maize
133596	458	18338	0.00029966	0.0490918	0.898823	1to2	GRMZM2G026151	AC194362.3_FG003	maize	maize
133643	18078	18340	0.0234146	0.0408115	0.911325	2to1	GRMZM2G026171	GRMZM2G023921	maize	maize
133728	18078	18345	0.0427693	0.0493663	0.898309	2to1	GRMZM2G026184	GRMZM2G023921	maize	maize
134101	17436	18367	0.000119818	0.0342482	0.924812	2to1	GRMZM2G026396	GRMZM2G018487	maize	maize
134793	458	18389	0.0151637	0.0329065	0.926871	1to2	GRMZM2G026641	AC194362.3_FG003	maize	maize
135700	18078	18435	0.000757876	0.00765148	0.980357	2to1	GRMZM2G026976	GRMZM2G023921	maize	maize
137137	458	18496	0.0241288	0.0414948	0.910705	1to2	GRMZM2G027472	AC194362.3_FG003	maize	maize
137448	17436	18519	0.00666378	0.0160691	0.962783	2to1	GRMZM2G027697	GRMZM2G018487	maize	maize
138551	16757	18528	0.012204	0.0300504	0.931235	2to1	GRMZM2G027797	GRMZM2G012724	maize	maize
138624	15687	18528	0.00062582	0.0418209	0.90986	2to1	GRMZM2G027797	GRMZM2G004060	maize	maize
138909	15162	18548	3.86e-10	0.000163379	0.999388	1to2	GRMZM2G027972	ESR3	maize	maize
138910	124	18548	0.00546431	0.047705	0.900929	1to2	GRMZM2G027972	AC185281.5_FG006	maize	maize
138911	710	18548	3.91e-11	0.0276829	0.936466	1to2	GRMZM2G027972	AC198605.3_FG005	maize	maize
138912	17370	18548	3.72e-09	1.4e-10	1	1to2	GRMZM2G027972	GRMZM2G017966	maize	maize
138913	1362	18548	1.31e-05	0.0170969	0.959906	1to2	GRMZM2G027972	AC209819.3_FG010	maize	maize
139407	458	18584	5.24e-06	0.047951	0.900497	1to2	GRMZM2G028234	AC194362.3_FG003	maize	maize
139848	458	18621	0.00820168	0.0441949	0.906278	1to2	GRMZM2G028568	AC194362.3_FG003	maize	maize
141212	458	18711	0.0300479	0.0222351	0.947761	1to2	GRMZM2G029243	AC194362.3_FG003	maize	maize
141496	15086	18717	8.13e-05	0.0121027	0.971088	1to2	GRMZM2G029282	ATPB (2 200754865..200759054)	maize	maize
141497	15162	18717	1.88e-09	0.00125696	0.996325	1to2	GRMZM2G029282	ESR3	maize	maize
141498	710	18718	1.3e-13	0.0160565	0.962783	1to2	GRMZM2G029292	AC198605.3_FG005	maize	maize
141499	17661	18718	3.71e-05	0.0342942	0.924673	1to2	GRMZM2G029292	GRMZM2G020382	maize	maize
141500	16019	18718	4.35e-09	0.0121839	0.970686	1to2	GRMZM2G029292	GRMZM2G006762	maize	maize
141501	15162	18718	6.87e-14	5.63e-05	0.99972	1to2	GRMZM2G029292	ESR3	maize	maize
141502	17149	18718	0.000210381	0.0458908	0.90412	1to2	GRMZM2G029292	GRMZM2G016287	maize	maize
141632	458	18725	0.02865	0.0373837	0.918254	1to2	GRMZM2G029366	AC194362.3_FG003	maize	maize
142968	16825	18774	0.0243861	0.00694198	0.981908	2to1	GRMZM2G029815	GRMZM2G013391	maize	maize
144317	15853	18828	0.000183813	0.011197	0.972124	1to2	GRMZM2G030272	GRMZM2G005344	maize	maize
144318	1188	18828	1.04e-06	0.0083948	0.978968	1to2	GRMZM2G030272	AC207188.3_FG002	maize	maize
144319	16127	18828	0.000424775	0.0415314	0.910413	1to2	GRMZM2G030272	GRMZM2G007659	maize	maize
144320	16717	18828	0.000223635	0.0377904	0.917822	1to2	GRMZM2G030272	GRMZM2G012324	maize	maize
144321	17169	18828	0.00030637	0.0475988	0.900929	1to2	GRMZM2G030272	GRMZM2G016462	maize	maize
144322	16433	18828	0.0445792	0.0094672	0.975836	1to2	GRMZM2G030272	GRMZM2G010091	maize	maize
144323	17149	18828	0.00556205	0.00221051	0.993477	1to2	GRMZM2G030272	GRMZM2G016287	maize	maize
144324	2055	18828	0.00047916	0.0127578	0.970407	1to2	GRMZM2G030272	AC234199.1_FG001	maize	maize
144325	124	18828	0.000200616	0.00108844	0.996665	1to2	GRMZM2G030272	AC185281.5_FG006	maize	maize
144326	16218	18828	0.001248	0.0219386	0.948156	1to2	GRMZM2G030272	GRMZM2G008403	maize	maize
144327	1121	18828	0.00649613	0.0437778	0.906852	1to2	GRMZM2G030272	AC206168.2_FG003	maize	maize
144328	1265	18828	0.00607801	0.00590587	0.984503	1to2	GRMZM2G030272	AC208358.3_FG005	maize	maize
144329	400	18828	0.00386333	0.0271105	0.937851	1to2	GRMZM2G030272	AC193423.3_FG003	maize	maize
144330	305	18828	0.00325251	0.00408464	0.987817	1to2	GRMZM2G030272	AC190788.2_FG005	maize	maize
144331	78	18828	0.0147562	0.0442734	0.906121	1to2	GRMZM2G030272	AC182413.4_FG002	maize	maize
144332	18632	18828	0.00241487	0.0372217	0.918866	1to2	GRMZM2G030272	GRMZM2G028662	maize	maize
144333	18367	18828	0.00570977	0.0439929	0.906385	1to2	GRMZM2G030272	GRMZM2G026396	maize	maize
144334	974	18828	0.00325384	0.0447199	0.905683	1to2	GRMZM2G030272	AC204271.3_FG003	maize	maize
144335	16014	18828	0.00340881	0.0448471	0.905683	1to2	GRMZM2G030272	GRMZM2G006736	maize	maize
144336	790	18828	0.000121147	0.0142319	0.967725	1to2	GRMZM2G030272	AC200065.5_FG009	maize	maize
144337	274	18828	0.000175122	0.0305905	0.930443	1to2	GRMZM2G030272	AC190549.3_FG004	maize	maize
144338	17370	18828	0.00227951	1.15e-12	1	1to2	GRMZM2G030272	GRMZM2G017966	maize	maize
144339	15086	18828	0.00115053	6.28e-06	0.999943	1to2	GRMZM2G030272	ATPB (2 200754865..200759054)	maize	maize
144340	137	18828	0.00293075	0.0112795	0.972017	1to2	GRMZM2G030272	AC185501.3_FG001	maize	maize
144341	117	18828	0.0306861	0.0227413	0.946301	1to2	GRMZM2G030272	AC185126.3_FG006	maize	maize
144342	1657	18828	0.000145354	0.03119	0.929029	1to2	GRMZM2G030272	AC215195.3_FG005	maize	maize
144343	16019	18828	1.42e-05	0.000249752	0.999034	1to2	GRMZM2G030272	GRMZM2G006762	maize	maize
144344	17889	18828	0.000416277	0.0338545	0.925395	1to2	GRMZM2G030272	GRMZM2G022293	maize	maize
144700	458	18846	0.034274	0.0458874	0.90412	1to2	GRMZM2G030436	AC194362.3_FG003	maize	maize
146285	17436	18860	0.0042232	0.0125422	0.970521	2to1	GRMZM2G030583	GRMZM2G018487	maize	maize
146850	18828	18860	0.00189649	0.0168354	0.960639	2to1	GRMZM2G030583	GRMZM2G030272	maize	maize
147155	458	18866	0.0104709	0.0415623	0.910413	1to2	GRMZM2G030636	AC194362.3_FG003	maize	maize
147372	458	18880	0.0129791	0.0179119	0.957661	1to2	GRMZM2G030762	AC194362.3_FG003	maize	maize
149184	458	18939	0.00158691	0.0225694	0.946849	1to2	GRMZM2G031317	AC194362.3_FG003	maize	maize
149524	458	18965	0.0033943	0.0390789	0.914703	1to2	GRMZM2G031496	AC194362.3_FG003	maize	maize
149677	458	18976	0.0350439	0.0392577	0.914703	1to2	GRMZM2G031580	AC194362.3_FG003	maize	maize
149811	458	18986	0.0311144	0.0289282	0.933164	1to2	GRMZM2G031620	AC194362.3_FG003	maize	maize
150497	1169	19027	0.0231873	0.0427858	0.908472	1to2	GRMZM2G031963	AC206831.3_FG015	maize	maize
150498	964	19027	0.0349552	0.00986151	0.974779	1to2	GRMZM2G031963	AC204035.3_FG003	maize	maize
150499	801	19027	7.68e-07	0.00508214	0.986328	1to2	GRMZM2G031963	AC200215.3_FG002	maize	maize
150500	1265	19027	0.0122077	0.0177624	0.958083	1to2	GRMZM2G031963	AC208358.3_FG005	maize	maize
150501	1695	19027	0.0248129	0.04634	0.903213	1to2	GRMZM2G031963	AC216731.3_FG001	maize	maize
150502	1224	19027	0.00499922	0.0335698	0.925535	1to2	GRMZM2G031963	AC207756.3_FG001	maize	maize
150503	1538	19027	0.00702802	0.040388	0.912024	1to2	GRMZM2G031963	AC212575.3_FG002	maize	maize
150504	2055	19027	1.6e-08	0.0339503	0.925364	1to2	GRMZM2G031963	AC234199.1_FG001	maize	maize
150505	796	19027	2.98e-07	0.011338	0.972017	1to2	GRMZM2G031963	AC200143.3_FG003	maize	maize
150506	15778	19027	0.0155054	0.0490869	0.898823	1to2	GRMZM2G031963	GRMZM2G004761	maize	maize
150507	1869	19027	4.02e-06	0.0296983	0.931843	1to2	GRMZM2G031963	AC229873.1_FG003	maize	maize
150508	15162	19027	0.00214837	8.86e-07	0.999994	1to2	GRMZM2G031963	ESR3	maize	maize
150509	1617	19027	2.92e-06	0.0215835	0.94938	1to2	GRMZM2G031963	AC214227.4_FG013	maize	maize
150510	710	19027	0.00014872	0.00185653	0.994629	1to2	GRMZM2G031963	AC198605.3_FG005	maize	maize
150511	790	19027	2.2e-05	0.0373062	0.918299	1to2	GRMZM2G031963	AC200065.5_FG009	maize	maize
150512	15812	19027	0.0311859	0.014112	0.968185	1to2	GRMZM2G031963	GRMZM2G005043	maize	maize
150513	137	19027	0.00126993	0.0305917	0.930443	1to2	GRMZM2G031963	AC185501.3_FG001	maize	maize
150514	305	19027	7.21e-07	0.013244	0.969786	1to2	GRMZM2G031963	AC190788.2_FG005	maize	maize
150839	16757	19029	0.00273352	0.0316712	0.928583	2to1	GRMZM2G031983	GRMZM2G012724	maize	maize
151144	458	19047	8.64e-05	0.0223531	0.947235	1to2	GRMZM2G032145	AC194362.3_FG003	maize	maize
152394	458	19086	0.0067417	0.0356666	0.92201	1to2	GRMZM2G032419	AC194362.3_FG003	maize	maize
152781	17436	19104	0.0117798	0.0300948	0.931161	2to1	GRMZM2G032583	GRMZM2G018487	maize	maize
153145	18828	19104	0.00119325	0.0389891	0.914703	2to1	GRMZM2G032583	GRMZM2G030272	maize	maize
155569	458	19262	0.0310909	0.037033	0.918866	1to2	GRMZM2G034155	AC194362.3_FG003	maize	maize
156532	15687	19290	0.0123615	0.038762	0.915583	2to1	GRMZM2G034389	GRMZM2G004060	maize	maize
157075	11177	19294	0.0275315	0.0415278	0.910654	2to1	GRMZM2G034421	AFLA_097500	maize	aspergillus
157076	3335	19294	0.00494646	0.0479967	0.900497	2to1	GRMZM2G034421	AFLA_013880	maize	aspergillus
157077	5202	19294	0.043079	0.0307284	0.929817	2to1	GRMZM2G034421	AFLA_033310	maize	aspergillus
157078	8199	19294	0.0170454	0.0404935	0.911893	2to1	GRMZM2G034421	AFLA_065430	maize	aspergillus
157079	5335	19294	0.0220671	0.0493729	0.898309	2to1	GRMZM2G034421	AFLA_034640	maize	aspergillus
157080	8037	19294	0.0345079	0.0426627	0.908472	2to1	GRMZM2G034421	AFLA_063340	maize	aspergillus
157081	15180	19294	0.00779148	0.0482892	0.900402	2to1	GRMZM2G034421	GAPC2	maize	maize
157082	6647	19294	0.00862911	0.0345389	0.924673	2to1	GRMZM2G034421	AFLA_048820	maize	aspergillus
157083	5122	19294	0.0346621	0.0411116	0.911152	2to1	GRMZM2G034421	AFLA_032490	maize	aspergillus
157084	11302	19294	0.0113585	0.0437455	0.906852	2to1	GRMZM2G034421	AFLA_098800	maize	aspergillus
157085	14392	19294	0.0139672	0.0491877	0.898309	2to1	GRMZM2G034421	AFLA_132510	maize	aspergillus
157086	16100	19294	0.0362598	0.0498324	0.897972	2to1	GRMZM2G034421	GRMZM2G007384	maize	maize
157087	17370	19294	9.13e-05	1.87e-07	0.999998	1to2	GRMZM2G034421	GRMZM2G017966	maize	maize
157088	8712	19294	0.014149	0.035139	0.923506	2to1	GRMZM2G034421	AFLA_070840	maize	aspergillus
157089	9539	19294	0.0390923	0.0455548	0.904523	2to1	GRMZM2G034421	AFLA_080060	maize	aspergillus
157090	18328	19294	0.0391922	0.0416409	0.910413	2to1	GRMZM2G034421	GRMZM2G026065	maize	maize
157091	898	19294	0.036221	0.048211	0.900402	2to1	GRMZM2G034421	AC203307.4_FG001	maize	maize
157092	10808	19294	0.0196332	0.035746	0.921798	2to1	GRMZM2G034421	AFLA_093370	maize	aspergillus
157093	3948	19294	0.0190593	0.0445475	0.90575	2to1	GRMZM2G034421	AFLA_020220	maize	aspergillus
157094	11054	19294	0.0496366	0.0492362	0.898309	2to1	GRMZM2G034421	AFLA_095930	maize	aspergillus
157095	15351	19294	0.00300544	0.0494799	0.898309	2to1	GRMZM2G034421	GRMZM2G001272	maize	maize
157096	2137	19294	0.0456548	0.0341063	0.925005	2to1	GRMZM2G034421	AFLA_000550	maize	aspergillus
157097	7618	19294	0.0308197	0.0393828	0.913979	2to1	GRMZM2G034421	AFLA_059020	maize	aspergillus
157098	15086	19294	0.0359334	0.0378863	0.917822	1to2	GRMZM2G034421	ATPB (2 200754865..200759054)	maize	maize
157099	2303	19294	0.0403456	0.0365237	0.920221	2to1	GRMZM2G034421	AFLA_002360	maize	aspergillus
157100	6706	19294	0.04922	0.0340011	0.925364	2to1	GRMZM2G034421	AFLA_049440	maize	aspergillus
157101	7468	19294	0.0448235	0.0448235	0.905683	2to1	GRMZM2G034421	AFLA_057420	maize	aspergillus
157102	18272	19294	0.0215763	0.0431661	0.908022	2to1	GRMZM2G034421	GRMZM2G025518	maize	maize
157103	13957	19294	0.0496831	0.0404452	0.911893	2to1	GRMZM2G034421	AFLA_127490	maize	aspergillus
157104	9670	19294	0.0413007	0.0350631	0.923506	2to1	GRMZM2G034421	AFLA_081420	maize	aspergillus
157105	6010	19294	0.0123476	0.0423771	0.909292	2to1	GRMZM2G034421	AFLA_041820	maize	aspergillus
157106	17677	19294	0.00584051	0.0360572	0.92113	2to1	GRMZM2G034421	GRMZM2G020523	maize	maize
157107	9655	19294	0.000693295	0.0371596	0.918866	2to1	GRMZM2G034421	AFLA_081260	maize	aspergillus
157108	9047	19294	0.0218289	0.0475861	0.900929	2to1	GRMZM2G034421	AFLA_074850	maize	aspergillus
157109	10656	19294	0.0416995	0.0365701	0.920221	2to1	GRMZM2G034421	AFLA_091850	maize	aspergillus
157110	8526	19294	0.0068166	0.0353099	0.922488	2to1	GRMZM2G034421	AFLA_068870	maize	aspergillus
157111	16365	19294	0.00174075	0.0430439	0.908303	2to1	GRMZM2G034421	GRMZM2G009598	maize	maize
157112	13936	19294	0.0473841	0.0478689	0.900497	2to1	GRMZM2G034421	AFLA_127280	maize	aspergillus
157113	10261	19294	0.00742045	0.0435462	0.907371	2to1	GRMZM2G034421	AFLA_087560	maize	aspergillus
157114	5905	19294	0.0342975	0.0498772	0.897684	2to1	GRMZM2G034421	AFLA_040720	maize	aspergillus
157115	2615	19294	0.0286192	0.0369147	0.919728	2to1	GRMZM2G034421	AFLA_005650	maize	aspergillus
157116	13637	19294	0.0272901	0.0488853	0.898966	2to1	GRMZM2G034421	AFLA_123950	maize	aspergillus
157117	4964	19294	0.0262333	0.0356495	0.92201	2to1	GRMZM2G034421	AFLA_030900	maize	aspergillus
157118	18262	19294	0.00960371	0.0446676	0.905683	2to1	GRMZM2G034421	GRMZM2G025429	maize	maize
157119	14026	19294	0.0226747	0.0433942	0.907596	2to1	GRMZM2G034421	AFLA_128180	maize	aspergillus
157120	959	19294	0.00668003	0.0371273	0.918866	2to1	GRMZM2G034421	AC203985.4_FG005	maize	maize
157121	4032	19294	0.0287199	0.0375473	0.918254	2to1	GRMZM2G034421	AFLA_021070	maize	aspergillus
157122	12984	19294	0.00815734	0.0468323	0.90264	2to1	GRMZM2G034421	AFLA_116630	maize	aspergillus
157123	8707	19294	0.0151426	0.0362797	0.921125	2to1	GRMZM2G034421	AFLA_070790	maize	aspergillus
157124	3849	19294	0.0123657	0.0449249	0.905683	2to1	GRMZM2G034421	AFLA_019160	maize	aspergillus
157125	18755	19294	0.00035366	0.0439798	0.906385	2to1	GRMZM2G034421	GRMZM2G029583	maize	maize
157126	11962	19294	0.000980763	0.0492359	0.898309	2to1	GRMZM2G034421	AFLA_105760	maize	aspergillus
157127	8507	19294	0.0276067	0.0471336	0.902187	2to1	GRMZM2G034421	AFLA_068670	maize	aspergillus
157128	6823	19294	0.00789223	0.0375218	0.918254	2to1	GRMZM2G034421	AFLA_050640	maize	aspergillus
157129	3296	19294	0.0321497	0.0462797	0.903532	2to1	GRMZM2G034421	AFLA_013480	maize	aspergillus
157130	9253	19294	0.0394012	0.03383	0.925395	2to1	GRMZM2G034421	AFLA_077060	maize	aspergillus
157131	3600	19294	0.0377273	0.0342961	0.924673	2to1	GRMZM2G034421	AFLA_016640	maize	aspergillus
157132	11010	19294	0.0467601	0.0399377	0.913145	2to1	GRMZM2G034421	AFLA_095450	maize	aspergillus
157133	12458	19294	0.043682	0.0414629	0.910705	2to1	GRMZM2G034421	AFLA_110980	maize	aspergillus
157134	12597	19294	0.031131	0.0385526	0.915782	2to1	GRMZM2G034421	AFLA_112390	maize	aspergillus
157135	12433	19294	0.0139056	0.0449095	0.905683	2to1	GRMZM2G034421	AFLA_110730	maize	aspergillus
157136	11486	19294	0.0393985	0.0428472	0.908472	2to1	GRMZM2G034421	AFLA_100720	maize	aspergillus
157137	8557	19294	0.0123179	0.0452565	0.904919	2to1	GRMZM2G034421	AFLA_069180	maize	aspergillus
157138	18975	19294	0.00801221	0.0477332	0.900929	2to1	GRMZM2G034421	GRMZM2G031572	maize	maize
157139	15162	19294	7.5e-13	0.0061005	0.984023	1to2	GRMZM2G034421	ESR3	maize	maize
157140	6855	19294	0.00490246	0.0461666	0.903532	2to1	GRMZM2G034421	AFLA_050970	maize	aspergillus
157141	15939	19294	0.0489644	0.0393677	0.913979	2to1	GRMZM2G034421	GRMZM2G006085	maize	maize
157790	458	19311	0.0361046	0.02761	0.936871	1to2	GRMZM2G034573	AC194362.3_FG003	maize	maize
158375	458	19356	0.00165836	0.0245405	0.943009	1to2	GRMZM2G034917	AC194362.3_FG003	maize	maize
159345	458	19391	0.0212374	0.0411404	0.911152	1to2	GRMZM2G035217	AC194362.3_FG003	maize	maize
159776	458	19427	0.00323491	0.0323012	0.927347	1to2	GRMZM2G035514	AC194362.3_FG003	maize	maize
160614	458	19488	0.0373172	0.0266253	0.938942	1to2	GRMZM2G035944	AC194362.3_FG003	maize	maize
160859	458	19509	0.0449179	0.0162409	0.962433	1to2	GRMZM2G036134	AC194362.3_FG003	maize	maize
160926	458	19517	0.00330076	0.0396765	0.913813	1to2	GRMZM2G036262	AC194362.3_FG003	maize	maize
161829	15687	19539	0.0183357	0.0176554	0.958558	2to1	GRMZM2G036484	GRMZM2G004060	maize	maize
162117	18828	19539	0.00831052	0.0139395	0.968563	2to1	GRMZM2G036484	GRMZM2G030272	maize	maize
163409	17370	19560	0.000249335	1.15e-12	1	1to2	GRMZM2G036703	GRMZM2G017966	maize	maize
163410	1188	19560	1.1e-10	0.0293288	0.932177	1to2	GRMZM2G036703	AC207188.3_FG002	maize	maize
163411	16019	19560	0.00561798	0.00171735	0.995169	1to2	GRMZM2G036703	GRMZM2G006762	maize	maize
163412	17776	19560	0.0273701	0.020501	0.951203	1to2	GRMZM2G036703	GRMZM2G021369	maize	maize
163413	19539	19560	0.0172899	0.044033	0.906385	1to2	GRMZM2G036703	GRMZM2G036484	maize	maize
163414	1538	19560	0.000117123	0.0482479	0.900402	1to2	GRMZM2G036703	AC212575.3_FG002	maize	maize
163415	16141	19560	0.013378	0.0298947	0.931353	1to2	GRMZM2G036703	GRMZM2G007754	maize	maize
163416	710	19560	0.00349795	0.00250499	0.992711	1to2	GRMZM2G036703	AC198605.3_FG005	maize	maize
163417	264	19560	3.2e-06	0.0436344	0.907371	1to2	GRMZM2G036703	AC189770.3_FG002	maize	maize
163418	15162	19560	5.4e-10	1.53e-06	0.999984	1to2	GRMZM2G036703	ESR3	maize	maize
163419	137	19560	1.12e-10	0.0370716	0.918866	1to2	GRMZM2G036703	AC185501.3_FG001	maize	maize
163420	305	19560	0.0398999	0.016446	0.961654	1to2	GRMZM2G036703	AC190788.2_FG005	maize	maize
163421	1869	19560	0.00921285	0.0360534	0.92113	1to2	GRMZM2G036703	AC229873.1_FG003	maize	maize
163422	1617	19560	0.00178178	0.0265965	0.938942	1to2	GRMZM2G036703	AC214227.4_FG013	maize	maize
163423	15853	19560	0.0140423	0.036857	0.919728	1to2	GRMZM2G036703	GRMZM2G005344	maize	maize
165895	19294	19636	0.0376092	0.039929	0.913145	1to2	GRMZM2G037386	GRMZM2G034421	maize	maize
166711	19560	19656	0.000283557	0.0419336	0.909631	2to1	GRMZM2G037595	GRMZM2G036703	maize	maize
167328	458	19669	0.0407999	0.0444435	0.905829	1to2	GRMZM2G037685	AC194362.3_FG003	maize	maize
167619	458	19693	1.87e-06	0.0412853	0.911152	1to2	GRMZM2G038013	AC194362.3_FG003	maize	maize
168024	16757	19697	0.0371211	0.0309122	0.929817	2to1	GRMZM2G038028	GRMZM2G012724	maize	maize
168669	16757	19704	0.00429976	0.0242582	0.943571	2to1	GRMZM2G038057	GRMZM2G012724	maize	maize
168998	17149	19714	0.0253881	0.00200599	0.994064	1to2	GRMZM2G038158	GRMZM2G016287	maize	maize
168999	124	19714	1.3e-13	0.000981444	0.99698	1to2	GRMZM2G038158	AC185281.5_FG006	maize	maize
169000	1509	19714	0.0371812	0.0437179	0.907029	1to2	GRMZM2G038158	AC212209.2_FG010	maize	maize
169001	16449	19714	4.38e-05	0.0339798	0.925364	1to2	GRMZM2G038158	GRMZM2G010211	maize	maize
169002	1869	19714	0.00562565	0.0100666	0.974356	1to2	GRMZM2G038158	AC229873.1_FG003	maize	maize
169003	1727	19714	7.63e-06	0.0316307	0.928583	1to2	GRMZM2G038158	AC217293.3_FG007	maize	maize
169004	1224	19714	0.0209555	0.0116903	0.971155	1to2	GRMZM2G038158	AC207756.3_FG001	maize	maize
169005	305	19714	1.47e-05	0.00371904	0.988672	1to2	GRMZM2G038158	AC190788.2_FG005	maize	maize
169006	19539	19714	1.52e-08	0.0129886	0.970148	1to2	GRMZM2G038158	GRMZM2G036484	maize	maize
169007	19704	19714	3.16e-06	0.0259492	0.940063	1to2	GRMZM2G038158	GRMZM2G038057	maize	maize
169008	15812	19714	0.00851888	0.00404786	0.98783	1to2	GRMZM2G038158	GRMZM2G005043	maize	maize
169009	19364	19714	0.000143602	0.0335768	0.925535	1to2	GRMZM2G038158	GRMZM2G034958	maize	maize
169010	851	19714	0.0449139	0.0275685	0.936871	1to2	GRMZM2G038158	AC202417.5_FG002	maize	maize
169011	710	19714	0.00661299	0.000358441	0.998549	1to2	GRMZM2G038158	AC198605.3_FG005	maize	maize
169012	17776	19714	2.57e-07	0.00495614	0.986578	1to2	GRMZM2G038158	GRMZM2G021369	maize	maize
169013	18860	19714	0.00178922	0.0156961	0.963743	1to2	GRMZM2G038158	GRMZM2G030583	maize	maize
169014	289	19714	0.0262258	0.0484705	0.899626	1to2	GRMZM2G038158	AC190630.2_FG001	maize	maize
169015	274	19714	0.00634131	0.028669	0.933874	1to2	GRMZM2G038158	AC190549.3_FG004	maize	maize
169016	18435	19714	0.000260963	0.0244379	0.943009	1to2	GRMZM2G038158	GRMZM2G026976	maize	maize
169017	1453	19714	0.0446173	0.0258229	0.940321	1to2	GRMZM2G038158	AC211250.4_FG003	maize	maize
169018	15111	19714	0.000817877	0.0260247	0.939935	1to2	GRMZM2G038158	CEMA	maize	maize
169019	17380	19714	0.0477502	0.00493262	0.986578	1to2	GRMZM2G038158	GRMZM2G018037	maize	maize
169020	1121	19714	0.00534284	0.0412985	0.911152	1to2	GRMZM2G038158	AC206168.2_FG003	maize	maize
169021	644	19714	0.0131392	0.0212614	0.949631	1to2	GRMZM2G038158	AC197541.3_FG009	maize	maize
169022	1695	19714	0.0394548	0.0171834	0.959759	1to2	GRMZM2G038158	AC216731.3_FG001	maize	maize
169023	18367	19714	4.88e-06	0.0415056	0.910705	1to2	GRMZM2G038158	GRMZM2G026396	maize	maize
169024	1475	19714	0.00641975	0.0495171	0.898309	1to2	GRMZM2G038158	AC211504.4_FG001	maize	maize
169025	882	19714	0.00184081	0.0289145	0.933164	1to2	GRMZM2G038158	AC203148.3_FG005	maize	maize
169026	932	19714	0.00141472	0.0192661	0.954085	1to2	GRMZM2G038158	AC203804.4_FG008	maize	maize
169027	15870	19714	7.79e-05	0.0180946	0.957376	1to2	GRMZM2G038158	GRMZM2G005480	maize	maize
169028	15435	19714	0.014245	0.0390308	0.914703	1to2	GRMZM2G038158	GRMZM2G001981	maize	maize
169029	254	19714	0.034068	0.0282479	0.934725	1to2	GRMZM2G038158	AC188753.3_FG004	maize	maize
169030	15871	19714	9.92e-05	0.0433605	0.907596	1to2	GRMZM2G038158	GRMZM2G005482	maize	maize
169031	2033	19714	0.0396411	0.0221709	0.947761	1to2	GRMZM2G038158	AC234161.1_FG009	maize	maize
169032	1538	19714	3.34e-06	0.0145547	0.967004	1to2	GRMZM2G038158	AC212575.3_FG002	maize	maize
169134	19294	19725	0.0351884	0.0397701	0.913145	1to2	GRMZM2G038281	GRMZM2G034421	maize	maize
169168	458	19728	0.0270807	0.0350586	0.923506	1to2	GRMZM2G038303	AC194362.3_FG003	maize	maize
169293	18718	19733	0.014472	0.0420822	0.909546	2to1	GRMZM2G038340	GRMZM2G029292	maize	maize
169479	15687	19733	4.11e-05	0.00264487	0.9923	2to1	GRMZM2G038340	GRMZM2G004060	maize	maize
170635	18828	19733	0.0118435	0.00190941	0.994401	2to1	GRMZM2G038340	GRMZM2G030272	maize	maize
170654	16757	19733	0.0165041	0.00157429	0.995604	2to1	GRMZM2G038340	GRMZM2G012724	maize	maize
170940	17436	19733	0.0172036	0.00127365	0.996325	2to1	GRMZM2G038340	GRMZM2G018487	maize	maize
171344	19294	19746	0.0363996	0.0496543	0.898004	1to2	GRMZM2G038485	GRMZM2G034421	maize	maize
172113	458	19770	0.0475746	0.0329256	0.926871	1to2	GRMZM2G038677	AC194362.3_FG003	maize	maize
172547	458	19797	0.0286036	0.0493288	0.898309	1to2	GRMZM2G038928	AC194362.3_FG003	maize	maize
172555	458	19798	0.00977266	0.0257589	0.940587	1to2	GRMZM2G038931	AC194362.3_FG003	maize	maize
173407	458	19848	0.00316163	0.0243479	0.943467	1to2	GRMZM2G039419	AC194362.3_FG003	maize	maize
173498	458	19858	0.0420115	0.028216	0.934939	1to2	GRMZM2G039525	AC194362.3_FG003	maize	maize
173754	458	19873	0.0255251	0.0475132	0.900929	1to2	GRMZM2G039630	AC194362.3_FG003	maize	maize
174134	1300	19886	0.0017742	0.0325385	0.927133	2to1	GRMZM2G039810	AC209050.3_FG003	maize	maize
174483	19714	19886	0.000324425	0.00362936	0.989	2to1	GRMZM2G039810	GRMZM2G038158	maize	maize
176042	458	19921	0.00761674	0.035178	0.922488	1to2	GRMZM2G039993	AC194362.3_FG003	maize	maize
176326	458	19945	0.0219481	0.0388161	0.915583	1to2	GRMZM2G040164	AC194362.3_FG003	maize	maize
176908	19714	19958	0.0310136	0.0390288	0.914703	2to1	GRMZM2G040300	GRMZM2G038158	maize	maize
177528	458	19975	0.000297447	0.0470319	0.902187	1to2	GRMZM2G040452	AC194362.3_FG003	maize	maize
177623	458	19980	0.0226829	0.0335708	0.925535	1to2	GRMZM2G040490	AC194362.3_FG003	maize	maize
177893	15687	20000	0.00306061	0.0427597	0.908472	2to1	GRMZM2G040664	GRMZM2G004060	maize	maize
178552	16757	20000	0.04668	0.0307919	0.929817	2to1	GRMZM2G040664	GRMZM2G012724	maize	maize
179040	16757	20016	0.0201504	0.043961	0.906478	2to1	GRMZM2G040821	GRMZM2G012724	maize	maize
179483	458	20030	0.0280561	0.0163477	0.96216	1to2	GRMZM2G040911	AC194362.3_FG003	maize	maize
179664	458	20045	0.0040795	0.0414127	0.910705	1to2	GRMZM2G041015	AC194362.3_FG003	maize	maize
179793	458	20056	0.0378546	0.0167081	0.960974	1to2	GRMZM2G041127	AC194362.3_FG003	maize	maize
179843	458	20059	0.00119014	0.042651	0.908472	1to2	GRMZM2G041163	AC194362.3_FG003	maize	maize
181634	18718	20100	5.24e-11	0.0448761	0.905683	2to1	GRMZM2G041544	GRMZM2G029292	maize	maize
182075	717	20100	4.55e-05	0.0136194	0.969112	2to1	GRMZM2G041544	AC198725.4_FG009	maize	maize
182833	1239	20100	5.48e-10	0.0490544	0.898823	2to1	GRMZM2G041544	AC208110.2_FG001	maize	maize
183571	458	20127	0.019882	0.0169894	0.960091	1to2	GRMZM2G041809	AC194362.3_FG003	maize	maize
185372	18828	20153	0.0186113	0.0391027	0.914703	2to1	GRMZM2G042030	GRMZM2G030272	maize	maize
185441	15687	20153	4.39e-07	0.0475652	0.900929	2to1	GRMZM2G042030	GRMZM2G004060	maize	maize
186393	458	20196	0.0431459	0.0421658	0.909292	1to2	GRMZM2G042347	AC194362.3_FG003	maize	maize
186626	458	20215	0.0404111	0.036282	0.921125	1to2	GRMZM2G042502	AC194362.3_FG003	maize	maize
188409	458	20238	0.0259728	0.0216004	0.94938	1to2	GRMZM2G042664	AC194362.3_FG003	maize	maize
188782	458	20266	0.00744677	0.0459815	0.90412	1to2	GRMZM2G042870	AC194362.3_FG003	maize	maize
189267	16757	20278	0.00343912	0.0316056	0.928583	2to1	GRMZM2G043027	GRMZM2G012724	maize	maize
189365	17436	20278	0.0429034	0.0274416	0.936871	2to1	GRMZM2G043027	GRMZM2G018487	maize	maize
189693	15687	20278	0.00303238	0.0437836	0.906781	2to1	GRMZM2G043027	GRMZM2G004060	maize	maize
191210	458	20322	0.00309875	0.0290071	0.933164	1to2	GRMZM2G043338	AC194362.3_FG003	maize	maize
192370	18718	20362	0.0254744	0.0143288	0.967723	2to1	GRMZM2G043636	GRMZM2G029292	maize	maize
192633	17436	20362	4.02e-05	0.000197336	0.99923	2to1	GRMZM2G043636	GRMZM2G018487	maize	maize
192694	18548	20362	1.76e-07	0.0248532	0.942059	2to1	GRMZM2G043636	GRMZM2G027972	maize	maize
192753	1300	20362	0.00337533	0.00557337	0.985223	2to1	GRMZM2G043636	AC209050.3_FG003	maize	maize
192825	17464	20362	8.74e-07	0.0332803	0.926035	2to1	GRMZM2G043636	GRMZM2G018721	maize	maize
192829	17058	20362	6.87e-14	0.0449084	0.905683	2to1	GRMZM2G043636	GRMZM2G015433	maize	maize
192861	1239	20362	3.89e-06	0.0160077	0.963077	2to1	GRMZM2G043636	AC208110.2_FG001	maize	maize
193278	15687	20362	0.00997123	0.000496251	0.998236	2to1	GRMZM2G043636	GRMZM2G004060	maize	maize
193341	15613	20362	6.87e-14	0.0200813	0.951825	2to1	GRMZM2G043636	GRMZM2G003551	maize	maize
193490	19560	20362	3.33e-05	0.00214107	0.993656	2to1	GRMZM2G043636	GRMZM2G036703	maize	maize
193586	717	20362	2.46e-05	0.00318901	0.990718	2to1	GRMZM2G043636	AC198725.4_FG009	maize	maize
193801	410	20362	1.01e-06	0.0167699	0.960968	2to1	GRMZM2G043636	AC193630.3_FG003	maize	maize
194136	15833	20362	6.87e-14	0.0308847	0.929817	2to1	GRMZM2G043636	GRMZM2G005207	maize	maize
194173	15989	20362	0.000416076	0.0206995	0.950643	2to1	GRMZM2G043636	GRMZM2G006497	maize	maize
194550	17648	20362	2.35e-09	0.0408402	0.911152	2to1	GRMZM2G043636	GRMZM2G020254	maize	maize
195757	17436	20422	0.0296429	0.0247839	0.942194	2to1	GRMZM2G044132	GRMZM2G018487	maize	maize
196165	458	20431	0.000302374	0.0226964	0.946581	1to2	GRMZM2G044194	AC194362.3_FG003	maize	maize
196620	458	20455	0.0272448	0.0309598	0.929817	1to2	GRMZM2G044383	AC194362.3_FG003	maize	maize
196809	458	20469	0.0086697	0.0487512	0.899265	1to2	GRMZM2G044481	AC194362.3_FG003	maize	maize
196889	458	20471	0.0135956	0.0480749	0.900497	1to2	GRMZM2G044495	AC194362.3_FG003	maize	maize
197433	458	20505	0.00981728	0.0217161	0.948355	1to2	GRMZM2G044762	AC194362.3_FG003	maize	maize
198956	19714	20571	1.55e-06	0.0464815	0.90277	2to1	GRMZM2G045268	GRMZM2G038158	maize	maize
200705	458	20646	0.000507938	0.0374481	0.918254	1to2	GRMZM2G045970	AC194362.3_FG003	maize	maize
201799	458	20663	0.0337	0.0134396	0.969238	1to2	GRMZM2G046055	AC194362.3_FG003	maize	maize
202713	19027	20687	2.56e-11	0.0227696	0.946301	2to1	GRMZM2G046286	GRMZM2G031963	maize	maize
203393	19560	20687	2.79e-06	0.027992	0.935571	2to1	GRMZM2G046286	GRMZM2G036703	maize	maize
204112	458	20721	0.00358902	0.0472308	0.902187	1to2	GRMZM2G046532	AC194362.3_FG003	maize	maize
205084	458	20790	0.0110049	0.0365113	0.920221	1to2	GRMZM2G047138	AC194362.3_FG003	maize	maize
205391	1300	20806	3.66e-05	0.0233335	0.945291	2to1	GRMZM2G047262	AC209050.3_FG003	maize	maize
206567	18718	20806	0.000626055	0.0490271	0.898823	2to1	GRMZM2G047262	GRMZM2G029292	maize	maize
207357	19560	20806	0.0122113	0.0112287	0.972124	2to1	GRMZM2G047262	GRMZM2G036703	maize	maize
207719	458	20821	0.00754365	0.0200501	0.951893	1to2	GRMZM2G047365	AC194362.3_FG003	maize	maize
208557	458	20864	0.000523774	0.047063	0.902187	1to2	GRMZM2G047699	AC194362.3_FG003	maize	maize
209784	18828	20917	0.00329946	0.0424611	0.909292	2to1	GRMZM2G048121	GRMZM2G030272	maize	maize
210448	15687	20920	0.0185938	0.0498048	0.897972	2to1	GRMZM2G048136	GRMZM2G004060	maize	maize
210728	19714	20920	0.00223932	0.0387105	0.915583	2to1	GRMZM2G048136	GRMZM2G038158	maize	maize
210819	458	20923	9.33e-05	0.0461486	0.903532	1to2	GRMZM2G048154	AC194362.3_FG003	maize	maize
211363	19733	20957	0.0281446	0.0104721	0.973339	1to2	GRMZM2G048450	GRMZM2G038340	maize	maize
211364	1569	20957	0.00184309	0.0313615	0.929029	1to2	GRMZM2G048450	AC213395.3_FG007	maize	maize
211365	1617	20957	0.0202449	0.029904	0.931353	1to2	GRMZM2G048450	AC214227.4_FG013	maize	maize
211366	17028	20957	6.88e-12	0.0204248	0.951299	1to2	GRMZM2G048450	GRMZM2G015234	maize	maize
211367	17776	20957	0.0230557	0.0231927	0.945291	1to2	GRMZM2G048450	GRMZM2G021369	maize	maize
211368	20687	20957	0.0158034	0.0314379	0.929029	1to2	GRMZM2G048450	GRMZM2G046286	maize	maize
211369	15162	20957	0.00101075	2.11e-06	0.999974	1to2	GRMZM2G048450	ESR3	maize	maize
211370	796	20957	0.00240401	0.0160854	0.962783	1to2	GRMZM2G048450	AC200143.3_FG003	maize	maize
211371	15812	20957	0.00769373	0.0198695	0.952621	1to2	GRMZM2G048450	GRMZM2G005043	maize	maize
211372	20143	20957	1.14e-05	0.0202578	0.951791	1to2	GRMZM2G048450	GRMZM2G041961	maize	maize
211373	17661	20957	2.4e-05	0.00799626	0.979741	1to2	GRMZM2G048450	GRMZM2G020382	maize	maize
211374	18855	20957	0.0211571	0.0442072	0.906278	1to2	GRMZM2G048450	GRMZM2G030531	maize	maize
211375	17370	20957	7.32e-06	1.15e-12	1	1to2	GRMZM2G048450	GRMZM2G017966	maize	maize
211376	710	20957	1.75e-10	0.00296401	0.991562	1to2	GRMZM2G048450	AC198605.3_FG005	maize	maize
211377	16455	20957	0.000199791	0.0407587	0.911325	1to2	GRMZM2G048450	GRMZM2G010280	maize	maize
211378	17380	20957	0.0221845	0.0231064	0.945467	1to2	GRMZM2G048450	GRMZM2G018037	maize	maize
211379	801	20957	3.55e-09	0.00765508	0.980357	1to2	GRMZM2G048450	AC200215.3_FG002	maize	maize
211380	1869	20957	0.0071203	0.0401597	0.91252	1to2	GRMZM2G048450	AC229873.1_FG003	maize	maize
211381	267	20957	0.00986287	0.00912276	0.976811	1to2	GRMZM2G048450	AC189795.3_FG001	maize	maize
211382	305	20957	0.011976	0.0186503	0.955817	1to2	GRMZM2G048450	AC190788.2_FG005	maize	maize
211383	1188	20957	3.49e-06	0.0328845	0.926871	1to2	GRMZM2G048450	AC207188.3_FG002	maize	maize
211784	458	20974	0.0213374	0.0473445	0.901819	1to2	GRMZM2G048559	AC194362.3_FG003	maize	maize
211922	19560	20979	0.0477214	0.0289797	0.933164	2to1	GRMZM2G048584	GRMZM2G036703	maize	maize
212110	717	20979	3.82e-06	0.0376998	0.917822	2to1	GRMZM2G048584	AC198725.4_FG009	maize	maize
212368	19027	20979	1.1e-05	0.0236068	0.944677	2to1	GRMZM2G048584	GRMZM2G031963	maize	maize
212457	15687	20979	0.000140115	0.01081	0.97267	2to1	GRMZM2G048584	GRMZM2G004060	maize	maize
213889	458	20996	1.89e-07	0.0477663	0.900497	1to2	GRMZM2G048775	AC194362.3_FG003	maize	maize
214894	17436	21042	0.000273616	0.0408935	0.911152	2to1	GRMZM2G049173	GRMZM2G018487	maize	maize
215431	458	21048	0.0045838	0.0467975	0.90264	1to2	GRMZM2G049211	AC194362.3_FG003	maize	maize
215788	458	21071	0.00931375	0.0432108	0.908022	1to2	GRMZM2G049416	AC194362.3_FG003	maize	maize
215826	458	21072	0.000723075	0.0332271	0.926035	1to2	GRMZM2G049418	AC194362.3_FG003	maize	maize
215929	458	21078	0.0169729	0.0368145	0.919728	1to2	GRMZM2G049495	AC194362.3_FG003	maize	maize
216519	1300	21104	8.18e-10	0.0118271	0.971155	2to1	GRMZM2G049726	AC209050.3_FG003	maize	maize
216612	18718	21104	6.87e-14	0.027274	0.937277	2to1	GRMZM2G049726	GRMZM2G029292	maize	maize
216868	410	21104	0.00343026	0.0315655	0.928583	2to1	GRMZM2G049726	AC193630.3_FG003	maize	maize
217361	1239	21104	1.33e-05	0.0302531	0.931161	2to1	GRMZM2G049726	AC208110.2_FG001	maize	maize
218572	18828	21104	1.64e-06	0.000956752	0.997038	2to1	GRMZM2G049726	GRMZM2G030272	maize	maize
218630	18192	21104	6.87e-14	0.042922	0.908472	2to1	GRMZM2G049726	GRMZM2G024898	maize	maize
219110	458	21116	0.00360814	0.0487081	0.899265	1to2	GRMZM2G049798	AC194362.3_FG003	maize	maize
222121	18078	21281	0.0333602	0.0353673	0.922466	2to1	GRMZM2G051168	GRMZM2G023921	maize	maize
222376	458	21288	0.0120651	0.0250435	0.942005	1to2	GRMZM2G051208	AC194362.3_FG003	maize	maize
223067	458	21318	0.0498365	0.0374589	0.918254	1to2	GRMZM2G051541	AC194362.3_FG003	maize	maize
223496	458	21346	0.0473063	0.0236434	0.944677	1to2	GRMZM2G051787	AC194362.3_FG003	maize	maize
223704	458	21359	0.00045471	0.042634	0.90855	1to2	GRMZM2G051890	AC194362.3_FG003	maize	maize
225049	19027	21409	1.14e-05	0.0437114	0.907371	2to1	GRMZM2G052323	GRMZM2G031963	maize	maize
227085	19294	21441	0.0352083	0.0460652	0.903625	1to2	GRMZM2G052507	GRMZM2G034421	maize	maize
227376	19714	21455	0.000817466	0.0174598	0.959037	2to1	GRMZM2G052621	GRMZM2G038158	maize	maize
227422	19027	21455	0.000390692	0.0469368	0.90264	2to1	GRMZM2G052621	GRMZM2G031963	maize	maize
228294	18828	21455	5.43e-08	0.0187289	0.955817	2to1	GRMZM2G052621	GRMZM2G030272	maize	maize
229642	458	21518	0.00110747	0.0330816	0.926095	1to2	GRMZM2G053206	AC194362.3_FG003	maize	maize
229890	458	21530	0.03034	0.0382779	0.916481	1to2	GRMZM2G053303	AC194362.3_FG003	maize	maize
231961	19560	21570	0.0499551	0.026162	0.939935	2to1	GRMZM2G053692	GRMZM2G036703	maize	maize
232052	717	21570	1.3e-13	0.0342896	0.924673	2to1	GRMZM2G053692	AC198725.4_FG009	maize	maize
232966	20957	21570	0.00140382	0.0294222	0.932177	2to1	GRMZM2G053692	GRMZM2G048450	maize	maize
233628	19560	21572	4.63e-08	0.0135706	0.969112	2to1	GRMZM2G053711	GRMZM2G036703	maize	maize
233995	19714	21572	0.00561518	0.00287475	0.991835	2to1	GRMZM2G053711	GRMZM2G038158	maize	maize
234093	1300	21572	0.0193124	0.027705	0.936466	2to1	GRMZM2G053711	AC209050.3_FG003	maize	maize
234700	19027	21572	0.0199993	0.0107896	0.97267	2to1	GRMZM2G053711	GRMZM2G031963	maize	maize
234806	20957	21572	0.00631313	0.0153778	0.964794	2to1	GRMZM2G053711	GRMZM2G048450	maize	maize
235442	458	21583	0.0207087	0.0199025	0.952621	1to2	GRMZM2G053779	AC194362.3_FG003	maize	maize
236556	16825	21621	0.0274702	0.0224283	0.947235	2to1	GRMZM2G054046	GRMZM2G013391	maize	maize
236619	17436	21622	0.025189	0.0416529	0.910413	2to1	GRMZM2G054048	GRMZM2G018487	maize	maize
237244	1696	21634	0.00422495	0.0128609	0.970332	1to2	GRMZM2G054125	AC216734.3_FG006	maize	maize
237245	15870	21634	0.0146328	0.00865798	0.977988	1to2	GRMZM2G054125	GRMZM2G005480	maize	maize
237246	364	21634	2.04e-05	0.0280886	0.935208	1to2	GRMZM2G054125	AC191589.3_FG003	maize	maize
237247	19733	21634	2.33e-09	0.000620071	0.997809	1to2	GRMZM2G054125	GRMZM2G038340	maize	maize
237248	1362	21634	0.0212325	3.79e-05	0.999794	1to2	GRMZM2G054125	AC209819.3_FG010	maize	maize
237249	168	21634	0.0243094	0.0348274	0.923714	1to2	GRMZM2G054125	AC186433.4_FG001	maize	maize
237250	1598	21634	0.0412788	0.0198717	0.952621	1to2	GRMZM2G054125	AC213779.3_FG009	maize	maize
237251	17370	21634	0.00322112	1.15e-12	1	1to2	GRMZM2G054125	GRMZM2G017966	maize	maize
237252	19656	21634	0.0336407	0.00547087	0.985402	1to2	GRMZM2G054125	GRMZM2G037595	maize	maize
237253	400	21634	0.0112513	0.0126645	0.970407	1to2	GRMZM2G054125	AC193423.3_FG003	maize	maize
237254	16974	21634	0.00529568	0.015812	0.963498	1to2	GRMZM2G054125	GRMZM2G014723	maize	maize
237255	2098	21634	6.94e-05	0.0381335	0.916481	1to2	GRMZM2G054125	AC235546.1_FG004	maize	maize
237256	15812	21634	9.9e-05	0.00156524	0.995637	1to2	GRMZM2G054125	GRMZM2G005043	maize	maize
237257	20571	21634	0.0379629	0.0250604	0.942005	1to2	GRMZM2G054125	GRMZM2G045268	maize	maize
237258	20605	21634	0.00383787	0.0301684	0.931161	1to2	GRMZM2G054125	GRMZM2G045580	maize	maize
237259	1982	21634	0.000117238	0.0315774	0.928583	1to2	GRMZM2G054125	AC233938.1_FG003	maize	maize
237260	2021	21634	0.00787512	0.0280895	0.935208	1to2	GRMZM2G054125	AC234152.1_FG005	maize	maize
237261	1727	21634	0.00837024	0.0160535	0.962783	1to2	GRMZM2G054125	AC217293.3_FG007	maize	maize
237262	19622	21634	0.000239301	0.037156	0.918866	1to2	GRMZM2G054125	GRMZM2G037299	maize	maize
237263	20016	21634	0.00122625	0.0251094	0.942005	1to2	GRMZM2G054125	GRMZM2G040821	maize	maize
237264	21104	21634	0.0353267	0.000269609	0.99891	1to2	GRMZM2G054125	GRMZM2G049726	maize	maize
237265	20079	21634	6.14e-05	0.0331965	0.926035	1to2	GRMZM2G054125	GRMZM2G041352	maize	maize
237266	17637	21634	0.00388772	0.0364644	0.92034	1to2	GRMZM2G054125	GRMZM2G020151	maize	maize
237267	1966	21634	0.00187631	0.0335477	0.926035	1to2	GRMZM2G054125	AC233903.1_FG002	maize	maize
237268	20100	21634	0.000907417	0.000702176	0.997631	1to2	GRMZM2G054125	GRMZM2G041544	maize	maize
237269	16141	21634	0.00287346	0.00331381	0.990264	1to2	GRMZM2G054125	GRMZM2G007754	maize	maize
237270	1695	21634	0.00934063	0.00816526	0.979451	1to2	GRMZM2G054125	AC216731.3_FG001	maize	maize
237271	1698	21634	0.00265746	0.0268958	0.938163	1to2	GRMZM2G054125	AC216815.3_FG004	maize	maize
237272	18316	21634	1.17e-05	0.0286989	0.933874	1to2	GRMZM2G054125	GRMZM2G025954	maize	maize
237273	718	21634	0.0498625	0.0137002	0.968724	1to2	GRMZM2G054125	AC198743.3_FG008	maize	maize
237274	1780	21634	0.00466581	0.0105795	0.972986	1to2	GRMZM2G054125	AC218002.3_FG001	maize	maize
237275	738	21634	0.0129981	0.033778	0.925535	1to2	GRMZM2G054125	AC199175.2_FG006	maize	maize
237276	189	21634	0.0359454	0.0384586	0.91594	1to2	GRMZM2G054125	AC186781.4_FG006	maize	maize
237277	18826	21634	0.000103674	0.0333908	0.926035	1to2	GRMZM2G054125	GRMZM2G030259	maize	maize
237278	1121	21634	0.00617662	0.0218015	0.948156	1to2	GRMZM2G054125	AC206168.2_FG003	maize	maize
237279	1999	21634	0.0230546	0.0400551	0.91252	1to2	GRMZM2G054125	AC233956.1_FG002	maize	maize
237280	19104	21634	0.0127046	0.0190115	0.954806	1to2	GRMZM2G054125	GRMZM2G032583	maize	maize
237281	21182	21634	0.00562124	0.0464273	0.90277	1to2	GRMZM2G054125	GRMZM2G050434	maize	maize
237282	15210	21634	0.00122957	0.0332149	0.926035	1to2	GRMZM2G054125	GRMZM2G000199	maize	maize
237283	15960	21634	1.01e-06	0.0365052	0.920221	1to2	GRMZM2G054125	GRMZM2G006287	maize	maize
237284	18435	21634	0.0348879	0.0121501	0.970686	1to2	GRMZM2G054125	GRMZM2G026976	maize	maize
237285	16938	21634	0.0360652	0.0408203	0.911325	1to2	GRMZM2G054125	GRMZM2G014366	maize	maize
237286	17661	21634	0.000103092	0.000418713	0.998421	1to2	GRMZM2G054125	GRMZM2G020382	maize	maize
237287	16352	21634	0.000267927	0.0146401	0.967004	1to2	GRMZM2G054125	GRMZM2G009489	maize	maize
237288	146	21634	0.0111864	0.0428384	0.908472	1to2	GRMZM2G054125	AC185628.3_FG010	maize	maize
237289	94	21634	0.00448907	0.0364333	0.92034	1to2	GRMZM2G054125	AC183938.4_FG011	maize	maize
237290	710	21634	0.000277504	0.000102923	0.999522	1to2	GRMZM2G054125	AC198605.3_FG005	maize	maize
237291	19763	21634	4.83e-05	0.0110922	0.972124	1to2	GRMZM2G054125	GRMZM2G038622	maize	maize
239028	458	21687	0.00116182	0.0265824	0.938942	1to2	GRMZM2G054615	AC194362.3_FG003	maize	maize
239733	18828	21705	2.07e-08	0.0374657	0.918254	2to1	GRMZM2G054795	GRMZM2G030272	maize	maize
240349	458	21733	0.008829	0.0351978	0.922488	1to2	GRMZM2G055052	AC194362.3_FG003	maize	maize
240763	458	21758	0.00757995	0.0340757	0.925005	1to2	GRMZM2G055255	AC194362.3_FG003	maize	maize
241014	15086	21771	0.0270549	1.27e-06	0.999988	1to2	GRMZM2G055404	ATPB (2 200754865..200759054)	maize	maize
241015	21705	21771	0.00255918	0.0207681	0.950643	1to2	GRMZM2G055404	GRMZM2G054795	maize	maize
241016	21572	21771	0.0207904	0.00132387	0.996195	1to2	GRMZM2G055404	GRMZM2G053711	maize	maize
241017	19697	21771	0.00872062	0.0192309	0.954091	1to2	GRMZM2G055404	GRMZM2G038028	maize	maize
241018	16974	21771	1.91e-05	0.0180973	0.957376	1to2	GRMZM2G055404	GRMZM2G014723	maize	maize
241019	19556	21771	0.000266958	0.0492927	0.898309	1to2	GRMZM2G055404	GRMZM2G036634	maize	maize
241020	1188	21771	0.00630935	0.00386311	0.988326	1to2	GRMZM2G055404	AC207188.3_FG002	maize	maize
241021	19309	21771	0.00416508	0.0481919	0.900402	1to2	GRMZM2G055404	GRMZM2G034563	maize	maize
241022	19029	21771	0.0280418	0.0197517	0.953164	1to2	GRMZM2G055404	GRMZM2G031983	maize	maize
241023	16175	21771	0.0231258	0.0496432	0.898004	1to2	GRMZM2G055404	GRMZM2G008066	maize	maize
241024	17125	21771	0.000781914	0.0392247	0.914703	1to2	GRMZM2G055404	GRMZM2G016066	maize	maize
241025	19606	21771	0.00119262	0.0107986	0.97267	1to2	GRMZM2G055404	GRMZM2G037156	maize	maize
241026	882	21771	0.00845494	0.0166633	0.960974	1to2	GRMZM2G055404	AC203148.3_FG005	maize	maize
241027	17185	21771	0.00669742	0.0124078	0.970686	1to2	GRMZM2G055404	GRMZM2G016598	maize	maize
241028	1609	21771	0.00707939	0.0249117	0.942059	1to2	GRMZM2G055404	AC214051.3_FG003	maize	maize
241029	931	21771	0.0250774	0.035457	0.922466	1to2	GRMZM2G055404	AC203790.3_FG004	maize	maize
241030	18882	21771	0.0336723	0.0305457	0.930718	1to2	GRMZM2G055404	GRMZM2G030769	maize	maize
241031	20295	21771	1.52e-06	0.0474743	0.900929	1to2	GRMZM2G055404	GRMZM2G043162	maize	maize
241032	1772	21771	0.0137349	0.0256244	0.940689	1to2	GRMZM2G055404	AC217959.3_FG001	maize	maize
241033	799	21771	7.21e-05	0.0379041	0.917418	1to2	GRMZM2G055404	AC200209.1_FG001	maize	maize
241034	21409	21771	0.000220315	0.00877125	0.977811	1to2	GRMZM2G055404	GRMZM2G052323	maize	maize
241035	16938	21771	0.0300785	0.0456392	0.904468	1to2	GRMZM2G055404	GRMZM2G014366	maize	maize
241036	738	21771	0.0261528	0.0379743	0.917408	1to2	GRMZM2G055404	AC199175.2_FG006	maize	maize
241037	20100	21771	0.0256111	0.000863802	0.997345	1to2	GRMZM2G055404	GRMZM2G041544	maize	maize
241038	78	21771	0.0309723	0.0251743	0.941511	1to2	GRMZM2G055404	AC182413.4_FG002	maize	maize
241039	17715	21771	0.0130177	0.0281183	0.934995	1to2	GRMZM2G055404	GRMZM2G020828	maize	maize
241040	188	21771	0.0394892	0.0474997	0.900929	1to2	GRMZM2G055404	AC186691.4_FG006	maize	maize
241041	2097	21771	0.00485712	0.00944195	0.975836	1to2	GRMZM2G055404	AC235546.1_FG002	maize	maize
241042	1010	21771	9.53e-05	0.044723	0.905683	1to2	GRMZM2G055404	AC204690.4_FG005	maize	maize
241043	617	21771	0.000532701	0.0260683	0.939935	1to2	GRMZM2G055404	AC197056.3_FG002	maize	maize
241044	400	21771	0.0489103	0.014507	0.9674	1to2	GRMZM2G055404	AC193423.3_FG003	maize	maize
241045	15374	21771	0.00328995	0.0291278	0.932551	1to2	GRMZM2G055404	GRMZM2G001497	maize	maize
241046	1345	21771	0.000174177	0.0460625	0.903625	1to2	GRMZM2G055404	AC209732.3_FG001	maize	maize
241555	458	21789	0.0414062	0.0449301	0.905683	1to2	GRMZM2G055527	AC194362.3_FG003	maize	maize
242709	458	21848	0.00384599	0.024272	0.943571	1to2	GRMZM2G056014	AC194362.3_FG003	maize	maize
242884	21634	21850	1.27e-05	0.0306184	0.930182	2to1	GRMZM2G056022	GRMZM2G054125	maize	maize
243327	458	21865	0.0465623	0.0479452	0.900497	1to2	GRMZM2G056120	AC194362.3_FG003	maize	maize
244357	16757	21903	0.00744276	0.0116764	0.971529	2to1	GRMZM2G056488	GRMZM2G012724	maize	maize
244381	21634	21903	0.00146511	0.00566108	0.985074	2to1	GRMZM2G056488	GRMZM2G054125	maize	maize
244670	21771	21903	0.00538553	0.00665192	0.982503	2to1	GRMZM2G056488	GRMZM2G055404	maize	maize
245247	458	21908	0.0010651	0.0216242	0.949351	1to2	GRMZM2G056513	AC194362.3_FG003	maize	maize
246626	21771	21934	0.0212647	0.0135771	0.969112	2to1	GRMZM2G056743	GRMZM2G055404	maize	maize
247842	21771	21962	0.0427575	0.0149853	0.965828	2to1	GRMZM2G056983	GRMZM2G055404	maize	maize
248353	21652	21969	0.0402903	0.0282239	0.934939	2to1	GRMZM2G057011	GRMZM2G054252	maize	maize
248354	19711	21969	0.00291983	0.0481778	0.900497	2to1	GRMZM2G057011	GRMZM2G038126	maize	maize
248355	3506	21969	0.0144667	0.0430057	0.908303	2to1	GRMZM2G057011	AFLA_015620	maize	aspergillus
248356	3034	21969	0.00521979	0.038399	0.916179	2to1	GRMZM2G057011	AFLA_010140	maize	aspergillus
248357	4852	21969	0.0496419	0.0176872	0.958367	2to1	GRMZM2G057011	AFLA_029760	maize	aspergillus
248358	13139	21969	0.0361621	0.0339256	0.925395	2to1	GRMZM2G057011	AFLA_118270	maize	aspergillus
248359	21257	21969	0.00258872	0.0472508	0.902187	2to1	GRMZM2G057011	GRMZM2G050984	maize	maize
248360	11740	21969	0.0308456	0.0445333	0.90575	2to1	GRMZM2G057011	AFLA_103390	maize	aspergillus
248361	18986	21969	0.0234095	0.0309348	0.929817	2to1	GRMZM2G057011	GRMZM2G031620	maize	maize
248362	16827	21969	0.00214394	0.0456359	0.904468	2to1	GRMZM2G057011	GRMZM2G013430	maize	maize
248363	14501	21969	0.0206284	0.0372742	0.918866	2to1	GRMZM2G057011	AFLA_133600	maize	aspergillus
248364	18382	21969	0.0103978	0.0298839	0.931353	2to1	GRMZM2G057011	GRMZM2G026558	maize	maize
248365	2029	21969	0.0341959	0.0451687	0.904919	2to1	GRMZM2G057011	AC234157.1_FG003	maize	maize
248366	20410	21969	0.0292206	0.0196168	0.953164	2to1	GRMZM2G057011	GRMZM2G044055	maize	maize
248367	15158	21969	0.0094103	0.0403112	0.912256	2to1	GRMZM2G057011	ENO1	maize	maize
248368	17780	21969	0.0212125	0.040735	0.911325	2to1	GRMZM2G057011	GRMZM2G021406	maize	maize
248369	7809	21969	0.0146053	0.0484701	0.899626	2to1	GRMZM2G057011	AFLA_061010	maize	aspergillus
248370	7639	21969	0.0401929	0.0344214	0.924673	2to1	GRMZM2G057011	AFLA_059230	maize	aspergillus
248371	15717	21969	0.000439935	0.0382092	0.916481	2to1	GRMZM2G057011	GRMZM2G004301	maize	maize
248372	15672	21969	0.045667	0.0240768	0.943747	2to1	GRMZM2G057011	GRMZM2G003947	maize	maize
248373	11146	21969	0.0279486	0.0467999	0.90264	2to1	GRMZM2G057011	AFLA_097190	maize	aspergillus
248374	20322	21969	0.01603	0.0310172	0.929817	2to1	GRMZM2G057011	GRMZM2G043338	maize	maize
248375	19302	21969	0.0312096	0.0467136	0.90264	2to1	GRMZM2G057011	GRMZM2G034508	maize	maize
248376	8623	21969	0.0192792	0.0455928	0.904523	2to1	GRMZM2G057011	AFLA_069880	maize	aspergillus
248377	20649	21969	5.73e-05	0.0434514	0.907596	2to1	GRMZM2G057011	GRMZM2G045976	maize	maize
248378	21143	21969	0.0186657	0.0434198	0.907596	2to1	GRMZM2G057011	GRMZM2G050080	maize	maize
248379	19045	21969	0.0476572	0.018751	0.955817	2to1	GRMZM2G057011	GRMZM2G032132	maize	maize
248380	11005	21969	0.0259975	0.0388696	0.914982	2to1	GRMZM2G057011	AFLA_095400	maize	aspergillus
248381	281	21969	0.0440444	0.0315705	0.928583	2to1	GRMZM2G057011	AC190609.3_FG002	maize	maize
248382	7935	21969	0.0263363	0.043535	0.907371	2to1	GRMZM2G057011	AFLA_062280	maize	aspergillus
248383	17370	21969	0.000656446	1.24e-06	0.999989	1to2	GRMZM2G057011	GRMZM2G017966	maize	maize
248384	7157	21969	0.00616433	0.0190758	0.95457	2to1	GRMZM2G057011	AFLA_054140	maize	aspergillus
248385	17778	21969	2.19e-05	0.0434829	0.907371	2to1	GRMZM2G057011	GRMZM2G021388	maize	maize
248386	15631	21969	0.0240588	0.038316	0.916481	2to1	GRMZM2G057011	GRMZM2G003679	maize	maize
248387	7785	21969	0.00392899	0.032309	0.927347	2to1	GRMZM2G057011	AFLA_060770	maize	aspergillus
248388	6799	21969	0.000456115	0.0455202	0.904532	2to1	GRMZM2G057011	AFLA_050400	maize	aspergillus
248389	2572	21969	0.00493728	0.0461502	0.903532	2to1	GRMZM2G057011	AFLA_005200	maize	aspergillus
248390	21634	21969	0.00476396	0.0354865	0.922466	2to1	GRMZM2G057011	GRMZM2G054125	maize	maize
248391	6212	21969	0.0187503	0.0432919	0.907877	2to1	GRMZM2G057011	AFLA_043890	maize	aspergillus
248392	21965	21969	0.0402456	0.0384178	0.91594	2to1	GRMZM2G057011	GRMZM2G056989	maize	maize
248393	21847	21969	0.000165218	0.0273555	0.937277	2to1	GRMZM2G057011	GRMZM2G055999	maize	maize
248394	17165	21969	0.0273626	0.0353126	0.922488	2to1	GRMZM2G057011	GRMZM2G016439	maize	maize
248395	19897	21969	0.000949702	0.0439073	0.906781	2to1	GRMZM2G057011	GRMZM2G039867	maize	maize
248396	7669	21969	0.0464489	0.0432785	0.907877	2to1	GRMZM2G057011	AFLA_059550	maize	aspergillus
248397	17635	21969	0.0156051	0.0479715	0.900497	2to1	GRMZM2G057011	GRMZM2G020148	maize	maize
248398	18684	21969	0.00213922	0.0328539	0.926871	2to1	GRMZM2G057011	GRMZM2G029029	maize	maize
248399	8065	21969	0.00576233	0.0405255	0.911893	2to1	GRMZM2G057011	AFLA_063640	maize	aspergillus
248400	16355	21969	0.00926358	0.0246411	0.943009	2to1	GRMZM2G057011	GRMZM2G009530	maize	maize
248401	19690	21969	0.017273	0.0380266	0.916676	2to1	GRMZM2G057011	GRMZM2G037998	maize	maize
248402	2776	21969	0.00506329	0.0454667	0.904578	2to1	GRMZM2G057011	AFLA_007400	maize	aspergillus
248403	17423	21969	0.0201621	0.039786	0.913145	2to1	GRMZM2G057011	GRMZM2G018398	maize	maize
248404	21166	21969	0.00291705	0.039054	0.914703	2to1	GRMZM2G057011	GRMZM2G050305	maize	maize
248405	10543	21969	0.0124622	0.0270669	0.937851	2to1	GRMZM2G057011	AFLA_090710	maize	aspergillus
248406	868	21969	0.0238069	0.0461895	0.903532	2to1	GRMZM2G057011	AC202930.4_FG008	maize	maize
248407	16741	21969	0.00826289	0.0416675	0.910413	2to1	GRMZM2G057011	GRMZM2G012546	maize	maize
248408	940	21969	0.0244669	0.0244832	0.943009	2to1	GRMZM2G057011	AC203865.3_FG001	maize	maize
248409	1834	21969	9.97e-05	0.0491703	0.898823	2to1	GRMZM2G057011	AC225346.3_FG001	maize	maize
248410	18520	21969	0.0222564	0.0444005	0.905829	2to1	GRMZM2G057011	GRMZM2G027723	maize	maize
248411	19853	21969	0.00160997	0.0447641	0.905683	2to1	GRMZM2G057011	GRMZM2G039455	maize	maize
248412	7769	21969	0.033271	0.0299224	0.931353	2to1	GRMZM2G057011	AFLA_060610	maize	aspergillus
248413	17089	21969	0.0014003	0.0308051	0.929817	2to1	GRMZM2G057011	GRMZM2G015753	maize	maize
248414	13040	21969	7.13e-06	0.0413592	0.910705	2to1	GRMZM2G057011	AFLA_117220	maize	aspergillus
248415	16920	21969	0.0167769	0.0286682	0.933874	2to1	GRMZM2G057011	GRMZM2G014136	maize	maize
248416	11034	21969	0.00576233	0.0405255	0.911893	2to1	GRMZM2G057011	AFLA_095700	maize	aspergillus
248417	4294	21969	0.0133644	0.0298438	0.931353	2to1	GRMZM2G057011	AFLA_023990	maize	aspergillus
248418	15667	21969	0.0359873	0.0341667	0.924812	2to1	GRMZM2G057011	GRMZM2G003917	maize	maize
248419	15124	21969	4.06e-06	0.0326561	0.927133	2to1	GRMZM2G057011	CNR9	maize	maize
248420	4901	21969	0.00254627	0.02242	0.947235	2to1	GRMZM2G057011	AFLA_030270	maize	aspergillus
248421	1060	21969	3.03e-05	0.0335816	0.925535	2to1	GRMZM2G057011	AC205413.4_FG001	maize	maize
248422	19520	21969	0.0312549	0.048102	0.900497	2to1	GRMZM2G057011	GRMZM2G036288	maize	maize
248423	20392	21969	0.00979195	0.0235848	0.944677	2to1	GRMZM2G057011	GRMZM2G043932	maize	maize
248424	16521	21969	0.043537	0.0288483	0.933164	2to1	GRMZM2G057011	GRMZM2G010762	maize	maize
248425	19086	21969	0.0166735	0.0379745	0.917408	2to1	GRMZM2G057011	GRMZM2G032419	maize	maize
248426	19890	21969	0.0289982	0.0334565	0.926035	2to1	GRMZM2G057011	GRMZM2G039828	maize	maize
248427	7532	21969	0.0191069	0.0315397	0.929029	2to1	GRMZM2G057011	AFLA_058100	maize	aspergillus
248428	18389	21969	0.0463167	0.0350786	0.923506	2to1	GRMZM2G057011	GRMZM2G026641	maize	maize
248429	18716	21969	0.0204672	0.0472809	0.902187	2to1	GRMZM2G057011	GRMZM2G029270	maize	maize
248430	21853	21969	0.041567	0.0352556	0.922488	2to1	GRMZM2G057011	GRMZM2G056039	maize	maize
248431	1181	21969	2.45e-05	0.0360891	0.92113	2to1	GRMZM2G057011	AC207019.3_FG003	maize	maize
248432	17728	21969	0.0437728	0.0418349	0.90986	2to1	GRMZM2G057011	GRMZM2G020940	maize	maize
248433	17415	21969	0.0149935	0.0436335	0.907371	2to1	GRMZM2G057011	GRMZM2G018281	maize	maize
248434	21052	21969	0.00299353	0.0285009	0.934137	2to1	GRMZM2G057011	GRMZM2G049269	maize	maize
248435	20594	21969	0.00817521	0.0285852	0.933874	2to1	GRMZM2G057011	GRMZM2G045435	maize	maize
248436	11008	21969	0.0223568	0.0159188	0.963077	2to1	GRMZM2G057011	AFLA_095430	maize	aspergillus
248437	21809	21969	0.0376993	0.0433524	0.907596	2to1	GRMZM2G057011	GRMZM2G055678	maize	maize
248438	15971	21969	0.0211935	0.0265735	0.938949	2to1	GRMZM2G057011	GRMZM2G006370	maize	maize
248439	7015	21969	0.0338053	0.0236123	0.944677	2to1	GRMZM2G057011	AFLA_052600	maize	aspergillus
248440	10644	21969	0.00639953	0.0418353	0.90986	2to1	GRMZM2G057011	AFLA_091730	maize	aspergillus
248441	3751	21969	0.0135579	0.0367157	0.920221	2to1	GRMZM2G057011	AFLA_018180	maize	aspergillus
248442	888	21969	1.75e-05	0.0463954	0.90277	2to1	GRMZM2G057011	AC203183.3_FG001	maize	maize
248443	3527	21969	0.0494218	0.0272299	0.937277	2to1	GRMZM2G057011	AFLA_015830	maize	aspergillus
248444	8005	21969	0.000604511	0.0401749	0.91252	2to1	GRMZM2G057011	AFLA_063000	maize	aspergillus
248445	15113	21969	0.0100584	0.0222069	0.947761	2to1	GRMZM2G057011	CISZOG1	maize	maize
248446	16420	21969	0.0464485	0.0311286	0.929413	2to1	GRMZM2G057011	GRMZM2G010017	maize	maize
248447	19454	21969	0.00809815	0.0479023	0.900497	2to1	GRMZM2G057011	GRMZM2G035701	maize	maize
248448	5822	21969	0.0015904	0.0319626	0.927762	2to1	GRMZM2G057011	AFLA_039850	maize	aspergillus
248449	7911	21969	0.0489519	0.0197126	0.953164	2to1	GRMZM2G057011	AFLA_062040	maize	aspergillus
248450	8040	21969	0.0476954	0.0451713	0.904919	2to1	GRMZM2G057011	AFLA_063370	maize	aspergillus
248451	18105	21969	0.00199138	0.0385254	0.915782	2to1	GRMZM2G057011	GRMZM2G024180	maize	maize
248452	16942	21969	1.66e-05	0.0369712	0.919205	2to1	GRMZM2G057011	GRMZM2G014395	maize	maize
248453	18118	21969	0.00210113	0.0292434	0.932177	2to1	GRMZM2G057011	GRMZM2G024312	maize	maize
248454	6969	21969	0.00447836	0.0457606	0.90412	2to1	GRMZM2G057011	AFLA_052110	maize	aspergillus
248455	21519	21969	8.31e-05	0.044713	0.905683	2to1	GRMZM2G057011	GRMZM2G053210	maize	maize
248456	1903	21969	0.0312283	0.0419765	0.909631	2to1	GRMZM2G057011	AC233785.2_FG005	maize	maize
248457	13612	21969	0.0366911	0.0401149	0.91252	2to1	GRMZM2G057011	AFLA_123680	maize	aspergillus
248458	15436	21969	0.0248677	0.0331965	0.926035	2to1	GRMZM2G057011	GRMZM2G001991	maize	maize
248459	16470	21969	0.0457578	0.0341684	0.924812	2to1	GRMZM2G057011	GRMZM2G010348	maize	maize
248460	19040	21969	0.00415979	0.0306037	0.930443	2to1	GRMZM2G057011	GRMZM2G032095	maize	maize
248461	13308	21969	0.0242088	0.0244952	0.943009	2to1	GRMZM2G057011	AFLA_120110	maize	aspergillus
248462	16737	21969	0.015801	0.0368659	0.919728	2to1	GRMZM2G057011	GRMZM2G012501	maize	maize
248463	13233	21969	0.0446572	0.0181732	0.957126	2to1	GRMZM2G057011	AFLA_119310	maize	aspergillus
248464	20520	21969	0.0318232	0.0232157	0.945291	2to1	GRMZM2G057011	GRMZM2G044851	maize	maize
248465	13034	21969	0.00576233	0.0405255	0.911893	2to1	GRMZM2G057011	AFLA_117160	maize	aspergillus
248466	2571	21969	0.007555	0.0498824	0.897684	2to1	GRMZM2G057011	AFLA_005190	maize	aspergillus
248467	19352	21969	0.0114314	0.0258988	0.940063	2to1	GRMZM2G057011	GRMZM2G034876	maize	maize
248468	3245	21969	0.0399511	0.0355919	0.92201	2to1	GRMZM2G057011	AFLA_012940	maize	aspergillus
248469	21048	21969	0.00132927	0.0495682	0.898309	2to1	GRMZM2G057011	GRMZM2G049211	maize	maize
248470	17529	21969	0.00340487	0.0391482	0.914703	2to1	GRMZM2G057011	GRMZM2G019236	maize	maize
248471	3310	21969	0.0176771	0.039014	0.914703	2to1	GRMZM2G057011	AFLA_013630	maize	aspergillus
248472	9030	21969	0.0418691	0.0420516	0.909546	2to1	GRMZM2G057011	AFLA_074670	maize	aspergillus
248473	4863	21969	0.0423053	0.0194383	0.953626	2to1	GRMZM2G057011	AFLA_029880	maize	aspergillus
248474	7992	21969	0.0377141	0.0448324	0.905683	2to1	GRMZM2G057011	AFLA_062870	maize	aspergillus
248475	19186	21969	0.00145746	0.0423224	0.909292	2to1	GRMZM2G057011	GRMZM2G033489	maize	maize
248476	18518	21969	0.000108786	0.0381436	0.916481	2to1	GRMZM2G057011	GRMZM2G027695	maize	maize
248477	7073	21969	0.0198174	0.0457543	0.90412	2to1	GRMZM2G057011	AFLA_053240	maize	aspergillus
248478	20857	21969	0.0145302	0.0467606	0.90264	2to1	GRMZM2G057011	GRMZM2G047637	maize	maize
248479	13739	21969	0.0406674	0.0299637	0.931353	2to1	GRMZM2G057011	AFLA_125100	maize	aspergillus
248480	16322	21969	0.00241373	0.0413474	0.910705	2to1	GRMZM2G057011	GRMZM2G009282	maize	maize
248481	15223	21969	0.00294363	0.0349819	0.923506	2to1	GRMZM2G057011	GRMZM2G000278	maize	maize
248482	21758	21969	0.02734	0.0363012	0.921088	2to1	GRMZM2G057011	GRMZM2G055255	maize	maize
248483	9470	21969	0.000587965	0.0496287	0.898004	2to1	GRMZM2G057011	AFLA_079340	maize	aspergillus
248484	7432	21969	0.000673132	0.0434099	0.907596	2to1	GRMZM2G057011	AFLA_057060	maize	aspergillus
248485	20507	21969	0.00787892	0.0269766	0.937851	2to1	GRMZM2G057011	GRMZM2G044773	maize	maize
248486	5346	21969	0.0356486	0.0474527	0.900988	2to1	GRMZM2G057011	AFLA_034760	maize	aspergillus
248487	15162	21969	6.87e-14	0.0138181	0.968639	1to2	GRMZM2G057011	ESR3	maize	maize
248488	3121	21969	0.0476954	0.0451713	0.904919	2to1	GRMZM2G057011	AFLA_011160	maize	aspergillus
248489	18227	21969	0.044955	0.0209832	0.950101	2to1	GRMZM2G057011	GRMZM2G025164	maize	maize
248490	18017	21969	0.00202901	0.0343479	0.924673	2to1	GRMZM2G057011	GRMZM2G023285	maize	maize
248491	7642	21969	0.00389124	0.0329789	0.926095	2to1	GRMZM2G057011	AFLA_059260	maize	aspergillus
248492	16423	21969	0.00975598	0.0353872	0.922466	2to1	GRMZM2G057011	GRMZM2G010044	maize	maize
248493	21359	21969	0.00191168	0.0452555	0.904919	2to1	GRMZM2G057011	GRMZM2G051890	maize	maize
248494	18796	21969	0.00353154	0.0309303	0.929817	2to1	GRMZM2G057011	GRMZM2G030038	maize	maize
248495	20583	21969	8.27e-05	0.0467983	0.90264	2to1	GRMZM2G057011	GRMZM2G045331	maize	maize
248496	13591	21969	0.000265725	0.0289182	0.933164	2to1	GRMZM2G057011	AFLA_123460	maize	aspergillus
248497	14863	21969	0.0310047	0.0463057	0.903532	2to1	GRMZM2G057011	AFLA_137360	maize	aspergillus
248498	4700	21969	0.0185442	0.0184896	0.956142	2to1	GRMZM2G057011	AFLA_028200	maize	aspergillus
248499	10898	21969	0.0387837	0.0375354	0.918254	2to1	GRMZM2G057011	AFLA_094270	maize	aspergillus
248500	10239	21969	0.0137339	0.0216075	0.949351	2to1	GRMZM2G057011	AFLA_087340	maize	aspergillus
248501	25	21969	0.00633641	0.0352831	0.922488	2to1	GRMZM2G057011	AC149829.2_FG003	maize	maize
248502	14853	21969	0.0303524	0.0296563	0.931843	2to1	GRMZM2G057011	AFLA_137260	maize	aspergillus
248503	20301	21969	0.043238	0.0373154	0.918299	2to1	GRMZM2G057011	GRMZM2G043198	maize	maize
248504	15375	21969	0.0277696	0.0306176	0.930182	2to1	GRMZM2G057011	GRMZM2G001500	maize	maize
248505	16054	21969	0.00910598	0.0247927	0.942194	2to1	GRMZM2G057011	GRMZM2G007057	maize	maize
248506	21449	21969	0.0140458	0.0380721	0.916676	2to1	GRMZM2G057011	GRMZM2G052581	maize	maize
248507	8021	21969	0.0454655	0.040356	0.912256	2to1	GRMZM2G057011	AFLA_063180	maize	aspergillus
248508	21915	21969	0.000828746	0.0466405	0.902682	2to1	GRMZM2G057011	GRMZM2G056573	maize	maize
248509	18256	21969	0.000892167	0.0452676	0.904919	2to1	GRMZM2G057011	GRMZM2G025366	maize	maize
248510	6608	21969	0.0257552	0.0376588	0.917822	2to1	GRMZM2G057011	AFLA_048430	maize	aspergillus
248511	5048	21969	0.00595183	0.0457313	0.90412	2to1	GRMZM2G057011	AFLA_031750	maize	aspergillus
248512	20142	21969	0.0339222	0.0180197	0.957661	2to1	GRMZM2G057011	GRMZM2G041959	maize	maize
248513	3052	21969	0.0184926	0.0457397	0.90412	2to1	GRMZM2G057011	AFLA_010390	maize	aspergillus
248514	6391	21969	0.0161922	0.0401273	0.91252	2to1	GRMZM2G057011	AFLA_045740	maize	aspergillus
248515	3659	21969	0.00116189	0.0381519	0.916481	2to1	GRMZM2G057011	AFLA_017230	maize	aspergillus
248516	8183	21969	0.00111648	0.0473273	0.902187	2to1	GRMZM2G057011	AFLA_065250	maize	aspergillus
248517	16771	21969	0.0346781	0.0308353	0.929817	2to1	GRMZM2G057011	GRMZM2G012891	maize	maize
248518	5731	21969	0.0244806	0.0358366	0.921694	2to1	GRMZM2G057011	AFLA_038930	maize	aspergillus
248519	2272	21969	0.00576233	0.0405255	0.911893	2to1	GRMZM2G057011	AFLA_001990	maize	aspergillus
248520	3552	21969	0.000856757	0.0474157	0.901819	2to1	GRMZM2G057011	AFLA_016100	maize	aspergillus
248521	14094	21969	0.0477142	0.0436661	0.907371	2to1	GRMZM2G057011	AFLA_128880	maize	aspergillus
248522	14328	21969	0.0433828	0.0271865	0.937277	2to1	GRMZM2G057011	AFLA_131840	maize	aspergillus
248523	2050	21969	0.0399317	0.0441279	0.906278	2to1	GRMZM2G057011	AC234185.1_FG006	maize	maize
248524	15336	21969	8.13e-06	0.038117	0.916481	2to1	GRMZM2G057011	GRMZM2G001169	maize	maize
248525	16958	21969	0.0169184	0.0394639	0.913979	2to1	GRMZM2G057011	GRMZM2G014558	maize	maize
248526	17497	21969	0.0404551	0.0230846	0.945568	2to1	GRMZM2G057011	GRMZM2G018955	maize	maize
248527	5834	21969	0.0448001	0.0498857	0.897684	2to1	GRMZM2G057011	AFLA_039970	maize	aspergillus
248528	8650	21969	0.0307465	0.0408055	0.911325	2to1	GRMZM2G057011	AFLA_070150	maize	aspergillus
248529	15074	21969	0.00767402	0.0291943	0.932177	2to1	GRMZM2G057011	AFLA_139630	maize	aspergillus
248530	8019	21969	0.0387516	0.0344031	0.924673	2to1	GRMZM2G057011	AFLA_063150	maize	aspergillus
248531	7531	21969	0.0228108	0.0475175	0.900929	2to1	GRMZM2G057011	AFLA_058090	maize	aspergillus
248532	13783	21969	0.0228061	0.031371	0.929029	2to1	GRMZM2G057011	AFLA_125620	maize	aspergillus
248533	18714	21969	0.0472416	0.0284194	0.934725	2to1	GRMZM2G057011	GRMZM2G029262	maize	maize
248534	16485	21969	0.00754738	0.0326479	0.927133	2to1	GRMZM2G057011	GRMZM2G010447	maize	maize
248535	21753	21969	0.0413642	0.0454424	0.904578	2to1	GRMZM2G057011	GRMZM2G055209	maize	maize
248536	17097	21969	0.0264511	0.0302692	0.931161	2to1	GRMZM2G057011	GRMZM2G015844	maize	maize
248537	3946	21969	0.0181534	0.0310765	0.929413	2to1	GRMZM2G057011	AFLA_020200	maize	aspergillus
248538	19225	21969	1.15e-05	0.0402915	0.912256	2to1	GRMZM2G057011	GRMZM2G033846	maize	maize
248539	13473	21969	0.0473962	0.0206611	0.950961	2to1	GRMZM2G057011	AFLA_121900	maize	aspergillus
248540	15562	21969	0.00571113	0.0301798	0.931161	2to1	GRMZM2G057011	GRMZM2G003108	maize	maize
248541	3000	21969	0.00646995	0.047052	0.902187	2to1	GRMZM2G057011	AFLA_009780	maize	aspergillus
248542	11558	21969	0.00576233	0.0405255	0.911893	2to1	GRMZM2G057011	AFLA_101480	maize	aspergillus
248543	15732	21969	0.000278347	0.0432478	0.908022	2to1	GRMZM2G057011	GRMZM2G004396	maize	maize
248544	14917	21969	0.011778	0.0255583	0.94107	2to1	GRMZM2G057011	AFLA_137920	maize	aspergillus
248545	17535	21969	0.0127444	0.049244	0.898309	2to1	GRMZM2G057011	GRMZM2G019267	maize	maize
248546	20945	21969	0.00189766	0.0345362	0.924673	2to1	GRMZM2G057011	GRMZM2G048324	maize	maize
248547	7005	21969	0.0417355	0.035288	0.922488	2to1	GRMZM2G057011	AFLA_052500	maize	aspergillus
248548	17487	21969	0.0475207	0.039328	0.913979	2to1	GRMZM2G057011	GRMZM2G018901	maize	maize
248549	8141	21969	0.0388635	0.0487239	0.899265	2to1	GRMZM2G057011	AFLA_064780	maize	aspergillus
248550	13419	21969	0.00397168	0.0469144	0.90264	2to1	GRMZM2G057011	AFLA_121310	maize	aspergillus
248551	17046	21969	2.67e-05	0.0499148	0.897684	2to1	GRMZM2G057011	GRMZM2G015361	maize	maize
248552	16308	21969	0.000813683	0.0425994	0.90855	2to1	GRMZM2G057011	GRMZM2G009144	maize	maize
248553	15405	21969	6.72e-07	0.0467367	0.90264	2to1	GRMZM2G057011	GRMZM2G001803	maize	maize
248554	16067	21969	0.0213111	0.048926	0.898823	2to1	GRMZM2G057011	GRMZM2G007146	maize	maize
248555	9319	21969	0.0321461	0.0415536	0.910413	2to1	GRMZM2G057011	AFLA_077750	maize	aspergillus
248556	18467	21969	0.00322723	0.0263036	0.939694	2to1	GRMZM2G057011	GRMZM2G027198	maize	maize
248557	12313	21969	0.0121028	0.0367938	0.919728	2to1	GRMZM2G057011	AFLA_109450	maize	aspergillus
248558	1747	21969	2.1e-07	0.0387718	0.915583	2to1	GRMZM2G057011	AC217499.3_FG001	maize	maize
248559	13620	21969	0.0373026	0.0349649	0.923714	2to1	GRMZM2G057011	AFLA_123760	maize	aspergillus
248560	8675	21969	0.0354721	0.0348628	0.923714	2to1	GRMZM2G057011	AFLA_070450	maize	aspergillus
248561	14002	21969	0.00576233	0.0405255	0.911893	2to1	GRMZM2G057011	AFLA_127940	maize	aspergillus
248562	46	21969	0.0158114	0.0481594	0.900497	2to1	GRMZM2G057011	AC155622.2_FG001	maize	maize
248563	2035	21969	0.0147143	0.0427278	0.908472	2to1	GRMZM2G057011	AC234163.1_FG002	maize	maize
248564	17263	21969	0.00548119	0.0281481	0.934939	2to1	GRMZM2G057011	GRMZM2G017187	maize	maize
248565	20378	21969	0.0166549	0.0459678	0.90412	2to1	GRMZM2G057011	GRMZM2G043813	maize	maize
248566	8526	21969	0.0378397	0.0176401	0.958709	2to1	GRMZM2G057011	AFLA_068870	maize	aspergillus
248567	4539	21969	0.0181962	0.025129	0.941511	2to1	GRMZM2G057011	AFLA_026590	maize	aspergillus
248568	18743	21969	0.000995786	0.0315359	0.929029	2to1	GRMZM2G057011	GRMZM2G029530	maize	maize
248569	5318	21969	0.0377239	0.0156057	0.964303	2to1	GRMZM2G057011	AFLA_034470	maize	aspergillus
248570	8194	21969	0.0354721	0.0348628	0.923714	2to1	GRMZM2G057011	AFLA_065380	maize	aspergillus
248571	9116	21969	0.0458479	0.0300891	0.931161	2to1	GRMZM2G057011	AFLA_075580	maize	aspergillus
248572	6032	21969	0.0260333	0.0172089	0.959759	2to1	GRMZM2G057011	AFLA_042050	maize	aspergillus
248573	8333	21969	0.0434141	0.0357762	0.921794	2to1	GRMZM2G057011	AFLA_066910	maize	aspergillus
248574	19228	21969	0.0443825	0.0193577	0.953626	2to1	GRMZM2G057011	GRMZM2G033867	maize	maize
248575	14394	21969	6.06e-05	0.0449642	0.905683	2to1	GRMZM2G057011	AFLA_132530	maize	aspergillus
248576	13292	21969	0.0476954	0.0451713	0.904919	2to1	GRMZM2G057011	AFLA_119940	maize	aspergillus
248864	1188	21987	6.87e-14	0.0236655	0.944677	1to2	GRMZM2G057116	AC207188.3_FG002	maize	maize
248865	19656	21987	0.00534649	0.0345036	0.924673	1to2	GRMZM2G057116	GRMZM2G037595	maize	maize
248866	2097	21987	0.00637656	0.0457069	0.90419	1to2	GRMZM2G057116	AC235546.1_FG002	maize	maize
248867	477	21987	2.5e-13	0.0316192	0.928583	1to2	GRMZM2G057116	AC194670.2_FG001	maize	maize
248868	1617	21987	2.07e-05	0.0213676	0.949428	1to2	GRMZM2G057116	AC214227.4_FG013	maize	maize
248869	1569	21987	0.00776719	0.0224845	0.947235	1to2	GRMZM2G057116	AC213395.3_FG007	maize	maize
248870	20362	21987	5.67e-07	0.0015656	0.995637	1to2	GRMZM2G057116	GRMZM2G043636	maize	maize
248871	20687	21987	6.87e-14	0.0225433	0.947006	1to2	GRMZM2G057116	GRMZM2G046286	maize	maize
248872	790	21987	0.00186716	0.0369779	0.919205	1to2	GRMZM2G057116	AC200065.5_FG009	maize	maize
248873	19733	21987	0.000258341	0.0069995	0.981433	1to2	GRMZM2G057116	GRMZM2G038340	maize	maize
248874	267	21987	0.00208751	0.00605306	0.984078	1to2	GRMZM2G057116	AC189795.3_FG001	maize	maize
248875	1224	21987	0.00280284	0.0332667	0.926035	1to2	GRMZM2G057116	AC207756.3_FG001	maize	maize
248876	17370	21987	0.0133058	1.15e-12	1	1to2	GRMZM2G057116	GRMZM2G017966	maize	maize
248877	20806	21987	0.0361627	0.00869869	0.977841	1to2	GRMZM2G057116	GRMZM2G047262	maize	maize
248878	954	21987	8.51e-10	0.0424514	0.909292	1to2	GRMZM2G057116	AC203966.5_FG006	maize	maize
248879	20100	21987	8.37e-05	0.00766805	0.980357	1to2	GRMZM2G057116	GRMZM2G041544	maize	maize
248880	19539	21987	0.0101894	0.036318	0.921088	1to2	GRMZM2G057116	GRMZM2G036484	maize	maize
248881	21455	21987	0.023892	0.0465537	0.902682	1to2	GRMZM2G057116	GRMZM2G052621	maize	maize
248882	1265	21987	0.00539537	0.0175812	0.958805	1to2	GRMZM2G057116	AC208358.3_FG005	maize	maize
248883	21409	21987	1.03e-05	0.0433439	0.907596	1to2	GRMZM2G057116	GRMZM2G052323	maize	maize
248884	2055	21987	1.42e-05	0.0336452	0.925535	1to2	GRMZM2G057116	AC234199.1_FG001	maize	maize
248885	15812	21987	0.00336281	0.0139689	0.968538	1to2	GRMZM2G057116	GRMZM2G005043	maize	maize
248886	21570	21987	0.0219568	0.0210001	0.950101	1to2	GRMZM2G057116	GRMZM2G053692	maize	maize
248887	21572	21987	0.000628771	0.0106675	0.97293	1to2	GRMZM2G057116	GRMZM2G053711	maize	maize
248888	1695	21987	0.0100341	0.04596	0.90412	1to2	GRMZM2G057116	AC216731.3_FG001	maize	maize
248889	17661	21987	1.78e-05	0.00525856	0.985819	1to2	GRMZM2G057116	GRMZM2G020382	maize	maize
248890	124	21987	0.00554323	0.00427545	0.987404	1to2	GRMZM2G057116	AC185281.5_FG006	maize	maize
248891	17149	21987	9.97e-12	0.00791534	0.979844	1to2	GRMZM2G057116	GRMZM2G016287	maize	maize
248892	16019	21987	0.0090133	0.00125443	0.996325	1to2	GRMZM2G057116	GRMZM2G006762	maize	maize
248893	796	21987	2.84e-05	0.0112121	0.972124	1to2	GRMZM2G057116	AC200143.3_FG003	maize	maize
249674	21634	22000	0.000104525	0.0225607	0.947006	2to1	GRMZM2G057208	GRMZM2G054125	maize	maize
249816	18828	22000	8.15e-06	0.0450493	0.905291	2to1	GRMZM2G057208	GRMZM2G030272	maize	maize
250393	19560	22007	0.00205783	0.00179367	0.994907	2to1	GRMZM2G057260	GRMZM2G036703	maize	maize
250485	18548	22007	0.0477702	0.0219629	0.948156	2to1	GRMZM2G057260	GRMZM2G027972	maize	maize
250675	1300	22007	1.18e-07	0.00476222	0.986816	2to1	GRMZM2G057260	AC209050.3_FG003	maize	maize
250770	16757	22007	0.000118251	0.00020631	0.999195	2to1	GRMZM2G057260	GRMZM2G012724	maize	maize
251218	19714	22007	0.00105782	0.000233592	0.999097	2to1	GRMZM2G057260	GRMZM2G038158	maize	maize
251386	15613	22007	0.00928363	0.0176723	0.958558	2to1	GRMZM2G057260	GRMZM2G003551	maize	maize
252161	20957	22007	0.0291407	0.00213499	0.993656	2to1	GRMZM2G057260	GRMZM2G048450	maize	maize
252996	17648	22007	0.0064648	0.0366101	0.920221	2to1	GRMZM2G057260	GRMZM2G020254	maize	maize
253067	17058	22007	0.0136613	0.0403845	0.912024	2to1	GRMZM2G057260	GRMZM2G015433	maize	maize
253796	21634	22040	4.97e-06	0.0460796	0.903625	2to1	GRMZM2G057483	GRMZM2G054125	maize	maize
254572	21969	22066	0.0389948	0.0485085	0.899626	1to2	GRMZM2G057630	GRMZM2G057011	maize	maize
255414	21969	22088	0.0374259	0.0263576	0.939444	1to2	GRMZM2G057823	GRMZM2G057011	maize	maize
256018	21969	22126	1.37e-06	0.0373569	0.918299	1to2	GRMZM2G058098	GRMZM2G057011	maize	maize
256523	17436	22139	0.000900126	0.0385772	0.915782	2to1	GRMZM2G058208	GRMZM2G018487	maize	maize
257048	458	22166	0.0136941	0.0358743	0.921386	1to2	GRMZM2G058414	AC194362.3_FG003	maize	maize
258882	458	22248	0.0217784	0.0225576	0.947006	1to2	GRMZM2G059102	AC194362.3_FG003	maize	maize
259207	21969	22266	0.0132211	0.0471507	0.902187	1to2	GRMZM2G059212	GRMZM2G057011	maize	maize
261137	16757	22273	0.000380111	0.0338147	0.925395	2to1	GRMZM2G059285	GRMZM2G012724	maize	maize
262009	19539	22303	0.0292797	0.0252131	0.941511	1to2	GRMZM2G059562	GRMZM2G036484	maize	maize
262010	20143	22303	0.00696385	0.00927135	0.9763	1to2	GRMZM2G059562	GRMZM2G041961	maize	maize
262011	15812	22303	0.0161859	0.00906986	0.97703	1to2	GRMZM2G059562	GRMZM2G005043	maize	maize
262012	16455	22303	0.0059358	0.020383	0.951299	1to2	GRMZM2G059562	GRMZM2G010280	maize	maize
262013	15870	22303	2.8e-07	0.0342144	0.924812	1to2	GRMZM2G059562	GRMZM2G005480	maize	maize
262014	19763	22303	0.000635601	0.0413523	0.910705	1to2	GRMZM2G059562	GRMZM2G038622	maize	maize
262015	17661	22303	5.14e-08	0.00311749	0.990977	1to2	GRMZM2G059562	GRMZM2G020382	maize	maize
262016	15086	22303	0.00015212	2.41e-05	0.999868	1to2	GRMZM2G059562	ATPB (2 200754865..200759054)	maize	maize
262017	18860	22303	0.000184457	0.0301067	0.931161	1to2	GRMZM2G059562	GRMZM2G030583	maize	maize
262018	18435	22303	0.044871	0.0443522	0.905938	1to2	GRMZM2G059562	GRMZM2G026976	maize	maize
262019	2033	22303	0.0448948	0.0407979	0.911325	1to2	GRMZM2G059562	AC234161.1_FG009	maize	maize
262020	17776	22303	0.00102324	0.0108219	0.97267	1to2	GRMZM2G059562	GRMZM2G021369	maize	maize
262021	17185	22303	0.00384327	0.0402943	0.912256	1to2	GRMZM2G059562	GRMZM2G016598	maize	maize
262022	22007	22303	0.00622625	0.000724693	0.997577	1to2	GRMZM2G059562	GRMZM2G057260	maize	maize
262023	18519	22303	2.27e-06	0.0374741	0.918254	1to2	GRMZM2G059562	GRMZM2G027697	maize	maize
262024	21409	22303	7.28e-05	0.0306251	0.930182	1to2	GRMZM2G059562	GRMZM2G052323	maize	maize
262025	851	22303	0.00852404	0.0491253	0.898823	1to2	GRMZM2G059562	AC202417.5_FG002	maize	maize
262026	20100	22303	0.0311877	0.00473961	0.986816	1to2	GRMZM2G059562	GRMZM2G041544	maize	maize
262027	21903	22303	0.00747514	0.0244838	0.943009	1to2	GRMZM2G059562	GRMZM2G056488	maize	maize
262028	19733	22303	6.87e-14	0.00428634	0.987404	1to2	GRMZM2G059562	GRMZM2G038340	maize	maize
262029	214	22303	0.0430991	0.0329185	0.926871	1to2	GRMZM2G059562	AC187222.4_FG001	maize	maize
262030	937	22303	1.09e-08	0.0214781	0.94938	1to2	GRMZM2G059562	AC203855.2_FG001	maize	maize
262031	20362	22303	7.22e-07	0.000880403	0.997274	1to2	GRMZM2G059562	GRMZM2G043636	maize	maize
262032	17028	22303	0.00886762	0.00935856	0.976093	1to2	GRMZM2G059562	GRMZM2G015234	maize	maize
262033	400	22303	0.00973023	0.0458025	0.90412	1to2	GRMZM2G059562	AC193423.3_FG003	maize	maize
262034	1869	22303	0.00132773	0.0200321	0.952071	1to2	GRMZM2G059562	AC229873.1_FG003	maize	maize
262035	124	22303	3.21e-10	0.00250488	0.992711	1to2	GRMZM2G059562	AC185281.5_FG006	maize	maize
262036	21934	22303	0.00425565	0.0433841	0.907596	1to2	GRMZM2G059562	GRMZM2G056743	maize	maize
262037	1169	22303	0.0332625	0.0299054	0.931353	1to2	GRMZM2G059562	AC206831.3_FG015	maize	maize
262038	2097	22303	0.0105611	0.0324849	0.927133	1to2	GRMZM2G059562	AC235546.1_FG002	maize	maize
262039	15088	22303	0.0027481	0.0240372	0.943747	1to2	GRMZM2G059562	ATPH	maize	maize
262040	606	22303	0.0189307	0.00178609	0.994907	1to2	GRMZM2G059562	AC196795.4_FG009	maize	maize
262159	458	22310	0.00579771	0.0344522	0.924673	1to2	GRMZM2G059620	AC194362.3_FG003	maize	maize
262957	21969	22349	0.00175599	0.045465	0.904578	1to2	GRMZM2G060011	GRMZM2G057011	maize	maize
263315	458	22372	0.00273874	0.0179678	0.957661	1to2	GRMZM2G060161	AC194362.3_FG003	maize	maize
263956	15687	22407	0.0213202	0.0202755	0.951791	2to1	GRMZM2G060444	GRMZM2G004060	maize	maize
264235	19560	22407	0.00416121	0.0491969	0.898309	2to1	GRMZM2G060444	GRMZM2G036703	maize	maize
264409	21634	22407	0.000869822	0.00692615	0.981908	2to1	GRMZM2G060444	GRMZM2G054125	maize	maize
264535	18078	22407	0.00124682	0.00416512	0.987636	2to1	GRMZM2G060444	GRMZM2G023921	maize	maize
264634	19027	22407	0.000247423	0.0412417	0.911152	2to1	GRMZM2G060444	GRMZM2G031963	maize	maize
264675	16757	22407	0.0325769	0.0139035	0.968563	2to1	GRMZM2G060444	GRMZM2G012724	maize	maize
265785	458	22454	0.0336592	0.0206077	0.950961	1to2	GRMZM2G060798	AC194362.3_FG003	maize	maize
265851	18828	22458	0.0256879	0.0427864	0.908472	2to1	GRMZM2G060822	GRMZM2G030272	maize	maize
266628	19714	22458	0.000118198	0.0403398	0.912256	2to1	GRMZM2G060822	GRMZM2G038158	maize	maize
266725	21771	22458	0.0427681	0.024197	0.943571	2to1	GRMZM2G060822	GRMZM2G055404	maize	maize
267119	18717	22473	2.49e-06	0.00439673	0.9872	2to1	GRMZM2G060898	GRMZM2G029282	maize	maize
267537	410	22473	6.87e-14	0.000410175	0.998435	2to1	GRMZM2G060898	AC193630.3_FG003	maize	maize
267968	17648	22473	6.87e-14	0.0017319	0.995138	2to1	GRMZM2G060898	GRMZM2G020254	maize	maize
268111	1300	22473	2.5e-13	6.61e-05	0.999652	2to1	GRMZM2G060898	AC209050.3_FG003	maize	maize
268204	19294	22473	0.0236613	0.0167101	0.960974	2to1	GRMZM2G060898	GRMZM2G034421	maize	maize
268318	15613	22473	6.87e-14	0.000552622	0.998021	2to1	GRMZM2G060898	GRMZM2G003551	maize	maize
268397	17464	22473	0.00224864	0.00124836	0.996325	2to1	GRMZM2G060898	GRMZM2G018721	maize	maize
268551	22303	22473	5.27e-05	3.26e-06	0.999963	2to1	GRMZM2G060898	GRMZM2G059562	maize	maize
268944	21969	22473	0.0205949	0.0336776	0.925535	2to1	GRMZM2G060898	GRMZM2G057011	maize	maize
269044	18828	22473	0.00966597	7.14e-07	0.999995	2to1	GRMZM2G060898	GRMZM2G030272	maize	maize
269228	17058	22473	4.47e-08	0.00202884	0.993897	2to1	GRMZM2G060898	GRMZM2G015433	maize	maize
269377	458	22473	1.09e-09	0.0358836	0.921386	2to1	GRMZM2G060898	AC194362.3_FG003	maize	maize
269555	15833	22473	1.36e-08	0.001107	0.996614	2to1	GRMZM2G060898	GRMZM2G005207	maize	maize
270570	1265	22475	0.00746435	0.00748513	0.98076	1to2	GRMZM2G060918	AC208358.3_FG005	maize	maize
270571	264	22475	0.0157264	0.0168247	0.960639	1to2	GRMZM2G060918	AC189770.3_FG002	maize	maize
270572	17185	22475	0.0270072	0.0282822	0.934725	1to2	GRMZM2G060918	GRMZM2G016598	maize	maize
270573	20153	22475	0.0231225	0.0461757	0.903532	1to2	GRMZM2G060918	GRMZM2G042030	maize	maize
270574	18528	22475	0.000261712	0.0405333	0.911893	1to2	GRMZM2G060918	GRMZM2G027797	maize	maize
270575	18774	22475	0.000580105	0.036225	0.92113	1to2	GRMZM2G060918	GRMZM2G029815	maize	maize
270576	718	22475	9.47e-05	0.0349006	0.923714	1to2	GRMZM2G060918	AC198743.3_FG008	maize	maize
270577	2033	22475	0.00543881	0.0286705	0.933874	1to2	GRMZM2G060918	AC234161.1_FG009	maize	maize
270578	15778	22475	4.99e-08	0.0241156	0.943747	1to2	GRMZM2G060918	GRMZM2G004761	maize	maize
270579	18855	22475	8.35e-05	0.0150788	0.965605	1to2	GRMZM2G060918	GRMZM2G030531	maize	maize
270580	15853	22475	0.00013063	0.0137966	0.968696	1to2	GRMZM2G060918	GRMZM2G005344	maize	maize
270581	16433	22475	3.82e-05	0.0118193	0.971155	1to2	GRMZM2G060918	GRMZM2G010091	maize	maize
270582	15086	22475	0.0390485	1.01e-05	0.999925	1to2	GRMZM2G060918	ATPB (2 200754865..200759054)	maize	maize
270583	801	22475	3.46e-05	0.00171855	0.995169	1to2	GRMZM2G060918	AC200215.3_FG002	maize	maize
270584	1569	22475	6.14e-10	0.00991866	0.974779	1to2	GRMZM2G060918	AC213395.3_FG007	maize	maize
270585	20920	22475	8.62e-05	0.0483723	0.899648	1to2	GRMZM2G060918	GRMZM2G048136	maize	maize
270586	20917	22475	0.0115807	0.0498831	0.897684	1to2	GRMZM2G060918	GRMZM2G048121	maize	maize
270587	20362	22475	6.87e-14	0.000466837	0.998307	1to2	GRMZM2G060918	GRMZM2G043636	maize	maize
270588	1828	22475	0.00857173	0.0324848	0.927133	1to2	GRMZM2G060918	AC225191.2_FG002	maize	maize
270589	21409	22475	0.0107687	0.0209461	0.950101	1to2	GRMZM2G060918	GRMZM2G052323	maize	maize
270590	17149	22475	9.8e-08	0.00289801	0.991756	1to2	GRMZM2G060918	GRMZM2G016287	maize	maize
270591	19763	22475	4.94e-05	0.0291019	0.932551	1to2	GRMZM2G060918	GRMZM2G038622	maize	maize
270592	1362	22475	0.000838537	0.000241353	0.999074	1to2	GRMZM2G060918	AC209819.3_FG010	maize	maize
270593	393	22475	9.13e-07	0.025692	0.940689	1to2	GRMZM2G060918	AC192608.3_FG004	maize	maize
270594	796	22475	0.0105637	0.00437402	0.987213	1to2	GRMZM2G060918	AC200143.3_FG003	maize	maize
270595	477	22475	1.15e-05	0.0145464	0.967004	1to2	GRMZM2G060918	AC194670.2_FG001	maize	maize
270596	1617	22475	9.96e-05	0.00935253	0.976093	1to2	GRMZM2G060918	AC214227.4_FG013	maize	maize
270597	20278	22475	0.00500527	0.0424598	0.909292	1to2	GRMZM2G060918	GRMZM2G043027	maize	maize
270598	1869	22475	3.75e-07	0.0134469	0.969238	1to2	GRMZM2G060918	AC229873.1_FG003	maize	maize
270599	21962	22475	8.63e-07	0.0335572	0.925535	1to2	GRMZM2G060918	GRMZM2G056983	maize	maize
270600	15982	22475	0.00193464	0.0272954	0.937277	1to2	GRMZM2G060918	GRMZM2G006463	maize	maize
270601	1689	22475	0.000178408	0.0441416	0.906278	1to2	GRMZM2G060918	AC216247.3_FG004	maize	maize
270602	1169	22475	1.56e-05	0.0204143	0.951299	1to2	GRMZM2G060918	AC206831.3_FG015	maize	maize
270603	17661	22475	1.3e-13	0.00181028	0.994799	1to2	GRMZM2G060918	GRMZM2G020382	maize	maize
270604	18335	22475	6.22e-07	0.0494519	0.898309	1to2	GRMZM2G060918	GRMZM2G026135	maize	maize
270605	2055	22475	3.93e-09	0.0155846	0.964303	1to2	GRMZM2G060918	AC234199.1_FG001	maize	maize
270606	19958	22475	0.00260891	0.048739	0.899265	1to2	GRMZM2G060918	GRMZM2G040300	maize	maize
270607	16449	22475	2.8e-09	0.0428255	0.908472	1to2	GRMZM2G060918	GRMZM2G010211	maize	maize
270608	964	22475	0.00111258	0.00370273	0.988699	1to2	GRMZM2G060918	AC204035.3_FG003	maize	maize
270609	16141	22475	1.16e-05	0.0107664	0.972848	1to2	GRMZM2G060918	GRMZM2G007754	maize	maize
270610	2097	22475	1.1e-07	0.022328	0.947235	1to2	GRMZM2G060918	AC235546.1_FG002	maize	maize
270611	21104	22475	6.87e-14	0.00128117	0.996282	1to2	GRMZM2G060918	GRMZM2G049726	maize	maize
270612	21903	22475	0.00094532	0.0164958	0.961654	1to2	GRMZM2G060918	GRMZM2G056488	maize	maize
270613	20651	22475	0.000253878	0.024461	0.943009	1to2	GRMZM2G060918	GRMZM2G045979	maize	maize
270614	22273	22475	0.00734812	0.0451809	0.904919	1to2	GRMZM2G060918	GRMZM2G059285	maize	maize
270615	22473	22475	0.00558127	1.17e-06	0.999989	1to2	GRMZM2G060918	GRMZM2G060898	maize	maize
270616	20422	22475	0.0458377	0.0387505	0.915583	1to2	GRMZM2G060918	GRMZM2G044132	maize	maize
270617	19733	22475	0.0325754	0.0025155	0.992694	1to2	GRMZM2G060918	GRMZM2G038340	maize	maize
270618	19029	22475	0.0137242	0.042541	0.90855	1to2	GRMZM2G060918	GRMZM2G031983	maize	maize
270619	19886	22475	0.0022455	0.005153	0.9861	1to2	GRMZM2G060918	GRMZM2G039810	maize	maize
270620	17380	22475	0.00212947	0.00683244	0.982073	1to2	GRMZM2G060918	GRMZM2G018037	maize	maize
270621	20979	22475	0.0091097	0.0103718	0.973543	1to2	GRMZM2G060918	GRMZM2G048584	maize	maize
270863	19027	22485	6.49e-06	0.0474671	0.900929	2to1	GRMZM2G060967	GRMZM2G031963	maize	maize
271124	21987	22485	0.00528328	0.047082	0.902187	2to1	GRMZM2G060967	GRMZM2G057116	maize	maize
271250	21634	22485	0.00570604	0.0084489	0.978545	2to1	GRMZM2G060967	GRMZM2G054125	maize	maize
271446	15687	22485	0.0320584	0.0239934	0.943747	2to1	GRMZM2G060967	GRMZM2G004060	maize	maize
271496	22475	22485	0.0170959	0.0231473	0.945467	2to1	GRMZM2G060967	GRMZM2G060918	maize	maize
271774	18828	22485	0.000373439	0.0189951	0.955032	2to1	GRMZM2G060967	GRMZM2G030272	maize	maize
273054	21771	22529	0.00254724	0.0337797	0.925535	2to1	GRMZM2G061339	GRMZM2G055404	maize	maize
273936	19294	22540	0.0231339	0.0444451	0.905829	1to2	GRMZM2G061447	GRMZM2G034421	maize	maize
274731	21969	22578	0.0476954	0.0451713	0.904919	1to2	GRMZM2G061718	GRMZM2G057011	maize	maize
274758	21969	22579	0.000872784	0.0333973	0.926035	1to2	GRMZM2G061723	GRMZM2G057011	maize	maize
274776	458	22579	0.00815546	0.0312865	0.929029	1to2	GRMZM2G061723	AC194362.3_FG003	maize	maize
275860	19560	22586	0.00740265	0.0219577	0.948156	2to1	GRMZM2G061749	GRMZM2G036703	maize	maize
276062	20957	22586	0.0155017	0.0247986	0.942194	2to1	GRMZM2G061749	GRMZM2G048450	maize	maize
276205	18078	22586	0.029885	0.00120626	0.996451	2to1	GRMZM2G061749	GRMZM2G023921	maize	maize
276699	1300	22586	0.00471266	0.0424384	0.909292	2to1	GRMZM2G061749	AC209050.3_FG003	maize	maize
277264	458	22615	0.015305	0.0188312	0.955157	1to2	GRMZM2G061941	AC194362.3_FG003	maize	maize
277428	21969	22621	0.0455716	0.0485676	0.899626	1to2	GRMZM2G061990	GRMZM2G057011	maize	maize
278111	21969	22649	0.0260387	0.0414588	0.910705	1to2	GRMZM2G062210	GRMZM2G057011	maize	maize
279232	458	22704	0.0490144	0.0491135	0.898823	1to2	GRMZM2G062613	AC194362.3_FG003	maize	maize
279411	21771	22711	0.0013667	0.0291679	0.932551	2to1	GRMZM2G062654	GRMZM2G055404	maize	maize
279560	19714	22711	0.0170511	0.047484	0.900929	2to1	GRMZM2G062654	GRMZM2G038158	maize	maize
279840	21969	22720	0.000810953	0.0372932	0.918866	1to2	GRMZM2G062761	GRMZM2G057011	maize	maize
279880	21969	22721	0.00496377	0.0390841	0.914703	1to2	GRMZM2G062772	GRMZM2G057011	maize	maize
280433	458	22753	0.000339477	0.0206993	0.950643	1to2	GRMZM2G063156	AC194362.3_FG003	maize	maize
280558	22485	22759	0.0362398	0.0174954	0.958917	1to2	GRMZM2G063216	GRMZM2G060967	maize	maize
280559	780	22759	1.04e-05	0.0331691	0.926095	1to2	GRMZM2G063216	AC199873.4_FG002	maize	maize
280560	1695	22759	0.0101229	0.0169763	0.960091	1to2	GRMZM2G063216	AC216731.3_FG001	maize	maize
280561	17661	22759	0.00450756	0.00122544	0.996341	1to2	GRMZM2G063216	GRMZM2G020382	maize	maize
280562	214	22759	0.0430423	0.017113	0.959803	1to2	GRMZM2G063216	AC187222.4_FG001	maize	maize
280563	17792	22759	0.0102216	0.0427604	0.908472	1to2	GRMZM2G063216	GRMZM2G021475	maize	maize
280564	18367	22759	0.0027153	0.0410861	0.911152	1to2	GRMZM2G063216	GRMZM2G026396	maize	maize
280565	1689	22759	0.000150867	0.0347197	0.923926	1to2	GRMZM2G063216	AC216247.3_FG004	maize	maize
280566	22473	22759	1.3e-05	5.82e-07	0.999995	1to2	GRMZM2G063216	GRMZM2G060898	maize	maize
280567	1121	22759	0.00427905	0.0408798	0.911152	1to2	GRMZM2G063216	AC206168.2_FG003	maize	maize
280568	974	22759	0.0348573	0.041782	0.910413	1to2	GRMZM2G063216	AC204271.3_FG003	maize	maize
280569	19733	22759	0.00379536	0.00170539	0.995229	1to2	GRMZM2G063216	GRMZM2G038340	maize	maize
280570	1772	22759	0.0225258	0.042006	0.909631	1to2	GRMZM2G063216	AC217959.3_FG001	maize	maize
280571	15853	22759	0.0266383	0.0102193	0.973919	1to2	GRMZM2G063216	GRMZM2G005344	maize	maize
280572	21934	22759	0.00622705	0.023539	0.944677	1to2	GRMZM2G063216	GRMZM2G056743	maize	maize
280573	19763	22759	0.0372089	0.0222559	0.947761	1to2	GRMZM2G063216	GRMZM2G038622	maize	maize
280574	17983	22759	0.000988226	0.0395073	0.913979	1to2	GRMZM2G063216	GRMZM2G023003	maize	maize
280575	20000	22759	0.0134214	0.0324738	0.927133	1to2	GRMZM2G063216	GRMZM2G040664	maize	maize
280576	617	22759	0.049752	0.0426473	0.908472	1to2	GRMZM2G063216	AC197056.3_FG002	maize	maize
280577	22711	22759	0.0433897	0.0470297	0.902187	1to2	GRMZM2G063216	GRMZM2G062654	maize	maize
280578	400	22759	0.0380654	0.025089	0.942005	1to2	GRMZM2G063216	AC193423.3_FG003	maize	maize
280579	1453	22759	0.0144191	0.0255293	0.94107	1to2	GRMZM2G063216	AC211250.4_FG003	maize	maize
280580	15435	22759	0.00679236	0.0386287	0.915782	1to2	GRMZM2G063216	GRMZM2G001981	maize	maize
280581	477	22759	0.0455875	0.010845	0.972463	1to2	GRMZM2G063216	AC194670.2_FG001	maize	maize
280582	1224	22759	0.0115435	0.0115389	0.97159	1to2	GRMZM2G063216	AC207756.3_FG001	maize	maize
280583	1727	22759	0.0377256	0.0312858	0.929029	1to2	GRMZM2G063216	AC217293.3_FG007	maize	maize
280584	305	22759	0.000107205	0.00365896	0.988898	1to2	GRMZM2G063216	AC190788.2_FG005	maize	maize
280585	16352	22759	0.0147539	0.0287264	0.933874	1to2	GRMZM2G063216	GRMZM2G009489	maize	maize
280586	18528	22759	0.00552015	0.0317041	0.928583	1to2	GRMZM2G063216	GRMZM2G027797	maize	maize
280587	1609	22759	0.000393272	0.0409727	0.911152	1to2	GRMZM2G063216	AC214051.3_FG003	maize	maize
280588	16717	22759	0.00529136	0.0351982	0.922488	1to2	GRMZM2G063216	GRMZM2G012324	maize	maize
280589	15086	22759	1.28e-05	5.15e-06	0.999955	1to2	GRMZM2G063216	ATPB (2 200754865..200759054)	maize	maize
280590	1265	22759	0.013877	0.00534624	0.985732	1to2	GRMZM2G063216	AC208358.3_FG005	maize	maize
280591	20806	22759	0.00978056	0.00221318	0.993477	1to2	GRMZM2G063216	GRMZM2G047262	maize	maize
280592	21565	22759	0.000318507	0.0352651	0.922488	1to2	GRMZM2G063216	GRMZM2G053642	maize	maize
280593	22273	22759	0.000224726	0.035593	0.92201	1to2	GRMZM2G063216	GRMZM2G059285	maize	maize
280594	22000	22759	0.00917372	0.0420994	0.909546	1to2	GRMZM2G063216	GRMZM2G057208	maize	maize
280595	796	22759	0.0116979	0.00300329	0.991372	1to2	GRMZM2G063216	AC200143.3_FG003	maize	maize
280596	1267	22759	0.000186394	0.045246	0.904919	1to2	GRMZM2G063216	AC208418.3_FG009	maize	maize
280597	2033	22759	0.000719597	0.0219102	0.948156	1to2	GRMZM2G063216	AC234161.1_FG009	maize	maize
280598	21104	22759	3.26e-07	0.000846206	0.997345	1to2	GRMZM2G063216	GRMZM2G049726	maize	maize
280599	1475	22759	4.75e-06	0.0490492	0.898823	1to2	GRMZM2G063216	AC211504.4_FG001	maize	maize
280600	15162	22759	4.56e-06	4.83e-08	0.999999	1to2	GRMZM2G063216	ESR3	maize	maize
280601	19886	22759	1.2e-05	0.00357083	0.989199	1to2	GRMZM2G063216	GRMZM2G039810	maize	maize
280602	21903	22759	0.00516921	0.0124277	0.970521	1to2	GRMZM2G063216	GRMZM2G056488	maize	maize
280603	22270	22759	0.000245603	0.0485691	0.899626	1to2	GRMZM2G063216	GRMZM2G059260	maize	maize
281264	21771	22774	0.0163629	0.0317602	0.928583	2to1	GRMZM2G063309	GRMZM2G055404	maize	maize
281688	21771	22786	0.00189318	0.000362784	0.998549	2to1	GRMZM2G063392	GRMZM2G055404	maize	maize
282473	1300	22786	3.62e-05	0.0122408	0.970686	2to1	GRMZM2G063392	AC209050.3_FG003	maize	maize
282541	15687	22786	0.00309801	0.00141233	0.996031	2to1	GRMZM2G063392	GRMZM2G004060	maize	maize
282888	19560	22786	0.000126364	0.00531531	0.985732	2to1	GRMZM2G063392	GRMZM2G036703	maize	maize
283008	19027	22786	0.0182246	0.00403069	0.98785	2to1	GRMZM2G063392	GRMZM2G031963	maize	maize
283210	18718	22786	6.38e-05	0.0281104	0.934995	2to1	GRMZM2G063392	GRMZM2G029292	maize	maize
283294	20957	22786	1.44e-06	0.00618612	0.983728	2to1	GRMZM2G063392	GRMZM2G048450	maize	maize
283587	15613	22786	1.37e-05	0.0380309	0.916676	2to1	GRMZM2G063392	GRMZM2G003551	maize	maize
283624	18192	22786	5.5e-08	0.0440823	0.906278	2to1	GRMZM2G063392	GRMZM2G024898	maize	maize
283796	18828	22786	0.00592745	0.00100377	0.996866	2to1	GRMZM2G063392	GRMZM2G030272	maize	maize
284080	21987	22786	0.00815327	0.003976	0.98798	2to1	GRMZM2G063392	GRMZM2G057116	maize	maize
284138	717	22786	1.51e-06	0.00755763	0.98056	2to1	GRMZM2G063392	AC198725.4_FG009	maize	maize
284685	18548	22792	0.00259381	0.00302094	0.991344	2to1	GRMZM2G063438	GRMZM2G027972	maize	maize
284769	19714	22792	3.97e-10	6.64e-06	0.99994	2to1	GRMZM2G063438	GRMZM2G038158	maize	maize
284847	21987	22792	2.68e-07	6.7e-05	0.999649	2to1	GRMZM2G063438	GRMZM2G057116	maize	maize
285019	18078	22792	0.0317554	4.03e-07	0.999996	2to1	GRMZM2G063438	GRMZM2G023921	maize	maize
285671	18717	22792	0.00053139	0.0133311	0.969478	2to1	GRMZM2G063438	GRMZM2G029282	maize	maize
285711	17648	22792	2.6e-05	0.00614159	0.984023	2to1	GRMZM2G063438	GRMZM2G020254	maize	maize
286380	19027	22792	0.000178622	6.84e-05	0.999643	2to1	GRMZM2G063438	GRMZM2G031963	maize	maize
286472	17058	22792	2.68e-05	0.00703524	0.981433	2to1	GRMZM2G063438	GRMZM2G015433	maize	maize
286697	19560	22792	6.87e-14	0.000105517	0.999522	2to1	GRMZM2G063438	GRMZM2G036703	maize	maize
286915	18718	22792	6.87e-14	0.00141352	0.99603	2to1	GRMZM2G063438	GRMZM2G029292	maize	maize
287180	15833	22792	1.59e-08	0.0041218	0.987817	2to1	GRMZM2G063438	GRMZM2G005207	maize	maize
287442	717	22792	0.011351	0.000179149	0.999314	2to1	GRMZM2G063438	AC198725.4_FG009	maize	maize
287564	410	22792	1.36e-05	0.00175425	0.994995	2to1	GRMZM2G063438	AC193630.3_FG003	maize	maize
287927	19294	22792	6.87e-14	0.0410416	0.911152	2to1	GRMZM2G063438	GRMZM2G034421	maize	maize
288411	17464	22792	2.26e-06	0.00459261	0.986873	2to1	GRMZM2G063438	GRMZM2G018721	maize	maize
288594	22303	22792	2.35e-05	2.94e-05	0.999831	2to1	GRMZM2G063438	GRMZM2G059562	maize	maize
288711	15989	22792	2.6e-07	0.00234674	0.993163	2to1	GRMZM2G063438	GRMZM2G006497	maize	maize
288783	20957	22792	1.69e-07	0.000132892	0.999514	2to1	GRMZM2G063438	GRMZM2G048450	maize	maize
289652	458	22830	0.0139129	0.0304679	0.930718	1to2	GRMZM2G063747	AC194362.3_FG003	maize	maize
289705	21969	22832	0.00409348	0.0358264	0.921694	1to2	GRMZM2G063765	GRMZM2G057011	maize	maize
289958	1362	22845	0.00235422	0.00196641	0.99413	1to2	GRMZM2G063880	AC209819.3_FG010	maize	maize
289959	937	22845	6.87e-14	0.0497397	0.897972	1to2	GRMZM2G063880	AC203855.2_FG001	maize	maize
289960	16433	22845	0.000111492	0.0425124	0.90855	1to2	GRMZM2G063880	GRMZM2G010091	maize	maize
289961	15812	22845	4.35e-10	0.0239945	0.943747	1to2	GRMZM2G063880	GRMZM2G005043	maize	maize
289962	22586	22845	2.65e-09	0.0296994	0.931843	1to2	GRMZM2G063880	GRMZM2G061749	maize	maize
289963	20100	22845	5.56e-06	0.0139314	0.968563	1to2	GRMZM2G063880	GRMZM2G041544	maize	maize
289964	20143	22845	2.37e-07	0.0244452	0.943009	1to2	GRMZM2G063880	GRMZM2G041961	maize	maize
289965	16019	22845	5.66e-05	0.00265795	0.9923	1to2	GRMZM2G063880	GRMZM2G006762	maize	maize
289966	17776	22845	0.0114299	0.0278344	0.936466	1to2	GRMZM2G063880	GRMZM2G021369	maize	maize
289967	20687	22845	9.78e-09	0.0372312	0.918866	1to2	GRMZM2G063880	GRMZM2G046286	maize	maize
289968	22792	22845	0.000113539	0.000186465	0.999285	1to2	GRMZM2G063880	GRMZM2G063438	maize	maize
289969	606	22845	8.6e-05	0.00619993	0.983728	1to2	GRMZM2G063880	AC196795.4_FG009	maize	maize
289970	124	22845	0.0103114	0.00825963	0.979065	1to2	GRMZM2G063880	AC185281.5_FG006	maize	maize
289971	21104	22845	6.87e-14	0.00747261	0.98076	1to2	GRMZM2G063880	GRMZM2G049726	maize	maize
289972	20979	22845	0.000512679	0.0384388	0.91594	1to2	GRMZM2G063880	GRMZM2G048584	maize	maize
289973	20362	22845	0.00598104	0.00328659	0.990371	1to2	GRMZM2G063880	GRMZM2G043636	maize	maize
289974	267	22845	6.87e-14	0.0113126	0.972017	1to2	GRMZM2G063880	AC189795.3_FG001	maize	maize
289975	22007	22845	6.87e-14	0.00277355	0.992071	1to2	GRMZM2G063880	GRMZM2G057260	maize	maize
289976	17661	22845	0.0213592	0.00994149	0.974779	1to2	GRMZM2G063880	GRMZM2G020382	maize	maize
292182	21969	22937	0.0189974	0.0313358	0.929029	1to2	GRMZM2G064605	GRMZM2G057011	maize	maize
293431	22759	22948	0.000703415	0.038421	0.91594	2to1	GRMZM2G064657	GRMZM2G063216	maize	maize
293735	21969	22964	0.0225611	0.0452295	0.904919	1to2	GRMZM2G064767	GRMZM2G057011	maize	maize
294045	964	22984	8.69e-11	0.0165829	0.961397	1to2	GRMZM2G064903	AC204035.3_FG003	maize	maize
294046	21570	22984	0.000665018	0.0338831	0.925395	1to2	GRMZM2G064903	GRMZM2G053692	maize	maize
294047	1362	22984	0.0438907	0.00186991	0.994501	1to2	GRMZM2G064903	AC209819.3_FG010	maize	maize
294048	17370	22984	7.57e-08	1.15e-12	1	1to2	GRMZM2G064903	GRMZM2G017966	maize	maize
294049	15812	22984	9.58e-05	0.0231688	0.945467	1to2	GRMZM2G064903	GRMZM2G005043	maize	maize
294050	20143	22984	3.83e-08	0.0236081	0.944677	1to2	GRMZM2G064903	GRMZM2G041961	maize	maize
294051	22007	22984	0.001995	0.00264219	0.9923	1to2	GRMZM2G064903	GRMZM2G057260	maize	maize
294052	15853	22984	1.47e-07	0.0466524	0.90264	1to2	GRMZM2G064903	GRMZM2G005344	maize	maize
294053	17380	22984	0.0310161	0.0268116	0.9383	1to2	GRMZM2G064903	GRMZM2G018037	maize	maize
294054	20100	22984	0.0481082	0.0134341	0.969238	1to2	GRMZM2G064903	GRMZM2G041544	maize	maize
294055	19733	22984	0.00557128	0.0124049	0.970686	1to2	GRMZM2G064903	GRMZM2G038340	maize	maize
294056	20362	22984	0.00136563	0.00313197	0.990977	1to2	GRMZM2G064903	GRMZM2G043636	maize	maize
294057	16455	22984	0.000114142	0.0463496	0.903213	1to2	GRMZM2G064903	GRMZM2G010280	maize	maize
294058	17661	22984	0.018932	0.0095433	0.975651	1to2	GRMZM2G064903	GRMZM2G020382	maize	maize
294059	1265	22984	1.77e-07	0.0288263	0.933343	1to2	GRMZM2G064903	AC208358.3_FG005	maize	maize
294093	458	22986	0.000556501	0.0485638	0.899626	1to2	GRMZM2G064914	AC194362.3_FG003	maize	maize
294355	458	23001	0.0408767	0.0250238	0.942059	1to2	GRMZM2G065012	AC194362.3_FG003	maize	maize
294494	21771	23007	0.00771476	0.0341597	0.924812	2to1	GRMZM2G065050	GRMZM2G055404	maize	maize
294549	21634	23007	0.0467743	0.0302554	0.931161	2to1	GRMZM2G065050	GRMZM2G054125	maize	maize
295312	458	23031	0.00417347	0.0258754	0.940063	1to2	GRMZM2G065230	AC194362.3_FG003	maize	maize
295570	12496	23040	0.0320841	0.047133	0.902187	2to1	GRMZM2G065290	AFLA_111360	maize	aspergillus
295571	14832	23040	0.0386753	0.048279	0.900402	2to1	GRMZM2G065290	AFLA_137010	maize	aspergillus
295572	2460	23040	0.0391918	0.0455456	0.904523	2to1	GRMZM2G065290	AFLA_004000	maize	aspergillus
295573	10338	23040	0.0025012	0.047467	0.900929	2to1	GRMZM2G065290	AFLA_088330	maize	aspergillus
295574	8938	23040	0.0228226	0.048114	0.900497	2to1	GRMZM2G065290	AFLA_073710	maize	aspergillus
295575	22473	23040	9.86e-08	0.0110457	0.972124	1to2	GRMZM2G065290	GRMZM2G060898	maize	maize
295576	8527	23040	0.0366242	0.0454545	0.904578	2to1	GRMZM2G065290	AFLA_068880	maize	aspergillus
295577	15162	23040	5.87e-13	0.00365168	0.988898	1to2	GRMZM2G065290	ESR3	maize	maize
295578	15086	23040	9.5e-08	0.0263004	0.939694	1to2	GRMZM2G065290	ATPB (2 200754865..200759054)	maize	maize
295579	17370	23040	6.87e-14	6.2e-08	0.999999	1to2	GRMZM2G065290	GRMZM2G017966	maize	maize
295580	13189	23040	0.0234112	0.0444843	0.90575	2to1	GRMZM2G065290	AFLA_118830	maize	aspergillus
295581	6813	23040	0.0221729	0.0470039	0.902187	2to1	GRMZM2G065290	AFLA_050540	maize	aspergillus
295582	14603	23040	0.0324417	0.0488287	0.899265	2to1	GRMZM2G065290	AFLA_134650	maize	aspergillus
295871	16757	23049	0.00708846	0.0268194	0.9383	2to1	GRMZM2G065420	GRMZM2G012724	maize	maize
297016	15687	23049	0.00139785	0.0376947	0.917822	2to1	GRMZM2G065420	GRMZM2G004060	maize	maize
297337	21969	23059	0.000488655	0.0437927	0.906781	1to2	GRMZM2G065496	GRMZM2G057011	maize	maize
297621	458	23069	0.0220847	0.044274	0.906121	1to2	GRMZM2G065617	AC194362.3_FG003	maize	maize
298335	21969	23114	0.021314	0.0361095	0.92113	1to2	GRMZM2G066049	GRMZM2G057011	maize	maize
298484	458	23119	0.0331768	0.0395046	0.913979	1to2	GRMZM2G066101	AC194362.3_FG003	maize	maize
298847	17436	23133	4.25e-06	0.0428572	0.908472	2to1	GRMZM2G066204	GRMZM2G018487	maize	maize
299455	21969	23142	0.00677218	0.0266987	0.938942	1to2	GRMZM2G066274	GRMZM2G057011	maize	maize
300332	458	23178	0.0197493	0.0263564	0.939444	1to2	GRMZM2G066546	AC194362.3_FG003	maize	maize
300457	458	23185	0.01891	0.049404	0.898309	1to2	GRMZM2G066602	AC194362.3_FG003	maize	maize
300664	22475	23195	0.000140996	0.024355	0.943467	2to1	GRMZM2G066700	GRMZM2G060918	maize	maize
300950	21771	23195	0.0286334	0.0104443	0.973339	2to1	GRMZM2G066700	GRMZM2G055404	maize	maize
300994	22303	23195	0.00751502	0.035156	0.923506	2to1	GRMZM2G066700	GRMZM2G059562	maize	maize
301494	21987	23195	0.000204263	0.0490891	0.898823	2to1	GRMZM2G066700	GRMZM2G057116	maize	maize
302141	21969	23208	3.42e-06	0.0434689	0.907596	1to2	GRMZM2G066815	GRMZM2G057011	maize	maize
302231	19294	23212	0.00816116	0.0349445	0.923714	1to2	GRMZM2G066860	GRMZM2G034421	maize	maize
302742	458	23234	0.00545388	0.0254622	0.94107	1to2	GRMZM2G067053	AC194362.3_FG003	maize	maize
302800	21969	23235	0.0371832	0.0457108	0.90412	1to2	GRMZM2G067063	GRMZM2G057011	maize	maize
303056	21969	23249	0.020315	0.0490723	0.898823	1to2	GRMZM2G067223	GRMZM2G057011	maize	maize
303321	22759	23256	0.00292745	0.0493381	0.898309	2to1	GRMZM2G067257	GRMZM2G063216	maize	maize
303569	458	23260	0.0042505	0.0370357	0.918866	1to2	GRMZM2G067299	AC194362.3_FG003	maize	maize
304863	458	23326	0.00244714	0.0467699	0.90264	1to2	GRMZM2G067764	AC194362.3_FG003	maize	maize
305180	22475	23334	0.0147341	0.0106753	0.97293	2to1	GRMZM2G067908	GRMZM2G060918	maize	maize
305242	19714	23334	3.05e-06	0.00786637	0.980017	2to1	GRMZM2G067908	GRMZM2G038158	maize	maize
305454	19027	23334	8.74e-05	0.0242015	0.943571	2to1	GRMZM2G067908	GRMZM2G031963	maize	maize
305528	15687	23334	9.55e-06	0.0111228	0.972124	2to1	GRMZM2G067908	GRMZM2G004060	maize	maize
305658	717	23334	2.06e-10	0.0385444	0.915782	2to1	GRMZM2G067908	AC198725.4_FG009	maize	maize
305933	21771	23334	2.8e-05	0.00393088	0.988058	2to1	GRMZM2G067908	GRMZM2G055404	maize	maize
306529	19560	23334	0.000348274	0.0296841	0.931843	2to1	GRMZM2G067908	GRMZM2G036703	maize	maize
306741	22845	23334	0.0114533	0.0392977	0.914106	2to1	GRMZM2G067908	GRMZM2G063880	maize	maize
307103	22303	23334	1.97e-10	0.016113	0.962783	2to1	GRMZM2G067908	GRMZM2G059562	maize	maize
308414	458	23374	1.07e-05	0.0286677	0.933874	1to2	GRMZM2G068259	AC194362.3_FG003	maize	maize
309192	458	23411	0.0198901	0.0342723	0.924673	1to2	GRMZM2G068590	AC194362.3_FG003	maize	maize
309778	21634	23420	0.0114711	0.0341938	0.924812	2to1	GRMZM2G068699	GRMZM2G054125	maize	maize
310356	458	23443	0.00100334	0.0493962	0.898309	1to2	GRMZM2G068967	AC194362.3_FG003	maize	maize
310950	458	23475	0.0139067	0.0407998	0.911325	1to2	GRMZM2G069177	AC194362.3_FG003	maize	maize
311998	458	23519	0.0228451	0.0286381	0.933874	1to2	GRMZM2G069594	AC194362.3_FG003	maize	maize
312473	20957	23523	1.22e-08	0.0130796	0.969865	2to1	GRMZM2G069606	GRMZM2G048450	maize	maize
313021	18718	23523	0.0114033	0.0497556	0.897972	2to1	GRMZM2G069606	GRMZM2G029292	maize	maize
313058	19027	23523	0.0026473	0.0089902	0.977063	2to1	GRMZM2G069606	GRMZM2G031963	maize	maize
313156	22303	23523	0.0456016	0.00556014	0.985263	2to1	GRMZM2G069606	GRMZM2G059562	maize	maize
313211	15687	23523	0.000102194	0.00348725	0.989652	2to1	GRMZM2G069606	GRMZM2G004060	maize	maize
313276	22475	23523	4.48e-08	0.00331825	0.990264	2to1	GRMZM2G069606	GRMZM2G060918	maize	maize
313552	17436	23523	0.02823	0.00169594	0.995229	2to1	GRMZM2G069606	GRMZM2G018487	maize	maize
314312	22984	23523	0.00107552	0.0152841	0.965035	2to1	GRMZM2G069606	GRMZM2G064903	maize	maize
314369	21987	23523	0.0270732	0.00888622	0.977293	2to1	GRMZM2G069606	GRMZM2G057116	maize	maize
315446	458	23537	1.43e-10	0.048956	0.898823	1to2	GRMZM2G069708	AC194362.3_FG003	maize	maize
315466	19294	23538	0.0120192	0.0488873	0.898966	1to2	GRMZM2G069713	GRMZM2G034421	maize	maize
315506	458	23539	0.04193	0.0350251	0.923506	1to2	GRMZM2G069722	AC194362.3_FG003	maize	maize
315524	21969	23539	0.00792941	0.0373	0.918866	1to2	GRMZM2G069722	GRMZM2G057011	maize	maize
316489	458	23575	0.000467235	0.0368342	0.919728	1to2	GRMZM2G070068	AC194362.3_FG003	maize	maize
316504	21969	23575	0.00649217	0.0392067	0.914703	1to2	GRMZM2G070068	GRMZM2G057011	maize	maize
316693	458	23585	0.0126986	0.0238562	0.944036	1to2	GRMZM2G070138	AC194362.3_FG003	maize	maize
318047	458	23647	0.0267912	0.018863	0.955157	1to2	GRMZM2G070523	AC194362.3_FG003	maize	maize
318290	458	23659	0.0308486	0.0255133	0.94107	1to2	GRMZM2G070639	AC194362.3_FG003	maize	maize
318321	458	23660	0.00695057	0.0324175	0.927282	1to2	GRMZM2G070649	AC194362.3_FG003	maize	maize
318421	458	23666	0.0141341	0.0351079	0.923506	1to2	GRMZM2G070716	AC194362.3_FG003	maize	maize
318429	21969	23666	0.0435696	0.0373877	0.918254	1to2	GRMZM2G070716	GRMZM2G057011	maize	maize
319983	458	23705	0.00444435	0.0400388	0.91252	1to2	GRMZM2G071076	AC194362.3_FG003	maize	maize
320706	21634	23745	0.0320991	0.0384294	0.91594	2to1	GRMZM2G071330	GRMZM2G054125	maize	maize
321159	458	23749	0.00402608	0.0423144	0.909292	1to2	GRMZM2G071347	AC194362.3_FG003	maize	maize
321707	21969	23772	0.0212912	0.0336581	0.925535	1to2	GRMZM2G071573	GRMZM2G057011	maize	maize
322502	458	23821	0.00230758	0.035705	0.92201	1to2	GRMZM2G072029	AC194362.3_FG003	maize	maize
323565	19294	23858	0.00590737	0.0478571	0.900497	1to2	GRMZM2G072337	GRMZM2G034421	maize	maize
327165	21969	23947	0.00282093	0.0455297	0.904532	1to2	GRMZM2G073199	GRMZM2G057011	maize	maize
327261	20143	23954	0.00232307	0.0222377	0.947761	1to2	GRMZM2G073272	GRMZM2G041961	maize	maize
327262	15162	23954	6.87e-14	2.7e-06	0.999966	1to2	GRMZM2G073272	ESR3	maize	maize
327263	16141	23954	7.62e-06	0.0363727	0.92034	1to2	GRMZM2G073272	GRMZM2G007754	maize	maize
327264	477	23954	0.00619964	0.0463456	0.903213	1to2	GRMZM2G073272	AC194670.2_FG001	maize	maize
327265	20100	23954	1.35e-07	0.0126195	0.970407	1to2	GRMZM2G073272	GRMZM2G041544	maize	maize
327266	21572	23954	0.00583748	0.0169003	0.960639	1to2	GRMZM2G073272	GRMZM2G053711	maize	maize
327267	17661	23954	0.0280708	0.00890161	0.977293	1to2	GRMZM2G073272	GRMZM2G020382	maize	maize
327268	606	23954	0.0485325	0.00551252	0.985263	1to2	GRMZM2G073272	AC196795.4_FG009	maize	maize
327269	1569	23954	6.43e-08	0.0341252	0.925005	1to2	GRMZM2G073272	AC213395.3_FG007	maize	maize
327270	20806	23954	0.00374739	0.0141133	0.968185	1to2	GRMZM2G073272	GRMZM2G047262	maize	maize
327271	17028	23954	0.0181829	0.0224178	0.947235	1to2	GRMZM2G073272	GRMZM2G015234	maize	maize
327272	23523	23954	6.87e-14	0.0143797	0.967723	1to2	GRMZM2G073272	GRMZM2G069606	maize	maize
327273	18855	23954	4.81e-08	0.047705	0.900929	1to2	GRMZM2G073272	GRMZM2G030531	maize	maize
327274	1362	23954	9.09e-13	0.00171871	0.995169	1to2	GRMZM2G073272	AC209819.3_FG010	maize	maize
327275	19886	23954	0.000400085	0.0201314	0.951825	1to2	GRMZM2G073272	GRMZM2G039810	maize	maize
327276	21570	23954	3.59e-05	0.0320773	0.927762	1to2	GRMZM2G073272	GRMZM2G053692	maize	maize
327277	20687	23954	0.0436823	0.0342056	0.924812	1to2	GRMZM2G073272	GRMZM2G046286	maize	maize
327278	137	23954	1.03e-10	0.0446359	0.905683	1to2	GRMZM2G073272	AC185501.3_FG001	maize	maize
327279	305	23954	1.22e-10	0.0204977	0.951203	1to2	GRMZM2G073272	AC190788.2_FG005	maize	maize
327280	22007	23954	0.00130996	0.00243103	0.992831	1to2	GRMZM2G073272	GRMZM2G057260	maize	maize
327281	22786	23954	0.0195394	0.00692031	0.981908	1to2	GRMZM2G073272	GRMZM2G063392	maize	maize
327282	1188	23954	4.56e-06	0.0357282	0.92201	1to2	GRMZM2G073272	AC207188.3_FG002	maize	maize
327283	17370	23954	4.3e-12	1.15e-12	1	1to2	GRMZM2G073272	GRMZM2G017966	maize	maize
327284	17380	23954	0.000262248	0.0253029	0.941198	1to2	GRMZM2G073272	GRMZM2G018037	maize	maize
327285	16455	23954	0.0359317	0.0440969	0.906278	1to2	GRMZM2G073272	GRMZM2G010280	maize	maize
327286	1869	23954	0.000606167	0.0434694	0.907596	1to2	GRMZM2G073272	AC229873.1_FG003	maize	maize
327287	2055	23954	5.7e-05	0.0489727	0.898823	1to2	GRMZM2G073272	AC234199.1_FG001	maize	maize
327288	17776	23954	0.0192425	0.0253953	0.941198	1to2	GRMZM2G073272	GRMZM2G021369	maize	maize
327289	267	23954	6.3e-12	0.0101503	0.974287	1to2	GRMZM2G073272	AC189795.3_FG001	maize	maize
327290	15853	23954	0.0294094	0.0443909	0.905938	1to2	GRMZM2G073272	GRMZM2G005344	maize	maize
327291	801	23954	0.0320388	0.00852629	0.978444	1to2	GRMZM2G073272	AC200215.3_FG002	maize	maize
327292	796	23954	0.00396525	0.0176798	0.958367	1to2	GRMZM2G073272	AC200143.3_FG003	maize	maize
327293	458	23955	5.2e-05	0.0391703	0.914703	1to2	GRMZM2G073290	AC194362.3_FG003	maize	maize
327431	22759	23957	8.24e-12	1.74e-06	0.99998	2to1	GRMZM2G073308	GRMZM2G063216	maize	maize
327511	18718	23957	0.00247289	0.000649911	0.997758	2to1	GRMZM2G073308	GRMZM2G029292	maize	maize
327671	19027	23957	2.13e-11	2.32e-05	0.999873	2to1	GRMZM2G073308	GRMZM2G031963	maize	maize
328182	717	23957	0.0116664	6.7e-05	0.999649	2to1	GRMZM2G073308	AC198725.4_FG009	maize	maize
328190	21987	23957	0.00125486	2.27e-05	0.999876	2to1	GRMZM2G073308	GRMZM2G057116	maize	maize
328271	21771	23957	0.00219504	4.32e-07	0.999996	2to1	GRMZM2G073308	GRMZM2G055404	maize	maize
329370	18717	23957	0.0226501	0.00748464	0.98076	2to1	GRMZM2G073308	GRMZM2G029282	maize	maize
329827	410	23957	1.87e-07	0.000831028	0.997406	2to1	GRMZM2G073308	AC193630.3_FG003	maize	maize
329938	1300	23957	0.000436665	0.000152501	0.999434	2to1	GRMZM2G073308	AC209050.3_FG003	maize	maize
330225	18548	23957	5.19e-07	0.00148153	0.995869	2to1	GRMZM2G073308	GRMZM2G027972	maize	maize
330428	15833	23957	5.79e-08	0.0020389	0.993897	2to1	GRMZM2G073308	GRMZM2G005207	maize	maize
330557	17648	23957	5.1e-06	0.00314434	0.990924	2to1	GRMZM2G073308	GRMZM2G020254	maize	maize
330622	17464	23957	6.87e-14	0.00228628	0.993206	2to1	GRMZM2G073308	GRMZM2G018721	maize	maize
331168	1239	23957	1.8e-10	0.000774316	0.997485	2to1	GRMZM2G073308	AC208110.2_FG001	maize	maize
331208	15989	23957	3.28e-12	0.00113591	0.996547	2to1	GRMZM2G073308	GRMZM2G006497	maize	maize
331392	18828	23957	0.0248913	2.15e-06	0.999973	2to1	GRMZM2G073308	GRMZM2G030272	maize	maize
331394	17058	23957	0.000154506	0.00366473	0.988868	2to1	GRMZM2G073308	GRMZM2G015433	maize	maize
331961	22984	23957	5.57e-05	6.52e-05	0.999654	2to1	GRMZM2G073308	GRMZM2G064903	maize	maize
332606	18192	23957	0.0170529	0.00139605	0.996031	2to1	GRMZM2G073308	GRMZM2G024898	maize	maize
332663	21969	23957	6.87e-14	0.048644	0.899626	2to1	GRMZM2G073308	GRMZM2G057011	maize	maize
332770	19560	23957	1.63e-06	3.67e-05	0.999795	2to1	GRMZM2G073308	GRMZM2G036703	maize	maize
332780	15613	23957	0.00023801	0.00108624	0.996665	2to1	GRMZM2G073308	GRMZM2G003551	maize	maize
333054	20957	23957	0.0379951	4.76e-05	0.999757	2to1	GRMZM2G073308	GRMZM2G048450	maize	maize
333786	458	23977	0.0424022	0.0490277	0.898823	1to2	GRMZM2G073465	AC194362.3_FG003	maize	maize
335185	21969	24012	0.00321081	0.0496184	0.898004	1to2	GRMZM2G073755	GRMZM2G057011	maize	maize
335471	16757	24023	0.0255321	0.0180011	0.957661	2to1	GRMZM2G073842	GRMZM2G012724	maize	maize
336138	21634	24023	0.036507	0.00932654	0.976093	2to1	GRMZM2G073842	GRMZM2G054125	maize	maize
336493	15687	24023	0.00373207	0.0260709	0.939935	2to1	GRMZM2G073842	GRMZM2G004060	maize	maize
337240	21969	24047	0.0495006	0.0323452	0.927347	1to2	GRMZM2G074028	GRMZM2G057011	maize	maize
337791	22475	24053	6.18e-06	0.037339	0.918299	2to1	GRMZM2G074083	GRMZM2G060918	maize	maize
338234	19714	24067	0.0216843	0.0282957	0.934725	2to1	GRMZM2G074162	GRMZM2G038158	maize	maize
338582	18828	24067	8.2e-09	0.0301998	0.931161	2to1	GRMZM2G074162	GRMZM2G030272	maize	maize
340076	16757	24072	2.66e-05	0.0460649	0.903625	2to1	GRMZM2G074211	GRMZM2G012724	maize	maize
340689	458	24090	0.0239183	0.0316495	0.928583	1to2	GRMZM2G074306	AC194362.3_FG003	maize	maize
341777	22475	24124	0.000233564	0.0414049	0.910705	2to1	GRMZM2G074505	GRMZM2G060918	maize	maize
342001	16757	24124	0.00123483	0.0307518	0.929817	2to1	GRMZM2G074505	GRMZM2G012724	maize	maize
342030	22759	24124	0.0163904	0.0324324	0.927282	2to1	GRMZM2G074505	GRMZM2G063216	maize	maize
342199	19714	24124	0.0103946	0.0327851	0.926871	2to1	GRMZM2G074505	GRMZM2G038158	maize	maize
342751	21969	24150	0.000318245	0.0409526	0.911152	1to2	GRMZM2G074743	GRMZM2G057011	maize	maize
342789	458	24152	0.0431134	0.0297777	0.931843	1to2	GRMZM2G074759	AC194362.3_FG003	maize	maize
343752	458	24173	0.0460585	0.0482379	0.900402	1to2	GRMZM2G074896	AC194362.3_FG003	maize	maize
344849	21969	24227	0.0382781	0.0282667	0.934725	1to2	GRMZM2G075260	GRMZM2G057011	maize	maize
345697	410	24241	0.0143923	0.00109358	0.996665	2to1	GRMZM2G075386	AC193630.3_FG003	maize	maize
345944	1300	24241	2.19e-10	0.000211336	0.999182	2to1	GRMZM2G075386	AC209050.3_FG003	maize	maize
346423	18718	24241	0.000240363	0.000865077	0.997345	2to1	GRMZM2G075386	GRMZM2G029292	maize	maize
346626	22845	24241	8.49e-05	0.00010159	0.999522	2to1	GRMZM2G075386	GRMZM2G063880	maize	maize
346714	17464	24241	7.14e-07	0.0029335	0.991637	2to1	GRMZM2G075386	GRMZM2G018721	maize	maize
347112	15989	24241	0.000356965	0.00147523	0.995913	2to1	GRMZM2G075386	GRMZM2G006497	maize	maize
347195	18717	24241	6.87e-14	0.00923822	0.9763	2to1	GRMZM2G075386	GRMZM2G029282	maize	maize
347449	21634	24241	0.000500277	4.92e-07	0.999996	2to1	GRMZM2G075386	GRMZM2G054125	maize	maize
347757	19027	24241	0.0198817	3.43e-05	0.99981	2to1	GRMZM2G075386	GRMZM2G031963	maize	maize
347836	23040	24241	7.01e-12	0.020775	0.950643	2to1	GRMZM2G075386	GRMZM2G065290	maize	maize
347903	17058	24241	0.00566059	0.00467483	0.986873	2to1	GRMZM2G075386	GRMZM2G015433	maize	maize
348045	17648	24241	0.00179365	0.00402622	0.98785	2to1	GRMZM2G075386	GRMZM2G020254	maize	maize
348158	18548	24241	0.00494767	0.00190759	0.994401	2to1	GRMZM2G075386	GRMZM2G027972	maize	maize
348497	22303	24241	1.36e-05	1.43e-05	0.999918	2to1	GRMZM2G075386	GRMZM2G059562	maize	maize
348711	19714	24241	2.49e-06	2.89e-06	0.999963	2to1	GRMZM2G075386	GRMZM2G038158	maize	maize
349629	18192	24241	6.74e-12	0.00179742	0.994799	2to1	GRMZM2G075386	GRMZM2G024898	maize	maize
349899	19294	24241	0.00151403	0.0305508	0.930718	2to1	GRMZM2G075386	GRMZM2G034421	maize	maize
349900	21987	24241	0.031816	3.35e-05	0.999815	2to1	GRMZM2G075386	GRMZM2G057116	maize	maize
349903	23954	24241	0.0484478	8.37e-05	0.999545	2to1	GRMZM2G075386	GRMZM2G073272	maize	maize
349943	458	24242	0.00318705	0.0349908	0.923506	1to2	GRMZM2G075387	AC194362.3_FG003	maize	maize
349996	458	24243	0.0360396	0.0302746	0.931161	1to2	GRMZM2G075408	AC194362.3_FG003	maize	maize
350158	21969	24250	0.00104189	0.0425658	0.90855	1to2	GRMZM2G075461	GRMZM2G057011	maize	maize
350649	458	24274	0.00055895	0.0497685	0.897972	1to2	GRMZM2G075624	AC194362.3_FG003	maize	maize
350697	458	24276	0.0183724	0.0267807	0.9383	1to2	GRMZM2G075630	AC194362.3_FG003	maize	maize
350854	458	24282	0.0167385	0.0442213	0.906278	1to2	GRMZM2G075680	AC194362.3_FG003	maize	maize
350979	21969	24287	0.0166528	0.0484257	0.899626	1to2	GRMZM2G075712	GRMZM2G057011	maize	maize
351363	458	24306	0.00400566	0.0489844	0.898823	1to2	GRMZM2G075900	AC194362.3_FG003	maize	maize
351497	19560	24308	0.00254009	0.0091022	0.976811	2to1	GRMZM2G075906	GRMZM2G036703	maize	maize
351634	22845	24308	0.00883331	0.0128949	0.970332	2to1	GRMZM2G075906	GRMZM2G063880	maize	maize
351681	18078	24308	0.0232783	0.000309629	0.998687	2to1	GRMZM2G075906	GRMZM2G023921	maize	maize
351830	18718	24308	1.25e-05	0.0421274	0.909541	2to1	GRMZM2G075906	GRMZM2G029292	maize	maize
353417	23954	24308	1.81e-06	0.0116361	0.971529	2to1	GRMZM2G075906	GRMZM2G073272	maize	maize
353562	22475	24308	4.66e-05	0.00251987	0.992694	2to1	GRMZM2G075906	GRMZM2G060918	maize	maize
353798	22303	24308	0.0307447	0.00429355	0.987404	2to1	GRMZM2G075906	GRMZM2G059562	maize	maize
354761	458	24330	0.0223181	0.0320661	0.927762	1to2	GRMZM2G076087	AC194362.3_FG003	maize	maize
355626	21969	24373	0.0167478	0.039105	0.914703	1to2	GRMZM2G076484	GRMZM2G057011	maize	maize
356404	458	24412	0.0104635	0.0274424	0.936871	1to2	GRMZM2G076826	AC194362.3_FG003	maize	maize
356466	21969	24414	0.022379	0.0458581	0.90412	1to2	GRMZM2G076841	GRMZM2G057011	maize	maize
356621	458	24420	8.38e-07	0.043491	0.907371	1to2	GRMZM2G076905	AC194362.3_FG003	maize	maize
357173	458	24429	0.00473794	0.0448339	0.905683	1to2	GRMZM2G076985	AC194362.3_FG003	maize	maize
358769	458	24491	0.000607862	0.0397434	0.913145	1to2	GRMZM2G077389	AC194362.3_FG003	maize	maize
359096	21634	24504	0.00177587	0.00757857	0.98056	2to1	GRMZM2G077479	GRMZM2G054125	maize	maize
359750	18078	24504	0.0049258	0.00460293	0.986873	2to1	GRMZM2G077479	GRMZM2G023921	maize	maize
360074	19027	24504	0.0401409	0.0439576	0.906478	2to1	GRMZM2G077479	GRMZM2G031963	maize	maize
360260	458	24509	0.00823763	0.0387789	0.915583	1to2	GRMZM2G077498	AC194362.3_FG003	maize	maize
362231	458	24532	0.00848072	0.0206121	0.950961	1to2	GRMZM2G077718	AC194362.3_FG003	maize	maize
362391	458	24540	0.0410138	0.0273073	0.937277	1to2	GRMZM2G077780	AC194362.3_FG003	maize	maize
362853	21634	24549	0.0486179	0.00260748	0.992379	2to1	GRMZM2G077842	GRMZM2G054125	maize	maize
364155	22475	24549	0.000819731	0.00879154	0.977676	2to1	GRMZM2G077842	GRMZM2G060918	maize	maize
364875	23954	24549	1.12e-07	0.031019	0.929817	2to1	GRMZM2G077842	GRMZM2G073272	maize	maize
364909	22303	24549	1.95e-06	0.0135735	0.969112	2to1	GRMZM2G077842	GRMZM2G059562	maize	maize
364927	18828	24549	0.0237701	0.00698322	0.981704	2to1	GRMZM2G077842	GRMZM2G030272	maize	maize
366021	1300	24562	2.56e-05	0.0497186	0.897972	2to1	GRMZM2G077951	AC209050.3_FG003	maize	maize
366110	22475	24562	1.08e-05	0.00931829	0.976093	2to1	GRMZM2G077951	GRMZM2G060918	maize	maize
366323	22759	24562	3.85e-06	0.00673267	0.982266	2to1	GRMZM2G077951	GRMZM2G063216	maize	maize
366860	19560	24562	0.00952548	0.0265159	0.9391	2to1	GRMZM2G077951	GRMZM2G036703	maize	maize
366926	20957	24562	0.00323094	0.0298147	0.931843	2to1	GRMZM2G077951	GRMZM2G048450	maize	maize
367332	23954	24562	1.32e-05	0.0324937	0.927133	2to1	GRMZM2G077951	GRMZM2G073272	maize	maize
368530	458	24620	0.00388501	0.0174535	0.959037	1to2	GRMZM2G078409	AC194362.3_FG003	maize	maize
368595	21969	24624	0.0217142	0.0492765	0.898309	1to2	GRMZM2G078441	GRMZM2G057011	maize	maize
369403	458	24652	0.00756947	0.0336755	0.925535	1to2	GRMZM2G078725	AC194362.3_FG003	maize	maize
370286	18828	24687	0.001869	0.0116776	0.971529	2to1	GRMZM2G079067	GRMZM2G030272	maize	maize
371236	19714	24687	0.00579355	0.0108159	0.97267	2to1	GRMZM2G079067	GRMZM2G038158	maize	maize
371314	21987	24687	1.96e-06	0.0312054	0.929029	2to1	GRMZM2G079067	GRMZM2G057116	maize	maize
371606	22759	24687	3.56e-12	0.0106718	0.97293	2to1	GRMZM2G079067	GRMZM2G063216	maize	maize
372865	21969	24708	0.00324267	0.0442881	0.906121	1to2	GRMZM2G079257	GRMZM2G057011	maize	maize
373298	21634	24719	0.00872582	0.0416852	0.910413	2to1	GRMZM2G079339	GRMZM2G054125	maize	maize
373322	21771	24719	0.00334489	0.046563	0.902682	2to1	GRMZM2G079339	GRMZM2G055404	maize	maize
373654	21969	24733	0.0168076	0.0393612	0.913979	1to2	GRMZM2G079458	GRMZM2G057011	maize	maize
374351	458	24763	0.000607606	0.0438839	0.906781	1to2	GRMZM2G079682	AC194362.3_FG003	maize	maize
374736	21634	24771	0.00340512	0.0346931	0.924035	2to1	GRMZM2G079768	GRMZM2G054125	maize	maize
375140	458	24785	0.00214751	0.0472312	0.902187	1to2	GRMZM2G079850	AC194362.3_FG003	maize	maize
375674	21969	24804	0.0183275	0.0389208	0.914982	1to2	GRMZM2G080001	GRMZM2G057011	maize	maize
377534	458	24869	0.00516202	0.0288143	0.933343	1to2	GRMZM2G080530	AC194362.3_FG003	maize	maize
377776	458	24880	0.00389776	0.048348	0.900402	1to2	GRMZM2G080594	AC194362.3_FG003	maize	maize
377955	21969	24888	0.00128373	0.0366175	0.920221	1to2	GRMZM2G080698	GRMZM2G057011	maize	maize
378833	21969	24924	7.87e-07	0.0341043	0.925005	1to2	GRMZM2G081053	GRMZM2G057011	maize	maize
378928	21969	24926	0.0474981	0.0332095	0.926035	1to2	GRMZM2G081075	GRMZM2G057011	maize	maize
380397	458	24972	0.0185979	0.0431717	0.908022	1to2	GRMZM2G081521	AC194362.3_FG003	maize	maize
380469	458	24976	0.0117658	0.046818	0.90264	1to2	GRMZM2G081541	AC194362.3_FG003	maize	maize
380509	458	24978	0.0177994	0.0329474	0.926871	1to2	GRMZM2G081557	AC194362.3_FG003	maize	maize
380559	21969	24978	0.0268723	0.0351211	0.923506	1to2	GRMZM2G081557	GRMZM2G057011	maize	maize
382602	17436	25010	0.0324992	0.0470693	0.902187	2to1	GRMZM2G081803	GRMZM2G018487	maize	maize
383267	21969	25032	0.00911068	0.0336359	0.925535	1to2	GRMZM2G081935	GRMZM2G057011	maize	maize
383586	458	25046	0.00282962	0.0187943	0.95544	1to2	GRMZM2G082037	AC194362.3_FG003	maize	maize
385149	21634	25083	0.0107162	0.0315045	0.929029	2to1	GRMZM2G082335	GRMZM2G054125	maize	maize
385733	458	25102	0.0358371	0.0497174	0.897972	1to2	GRMZM2G082504	AC194362.3_FG003	maize	maize
387401	458	25140	0.0405562	0.0296101	0.931843	1to2	GRMZM2G082794	AC194362.3_FG003	maize	maize
387447	458	25141	0.00335772	0.0356762	0.92201	1to2	GRMZM2G082799	AC194362.3_FG003	maize	maize
388416	15687	25145	0.0204828	0.0310315	0.929817	2to1	GRMZM2G082830	GRMZM2G004060	maize	maize
388526	19714	25145	0.000138574	0.0232465	0.945291	2to1	GRMZM2G082830	GRMZM2G038158	maize	maize
389931	19104	25209	0.00941383	0.046657	0.90264	1to2	GRMZM2G083350	GRMZM2G032583	maize	maize
389932	19697	25209	0.00441075	0.0421747	0.909292	1to2	GRMZM2G083350	GRMZM2G038028	maize	maize
389933	22007	25209	1.34e-06	0.000386952	0.998489	1to2	GRMZM2G083350	GRMZM2G057260	maize	maize
389934	19763	25209	0.00112534	0.0295472	0.932177	1to2	GRMZM2G083350	GRMZM2G038622	maize	maize
389935	613	25209	0.0104977	0.0337783	0.925535	1to2	GRMZM2G083350	AC197021.3_FG004	maize	maize
389936	20895	25209	0.0144568	0.0440624	0.906385	1to2	GRMZM2G083350	GRMZM2G047954	maize	maize
389937	23929	25209	0.0106498	0.0177441	0.958214	1to2	GRMZM2G083350	GRMZM2G073041	maize	maize
389938	20153	25209	0.0157056	0.0467839	0.90264	1to2	GRMZM2G083350	GRMZM2G042030	maize	maize
389939	17185	25209	5.02e-05	0.0287158	0.933874	1to2	GRMZM2G083350	GRMZM2G016598	maize	maize
389940	18860	25209	0.000152577	0.0208977	0.950214	1to2	GRMZM2G083350	GRMZM2G030583	maize	maize
389941	606	25209	0.00603117	0.00104303	0.996804	1to2	GRMZM2G083350	AC196795.4_FG009	maize	maize
389942	24504	25209	0.0414282	0.0214302	0.949405	1to2	GRMZM2G083350	GRMZM2G077479	maize	maize
389943	644	25209	0.00262502	0.0279734	0.935571	1to2	GRMZM2G083350	AC197541.3_FG009	maize	maize
389944	24549	25209	0.00135939	0.00895572	0.977139	1to2	GRMZM2G083350	GRMZM2G077842	maize	maize
389945	24241	25209	0.000106428	5.87e-06	0.999948	1to2	GRMZM2G083350	GRMZM2G075386	maize	maize
389946	24124	25209	0.000169726	0.0419746	0.909631	1to2	GRMZM2G083350	GRMZM2G074505	maize	maize
389947	16141	25209	0.034975	0.0109626	0.972463	1to2	GRMZM2G083350	GRMZM2G007754	maize	maize
389948	18855	25209	0.000292905	0.0153255	0.965035	1to2	GRMZM2G083350	GRMZM2G030531	maize	maize
389949	21409	25209	0.00723041	0.0212867	0.949631	1to2	GRMZM2G083350	GRMZM2G052323	maize	maize
389950	19606	25209	0.0177039	0.0254538	0.94107	1to2	GRMZM2G083350	GRMZM2G037156	maize	maize
389951	16218	25209	0.0189555	0.0269928	0.937851	1to2	GRMZM2G083350	GRMZM2G008403	maize	maize
389952	22792	25209	0.0185111	1.3e-05	0.999918	1to2	GRMZM2G083350	GRMZM2G063438	maize	maize
389953	1169	25209	0.000518147	0.0207474	0.950643	1to2	GRMZM2G083350	AC206831.3_FG015	maize	maize
389954	1726	25209	4.79e-06	0.0339435	0.925395	1to2	GRMZM2G083350	AC217293.3_FG005	maize	maize
389955	15870	25209	0.000129536	0.024011	0.943747	1to2	GRMZM2G083350	GRMZM2G005480	maize	maize
389956	19029	25209	0.0384858	0.0431207	0.908022	1to2	GRMZM2G083350	GRMZM2G031983	maize	maize
389957	19656	25209	0.00234644	0.0163012	0.962375	1to2	GRMZM2G083350	GRMZM2G037595	maize	maize
389958	937	25209	1.22e-07	0.01466	0.966712	1to2	GRMZM2G083350	AC203855.2_FG001	maize	maize
389959	964	25209	0.011431	0.00378484	0.988615	1to2	GRMZM2G083350	AC204035.3_FG003	maize	maize
389960	24023	25209	2.28e-05	0.0255631	0.94107	1to2	GRMZM2G083350	GRMZM2G073842	maize	maize
389961	15853	25209	0.0201454	0.0140227	0.968373	1to2	GRMZM2G083350	GRMZM2G005344	maize	maize
389962	24562	25209	0.0102001	0.00949198	0.975689	1to2	GRMZM2G083350	GRMZM2G077951	maize	maize
389963	274	25209	0.00152888	0.0370438	0.918866	1to2	GRMZM2G083350	AC190549.3_FG004	maize	maize
389964	19733	25209	2.24e-07	0.00257162	0.992588	1to2	GRMZM2G083350	GRMZM2G038340	maize	maize
389965	1727	25209	1.99e-08	0.0405905	0.911463	1to2	GRMZM2G083350	AC217293.3_FG007	maize	maize
389966	1689	25209	0.0113137	0.0447345	0.905683	1to2	GRMZM2G083350	AC216247.3_FG004	maize	maize
389967	1265	25209	0.00334898	0.00762816	0.980357	1to2	GRMZM2G083350	AC208358.3_FG005	maize	maize
389968	16352	25209	2.62e-07	0.0375011	0.918254	1to2	GRMZM2G083350	GRMZM2G009489	maize	maize
389969	1695	25209	0.000186518	0.022838	0.946205	1to2	GRMZM2G083350	AC216731.3_FG001	maize	maize
389970	1453	25209	3.33e-05	0.0336139	0.925535	1to2	GRMZM2G083350	AC211250.4_FG003	maize	maize
389971	19364	25209	3.46e-06	0.0429239	0.908472	1to2	GRMZM2G083350	GRMZM2G034958	maize	maize
389972	19290	25209	0.00661928	0.0380762	0.916676	1to2	GRMZM2G083350	GRMZM2G034389	maize	maize
389973	24067	25209	4.3e-12	0.0365981	0.920221	1to2	GRMZM2G083350	GRMZM2G074162	maize	maize
389974	16127	25209	6.08e-07	0.0494881	0.898309	1to2	GRMZM2G083350	GRMZM2G007659	maize	maize
389975	15778	25209	2.98e-07	0.0244957	0.943009	1to2	GRMZM2G083350	GRMZM2G004761	maize	maize
389976	237	25209	0.0362385	0.0237934	0.944036	1to2	GRMZM2G083350	AC188000.3_FG003	maize	maize
389977	20687	25209	0.000626494	0.0101323	0.974287	1to2	GRMZM2G083350	GRMZM2G046286	maize	maize
389978	22786	25209	0.00544626	0.001372	0.996099	1to2	GRMZM2G083350	GRMZM2G063392	maize	maize
389979	1188	25209	0.000125663	0.0107148	0.972848	1to2	GRMZM2G083350	AC207188.3_FG002	maize	maize
390985	21969	25253	0.00075436	0.0491769	0.898309	1to2	GRMZM2G083738	GRMZM2G057011	maize	maize
391025	458	25253	7.49e-06	0.04642	0.90277	1to2	GRMZM2G083738	AC194362.3_FG003	maize	maize
392334	458	25315	0.00428639	0.0358415	0.921637	1to2	GRMZM2G084327	AC194362.3_FG003	maize	maize
392620	458	25326	0.0345327	0.0208284	0.950402	1to2	GRMZM2G084462	AC194362.3_FG003	maize	maize
392819	21969	25337	0.0396183	0.0301514	0.931161	1to2	GRMZM2G084521	GRMZM2G057011	maize	maize
393503	21969	25358	0.00167539	0.0303672	0.931161	1to2	GRMZM2G084779	GRMZM2G057011	maize	maize
394419	18078	25394	0.0104849	0.0178104	0.95794	2to1	GRMZM2G085068	GRMZM2G023921	maize	maize
394469	17436	25394	0.0322392	0.0408344	0.911152	2to1	GRMZM2G085068	GRMZM2G018487	maize	maize
394825	21969	25397	0.0141247	0.0435067	0.907371	1to2	GRMZM2G085089	GRMZM2G057011	maize	maize
394927	458	25400	0.0269052	0.0227391	0.946301	1to2	GRMZM2G085117	AC194362.3_FG003	maize	maize
394928	19294	25400	0.00593967	0.0465489	0.902682	1to2	GRMZM2G085117	GRMZM2G034421	maize	maize
396275	21969	25460	0.000201796	0.0452485	0.904919	1to2	GRMZM2G085705	GRMZM2G057011	maize	maize
396577	21969	25473	0.00336799	0.0393363	0.913979	1to2	GRMZM2G085849	GRMZM2G057011	maize	maize
396778	458	25484	0.00241559	0.0341084	0.925005	1to2	GRMZM2G085932	AC194362.3_FG003	maize	maize
397104	21969	25499	0.0495341	0.049481	0.898309	1to2	GRMZM2G086066	GRMZM2G057011	maize	maize
397640	21634	25518	0.00294305	0.0474722	0.900929	2to1	GRMZM2G086246	GRMZM2G054125	maize	maize
397786	458	25523	0.0232982	0.0451607	0.904919	1to2	GRMZM2G086277	AC194362.3_FG003	maize	maize
398226	21987	25528	5.76e-09	0.04395	0.906478	2to1	GRMZM2G086308	GRMZM2G057116	maize	maize
398401	17436	25528	0.0169676	0.0130078	0.970148	2to1	GRMZM2G086308	GRMZM2G018487	maize	maize
398443	22759	25528	0.0177173	0.0160682	0.962783	2to1	GRMZM2G086308	GRMZM2G063216	maize	maize
399087	16757	25528	6.99e-06	0.0151543	0.96557	2to1	GRMZM2G086308	GRMZM2G012724	maize	maize
402549	458	25655	0.000607802	0.0372882	0.918866	1to2	GRMZM2G087332	AC194362.3_FG003	maize	maize
402741	458	25658	0.00250989	0.028136	0.934995	1to2	GRMZM2G087413	AC194362.3_FG003	maize	maize
403129	22759	25660	0.00125393	0.0299574	0.931353	2to1	GRMZM2G087426	GRMZM2G063216	maize	maize
403306	25209	25660	2.26e-11	0.0389824	0.914703	2to1	GRMZM2G087426	GRMZM2G083350	maize	maize
403669	15687	25660	0.0441618	0.039681	0.913813	2to1	GRMZM2G087426	GRMZM2G004060	maize	maize
403784	18828	25660	8.05e-05	0.0322853	0.927347	2to1	GRMZM2G087426	GRMZM2G030272	maize	maize
403928	16757	25660	3.65e-13	0.0283656	0.934725	2to1	GRMZM2G087426	GRMZM2G012724	maize	maize
404054	19714	25660	0.0227596	0.0302923	0.931161	2to1	GRMZM2G087426	GRMZM2G038158	maize	maize
405357	21969	25714	0.0007056	0.0284738	0.934616	1to2	GRMZM2G087875	GRMZM2G057011	maize	maize
405845	22759	25736	0.00888338	0.0478249	0.900497	2to1	GRMZM2G088096	GRMZM2G063216	maize	maize
406886	21987	25748	0.000158242	0.00728923	0.980918	2to1	GRMZM2G088208	GRMZM2G057116	maize	maize
407045	19560	25748	0.000118163	0.0094506	0.975836	2to1	GRMZM2G088208	GRMZM2G036703	maize	maize
407958	19027	25748	1.98e-05	0.00737751	0.980763	2to1	GRMZM2G088208	GRMZM2G031963	maize	maize
408930	22845	25748	0.00766918	0.0133357	0.969478	2to1	GRMZM2G088208	GRMZM2G063880	maize	maize
408934	21634	25748	0.0131778	0.000655318	0.997741	2to1	GRMZM2G088208	GRMZM2G054125	maize	maize
409201	25209	25748	1.03e-06	0.00269375	0.992217	2to1	GRMZM2G088208	GRMZM2G083350	maize	maize
409813	20957	25748	1.75e-05	0.010881	0.972463	2to1	GRMZM2G088208	GRMZM2G048450	maize	maize
410255	16757	25754	0.00185151	0.0110032	0.972394	2to1	GRMZM2G088245	GRMZM2G012724	maize	maize
410666	19560	25754	0.0224563	0.0410185	0.911152	2to1	GRMZM2G088245	GRMZM2G036703	maize	maize
410679	21987	25754	1.58e-05	0.0337172	0.925535	2to1	GRMZM2G088245	GRMZM2G057116	maize	maize
410712	17436	25754	0.000952017	0.00926973	0.9763	2to1	GRMZM2G088245	GRMZM2G018487	maize	maize
410883	25209	25754	0.0458329	0.015879	0.963498	2to1	GRMZM2G088245	GRMZM2G083350	maize	maize
411000	20957	25754	1.42e-08	0.0455059	0.904532	2to1	GRMZM2G088245	GRMZM2G048450	maize	maize
411080	22303	25754	0.0027301	0.0232311	0.945291	2to1	GRMZM2G088245	GRMZM2G059562	maize	maize
411213	23954	25754	2.83e-07	0.0490661	0.898823	2to1	GRMZM2G088245	GRMZM2G073272	maize	maize
411659	458	25757	3.69e-05	0.0451555	0.904919	1to2	GRMZM2G088273	AC194362.3_FG003	maize	maize
412224	458	25783	0.00482932	0.0354196	0.922466	1to2	GRMZM2G088441	AC194362.3_FG003	maize	maize
412976	21969	25819	0.0244663	0.0378997	0.917418	1to2	GRMZM2G088849	GRMZM2G057011	maize	maize
413629	21634	25833	3.44e-05	0.0374525	0.918254	2to1	GRMZM2G088980	GRMZM2G054125	maize	maize
415133	21969	25879	0.00438445	0.0415369	0.910413	1to2	GRMZM2G089400	GRMZM2G057011	maize	maize
415397	22759	25881	0.0176288	0.014033	0.968373	2to1	GRMZM2G089409	GRMZM2G063216	maize	maize
415529	16757	25881	0.000207502	0.01323	0.969786	2to1	GRMZM2G089409	GRMZM2G012724	maize	maize
416964	18828	25881	0.0113756	0.0152262	0.965035	2to1	GRMZM2G089409	GRMZM2G030272	maize	maize
417176	18078	25881	0.046911	0.00390036	0.988172	2to1	GRMZM2G089409	GRMZM2G023921	maize	maize
417455	458	25891	0.0308513	0.0445083	0.90575	1to2	GRMZM2G089498	AC194362.3_FG003	maize	maize
418410	21969	25936	0.00745027	0.0340425	0.925364	1to2	GRMZM2G089819	GRMZM2G057011	maize	maize
418415	458	25936	0.0334811	0.0319073	0.927762	1to2	GRMZM2G089819	AC194362.3_FG003	maize	maize
419218	458	25969	0.000657987	0.0463289	0.903213	1to2	GRMZM2G090070	AC194362.3_FG003	maize	maize
419933	19294	25999	0.00262995	0.0492007	0.898309	1to2	GRMZM2G090279	GRMZM2G034421	maize	maize
420073	21969	26008	0.00546611	0.0358023	0.921745	1to2	GRMZM2G090432	GRMZM2G057011	maize	maize
420198	21969	26013	0.0138362	0.0474414	0.901819	1to2	GRMZM2G090493	GRMZM2G057011	maize	maize
420514	21934	26024	0.00759222	0.0256991	0.940689	1to2	GRMZM2G090594	GRMZM2G056743	maize	maize
420515	1056	26024	0.00042105	0.0486138	0.899626	1to2	GRMZM2G090594	AC205376.4_FG003	maize	maize
420516	1169	26024	0.00171106	0.0168743	0.960639	1to2	GRMZM2G090594	AC206831.3_FG015	maize	maize
420517	1609	26024	0.000258993	0.0442215	0.906278	1to2	GRMZM2G090594	AC214051.3_FG003	maize	maize
420518	22586	26024	0.0430536	0.00594437	0.984454	1to2	GRMZM2G090594	GRMZM2G061749	maize	maize
420519	18632	26024	0.0288085	0.0375302	0.918254	1to2	GRMZM2G090594	GRMZM2G028662	maize	maize
420520	16141	26024	0.0227953	0.00868737	0.977841	1to2	GRMZM2G090594	GRMZM2G007754	maize	maize
420521	22007	26024	0.0184373	0.000268638	0.99891	1to2	GRMZM2G090594	GRMZM2G057260	maize	maize
420522	17185	26024	4.69e-05	0.0236204	0.944677	1to2	GRMZM2G090594	GRMZM2G016598	maize	maize
420523	18435	26024	0.00831292	0.0263576	0.939444	1to2	GRMZM2G090594	GRMZM2G026976	maize	maize
420524	15853	26024	0.00367006	0.0113146	0.972017	1to2	GRMZM2G090594	GRMZM2G005344	maize	maize
420525	16127	26024	9.88e-07	0.0418661	0.909631	1to2	GRMZM2G090594	GRMZM2G007659	maize	maize
420526	17149	26024	7.4e-05	0.00223983	0.993355	1to2	GRMZM2G090594	GRMZM2G016287	maize	maize
420527	16352	26024	0.00277218	0.0312634	0.929029	1to2	GRMZM2G090594	GRMZM2G009489	maize	maize
420528	22407	26024	0.00216334	0.0161487	0.962783	1to2	GRMZM2G090594	GRMZM2G060444	maize	maize
420529	606	26024	0.000218692	0.000765286	0.997515	1to2	GRMZM2G090594	AC196795.4_FG009	maize	maize
420530	400	26024	0.0181101	0.027355	0.937277	1to2	GRMZM2G090594	AC193423.3_FG003	maize	maize
420531	644	26024	0.000528986	0.0229861	0.945568	1to2	GRMZM2G090594	AC197541.3_FG009	maize	maize
420532	796	26024	4.13e-07	0.00339359	0.989841	1to2	GRMZM2G090594	AC200143.3_FG003	maize	maize
420533	20362	26024	0.000126524	0.000337239	0.99861	1to2	GRMZM2G090594	GRMZM2G043636	maize	maize
420534	710	26024	0.000465959	0.000411078	0.998421	1to2	GRMZM2G090594	AC198605.3_FG005	maize	maize
420535	23195	26024	6.54e-09	0.0202164	0.951791	1to2	GRMZM2G090594	GRMZM2G066700	maize	maize
420536	19697	26024	0.000143251	0.0353409	0.922488	1to2	GRMZM2G090594	GRMZM2G038028	maize	maize
420537	17380	26024	0.00113532	0.00543994	0.98548	1to2	GRMZM2G090594	GRMZM2G018037	maize	maize
420538	937	26024	0.0396432	0.0118757	0.971155	1to2	GRMZM2G090594	AC203855.2_FG001	maize	maize
420539	1188	26024	4.81e-09	0.00848647	0.978545	1to2	GRMZM2G090594	AC207188.3_FG002	maize	maize
420540	22273	26024	0.00683837	0.0385239	0.915782	1to2	GRMZM2G090594	GRMZM2G059285	maize	maize
420541	613	26024	0.00217606	0.0279698	0.935571	1to2	GRMZM2G090594	AC197021.3_FG004	maize	maize
420542	2033	26024	0.0003927	0.023956	0.943747	1to2	GRMZM2G090594	AC234161.1_FG009	maize	maize
420543	17028	26024	1.4e-08	0.00465629	0.986873	1to2	GRMZM2G090594	GRMZM2G015234	maize	maize
420544	15982	26024	0.0394471	0.0227631	0.946301	1to2	GRMZM2G090594	GRMZM2G006463	maize	maize
420545	22948	26024	0.000181887	0.0415412	0.910413	1to2	GRMZM2G090594	GRMZM2G064657	maize	maize
420546	15111	26024	0.0329484	0.0280406	0.935224	1to2	GRMZM2G090594	CEMA	maize	maize
420547	17200	26024	4.24e-05	0.0381965	0.916481	1to2	GRMZM2G090594	GRMZM2G016720	maize	maize
420548	22786	26024	0.000246859	0.00101816	0.996857	1to2	GRMZM2G090594	GRMZM2G063392	maize	maize
420549	20806	26024	0.00154326	0.00250954	0.992694	1to2	GRMZM2G090594	GRMZM2G047262	maize	maize
420550	1253	26024	0.010799	0.0468906	0.90264	1to2	GRMZM2G090594	AC208217.3_FG001	maize	maize
420551	21903	26024	0.000207304	0.0136469	0.968806	1to2	GRMZM2G090594	GRMZM2G056488	maize	maize
420552	617	26024	7.66e-06	0.0459726	0.90412	1to2	GRMZM2G090594	AC197056.3_FG002	maize	maize
420553	22485	26024	3.64e-06	0.0191785	0.954091	1to2	GRMZM2G090594	GRMZM2G060967	maize	maize
420554	20422	26024	0.000773044	0.0328374	0.926871	1to2	GRMZM2G090594	GRMZM2G044132	maize	maize
420555	214	26024	4.44e-05	0.0187587	0.955817	1to2	GRMZM2G090594	AC187222.4_FG001	maize	maize
420556	18860	26024	0.00128277	0.0169978	0.960091	1to2	GRMZM2G090594	GRMZM2G030583	maize	maize
420557	23957	26024	0.0312489	2.21e-06	0.99997	1to2	GRMZM2G090594	GRMZM2G073308	maize	maize
420558	851	26024	0.0108554	0.0296942	0.931843	1to2	GRMZM2G090594	AC202417.5_FG002	maize	maize
420559	1569	26024	0.00121449	0.00799391	0.979741	1to2	GRMZM2G090594	AC213395.3_FG007	maize	maize
420560	19029	26024	0.00344293	0.0361693	0.92113	1to2	GRMZM2G090594	GRMZM2G031983	maize	maize
421881	17436	26078	0.0145328	0.0297949	0.931843	2to1	GRMZM2G091020	GRMZM2G018487	maize	maize
422249	26024	26078	0.00358052	0.0389467	0.914982	2to1	GRMZM2G091020	GRMZM2G090594	maize	maize
422522	22475	26078	0.00351875	0.045649	0.904468	2to1	GRMZM2G091020	GRMZM2G060918	maize	maize
422705	458	26082	0.0301725	0.0379038	0.917418	1to2	GRMZM2G091054	AC194362.3_FG003	maize	maize
423167	458	26108	0.0216561	0.0440822	0.906278	1to2	GRMZM2G091276	AC194362.3_FG003	maize	maize
423404	458	26121	0.027287	0.049526	0.898309	1to2	GRMZM2G091383	AC194362.3_FG003	maize	maize
423639	21969	26128	0.000806875	0.0300277	0.931235	1to2	GRMZM2G091456	GRMZM2G057011	maize	maize
423729	458	26132	0.00513533	0.0486673	0.899265	1to2	GRMZM2G091490	AC194362.3_FG003	maize	maize
424567	458	26139	0.000351218	0.0346572	0.924035	1to2	GRMZM2G091540	AC194362.3_FG003	maize	maize
424672	19294	26143	0.00578819	0.0470997	0.902187	1to2	GRMZM2G091563	GRMZM2G034421	maize	maize
425285	16757	26172	0.00451289	0.0231417	0.945467	2to1	GRMZM2G091822	GRMZM2G012724	maize	maize
425328	22475	26172	3.1e-08	0.0318596	0.928583	2to1	GRMZM2G091822	GRMZM2G060918	maize	maize
425518	17436	26172	0.0269627	0.0199082	0.952621	2to1	GRMZM2G091822	GRMZM2G018487	maize	maize
425810	21771	26172	0.0128015	0.014147	0.968004	2to1	GRMZM2G091822	GRMZM2G055404	maize	maize
426084	25209	26172	0.00122545	0.0323323	0.927347	2to1	GRMZM2G091822	GRMZM2G083350	maize	maize
426880	15687	26186	2.48e-05	0.010242	0.973919	2to1	GRMZM2G091980	GRMZM2G004060	maize	maize
427739	19027	26186	2.5e-13	0.0225227	0.947006	2to1	GRMZM2G091980	GRMZM2G031963	maize	maize
[truncated: 11,973 more rows]

## Sheet: Sheet1
node2_geneids
AC189795.3_FG001
AC185281.5_FG006
AC177930.2_FG002
AC193630.3_FG003
AC194362.3_FG003
AC195860.3_FG006
AC198352.4_FG005
AC198725.4_FG009
AC199001.3_FG005
AC199068.2_FG017
AC200143.3_FG003
AC203865.3_FG001
AC208110.2_FG001
AC208110.2_FG006
AC208346.3_FG004
AC209050.3_FG003
AC209206.3_FG014
AC209819.3_FG010
AC210792.5_FG003
AC212225.3_FG002
AC213395.3_FG007
AC214147.3_FG002
AC217499.3_FG001
AC217840.3_FG001
AC225205.3_FG003
AC231411.1_FG011
AC233887.1_FG005
AC233898.1_FG003
AC233955.1_FG008
AC233979.1_FG007
AC233979.1_FG008
AC234152.1_FG002
AC234528.1_FG005
AC235548.1_FG002
ADF3
AFLA_000650
AFLA_000780
AFLA_000870
AFLA_000910
AFLA_000980
AFLA_001430
AFLA_001580
AFLA_002020
AFLA_002170
AFLA_002230
AFLA_002920
AFLA_003750
AFLA_003770
AFLA_003940
AFLA_004160
AFLA_004440
AFLA_004620
AFLA_005260
AFLA_005470
AFLA_005720
AFLA_006200
AFLA_006780
AFLA_006850
AFLA_006910
AFLA_006960
AFLA_007880
AFLA_007980
AFLA_008670
AFLA_008730
AFLA_008880
AFLA_009000
AFLA_009370
AFLA_009460
AFLA_009480
AFLA_009520
AFLA_009700
AFLA_009860
AFLA_009930
AFLA_010090
AFLA_010360
AFLA_010400
AFLA_010410
AFLA_010490
AFLA_010670
AFLA_011390
AFLA_011870
AFLA_012390
AFLA_012940
AFLA_014240
AFLA_014450
AFLA_015180
AFLA_015250
AFLA_015590
AFLA_015770
AFLA_016020
AFLA_017260
AFLA_017480
AFLA_017660
AFLA_018750
AFLA_019080
AFLA_019160
AFLA_021890
AFLA_022380
AFLA_023160
AFLA_023180
AFLA_023710
AFLA_024690
AFLA_024710
AFLA_024820
AFLA_025300
AFLA_026070
AFLA_026110
AFLA_027320
AFLA_028220
AFLA_029400
AFLA_029530
AFLA_029880
AFLA_030560
AFLA_030780
AFLA_031650
AFLA_032200
AFLA_034930
AFLA_035160
AFLA_035570
AFLA_035710
AFLA_035890
AFLA_036260
AFLA_036400
AFLA_038970
AFLA_039050
AFLA_039320
AFLA_039490
AFLA_039550
AFLA_039970
AFLA_040650
AFLA_041480
AFLA_041610
AFLA_042280
AFLA_042320
AFLA_042420
AFLA_043550
AFLA_043580
AFLA_043700
AFLA_043770
AFLA_043800
AFLA_043890
AFLA_044800
AFLA_044900
AFLA_045210
AFLA_045410
AFLA_045420
AFLA_045490
AFLA_045640
AFLA_046060
AFLA_046170
AFLA_046800
AFLA_047000
AFLA_048440
AFLA_048700
AFLA_049210
AFLA_049520
AFLA_049550
AFLA_049560
AFLA_049900
AFLA_050590
AFLA_050690
AFLA_051170
AFLA_051980
AFLA_052250
AFLA_053230
AFLA_053370
AFLA_053500
AFLA_053600
AFLA_053680
AFLA_053720
AFLA_053730
AFLA_054080
AFLA_054130
AFLA_054380
AFLA_054480
AFLA_055700
AFLA_056610
AFLA_056970
AFLA_057000
AFLA_057190
AFLA_057540
AFLA_058090
AFLA_058930
AFLA_059660
AFLA_059670
AFLA_059690
AFLA_060460
AFLA_060820
AFLA_061290
AFLA_062550
AFLA_063000
AFLA_063110
AFLA_063140
AFLA_063390
AFLA_063400
AFLA_063570
AFLA_064340
AFLA_064980
AFLA_065270
AFLA_065290
AFLA_065600
AFLA_065670
AFLA_066540
AFLA_066670
AFLA_066740
AFLA_067110
AFLA_067210
AFLA_067490
AFLA_069830
AFLA_070080
AFLA_070390
AFLA_071790
AFLA_071910
AFLA_072290
AFLA_072560
AFLA_072740
AFLA_073220
AFLA_073550
AFLA_074060
AFLA_074260
AFLA_074460
AFLA_074720
AFLA_074850
AFLA_075270
AFLA_075370
AFLA_075950
AFLA_076260
AFLA_076270
AFLA_077100
AFLA_077360
AFLA_077730
AFLA_077770
AFLA_077900
AFLA_078170
AFLA_078730
AFLA_079420
AFLA_079950
AFLA_080430
AFLA_080800
AFLA_081170
AFLA_081630
AFLA_081650
AFLA_084690
AFLA_084890
AFLA_085010
AFLA_085610
AFLA_087590
AFLA_088580
AFLA_089450
AFLA_089630
AFLA_089800
AFLA_089970
AFLA_090170
AFLA_090360
AFLA_090670
AFLA_090780
AFLA_090870
AFLA_091160
AFLA_091170
AFLA_091500
AFLA_092190
AFLA_092230
AFLA_092300
AFLA_093290
AFLA_093780
AFLA_094770
AFLA_095680
AFLA_096210
AFLA_096590
AFLA_096880
AFLA_097540
AFLA_097900
AFLA_099320
AFLA_099670
AFLA_100630
AFLA_101020
AFLA_101160
AFLA_101360
AFLA_101420
AFLA_101440
AFLA_101550
AFLA_101720
AFLA_102270
AFLA_102410
AFLA_103210
AFLA_103250
AFLA_104290
AFLA_104390
AFLA_104450
AFLA_104500
AFLA_104550
AFLA_104690
AFLA_105070
AFLA_106080
AFLA_106340
AFLA_107490
AFLA_107610
AFLA_107660
AFLA_107820
AFLA_108210
AFLA_108310
AFLA_110110
AFLA_110130
AFLA_110170
AFLA_110280
AFLA_110610
AFLA_110750
AFLA_110760
AFLA_111250
AFLA_111780
AFLA_112530
AFLA_112580
AFLA_113540
AFLA_114520
AFLA_114670
AFLA_116050
AFLA_116110
AFLA_116190
AFLA_116300
AFLA_117110
AFLA_117120
AFLA_117190
AFLA_117880
AFLA_118840
AFLA_119050
AFLA_119220
AFLA_119230
AFLA_119660
AFLA_120160
AFLA_120360
AFLA_120410
AFLA_120470
AFLA_120660
AFLA_120670
AFLA_121170
AFLA_121830
AFLA_121940
AFLA_122340
AFLA_122430
AFLA_122950
AFLA_123560
AFLA_124370
AFLA_124400
AFLA_124540
AFLA_124790
AFLA_125200
AFLA_125300
AFLA_125460
AFLA_125510
AFLA_125540
AFLA_125730
AFLA_126130
AFLA_126820
AFLA_126830
AFLA_126840
AFLA_126850
AFLA_127000
AFLA_127170
AFLA_127860
AFLA_128460
AFLA_128720
AFLA_131600
AFLA_132830
AFLA_133010
AFLA_133340
AFLA_133480
AFLA_133730
AFLA_134020
AFLA_134740
AFLA_135260
AFLA_135320
AFLA_135400
AFLA_135640
AFLA_136210
AFLA_136820
AFLA_136980
AFLA_137180
AFLA_138670
AFLA_138700
AFLA_138890
ATPB (2 200754865..200759054)
CHI
CNR9
D8
ESR3
GRMZM2G000540
GRMZM2G002465
GRMZM2G002825
GRMZM2G002898
GRMZM2G003409
GRMZM2G003461
GRMZM2G003526
GRMZM2G003551
GRMZM2G003853
GRMZM2G003897
GRMZM2G003970
GRMZM2G004060
GRMZM2G004160
GRMZM2G004349
GRMZM2G004534
GRMZM2G004795
GRMZM2G005043
GRMZM2G005207
GRMZM2G005480
GRMZM2G006370
GRMZM2G006424
GRMZM2G006463
GRMZM2G006497
GRMZM2G006631
GRMZM2G006762
GRMZM2G006937
GRMZM2G007406
GRMZM2G007754
GRMZM2G008444
GRMZM2G008764
GRMZM2G008972
GRMZM2G009025
GRMZM2G009413
GRMZM2G009506
GRMZM2G009808
GRMZM2G010048
GRMZM2G010097
GRMZM2G010321
GRMZM2G010868
GRMZM2G011592
GRMZM2G011627
GRMZM2G011662
GRMZM2G012324
GRMZM2G012393
GRMZM2G012724
GRMZM2G012891
GRMZM2G012970
GRMZM2G013357
GRMZM2G013391
GRMZM2G013821
GRMZM2G014136
GRMZM2G014276
GRMZM2G014653
GRMZM2G015433
GRMZM2G016287
GRMZM2G016439
GRMZM2G016805
GRMZM2G016923
GRMZM2G017244
GRMZM2G017966
GRMZM2G017991
GRMZM2G018037
GRMZM2G018353
GRMZM2G018487
GRMZM2G018721
GRMZM2G018873
GRMZM2G019039
GRMZM2G019280
GRMZM2G019501
GRMZM2G019686
GRMZM2G020148
GRMZM2G020254
GRMZM2G020281
GRMZM2G020382
GRMZM2G020828
GRMZM2G021243
GRMZM2G021339
GRMZM2G021475
GRMZM2G022180
GRMZM2G022293
GRMZM2G022915
GRMZM2G022987
GRMZM2G023080
GRMZM2G023110
GRMZM2G023652
GRMZM2G023921
GRMZM2G024391
GRMZM2G024624
GRMZM2G024898
GRMZM2G025037
GRMZM2G025366
GRMZM2G025458
GRMZM2G026117
GRMZM2G026151
GRMZM2G026171
GRMZM2G026184
GRMZM2G026396
GRMZM2G026641
GRMZM2G026976
GRMZM2G027472
GRMZM2G027697
GRMZM2G027797
GRMZM2G027972
GRMZM2G028234
GRMZM2G028568
GRMZM2G029243
GRMZM2G029282
GRMZM2G029292
GRMZM2G029366
GRMZM2G029815
GRMZM2G030272
GRMZM2G030436
GRMZM2G030583
GRMZM2G030636
GRMZM2G030762
GRMZM2G031317
GRMZM2G031496
GRMZM2G031580
GRMZM2G031620
GRMZM2G031963
GRMZM2G031983
GRMZM2G032145
GRMZM2G032419
GRMZM2G032583
GRMZM2G034155
GRMZM2G034389
GRMZM2G034421
GRMZM2G034573
GRMZM2G034917
GRMZM2G035217
GRMZM2G035514
GRMZM2G035944
GRMZM2G036134
GRMZM2G036262
GRMZM2G036484
GRMZM2G036703
GRMZM2G037386
GRMZM2G037595
GRMZM2G037685
GRMZM2G038013
GRMZM2G038028
GRMZM2G038057
GRMZM2G038158
GRMZM2G038281
GRMZM2G038303
GRMZM2G038340
GRMZM2G038485
GRMZM2G038677
GRMZM2G038928
GRMZM2G038931
GRMZM2G039419
GRMZM2G039525
GRMZM2G039630
GRMZM2G039810
GRMZM2G039993
GRMZM2G040164
GRMZM2G040300
GRMZM2G040452
GRMZM2G040490
GRMZM2G040664
GRMZM2G040821
GRMZM2G040911
GRMZM2G041015
GRMZM2G041127
GRMZM2G041163
GRMZM2G041544
GRMZM2G041809
GRMZM2G042030
GRMZM2G042347
GRMZM2G042502
GRMZM2G042664
GRMZM2G042870
GRMZM2G043027
GRMZM2G043338
GRMZM2G043636
GRMZM2G044132
GRMZM2G044194
GRMZM2G044383
GRMZM2G044481
GRMZM2G044495
GRMZM2G044762
GRMZM2G045268
GRMZM2G045970
GRMZM2G046055
GRMZM2G046286
GRMZM2G046532
GRMZM2G047138
GRMZM2G047262
GRMZM2G047365
GRMZM2G047699
GRMZM2G048121
GRMZM2G048136
GRMZM2G048154
GRMZM2G048450
GRMZM2G048559
GRMZM2G048584
GRMZM2G048775
GRMZM2G049173
GRMZM2G049211
GRMZM2G049416
GRMZM2G049418
GRMZM2G049495
GRMZM2G049726
GRMZM2G049798
GRMZM2G051168
GRMZM2G051208
GRMZM2G051541
GRMZM2G051787
GRMZM2G051890
GRMZM2G052323
GRMZM2G052507
GRMZM2G052621
GRMZM2G053206
GRMZM2G053303
GRMZM2G053692
GRMZM2G053711
GRMZM2G053779
GRMZM2G054046
GRMZM2G054048
GRMZM2G054125
GRMZM2G054615
GRMZM2G054795
GRMZM2G055052
GRMZM2G055255
GRMZM2G055404
GRMZM2G055527
GRMZM2G056014
GRMZM2G056022
GRMZM2G056120
GRMZM2G056488
GRMZM2G056513
GRMZM2G056743
GRMZM2G056983
GRMZM2G057011
GRMZM2G057116
GRMZM2G057208
GRMZM2G057260
GRMZM2G057483
GRMZM2G057630
GRMZM2G057823
GRMZM2G058098
GRMZM2G058208
GRMZM2G058414
GRMZM2G059102
GRMZM2G059212
GRMZM2G059285
GRMZM2G059562
GRMZM2G059620
GRMZM2G060011
GRMZM2G060161
GRMZM2G060444
GRMZM2G060798
GRMZM2G060822
GRMZM2G060898
GRMZM2G060918
GRMZM2G060967
GRMZM2G061339
GRMZM2G061447
GRMZM2G061718
GRMZM2G061723
GRMZM2G061749
GRMZM2G061941
GRMZM2G061990
GRMZM2G062210
GRMZM2G062613
GRMZM2G062654
GRMZM2G062761
GRMZM2G062772
GRMZM2G063156
GRMZM2G063216
GRMZM2G063309
GRMZM2G063392
GRMZM2G063438
GRMZM2G063747
GRMZM2G063765
GRMZM2G063880
GRMZM2G064605
GRMZM2G064657
GRMZM2G064767
GRMZM2G064903
GRMZM2G064914
GRMZM2G065012
GRMZM2G065050
GRMZM2G065230
GRMZM2G065290
GRMZM2G065420
GRMZM2G065496
GRMZM2G065617
GRMZM2G066049
GRMZM2G066101
GRMZM2G066204
GRMZM2G066274
GRMZM2G066546
GRMZM2G066602
GRMZM2G066700
GRMZM2G066815
GRMZM2G066860
GRMZM2G067053
GRMZM2G067063
GRMZM2G067223
GRMZM2G067257
GRMZM2G067299
GRMZM2G067764
GRMZM2G067908
GRMZM2G068259
GRMZM2G068590
GRMZM2G068699
GRMZM2G068967
GRMZM2G069177
GRMZM2G069594
GRMZM2G069606
GRMZM2G069708
GRMZM2G069713
GRMZM2G069722
GRMZM2G070068
GRMZM2G070138
GRMZM2G070523
GRMZM2G070639
GRMZM2G070649
GRMZM2G070716
GRMZM2G071076
GRMZM2G071330
GRMZM2G071347
GRMZM2G071573
GRMZM2G072029
GRMZM2G072337
GRMZM2G073199
GRMZM2G073272
GRMZM2G073290
GRMZM2G073308
GRMZM2G073465
GRMZM2G073755
GRMZM2G073842
GRMZM2G074028
GRMZM2G074083
GRMZM2G074162
GRMZM2G074211
GRMZM2G074306
GRMZM2G074505
GRMZM2G074743
GRMZM2G074759
GRMZM2G074896
GRMZM2G075260
GRMZM2G075386
GRMZM2G075387
GRMZM2G075408
GRMZM2G075461
GRMZM2G075624
GRMZM2G075630
GRMZM2G075680
GRMZM2G075712
GRMZM2G075900
GRMZM2G075906
GRMZM2G076087
GRMZM2G076484
GRMZM2G076826
GRMZM2G076841
GRMZM2G076905
GRMZM2G076985
GRMZM2G077389
GRMZM2G077479
GRMZM2G077498
GRMZM2G077718
GRMZM2G077780
GRMZM2G077842
GRMZM2G077951
GRMZM2G078409
GRMZM2G078441
GRMZM2G078725
GRMZM2G079067
GRMZM2G079257
GRMZM2G079339
GRMZM2G079458
GRMZM2G079682
GRMZM2G079768
GRMZM2G079850
GRMZM2G080001
GRMZM2G080530
GRMZM2G080594
GRMZM2G080698
GRMZM2G081053
GRMZM2G081075
GRMZM2G081521
GRMZM2G081541
GRMZM2G081557
GRMZM2G081803
GRMZM2G081935
GRMZM2G082037
GRMZM2G082335
GRMZM2G082504
GRMZM2G082794
GRMZM2G082799
GRMZM2G082830
GRMZM2G083350
GRMZM2G083738
GRMZM2G084327
GRMZM2G084462
GRMZM2G084521
GRMZM2G084779
GRMZM2G085068
GRMZM2G085089
GRMZM2G085117
GRMZM2G085705
GRMZM2G085849
GRMZM2G085932
GRMZM2G086066
GRMZM2G086246
GRMZM2G086277
GRMZM2G086308
GRMZM2G087332
GRMZM2G087413
GRMZM2G087426
GRMZM2G087875
GRMZM2G088096
GRMZM2G088208
GRMZM2G088245
GRMZM2G088273
GRMZM2G088441
GRMZM2G088849
GRMZM2G088980
GRMZM2G089400
GRMZM2G089409
GRMZM2G089498
GRMZM2G089819
GRMZM2G090070
GRMZM2G090279
GRMZM2G090432
GRMZM2G090493
GRMZM2G090594
GRMZM2G091020
GRMZM2G091054
GRMZM2G091276
GRMZM2G091383
GRMZM2G091456
GRMZM2G091490
GRMZM2G091540
GRMZM2G091563
GRMZM2G091822
GRMZM2G091980
GRMZM2G092107
GRMZM2G092268
GRMZM2G092409
GRMZM2G092474
GRMZM2G092666
GRMZM2G092694
GRMZM2G092752
GRMZM2G093111
GRMZM2G093574
GRMZM2G093595
GRMZM2G093708
GRMZM2G093828
GRMZM2G093832
GRMZM2G093858
GRMZM2G093895
GRMZM2G093902
GRMZM2G094224
GRMZM2G094241
GRMZM2G094353
GRMZM2G094500
GRMZM2G095280
GRMZM2G095576
GRMZM2G095579
GRMZM2G095663
GRMZM2G096008
GRMZM2G096051
GRMZM2G096252
GRMZM2G096403
GRMZM2G096454
GRMZM2G096548
GRMZM2G096585
GRMZM2G096663
GRMZM2G096713
GRMZM2G096783
GRMZM2G096792
GRMZM2G097286
GRMZM2G097395
GRMZM2G097747
GRMZM2G097775
GRMZM2G097878
GRMZM2G097967
GRMZM2G098153
GRMZM2G098577
GRMZM2G098793
GRMZM2G098892
GRMZM2G099334
GRMZM2G099366
GRMZM2G099427
GRMZM2G099461
GRMZM2G099467
GRMZM2G099593
GRMZM2G099598
GRMZM2G100090
GRMZM2G100255
GRMZM2G100412
GRMZM2G100722
GRMZM2G100873
GRMZM2G100931
GRMZM2G101007
GRMZM2G101405
GRMZM2G101502
GRMZM2G101634
GRMZM2G102167
GRMZM2G102550
GRMZM2G102616
GRMZM2G102802
GRMZM2G102888
GRMZM2G103116
GRMZM2G103258
GRMZM2G103479
GRMZM2G103512
GRMZM2G103617
GRMZM2G103771
GRMZM2G104070
GRMZM2G104092
GRMZM2G104234
GRMZM2G104516
GRMZM2G104760
GRMZM2G105004
GRMZM2G105085
GRMZM2G105140
GRMZM2G105330
GRMZM2G105400
GRMZM2G105401
GRMZM2G105523
GRMZM2G105587
GRMZM2G105631
GRMZM2G105641
GRMZM2G105791
GRMZM2G105892
GRMZM2G106164
GRMZM2G106303
GRMZM2G106384
GRMZM2G106427
GRMZM2G106560
GRMZM2G106690
GRMZM2G106792
GRMZM2G107021
GRMZM2G107082
GRMZM2G107199
GRMZM2G107336
GRMZM2G107388
GRMZM2G107504
GRMZM2G107540
GRMZM2G107815
GRMZM2G107844
GRMZM2G108258
GRMZM2G108285
GRMZM2G108537
GRMZM2G108546
GRMZM2G108668
GRMZM2G108772
GRMZM2G108904
GRMZM2G108991
GRMZM2G109062
GRMZM2G110080
GRMZM2G110145
GRMZM2G110201
GRMZM2G110333
GRMZM2G110439
GRMZM2G110531
GRMZM2G110558
GRMZM2G110688
GRMZM2G110851
GRMZM2G110913
GRMZM2G110960
GRMZM2G111025
GRMZM2G111354
GRMZM2G111421
GRMZM2G111436
GRMZM2G111537
GRMZM2G111579
GRMZM2G111711
GRMZM2G112074
GRMZM2G112855
GRMZM2G112908
GRMZM2G113096
GRMZM2G113159
GRMZM2G113196
GRMZM2G113272
GRMZM2G113295
GRMZM2G113345
GRMZM2G113655
GRMZM2G114001
GRMZM2G114432
GRMZM2G114650
GRMZM2G114660
GRMZM2G114895
GRMZM2G114988
GRMZM2G115000
GRMZM2G115133
GRMZM2G115176
GRMZM2G115352
GRMZM2G115398
GRMZM2G115566
GRMZM2G115615
GRMZM2G115762
GRMZM2G115817
GRMZM2G115828
GRMZM2G115925
GRMZM2G116087
GRMZM2G116137
GRMZM2G116196
GRMZM2G116517
GRMZM2G116670
GRMZM2G116689
GRMZM2G117166
GRMZM2G117193
GRMZM2G117250
GRMZM2G117268
GRMZM2G117608
GRMZM2G118072
GRMZM2G118173
GRMZM2G118269
GRMZM2G118939
GRMZM2G118950
GRMZM2G119067
GRMZM2G119079
GRMZM2G119116
GRMZM2G119169
GRMZM2G119287
GRMZM2G119499
GRMZM2G119583
GRMZM2G119623
GRMZM2G119717
GRMZM2G119773
GRMZM2G119828
GRMZM2G120021
GRMZM2G120035
GRMZM2G120085
GRMZM2G120167
GRMZM2G120296
GRMZM2G120657
GRMZM2G120674
GRMZM2G121137
GRMZM2G121313
GRMZM2G122028
GRMZM2G122053
GRMZM2G122187
GRMZM2G122228
GRMZM2G122563
GRMZM2G122670
GRMZM2G122863
GRMZM2G123016
GRMZM2G123246
GRMZM2G123257
GRMZM2G123387
GRMZM2G123411
GRMZM2G123544
GRMZM2G123872
GRMZM2G124061
GRMZM2G124209
GRMZM2G124276
GRMZM2G124339
GRMZM2G124371
GRMZM2G124560
GRMZM2G124815
GRMZM2G124938
GRMZM2G125268
GRMZM2G125424
GRMZM2G125648
GRMZM2G125653
GRMZM2G125669
GRMZM2G125768
GRMZM2G125775
GRMZM2G125813
GRMZM2G125893
GRMZM2G125931
GRMZM2G125947
GRMZM2G126038
GRMZM2G126194
GRMZM2G126220
GRMZM2G126402
GRMZM2G126505
GRMZM2G126572
GRMZM2G126765
GRMZM2G126853
GRMZM2G127029
GRMZM2G127064
GRMZM2G127160
GRMZM2G127251
GRMZM2G127421
GRMZM2G127524
GRMZM2G127609
GRMZM2G127619
GRMZM2G127850
GRMZM2G128056
GRMZM2G128434
GRMZM2G128665
GRMZM2G128929
GRMZM2G128934
GRMZM2G128971
GRMZM2G129018
GRMZM2G129166
GRMZM2G129196
GRMZM2G129232
GRMZM2G129585
GRMZM2G129674
GRMZM2G129806
GRMZM2G129860
GRMZM2G129865
GRMZM2G130375
GRMZM2G130505
GRMZM2G131309
GRMZM2G131319
GRMZM2G131442
GRMZM2G131508
GRMZM2G131769
GRMZM2G132007
GRMZM2G132162
GRMZM2G132509
GRMZM2G132690
GRMZM2G132774
GRMZM2G132862
GRMZM2G132995
GRMZM2G133407
GRMZM2G133434
GRMZM2G133675
GRMZM2G133919
GRMZM2G134219
GRMZM2G134332
GRMZM2G134396
GRMZM2G134432
GRMZM2G134471
GRMZM2G134862
GRMZM2G135087
GRMZM2G135091
GRMZM2G135366
GRMZM2G135387
GRMZM2G135501
GRMZM2G135526
GRMZM2G135547
GRMZM2G135949
GRMZM2G136042
GRMZM2G136750
GRMZM2G137120
GRMZM2G137366
GRMZM2G137367
GRMZM2G137399
GRMZM2G137528
GRMZM2G137648
GRMZM2G137673
GRMZM2G137690
GRMZM2G137802
GRMZM2G137839
GRMZM2G137954
GRMZM2G138067
GRMZM2G138248
GRMZM2G138330
GRMZM2G138392
GRMZM2G138659
GRMZM2G138683
GRMZM2G138710
GRMZM2G138750
GRMZM2G138861
GRMZM2G138870
GRMZM2G139093
GRMZM2G139123
GRMZM2G139157
GRMZM2G139296
GRMZM2G139374
GRMZM2G139406
GRMZM2G139565
GRMZM2G139643
GRMZM2G139815
GRMZM2G139894
GRMZM2G140051
GRMZM2G140082
GRMZM2G140085
GRMZM2G140107
GRMZM2G140170
GRMZM2G140179
GRMZM2G140970
GRMZM2G141288
GRMZM2G141299
GRMZM2G141383
GRMZM2G141605
GRMZM2G142013
GRMZM2G142039
GRMZM2G142063
GRMZM2G142179
GRMZM2G142366
GRMZM2G142918
GRMZM2G142984
GRMZM2G143025
GRMZM2G143244
GRMZM2G143651
GRMZM2G143765
GRMZM2G143788
GRMZM2G144188
GRMZM2G144197
GRMZM2G144283
GRMZM2G144581
GRMZM2G144853
GRMZM2G144915
GRMZM2G145058
GRMZM2G145112
GRMZM2G145440
GRMZM2G145554
GRMZM2G145718
GRMZM2G145840
GRMZM2G145854
GRMZM2G145914
GRMZM2G146004
GRMZM2G146475
GRMZM2G146847
GRMZM2G146878
GRMZM2G147119
GRMZM2G147221
GRMZM2G147226
GRMZM2G147243
GRMZM2G147319
GRMZM2G147408
GRMZM2G147752
GRMZM2G147775
GRMZM2G147800
GRMZM2G147834
GRMZM2G147884
GRMZM2G148087
GRMZM2G148090
GRMZM2G148277
GRMZM2G148355
GRMZM2G148387
GRMZM2G148492
GRMZM2G148561
GRMZM2G148605
GRMZM2G148810
GRMZM2G148904
GRMZM2G149410
GRMZM2G149553
GRMZM2G149683
GRMZM2G149717
GRMZM2G150091
GRMZM2G150166
GRMZM2G150209
GRMZM2G150295
GRMZM2G150450
GRMZM2G150474
GRMZM2G150594
GRMZM2G150680
GRMZM2G150688
GRMZM2G150841
GRMZM2G150859
GRMZM2G150862
GRMZM2G150932
GRMZM2G151087
GRMZM2G151162
GRMZM2G151204
GRMZM2G151397
GRMZM2G151444
GRMZM2G151496
GRMZM2G151516
GRMZM2G151909
GRMZM2G151977
GRMZM2G152249
GRMZM2G152328
GRMZM2G152447
GRMZM2G152451
GRMZM2G152523
GRMZM2G152548
GRMZM2G152860
GRMZM2G153178
GRMZM2G153212
GRMZM2G153250
GRMZM2G153416
GRMZM2G153531
GRMZM2G153815
GRMZM2G153823
GRMZM2G154721
GRMZM2G154789
GRMZM2G155242
GRMZM2G155580
GRMZM2G155877
GRMZM2G156206
GRMZM2G156356
GRMZM2G156409
GRMZM2G156529
GRMZM2G156754
GRMZM2G156785
GRMZM2G156890
GRMZM2G157016
GRMZM2G157078
GRMZM2G157197
GRMZM2G157329
GRMZM2G157334
GRMZM2G157758
GRMZM2G157806
GRMZM2G158009
GRMZM2G158083
GRMZM2G158328
GRMZM2G158359
GRMZM2G158394
GRMZM2G158447
GRMZM2G158682
GRMZM2G158736
GRMZM2G159369
GRMZM2G159393
GRMZM2G159477
GRMZM2G159587
GRMZM2G159641
GRMZM2G159904
GRMZM2G159918
GRMZM2G160136
GRMZM2G160334
GRMZM2G160447
GRMZM2G160466
GRMZM2G160687
GRMZM2G160739
GRMZM2G160966
GRMZM2G161040
GRMZM2G161245
GRMZM2G161472
GRMZM2G161746
GRMZM2G161854
GRMZM2G162020
GRMZM2G162233
GRMZM2G162251
GRMZM2G162316
GRMZM2G162396
GRMZM2G162405
GRMZM2G162453
GRMZM2G162461
GRMZM2G162659
GRMZM2G162814
GRMZM2G162945
GRMZM2G163054
GRMZM2G163159
GRMZM2G163172
GRMZM2G163418
GRMZM2G163514
GRMZM2G163709
GRMZM2G163751
GRMZM2G163939
GRMZM2G164082
GRMZM2G164249
GRMZM2G165220
GRMZM2G165298
GRMZM2G165320
GRMZM2G165355
GRMZM2G165709
GRMZM2G165909
GRMZM2G165914
GRMZM2G165921
GRMZM2G166049
GRMZM2G166094
GRMZM2G166445
GRMZM2G166455
GRMZM2G166548
GRMZM2G166674
GRMZM2G167295
GRMZM2G167856
GRMZM2G167863
GRMZM2G167898
GRMZM2G168115
GRMZM2G168479
GRMZM2G168506
GRMZM2G168893
GRMZM2G169080
GRMZM2G169149
GRMZM2G169259
GRMZM2G169451
GRMZM2G169564
GRMZM2G169966
GRMZM2G170035
GRMZM2G170120
GRMZM2G170299
GRMZM2G170362
GRMZM2G170388
GRMZM2G170397
GRMZM2G170434
GRMZM2G170625
GRMZM2G170727
GRMZM2G170742
GRMZM2G171040
GRMZM2G171051
GRMZM2G171181
GRMZM2G171229
GRMZM2G171346
GRMZM2G171372
GRMZM2G171428
GRMZM2G171430
GRMZM2G171518
GRMZM2G172327
GRMZM2G172451
GRMZM2G172956
GRMZM2G173090
GRMZM2G173124
GRMZM2G173251
GRMZM2G173311
GRMZM2G173649
GRMZM2G173693
GRMZM2G174087
GRMZM2G174315
GRMZM2G174549
GRMZM2G174558
GRMZM2G174572
GRMZM2G174736
GRMZM2G174784
GRMZM2G174799
GRMZM2G174855
GRMZM2G174917
GRMZM2G175531
GRMZM2G175870
GRMZM2G175976
GRMZM2G176117
GRMZM2G176235
GRMZM2G176253
GRMZM2G176301
GRMZM2G176358
GRMZM2G176396
GRMZM2G176489
GRMZM2G176568
GRMZM2G176759
GRMZM2G177061
GRMZM2G177104
GRMZM2G177165
GRMZM2G177659
GRMZM2G177781
GRMZM2G177792
GRMZM2G177895
GRMZM2G177982
GRMZM2G178100
GRMZM2G178341
GRMZM2G178346
GRMZM2G178576
GRMZM2G178769
GRMZM2G178787
GRMZM2G178807
GRMZM2G178880
GRMZM2G178916
GRMZM2G178924
GRMZM2G179138
GRMZM2G179429
GRMZM2G179444
GRMZM2G179476
GRMZM2G179737
GRMZM2G179792
GRMZM2G179802
GRMZM2G179907
GRMZM2G179985
GRMZM2G180065
GRMZM2G180172
GRMZM2G180246
GRMZM2G180330
GRMZM2G180372
GRMZM2G180668
GRMZM2G180979
GRMZM2G181362
GRMZM2G181566
GRMZM2G300031
GRMZM2G300125
GRMZM2G300135
GRMZM2G300437
GRMZM2G300841
GRMZM2G300969
GRMZM2G300995
GRMZM2G301823
GRMZM2G302883
GRMZM2G303909
GRMZM2G304049
GRMZM2G304573
GRMZM2G304745
GRMZM2G305124
GRMZM2G305280
GRMZM2G305332
GRMZM2G305400
GRMZM2G305526
GRMZM2G305851
GRMZM2G306734
GRMZM2G306806
GRMZM2G307094
GRMZM2G308873
GRMZM2G309356
GRMZM2G311182
GRMZM2G312069
GRMZM2G312419
GRMZM2G312602
GRMZM2G312736
GRMZM2G312933
GRMZM2G312939
GRMZM2G313058
GRMZM2G313320
GRMZM2G313678
GRMZM2G313909
GRMZM2G314364
GRMZM2G314520
GRMZM2G314955
GRMZM2G315594
GRMZM2G316524
GRMZM2G317610
GRMZM2G318592
GRMZM2G318662
GRMZM2G318780
GRMZM2G318948
GRMZM2G319281
GRMZM2G319397
GRMZM2G320117
GRMZM2G320307
GRMZM2G320506
GRMZM2G320754
GRMZM2G321753
GRMZM2G321778
GRMZM2G322001
GRMZM2G322053
GRMZM2G323789
GRMZM2G323925
GRMZM2G324221
GRMZM2G324248
GRMZM2G324671
GRMZM2G324999
GRMZM2G325453
GRMZM2G326177
GRMZM2G326472
GRMZM2G326707
GRMZM2G327059
GRMZM2G327349
GRMZM2G328438
GRMZM2G328578
GRMZM2G328671
GRMZM2G329146
GRMZM2G329181
GRMZM2G329222
GRMZM2G329584
GRMZM2G329636
GRMZM2G329740
GRMZM2G330384
GRMZM2G330635
GRMZM2G330757
GRMZM2G331040
GRMZM2G331393
GRMZM2G331964
GRMZM2G332390
GRMZM2G332560
GRMZM2G332697
GRMZM2G333591
GRMZM2G334181
GRMZM2G334556
GRMZM2G335826
GRMZM2G336225
GRMZM2G336437
GRMZM2G336448
GRMZM2G336824
GRMZM2G336859
GRMZM2G337387
GRMZM2G337389
GRMZM2G337402
GRMZM2G337581
GRMZM2G337792
GRMZM2G337905
GRMZM2G338376
GRMZM2G338735
GRMZM2G338928
GRMZM2G339122
GRMZM2G339994
GRMZM2G340108
GRMZM2G340739
GRMZM2G341410
GRMZM2G341959
GRMZM2G342561
GRMZM2G342691
GRMZM2G343024
GRMZM2G346455
GRMZM2G346895
GRMZM2G347043
GRMZM2G347056
GRMZM2G347314
GRMZM2G347315
GRMZM2G347841
GRMZM2G348035
GRMZM2G350023
GRMZM2G350165
GRMZM2G350621
GRMZM2G351095
GRMZM2G351307
GRMZM2G351484
GRMZM2G352678
GRMZM2G353114
GRMZM2G353268
GRMZM2G353822
GRMZM2G354338
GRMZM2G354593
GRMZM2G354604
GRMZM2G354855
GRMZM2G355319
GRMZM2G355368
GRMZM2G356076
GRMZM2G356465
GRMZM2G356938
GRMZM2G357034
GRMZM2G357683
GRMZM2G357806
GRMZM2G357834
GRMZM2G357955
GRMZM2G358180
GRMZM2G358274
GRMZM2G358536
GRMZM2G358667
GRMZM2G358956
GRMZM2G359018
GRMZM2G359986
GRMZM2G360021
GRMZM2G360519
GRMZM2G360529
GRMZM2G360680
GRMZM2G361442
GRMZM2G361891
GRMZM2G362627
GRMZM2G363540
GRMZM2G364208
GRMZM2G365053
GRMZM2G365188
GRMZM2G365282
GRMZM2G365298
GRMZM2G365374
GRMZM2G365931
GRMZM2G366264
GRMZM2G366607
GRMZM2G366795
GRMZM2G366851
GRMZM2G366910
GRMZM2G367438
GRMZM2G367886
GRMZM2G368350
GRMZM2G368663
GRMZM2G369216
GRMZM2G369266
GRMZM2G370044
GRMZM2G370087
GRMZM2G370302
GRMZM2G371628
GRMZM2G371870
GRMZM2G372054
GRMZM2G372509
GRMZM2G372633
GRMZM2G372877
GRMZM2G373522
GRMZM2G374812
GRMZM2G374827
GRMZM2G375435
GRMZM2G375504
GRMZM2G375696
GRMZM2G375856
GRMZM2G376760
GRMZM2G377123
GRMZM2G377217
GRMZM2G377563
GRMZM2G378106
GRMZM2G378402
GRMZM2G379167
GRMZM2G380319
GRMZM2G380605
GRMZM2G380897
GRMZM2G381318
GRMZM2G381378
GRMZM2G381649
GRMZM2G381739
GRMZM2G381744
GRMZM2G382350
GRMZM2G382356
GRMZM2G382393
GRMZM2G382914
GRMZM2G383594
GRMZM2G383623
GRMZM2G383680
GRMZM2G384250
GRMZM2G384255
GRMZM2G384331
GRMZM2G384588
GRMZM2G385338
GRMZM2G385413
GRMZM2G385578
GRMZM2G385628
GRMZM2G385989
GRMZM2G386155
GRMZM2G386170
GRMZM2G386209
GRMZM2G386276
GRMZM2G386440
GRMZM2G386460
GRMZM2G386463
GRMZM2G386608
GRMZM2G386971
GRMZM2G386995
GRMZM2G387471
GRMZM2G387828
GRMZM2G388461
GRMZM2G388595
GRMZM2G388911
GRMZM2G389301
GRMZM2G390436
GRMZM2G390498
GRMZM2G390641
GRMZM2G391269
GRMZM2G391487
GRMZM2G391794
GRMZM2G391892
GRMZM2G392101
GRMZM2G392116
GRMZM2G392224
GRMZM2G392672
GRMZM2G393014
GRMZM2G393039
GRMZM2G393062
GRMZM2G393515
GRMZM2G394203
GRMZM2G394403
GRMZM2G394747
GRMZM2G394973
GRMZM2G395267
GRMZM2G395508
GRMZM2G395844
GRMZM2G396541
GRMZM2G396553
GRMZM2G396835
GRMZM2G396927
GRMZM2G396951
GRMZM2G397055
GRMZM2G397684
GRMZM2G397788
GRMZM2G398055
GRMZM2G398364
GRMZM2G398506
GRMZM2G398731
GRMZM2G399031
GRMZM2G399136
GRMZM2G399284
GRMZM2G399320
GRMZM2G399418
GRMZM2G399921
GRMZM2G400281
GRMZM2G400382
GRMZM2G400559
GRMZM2G400570
GRMZM2G400578
GRMZM2G400718
GRMZM2G400784
GRMZM2G400965
GRMZM2G401026
GRMZM2G401139
GRMZM2G401147
GRMZM2G401267
GRMZM2G401339
GRMZM2G401521
GRMZM2G401561
GRMZM2G401848
GRMZM2G401874
GRMZM2G401970
GRMZM2G401979
GRMZM2G402262
GRMZM2G402672
GRMZM2G402765
GRMZM2G402862
GRMZM2G402987
GRMZM2G403010
GRMZM2G403076
GRMZM2G403276
GRMZM2G403576
GRMZM2G403740
GRMZM2G404453
GRMZM2G404682
GRMZM2G404769
GRMZM2G404965
GRMZM2G405071
GRMZM2G405185
GRMZM2G405272
GRMZM2G405307
GRMZM2G405519
GRMZM2G405575
GRMZM2G405592
GRMZM2G406101
GRMZM2G406119
GRMZM2G406331
GRMZM2G406552
GRMZM2G406977
GRMZM2G407044
GRMZM2G407393
GRMZM2G407517
GRMZM2G407522
GRMZM2G407650
GRMZM2G407740
GRMZM2G408038
GRMZM2G408174
GRMZM2G408359
GRMZM2G408462
GRMZM2G408537
GRMZM2G409101
GRMZM2G409104
GRMZM2G409205
GRMZM2G409213
GRMZM2G409722
GRMZM2G409753
GRMZM2G409893
GRMZM2G409956
GRMZM2G410033
GRMZM2G410293
GRMZM2G410338
GRMZM2G410393
GRMZM2G410618
GRMZM2G411536
GRMZM2G411668
GRMZM2G411766
GRMZM2G412075
GRMZM2G412085
GRMZM2G412846
GRMZM2G412899
GRMZM2G412911
GRMZM2G413006
GRMZM2G413226
GRMZM2G413337
GRMZM2G413482
GRMZM2G413829
GRMZM2G413943
GRMZM2G414043
GRMZM2G414304
GRMZM2G414315
GRMZM2G414460
GRMZM2G414727
GRMZM2G414791
GRMZM2G414805
GRMZM2G414826
GRMZM2G414915
GRMZM2G414949
GRMZM2G415117
GRMZM2G415170
GRMZM2G415215
GRMZM2G415529
GRMZM2G415579
GRMZM2G416105
GRMZM2G416622
GRMZM2G416632
GRMZM2G416817
GRMZM2G416964
GRMZM2G417009
GRMZM2G417070
GRMZM2G417583
GRMZM2G417859
GRMZM2G417945
GRMZM2G418160
GRMZM2G418365
GRMZM2G419342
GRMZM2G419694
GRMZM2G419844
GRMZM2G419938
GRMZM2G420010
GRMZM2G420108
GRMZM2G420280
GRMZM2G420713
GRMZM2G420772
GRMZM2G420786
GRMZM2G420988
GRMZM2G421240
GRMZM2G421256
GRMZM2G421470
GRMZM2G421655
GRMZM2G421682
GRMZM2G421946
GRMZM2G422303
GRMZM2G422373
GRMZM2G422670
GRMZM2G423111
GRMZM2G423129
GRMZM2G423337
GRMZM2G423393
GRMZM2G423472
GRMZM2G423734
GRMZM2G423884
GRMZM2G424181
GRMZM2G424397
GRMZM2G424446
GRMZM2G424832
GRMZM2G425148
GRMZM2G425241
GRMZM2G425427
GRMZM2G425430
GRMZM2G425559
GRMZM2G425629
GRMZM2G425798
GRMZM2G426556
GRMZM2G426703
GRMZM2G426917
GRMZM2G427087
GRMZM2G427351
GRMZM2G427444
GRMZM2G427503
GRMZM2G427937
GRMZM2G428040
GRMZM2G428188
GRMZM2G428216
GRMZM2G428233
GRMZM2G428470
GRMZM2G428670
GRMZM2G428676
GRMZM2G428987
GRMZM2G429035
GRMZM2G429128
GRMZM2G429139
GRMZM2G429254
GRMZM2G429617
GRMZM2G429714
GRMZM2G429720
GRMZM2G430027
GRMZM2G430266
GRMZM2G430362
GRMZM2G430392
GRMZM2G430685
GRMZM2G430780
GRMZM2G430849
GRMZM2G430902
GRMZM2G431243
GRMZM2G431412
GRMZM2G431708
GRMZM2G432390
GRMZM2G432480
GRMZM2G432566
GRMZM2G432583
GRMZM2G432662
GRMZM2G432671
GRMZM2G433095
GRMZM2G433484
GRMZM2G433601
GRMZM2G433624
GRMZM2G433801
GRMZM2G433854
GRMZM2G434514
GRMZM2G434518
GRMZM2G434541
GRMZM2G434561
GRMZM2G434910
GRMZM2G435034
GRMZM2G435445
GRMZM2G435589
GRMZM2G435986
GRMZM2G436020
GRMZM2G436286
GRMZM2G436328
GRMZM2G436533
GRMZM2G436581
GRMZM2G436770
GRMZM2G436864
GRMZM2G437445
GRMZM2G437481
GRMZM2G437490
GRMZM2G437912
GRMZM2G438007
GRMZM2G438121
GRMZM2G438260
GRMZM2G438438
GRMZM2G438524
GRMZM2G438820
GRMZM2G438871
GRMZM2G439339
GRMZM2G439799
GRMZM2G439908
GRMZM2G440003
GRMZM2G440125
GRMZM2G440221
GRMZM2G440459
GRMZM2G440688
GRMZM2G440855
GRMZM2G440902
GRMZM2G440972
GRMZM2G441031
GRMZM2G441444
GRMZM2G441565
GRMZM2G442489
GRMZM2G443180
GRMZM2G443345
GRMZM2G443495
GRMZM2G443668
GRMZM2G443715
GRMZM2G443728
GRMZM2G443836
GRMZM2G443843
GRMZM2G443903
GRMZM2G444039
GRMZM2G444540
GRMZM2G444621
GRMZM2G444743
GRMZM2G444748
GRMZM2G444874
GRMZM2G444948
GRMZM2G445059
GRMZM2G445261
GRMZM2G445588
GRMZM2G445961
GRMZM2G446234
GRMZM2G446313
GRMZM2G446454
GRMZM2G446872
GRMZM2G446921
GRMZM2G447297
GRMZM2G447480
GRMZM2G447504
GRMZM2G447657
GRMZM2G447857
GRMZM2G448001
GRMZM2G448605
GRMZM2G448925
GRMZM2G449019
GRMZM2G449094
GRMZM2G449123
GRMZM2G449489
GRMZM2G449681
GRMZM2G449817
GRMZM2G450071
GRMZM2G450125
GRMZM2G450762
GRMZM2G450935
GRMZM2G451031
GRMZM2G451035
GRMZM2G451187
GRMZM2G451314
GRMZM2G451756
GRMZM2G451769
GRMZM2G451845
[truncated: 4,256 more rows]
