# Supplementary material for: Use of Dual RNA-seq for Systems Biology Analysis of Zea mays and Aspergillus flavus Interaction
Source: Front Microbiol. 2020 Jun 3;11:853. doi: 10.3389/fmicb.2020.00853 (PMC7285840; doi:10.3389/fmicb.2020.00853)
Supplement: TABLE S1 — (A,B) DESeq2 outputs for all the stages of infection (1 to 18). Differentially expressed genes found in Zea mays after using DESeq2. [file Data_Sheet_1.zip › Supplemental Table 4.xlsx]

## Sheet: Sheet1
GeneID	Annotation	Source	Target	Total
GRMZM2G017966	Translation initiation factor SUI1	3112	14556	17668
GRMZM2G073308	Uncharacterized protein [Source:UniProtKB/TrEMBL;Acc:K7UNB6]	6009	10045	16054
GRMZM2G122563	ribulose bisphosphate carboxylase large chain precursor putative expressed	7535	8212	15747
ESR3	embryo surrounding region	1740	13816	15556
GRMZM2G105085	Porin_dom	6646	8867	15513
PSBB	Photosystem II CP47 reaction center protein	15258	59	15317
GRMZM2G464891	Uncharacterized protein [Source:UniProtKB/TrEMBL;Acc:K7VBE7]	13153	2079	15232
GRMZM2G063438	S-adenosyl-L-methionine-dependent methyltransferases superfamily protein	4566	10544	15110
GRMZM2G397788	(RPM1, RPS3) NB-ARC domain-containing disease resistance protein	11611	3241	14852
GRMZM2G119717	Putative leucine-rich repeat receptor-like protein kinase family protein [Source:UniProtKB/TrEMBL;Acc:K7TZB0]	7189	7651	14840
GRMZM2G358180	PS_antenna-like	10817	3880	14697
GRMZM2G075386	Acanthoscurrin-2 [Source:UniProtKB/TrEMBL;Acc:K7V773]	4732	9860	14592
RBCL (Pt 56823..58323)	Ribulose bisphosphate carboxylase large chain	14511	45	14556
GRMZM2G096792	PSI_PsaC	5689	8816	14505
GRMZM2G445961	predicted pleiotropic drug resistance protein	11950	2170	14120
GRMZM2G116137		6664	7184	13848
GRMZM2G404453	Uncharacterized protein [Source:UniProtKB/TrEMBL;Acc:K7UNR7]	10778	2835	13613
GRMZM2G148605	Flavin_mOase	7532	5815	13347
GRMZM2G370044	Uncharacterized protein [Source:UniProtKB/TrEMBL;Acc:K7VNN3]	10126	3190	13316
NDHG (2 172718411..172723689)	NAD(P)H-quinone oxidoreductase subunit 6, chloroplastic	13228	70	13298
GRMZM2G060898	Uncharacterized protein [Source:UniProtKB/TrEMBL;Acc:K7UP45]	3539	9281	12820
AC209819.3_FG010	Uncharacterized protein [Source:UniProtKB/TrEMBL;Acc:K7VH84]	496	12194	12690
GRMZM2G381649	Uncharacterized protein [Source:UniProtKB/TrEMBL;Acc:K7U0V7]	9737	2745	12482
GRMZM2G129196	Uncharacterized protein [Source:UniProtKB/TrEMBL;Acc:K7V8E8]	6416	5931	12347
ATPB (2 200754865..200759054)	#N/A	861	11370	12231
GRMZM2G006762	Putative apyrase family protein [Source:UniProtKB/TrEMBL;Acc:K7U2Z2]	1357	10755	12112
GRMZM2G464539	Uncharacterized protein [Source:UniProtKB/TrEMBL;Acc:K7TXZ6]	10518	1544	12062
AC198605.3_FG005	Uncharacterized protein [Source:UniProtKB/TrEMBL;Acc:K7UH95]	231	11661	11892
GRMZM2G423393	Uncharacterized protein [Source:UniProtKB/TrEMBL;Acc:K7UER2]	9634	2011	11645
GRMZM2G415117	Putative pyridoxal phosphate (PLP)-dependent transferase family protein [Source:UniProtKB/TrEMBL;Acc:K7VMN7]	9597	2044	11641
GRMZM5G805396	0	10490	892	11382
AC196795.4_FG009	Uncharacterized protein [Source:UniProtKB/TrEMBL;Acc:K7UUC1]	149	11228	11377
GRMZM2G057260	WD40_repeat	3137	8103	11240
GRMZM2G043636	0	2589	8397	10986
GRMZM2G367886	Uncharacterized protein [Source:UniProtKB/TrEMBL;Acc:K7UWN0]	8350	2509	10859
GRMZM2G138248	Putative cytochrome P450 superfamily protein [Source:UniProtKB/TrEMBL;Acc:K7VVE9]	5713	4762	10475
GRMZM5G800561	Uncharacterized protein [Source:UniProtKB/TrEMBL;Acc:K7VU02]	9539	853	10392
GRMZM2G127850	SEC13 protein; SEC13-related protein; Uncharacterized protein [Source:UniProtKB/TrEMBL;Acc:B6UBG2]	5510	4852	10362
GRMZM2G357034	Uncharacterized protein [Source:UniProtKB/TrEMBL;Acc:K7TKH5]	7769	2530	10299
GRMZM2G390498	Uncharacterized protein [Source:UniProtKB/TrEMBL;Acc:K7UMK4]	8117	2180	10297
GRMZM2G049726	Uncharacterized protein [Source:UniProtKB/TrEMBL;Acc:K7V5N5]	2586	7309	9895
GRMZM2G126220	0	4962	4583	9545
AC185281.5_FG006	0	33	9427	9460
GRMZM2G159918	UDP_glucos_trans	6241	3171	9412
GRMZM2G063392	Putative DUF26-domain receptor-like protein kinase family protein [Source:UniProtKB/TrEMBL;Acc:K7UG13]	2852	6548	9400
AC200215.3_FG002	UDP_glucos_trans	161	9229	9390
GRMZM2G447297	Uncharacterized protein [Source:UniProtKB/TrEMBL;Acc:K7TN15]	7908	1364	9272
AC189795.3_FG001	Uncharacterized protein [Source:UniProtKB/TrEMBL;Acc:K7TP30]	62	9155	9217
GRMZM2G371628	Peptidase_C48	7319	1851	9170
GRMZM2G124938	SCAMP	4814	4326	9140
GRMZM2G567619	Ribosomal_S15	8225	912	9137
PSBH	#N/A	9094	39	9133
GRMZM2G413482	0	7634	1478	9112
GRMZM2G300437	0	6478	2463	8941
GRMZM5G844623	Uncharacterized protein [Source:UniProtKB/TrEMBL;Acc:K7VEG8]	8506	427	8933
GRMZM2G171229	Choline-phosphate cytidylyltransferase B [Source:UniProtKB/TrEMBL;Acc:K7UFI0]	6024	2685	8709
GRMZM2G088208	Uncharacterized protein [Source:UniProtKB/TrEMBL;Acc:B4FGK2]	3409	5185	8594
GRMZM2G177104	Oxoglu/Fe-dep_dioxygenase	5866	2651	8517
GRMZM2G020382	Uncharacterized protein [Source:UniProtKB/TrEMBL;Acc:K7VDL8]	1165	7253	8418
GRMZM2G145058	Sig_transdc_resp-reg_receiver	5011	3384	8395
GRMZM2G038340	Uncharacterized protein [Source:UniProtKB/TrEMBL;Acc:K7TL72]	1899	6422	8321
GRMZM2G361891	0	6554	1747	8301
GRMZM2G069606	Harpin-induced protein; Uncharacterized protein [Source:UniProtKB/TrEMBL;Acc:B4FAU0]	3068	5038	8106
GRMZM2G047262	Zeta_toxin_domain	2187	5841	8028
GRMZM2G075906	Putative regulator of chromosome condensation (RCC1) family protein [Source:UniProtKB/TrEMBL;Acc:K7V8G1]	2901	5102	8003
GRMZM2G160447	Thiol protease SEN102 [Source:UniProtKB/TrEMBL;Acc:K7W668]	5240	2740	7980
GRMZM2G108537	Nodulin protein [Source:UniProtKB/TrEMBL;Acc:B6T9F8]	4924	3016	7940
GRMZM2G559088	Uncharacterized protein [Source:UniProtKB/TrEMBL;Acc:K7V8L1]	7219	677	7896
GRMZM2G354593	Putative homeodomain-like transcription factor superfamily protein [Source:UniProtKB/TrEMBL;Acc:K7UMV1]	6239	1654	7893
GRMZM2G107844	Uncharacterized protein [Source:UniProtKB/TrEMBL;Acc:K7U3Z6]	3636	4108	7744
GRMZM2G016287	0	1136	6604	7740
GRMZM5G851403	Uncharacterized protein [Source:UniProtKB/TrEMBL;Acc:C0HI11]	7324	348	7672
GRMZM2G396927	Uncharacterized protein [Source:UniProtKB/TrEMBL;Acc:K7V1I6]	6187	1404	7591
GRMZM2G124339	0	4047	3538	7585
GRMZM2G041544	Ser/Thr_dual-sp_kinase_dom	1654	5905	7559
GRMZM2G447504	Kinase-like_dom	6467	1088	7555
AC204035.3_FG003	0	186	7200	7386
GRMZM2G005043	PUP_plant	913	6323	7236
GRMZM2G115352	0	4097	3044	7141
GRMZM5G813809	Uncharacterized protein [Source:UniProtKB/TrEMBL;Acc:K7VRV9]	6636	486	7122
GRMZM2G103479	Uncharacterized protein [Source:UniProtKB/TrEMBL;Acc:K7V0Q1]	3653	3366	7019
GRMZM2G114001	Uncharacterized protein [Source:UniProtKB/TrEMBL;Acc:C4J6G1]	3392	3451	6843
GRMZM2G107504	Uncharacterized protein [Source:UniProtKB/TrEMBL;Acc:K7V2B4]	3399	3348	6747
GRMZM2G425559	0	5758	863	6621
GRMZM2G018037	Uncharacterized protein [Source:UniProtKB/TrEMBL;Acc:K7UIR3]	1599	4953	6552
GRMZM2G356465	0	5144	1343	6487
GRMZM2G021369	Uncharacterized protein [Source:UniProtKB/TrEMBL;Acc:B4FJC4]	1310	5175	6485
GRMZM2G143025	Trp_syn_b_sub_like_PLP_eny_SF	3948	2523	6471
GRMZM2G432671	0	5521	950	6471
GRMZM2G536803	0	5888	572	6460
GRMZM5G830681	RGP_fam	6092	359	6451
AC190788.2_FG005	DNA_mismatch_repair_MutS_C	28	6398	6426
GRMZM6G534004	0	6321	55	6376
AC200143.3_FG003	0	89	6282	6371
GRMZM2G474367	HATPase_ATP-bd	5636	720	6356
GRMZM2G700788	Uncharacterized protein [Source:UniProtKB/TrEMBL;Acc:K7VNG8]	5819	526	6345
GRMZM2G438260	Homeodomain leucine zipper family IV protein [Source:UniProtKB/TrEMBL;Acc:G2J5S5]	5431	912	6343
GRMZM2G039810	Uncharacterized protein [Source:UniProtKB/TrEMBL;Acc:K7UHH9]	1535	4789	6324
GRMZM2G701839	0	5776	524	6300
GRMZM2G053711	Uncharacterized protein [Source:UniProtKB/TrEMBL;Acc:B6SNT7]	1698	4601	6299
GRMZM2G405592	Uncharacterized protein [Source:UniProtKB/TrEMBL;Acc:K7V0B1]	5108	1098	6206
GRMZM2G153531	0	4232	1961	6193
GRMZM2G414949	Uncharacterized protein [Source:UniProtKB/TrEMBL;Acc:K7TWA8]	5178	957	6135
GRMZM2G134219	Pi starvation-induced protein [Source:UniProtKB/TrEMBL;Acc:B6TGI5]	3737	2390	6127
GRMZM2G077842	0	2523	3511	6034
GRMZM2G481184	0	5482	543	6025
GRMZM2G167863	Vacuolar protein sorting 55 containing protein [Source:UniProtKB/TrEMBL;Acc:B6U9T4]	4166	1848	6014
GRMZM2G015234	0	1095	4905	6000
GRMZM2G702554	Uncharacterized protein [Source:UniProtKB/TrEMBL;Acc:K7U559]	5588	378	5966
GRMZM2G474694	0	5421	531	5952
GRMZM5G838499	Uncharacterized protein [Source:UniProtKB/TrEMBL;Acc:K7V8R4]	5682	267	5949
GRMZM5G875789	Putative uncharacterized protein orf110-b [Source:UniProtKB/TrEMBL;Acc:Q6R9J3]	5739	179	5918
GRMZM2G041961	Lichenase-2; Putative O-Glycosyl hydrolase superfamily protein [Source:UniProtKB/TrEMBL;Acc:B6TNS8]	1260	4621	5881
GRMZM2G700021	Uncharacterized protein [Source:UniProtKB/TrEMBL;Acc:K7VMV7]	5346	462	5808
AC213395.3_FG007	0	172	5583	5755
GRMZM2G007754	Uncharacterized protein [Source:UniProtKB/TrEMBL;Acc:K7VXT4]	1268	4471	5739
GRMZM2G365053	Uncharacterized protein [Source:UniProtKB/TrEMBL;Acc:K7UTY1]	4484	1180	5664
GRMZM2G323925	Uncharacterized protein [Source:UniProtKB/TrEMBL;Acc:K7V285]	4240	1413	5653
GRMZM2G443836	Uncharacterized protein [Source:UniProtKB/TrEMBL;Acc:K7UM80]	4895	756	5651
GRMZM2G061749	Seed maturation protein isoform 1; Seed maturation protein isoform 2; Seed maturation protein isoform 3; Uncharacterized protein [Source:UniProtKB/TrEMBL;Acc:C0PMF5]	1850	3701	5551
GRMZM2G046286	Uncharacterized protein [Source:UniProtKB/TrEMBL;Acc:K7UMA3]	1432	4071	5503
GRMZM2G162461	Uncharacterized protein [Source:UniProtKB/TrEMBL;Acc:B4FYZ5]	3727	1775	5502
GRMZM2G342561	0	4309	1142	5451
GRMZM2G048584	Putative RNA recognition motif containing family protein [Source:UniProtKB/TrEMBL;Acc:K7UP88]	1786	3660	5446
GRMZM2G353114	Helicase_C	4291	1135	5426
GRMZM2G067908	Uncharacterized protein [Source:UniProtKB/TrEMBL;Acc:C0PGY0]	2086	3334	5420
GRMZM2G168479	0	3810	1559	5369
GRMZM2G091980	Uncharacterized protein [Source:UniProtKB/TrEMBL;Acc:K7VGF1]	2285	3066	5351
AC214227.4_FG013	Znf_RING	150	5200	5350
GRMZM2G167898	Uncharacterized protein [Source:UniProtKB/TrEMBL;Acc:K7U9L8]	3669	1659	5328
GRMZM2G355368	Ser/Thr_dual-sp_kinase_dom	4490	836	5326
GRMZM2G096783	Uncharacterized protein [Source:UniProtKB/TrEMBL;Acc:K7V3A7]	2460	2816	5276
GRMZM2G137690	Uncharacterized protein [Source:UniProtKB/TrEMBL;Acc:K7VTG6]	3115	2122	5237
GRMZM2G100412	Cyt_P450_E_grp-I	2555	2602	5157
GRMZM5G869320	Uncharacterized protein [Source:UniProtKB/TrEMBL;Acc:K7VLU2]	5011	124	5135
GRMZM2G405272	Transposase_24	4321	811	5132
GRMZM2G332697	Uncharacterized protein [Source:UniProtKB/TrEMBL;Acc:K7U445]	4044	1063	5107
GRMZM2G369216	Uroporphyrinogen_deCOase	4213	883	5096
AC207188.3_FG002	0	113	4973	5086
GRMZM5G889152	Uncharacterized protein [Source:UniProtKB/TrEMBL;Acc:K7UC59]	4949	115	5064
GRMZM2G392672	0	4181	883	5064
GRMZM2G140085	Uncharacterized protein [Source:UniProtKB/TrEMBL;Acc:C4J338]	2959	2072	5031
AC208358.3_FG005	Putative DUF566 domain containing family protein [Source:UniProtKB/TrEMBL;Acc:K7UDC0]	124	4884	5008
GRMZM2G140170	Uncharacterized protein [Source:UniProtKB/TrEMBL;Acc:K7V3J1]	3098	1908	5006
GRMZM2G427444	ClpP	4372	607	4979
GRMZM2G077951	Uncharacterized protein [Source:UniProtKB/TrEMBL;Acc:K7TJ16]	1846	3122	4968
GRMZM2G152860	Uncharacterized protein [Source:UniProtKB/TrEMBL;Acc:K7TNM1]	3245	1720	4965
GRMZM5G805697	F-box_dom_cyclin-like	4584	378	4962
GRMZM2G378402	Uncharacterized protein [Source:UniProtKB/TrEMBL;Acc:K7V1X8]	4113	818	4931
GRMZM5G887750	Uncharacterized protein [Source:UniProtKB/TrEMBL;Acc:K7V5L5]	4845	84	4929
GRMZM2G365282	GNK2	4000	929	4929
GRMZM2G131319	Uncharacterized protein [Source:UniProtKB/TrEMBL;Acc:C0PIM6]	2775	2138	4913
GRMZM5G814089	0	4628	278	4906
GRMZM2G417009	Uncharacterized protein [Source:UniProtKB/TrEMBL;Acc:K7UDR9]	4205	676	4881
GRMZM5G882598	Uncharacterized protein [Source:UniProtKB/TrEMBL;Acc:K7UH98]	4773	102	4875
GRMZM2G147834	DH_E1	3103	1742	4845
GRMZM2G302883	Uncharacterized protein [Source:UniProtKB/TrEMBL;Acc:K7TJI2]	3640	1146	4786
GRMZM2G010280	High affinity nitrate transporter; Putative high affinity nitrate transporter [Source:UniProtKB/TrEMBL;Acc:Q53CL7]	1093	3652	4745
AC185501.3_FG001	Uncharacterized protein [Source:UniProtKB/TrEMBL;Acc:K7V0S7]	12	4713	4725
GRMZM2G450762	RuBisCO_lsu_C	4222	499	4721
GRMZM2G443345	0	4111	597	4708
GRMZM5G805285	0	4371	334	4705
GRMZM2G329222	AAA+_ATPase	3782	921	4703
GRMZM2G139406	Uncharacterized protein [Source:UniProtKB/TrEMBL;Acc:C0HHT9]	2724	1952	4676
GRMZM2G300969	Leucine-rich repeat (LRR) family protein [Source:UniProtKB/TrEMBL;Acc:K7TY94]	3437	1213	4650
GRMZM5G815338	Uncharacterized protein [Source:UniProtKB/TrEMBL;Acc:K7VTR7]	4346	291	4637
GRMZM2G482313	Uncharacterized protein [Source:UniProtKB/TrEMBL;Acc:K7UGU0]	4213	414	4627
GRMZM2G010091	Putative wall-associated receptor protein kinase family protein [Source:UniProtKB/TrEMBL;Acc:K7UCK1]	693	3927	4620
GRMZM2G402765	Disease-R_pln	3913	618	4531
GRMZM2G036484	0	1386	3127	4513
GRMZM2G107388	Uncharacterized protein [Source:UniProtKB/TrEMBL;Acc:K7U195]	2111	2345	4456
GRMZM2G305526	Uncharacterized protein [Source:UniProtKB/TrEMBL;Acc:B4FDI9]	3332	1123	4455
GRMZM2G053692	Coatomer_esu	1554	2888	4442
GRMZM2G375435	0	3626	778	4404
GRMZM5G820904	0	4172	221	4393
GRMZM2G180330	Regulatory protein [Source:UniProtKB/TrEMBL;Acc:K7W205]	3486	901	4387
GRMZM2G110688	Uncharacterized protein [Source:UniProtKB/TrEMBL;Acc:K7VLQ3]	2398	1946	4344
GRMZM2G146878	Uncharacterized protein; Vesicular transport-associated repeat protein [Source:UniProtKB/TrEMBL;Acc:B6SYC2]	2883	1460	4343
GRMZM2G124560	WD40_repeat	2592	1722	4314
GRMZM2G030531	Uncharacterized protein [Source:UniProtKB/TrEMBL;Acc:C0HEY5]	1303	3009	4312
AC207756.3_FG001	Uncharacterized protein [Source:UniProtKB/TrEMBL;Acc:K7U291]	86	4224	4310
GRMZM2G405519	Uncharacterized protein [Source:UniProtKB/TrEMBL;Acc:K7UGK1]	3550	748	4298
GRMZM5G852170	0	4111	177	4288
AC203855.2_FG001	Uncharacterized protein [Source:UniProtKB/TrEMBL;Acc:K7VJB7]	57	4183	4240
GRMZM2G163172	Uncharacterized protein [Source:UniProtKB/TrEMBL;Acc:K7UV86]	2992	1248	4240
GRMZM2G079067	Znf_C2H2	1634	2544	4178
GRMZM2G703968	0	3922	251	4173
GRMZM5G871600	0	4049	122	4171
GRMZM2G338735	0	3308	839	4147
GRMZM2G703250	0	3851	278	4129
GRMZM2G089409	0	2078	1974	4052
GRMZM2G467391	RNaseH-like_dom	3716	333	4049
GRMZM2G163514	0	2808	1176	3984
GRMZM2G358274	Metallo_PEstase_dom	3115	844	3959
GRMZM2G437490	Exo70	3474	481	3955
GRMZM2G328578	Putative ribosomal protein S8 family protein [Source:UniProtKB/TrEMBL;Acc:K7WAX3]	3441	455	3896
GRMZM2G475197	Putative WAK family receptor-like protein kinase [Source:UniProtKB/TrEMBL;Acc:K7UCB2]	3512	363	3875
AC234199.1_FG001	0	160	3710	3870
AC229873.1_FG003	0	113	3746	3859
GRMZM2G052323	0	1565	2285	3850
GRMZM2G134471	Uncharacterized protein [Source:UniProtKB/TrEMBL;Acc:K7W0A5]	2171	1622	3793
GRMZM5G801589	Histone_H2A	3535	256	3791
AC212575.3_FG002	Uncharacterized protein [Source:UniProtKB/TrEMBL;Acc:K7V9V1]	111	3666	3777
GRMZM2G351095	0	2942	816	3758
AC194670.2_FG001	Uncharacterized protein [Source:UniProtKB/TrEMBL;Acc:K7V408]	20	3737	3757
GRMZM2G380605	Uncharacterized protein [Source:UniProtKB/TrEMBL;Acc:K7U7E3]	3130	604	3734
GRMZM2G037595	0	845	2847	3692
GRMZM2G165298	Proteasome_sua/b	2663	1018	3681
GRMZM2G122670	0	2031	1650	3681
AC216731.3_FG001	bHLH_dom	126	3525	3651
GRMZM2G701405	SRP_receptor_beta_su	3399	245	3644
GRMZM5G827440	Uncharacterized protein [Source:UniProtKB/TrEMBL;Acc:C0PE50]	3448	184	3632
GRMZM2G160136	bZIP	2431	1200	3631
GRMZM2G700976	Uncharacterized protein [Source:UniProtKB/TrEMBL;Acc:K7UXR1]	3344	248	3592
GRMZM2G100873	Uncharacterized protein [Source:UniProtKB/TrEMBL;Acc:K7V6F2]	1570	2018	3588
GRMZM2G030583	Monoterpene synthase [Source:UniProtKB/TrEMBL;Acc:A5YZT9]	892	2683	3575
GRMZM2G320754	B3_DNA-bd	2700	861	3561
GRMZM2G408038	Peptidase_S10	3009	540	3549
GRMZM2G105401	Uncharacterized protein [Source:UniProtKB/TrEMBL;Acc:K7ULP0]	1942	1577	3519
GRMZM2G357955	Uncharacterized protein [Source:UniProtKB/TrEMBL;Acc:K7TV31]	2843	650	3493
GRMZM5G851708	NADH dehydrogenase subunit 4L [Source:UniProtKB/TrEMBL;Acc:Q0GR42]	3377	108	3485
GRMZM2G318948	Uncharacterized protein [Source:UniProtKB/TrEMBL;Acc:K7V9E0]	2593	845	3438
GRMZM2G056488	CENP-C/Mif2/cnp3	1063	2359	3422
GRMZM2G170388	Polygalacturonase [Source:UniProtKB/TrEMBL;Acc:B6TPQ7]	2551	866	3417
GRMZM2G088245	Uncharacterized protein [Source:UniProtKB/TrEMBL;Acc:B8A3D8]	1384	2030	3414
GRMZM2G086308	Uncharacterized protein [Source:UniProtKB/TrEMBL;Acc:K7UIZ8]	1441	1962	3403
GRMZM2G093111	Uncharacterized protein [Source:UniProtKB/TrEMBL;Acc:K7VTW5]	1701	1693	3394
GRMZM2G473528	0	3048	335	3383
GRMZM2G369266	DUF594	2826	556	3382
GRMZM2G110439	Uncharacterized protein [Source:UniProtKB/TrEMBL;Acc:K7UYK1]	1780	1581	3361
GRMZM2G505324	Peptidase_C48	3087	262	3349
AC187222.4_FG001	0	13	3336	3349
GRMZM2G005480	Thioredoxin-like_fold	964	2382	3346
GRMZM2G096713	Uncharacterized protein [Source:UniProtKB/TrEMBL;Acc:K7V023]	1531	1814	3345
GRMZM2G073041	Uncharacterized protein [Source:UniProtKB/TrEMBL;Acc:K7U586]	1510	1828	3338
GRMZM2G005344	0	309	2986	3295
AC203966.5_FG006	Glyco_hydro_1	57	3237	3294
GRMZM2G460864	Glyco_trans_20	2950	331	3281
GRMZM2G060444	Homeodomain leucine zipper family IV protein [Source:UniProtKB/TrEMBL;Acc:G2J5S6]	1144	2114	3258
GRMZM2G052621	0	1254	2004	3258
GRMZM2G151162	Uncharacterized protein [Source:UniProtKB/TrEMBL;Acc:C0PMD3]	2343	872	3215
GRMZM2G165320	Putative acyl-CoA oxidase family protein [Source:UniProtKB/TrEMBL;Acc:K7U908]	2251	953	3204
GRMZM2G300031	Cation_efflux	2388	802	3190
GRMZM2G077479	Peptidase_C1A_C	1215	1971	3186
GRMZM2G326177	Ser/Thr_dual-sp_kinase_dom	2533	648	3181
GRMZM5G800723	MATE	2974	197	3171
GRMZM2G116689	Polyubiquitin 2; Uncharacterized protein [Source:UniProtKB/TrEMBL;Acc:B4FPT7]	1605	1554	3159
GRMZM2G433484	Uncharacterized protein [Source:UniProtKB/TrEMBL;Acc:K7TF45]	2816	333	3149
GRMZM2G428233	DUF828	2723	354	3077
GRMZM2G429720	Uncharacterized protein [Source:UniProtKB/TrEMBL;Acc:K7UU25]	2701	348	3049
GRMZM2G395267	K+_transporter	2513	523	3036
GRMZM5G877773	NAD(P)-bd_dom	2932	80	3012
GRMZM2G073842	Uncharacterized protein [Source:UniProtKB/TrEMBL;Acc:K7UXT0]	1319	1680	2999
GRMZM2G117608	Uncharacterized protein [Source:UniProtKB/TrEMBL;Acc:K7UJX3]	1508	1461	2969
GRMZM2G153416	Uncharacterized protein [Source:UniProtKB/TrEMBL;Acc:K7THT9]	2008	959	2967
GRMZM2G060967	Putative uncharacterized protein [Source:UniProtKB/TrEMBL;Acc:B6U382]	1133	1831	2964
AC189770.3_FG002	Uncharacterized protein [Source:UniProtKB/TrEMBL;Acc:K7VKT1]	15	2948	2963
AC200065.5_FG009	Uncharacterized protein [Source:UniProtKB/TrEMBL;Acc:K7U1C8]	35	2919	2954
GRMZM2G150862	Desiccation-associated protein [Source:UniProtKB/TrEMBL;Acc:B6U9F5]	1963	989	2952
GRMZM2G128434	P-loop containing nucleoside triphosphate hydrolases superfamily protein [Source:Projected from Arabidopsis thaliana (AT5G35970) TAIR;Acc:AT5G35970]	1728	1222	2950
GRMZM2G424446	Uncharacterized protein [Source:UniProtKB/TrEMBL;Acc:K7TVB1]	2553	390	2943
AC188000.3_FG003	Uncharacterized protein [Source:UniProtKB/TrEMBL;Acc:K7U1S2]	19	2923	2942
GRMZM5G838475	0	2779	141	2920
GRMZM2G309356	Uncharacterized protein [Source:UniProtKB/TrEMBL;Acc:K7U9T2]	2233	683	2916
ATPH	#N/A	195	2710	2905
GRMZM5G856189	Putative uncharacterized protein orf106-c [Source:UniProtKB/TrEMBL;Acc:Q6R995]	2800	105	2905
GRMZM2G366851	Uncharacterized protein [Source:UniProtKB/TrEMBL;Acc:K7UWR5]	2516	372	2888
GRMZM2G514631	0	2661	219	2880
GRMZM2G335826	Ser/Thr_dual-sp_kinase_dom	2248	626	2874
GRMZM2G177061	Prot_kinase_cat_dom	2356	516	2872
AC192608.3_FG004	0	19	2833	2852
AC206831.3_FG015	Uncharacterized protein [Source:UniProtKB/TrEMBL;Acc:K7VKM7]	49	2799	2848
GRMZM2G375696	Uncharacterized protein [Source:UniProtKB/TrEMBL;Acc:K7V896]	2325	522	2847
GRMZM2G097286	Thiol protease SEN102; Uncharacterized protein [Source:UniProtKB/TrEMBL;Acc:B7ZXQ3]	1341	1506	2847
GRMZM2G026976	Uncharacterized protein [Source:UniProtKB/TrEMBL;Acc:B4FS73]	1112	1725	2837
GRMZM2G421682	Chalcone/stilbene_synth_C	2454	379	2833
AC203804.4_FG008	0	26	2802	2828
GRMZM2G037156	Uncharacterized protein [Source:UniProtKB/TrEMBL;Acc:K7UT08]	609	2209	2818
GRMZM5G801330	Uncharacterized protein [Source:UniProtKB/TrEMBL;Acc:B8A1M3]	2620	186	2806
GRMZM2G305400	Cyclin_C-dom	2105	697	2802
GRMZM2G045979	Ricin_B_lectin	846	1950	2796
GRMZM2G170362	SpoU_MeTrfase	2016	739	2755
GRMZM2G056743	0	1421	1329	2750
GRMZM2G486024	0	2522	208	2730
GRMZM5G895672	Uncharacterized protein [Source:UniProtKB/TrEMBL;Acc:K7TU12]	2696	33	2729
GRMZM5G822438	Uncharacterized protein [Source:UniProtKB/TrEMBL;Acc:K7TNA9]	2609	116	2725
GRMZM2G008403	Basal layer antifungal peptide [Source:UniProtKB/TrEMBL;Acc:K7TR03]	524	2175	2699
GRMZM2G446454	Cyt_P450_E_grp-IV	2376	302	2678
GRMZM2G134432	Uncharacterized protein [Source:UniProtKB/TrEMBL;Acc:C4J1B1]	1523	1154	2677
GRMZM2G117166	Uncharacterized protein [Source:UniProtKB/TrEMBL;Acc:K7W8G8]	1720	948	2668
GRMZM2G371870	Uncharacterized protein [Source:UniProtKB/TrEMBL;Acc:K7VQU6]	2203	461	2664
GRMZM2G353822	Uncharacterized protein [Source:UniProtKB/TrEMBL;Acc:K7V5A9]	2138	515	2653
GRMZM2G179444	Uncharacterized protein [Source:UniProtKB/TrEMBL;Acc:K7UX25]	2020	628	2648
GRMZM2G004761	Uncharacterized protein [Source:UniProtKB/TrEMBL;Acc:K7UZI6]	239	2384	2623
GRMZM2G162233	Putative uncharacterized protein [Source:UniProtKB/TrEMBL;Acc:B6TFG6]	1840	774	2614
GRMZM2G115566	0	1493	1118	2611
AC197541.3_FG009	Pec_acetylest	16	2584	2600
GRMZM5G881460	0	2526	71	2597
GRMZM2G027697	R2R3MYB-domain protein [Source:UniProtKB/TrEMBL;Acc:Q9SQE0]	560	2007	2567
GRMZM2G100931	Uncharacterized protein [Source:UniProtKB/TrEMBL;Acc:K7TVX0]	1355	1207	2562
GRMZM2G095663	Uncharacterized protein [Source:UniProtKB/TrEMBL;Acc:K7UEU5]	1292	1259	2551
GRMZM2G382393	0	2188	350	2538
GRMZM2G082830	Ser/Thr_dual-sp_kinase_dom	1119	1413	2532
GRMZM2G478920	Uncharacterized protein [Source:UniProtKB/TrEMBL;Acc:K7TQT9]	2298	233	2531
GRMZM2G066700	0	883	1642	2525
GRMZM2G425148	Uncharacterized protein [Source:UniProtKB/TrEMBL;Acc:K7UWS3]	2173	346	2519
GRMZM2G413943	Uncharacterized protein [Source:UniProtKB/TrEMBL;Acc:K7TJ88]	2228	280	2508
GRMZM2G092268	Uncharacterized protein [Source:UniProtKB/TrEMBL;Acc:B8A1X4]	1705	788	2493
GRMZM5G864065	Putative dnaJ chaperone family protein [Source:UniProtKB/TrEMBL;Acc:K7TJ61]	2376	93	2469
GRMZM2G428676	0	2170	263	2433
GRMZM2G701730	RNA-helicase_DEAD-box_CS	2328	99	2427
GRMZM2G091822	cytochrome P450, family 704, subfamily B, polypeptide 1 [Source:Projected from Arabidopsis thaliana (AT1G69500) TAIR;Acc:AT1G69500]	1009	1404	2413
GRMZM2G701127	Uncharacterized protein [Source:UniProtKB/TrEMBL;Acc:K7UR43]	2263	129	2392
GRMZM2G159904	T-cell activation protein phosphatase 2C-like protein [Source:UniProtKB/TrEMBL;Acc:B6U793]	1591	795	2386
AC218002.3_FG001	Uncharacterized protein [Source:UniProtKB/TrEMBL;Acc:K7UI39]	72	2306	2378
GRMZM2G156754	Uncharacterized protein [Source:UniProtKB/TrEMBL;Acc:K7V3Q4]	1629	740	2369
GRMZM2G704308	Uncharacterized protein [Source:UniProtKB/TrEMBL;Acc:K7WBC9]	2212	155	2367
GRMZM2G065420	0	1253	1102	2355
GRMZM2G016598	0	425	1924	2349
AC188753.3_FG004	SAP_dom	3	2344	2347
AC235546.1_FG002	Thioredoxin-like_fold	85	2257	2342
GRMZM2G087426	Uncharacterized protein [Source:UniProtKB/TrEMBL;Acc:K7VWT9]	1442	884	2326
GRMZM2G034389	Peptide transporter PTR2 [Source:UniProtKB/TrEMBL;Acc:B6U6P2]	1059	1264	2323
AC217293.3_FG007	Uncharacterized protein [Source:UniProtKB/TrEMBL;Acc:C0HF82]	59	2198	2257
GRMZM5G866024	Membrane protein [Source:UniProtKB/TrEMBL;Acc:B6T476]	2159	80	2239
GRMZM2G312933	Protein of unknown function (DUF 3339) [Source:Projected from Arabidopsis thaliana (AT5G40960) TAIR;Acc:AT5G40960]	1722	514	2236
AC234161.1_FG009	Uncharacterized protein [Source:UniProtKB/TrEMBL;Acc:K7VH09]	75	2152	2227
GRMZM2G367438	0	1866	359	2225
GRMZM6G381253	Uncharacterized protein [Source:UniProtKB/TrEMBL;Acc:K7UTV4]	2198	23	2221
AC202417.5_FG002	0	33	2188	2221
CEMA	#N/A	635	1579	2214
GRMZM2G304049	Uncharacterized protein [Source:UniProtKB/TrEMBL;Acc:K7UCB4]	1681	530	2211
GRMZM2G157016	Uncharacterized protein [Source:UniProtKB/TrEMBL;Acc:K7UG50]	1650	559	2209
GRMZM2G386440	Uncharacterized protein [Source:UniProtKB/TrEMBL;Acc:K7VKT6]	1829	371	2200
GRMZM2G105641	RWP-RK	1243	953	2196
GRMZM5G887396	Uncharacterized protein [Source:UniProtKB/TrEMBL;Acc:C4J3Z2]	2135	42	2177
GRMZM2G702266	0	2036	131	2167
GRMZM2G137367	AUX_IAA	1401	758	2159
AC185126.3_FG006	Putative RING zinc finger domain superfamily protein [Source:UniProtKB/TrEMBL;Acc:K7UB38]	7	2146	2153
GRMZM2G428188	Putative DUF1618 domain containing family protein [Source:UniProtKB/TrEMBL;Acc:K7V0P6]	1941	212	2153
AC193423.3_FG003	0	13	2118	2131
GRMZM2G030821	UDP_glucos_trans	630	1491	2121
GRMZM2G379167	SANT/Myb	1822	295	2117
GRMZM2G700239	Uncharacterized protein [Source:UniProtKB/TrEMBL;Acc:K7TZD5]	1953	155	2108
GRMZM2G703995	0	1988	119	2107
GRMZM2G337905	Uncharacterized protein [Source:UniProtKB/TrEMBL;Acc:K7U9K3]	1719	383	2102
AC216734.3_FG006	Uncharacterized protein [Source:UniProtKB/TrEMBL;Acc:K7U4E7]	60	2039	2099
GRMZM2G125947	Putative DEAD-box ATP-dependent RNA helicase family protein [Source:UniProtKB/TrEMBL;Acc:K7UG30]	1264	833	2097
GRMZM2G383594	WRKY_DNA-bd	1736	352	2088
GRMZM5G842306	CRAL-TRIO_dom	2008	67	2075
GRMZM2G038622	Uncharacterized protein [Source:UniProtKB/TrEMBL;Acc:K7UF79]	487	1578	2065
GRMZM2G590450	Uncharacterized protein [Source:UniProtKB/TrEMBL;Acc:K7VUT1]	1920	135	2055
GRMZM2G059285	Putative oxidoreductase, aldo/keto reductase family protein [Source:UniProtKB/TrEMBL;Acc:K7V540]	1046	1008	2054
GRMZM2G040664	Putative AP2/EREBP transcription factor superfamily protein [Source:UniProtKB/TrEMBL;Acc:K7TQX9]	804	1250	2054
GRMZM2G178769	Uncharacterized protein [Source:UniProtKB/TrEMBL;Acc:C0HEV6]	1591	455	2046
GRMZM2G006463	Uncharacterized protein [Source:UniProtKB/TrEMBL;Acc:K7VC70]	196	1848	2044
GRMZM2G022293	0	702	1334	2036
GRMZM2G123016	Cullin_repeat-like_dom	1264	767	2031
GRMZM2G330384	Uncharacterized protein [Source:UniProtKB/TrEMBL;Acc:K7VLY8]	1586	441	2027
GRMZM2G375856	Uncharacterized protein [Source:UniProtKB/TrEMBL;Acc:K7U577]	1694	315	2009
GRMZM2G014723	Putative O-Glycosyl hydrolase superfamily protein [Source:UniProtKB/TrEMBL;Acc:K7UUC2]	703	1304	2007
GRMZM2G546373	Uncharacterized protein [Source:UniProtKB/TrEMBL;Acc:K7UGZ2]	1881	124	2005
GRMZM2G154721	Uncharacterized protein [Source:UniProtKB/TrEMBL;Acc:K7TLY6]	1397	607	2004
GRMZM2G331964	Uncharacterized protein [Source:UniProtKB/TrEMBL;Acc:K7U5J5]	1581	421	2002
GRMZM2G038057	Uncharacterized protein [Source:UniProtKB/TrEMBL;Acc:K7UT26]	566	1431	1997
GRMZM2G583971	Putative lysM-domain protein kinase family protein [Source:UniProtKB/TrEMBL;Acc:K7VSE8]	1846	145	1991
AC190549.3_FG004	0	11	1980	1991
GRMZM5G852073	0	1947	43	1990
GRMZM2G701454	0	1853	131	1984
GRMZM2G077535	Nuclear transport factor 2 (NTF2) family protein [Source:Projected from Arabidopsis thaliana (AT5G41470) TAIR;Acc:AT5G41470]	1073	907	1980
AC198743.3_FG008	Uncharacterized protein [Source:UniProtKB/TrEMBL;Acc:K7TSN3]	17	1958	1975
GRMZM2G701429	0	1820	153	1973
GRMZM2G100722	Putative uncharacterized protein orf105-b [Source:UniProtKB/TrEMBL;Acc:Q6R9H7]	991	966	1957
GRMZM2G402862	Putative bZIP transcription factor superfamily protein; Uncharacterized protein [Source:UniProtKB/TrEMBL;Acc:B4F9S0]	1684	272	1956
GRMZM2G136042	Haem_peroxidase_pln/fun/bac	1111	845	1956
GRMZM2G029815	Reg_chr_condens	665	1289	1954
AC217293.3_FG005	Ankyrin_rpt	60	1888	1948
GRMZM2G324671	Uncharacterized protein [Source:UniProtKB/TrEMBL;Acc:K7U1C2]	1534	398	1932
GRMZM5G801958	0	1835	95	1930
AC211250.4_FG003	Uncharacterized protein [Source:UniProtKB/TrEMBL;Acc:K7UGV8]	47	1877	1924
GRMZM5G868061	BZR1	1855	59	1914
GRMZM2G056983	0	654	1245	1899
AC203148.3_FG005	Uncharacterized protein [Source:UniProtKB/TrEMBL;Acc:K7V458]	29	1866	1895
GRMZM5G814926	Uncharacterized protein [Source:UniProtKB/TrEMBL;Acc:C4J2B8]	1797	96	1893
AC199873.4_FG002	0	19	1852	1871
GRMZM2G347315	0	1509	359	1868
GRMZM2G043027	Putative uncharacterized protein [Source:UniProtKB/TrEMBL;Acc:B6SRC2]	794	1063	1857
GRMZM2G114432	Uncharacterized protein [Source:UniProtKB/TrEMBL;Acc:K7U3F3]	1196	657	1853
GRMZM2G425430	WRKY_DNA-bd	1676	160	1836
GRMZM2G118269	Uncharacterized protein [Source:UniProtKB/TrEMBL;Acc:K7U647]	951	880	1831
GRMZM5G814913	0	1767	64	1831
AC197021.3_FG004	Uncharacterized protein [Source:UniProtKB/TrEMBL;Acc:K7UXN7]	10	1820	1830
GRMZM2G074162	Uncharacterized protein [Source:UniProtKB/TrEMBL;Acc:K7UQ55]	908	910	1818
GRMZM2G429139	TPX2_fam	1593	221	1814
GRMZM2G147408	Uncharacterized protein [Source:UniProtKB/TrEMBL;Acc:K7TSB5]	1214	579	1793
AC225191.2_FG002	Uncharacterized protein [Source:UniProtKB/TrEMBL;Acc:K7UJK0]	55	1733	1788
GRMZM5G894698	0	1764	20	1784
GRMZM5G813047	0	1695	86	1781
GRMZM5G809978	0	1666	107	1773
GRMZM2G027797	Uncharacterized protein [Source:UniProtKB/TrEMBL;Acc:B4FW92]	574	1196	1770
GRMZM2G370087	Uncharacterized protein [Source:UniProtKB/TrEMBL;Acc:K7VA38]	1495	263	1758
GRMZM2G368663	Uncharacterized protein [Source:UniProtKB/TrEMBL;Acc:K7V6N3]	1461	287	1748
GRMZM2G006736	RNA polymerase sigma factor 1 isoform 1; RNA polymerase sigma factor 1 isoform 2; RNA polymerase sigma factor 1 isoform 3; Uncharacterized protein [Source:UniProtKB/TrEMBL;Acc:B4FP19]	755	993	1748
GRMZM6G961377	Uncharacterized protein [Source:UniProtKB/TrEMBL;Acc:C0PB02]	1730	13	1743
GRMZM2G160334	Uncharacterized protein [Source:UniProtKB/TrEMBL;Acc:C0P3R4]	1350	388	1738
GRMZM2G060822	Uncharacterized protein [Source:UniProtKB/TrEMBL;Acc:K7TRC5]	917	803	1720
GRMZM2G007659	AAA+_ATPase	786	931	1717
GRMZM2G414826	Putative DUF231 domain containing family protein [Source:UniProtKB/TrEMBL;Acc:K7VDX2]	1457	256	1713
GRMZM2G701633	0	1599	114	1713
GRMZM2G133434	Peroxidase 45 [Source:UniProtKB/TrEMBL;Acc:B6SU07]	1103	608	1711
GRMZM2G165921	0	1434	267	1701
AFLA_041040	#N/A	436	1263	1699
GRMZM2G009489	0	430	1266	1696
GRMZM2G144188	Znf_Dof	1060	623	1683
GRMZM2G350621	Znf_C2H2	1333	349	1682
GRMZM2G444874	0	1553	129	1682
GRMZM2G152249	Reg_chr_condens	1132	545	1677
GRMZM2G040300	Haloacid dehalogenase-like hydrolase (HAD) superfamily protein [Source:Projected from Arabidopsis thaliana (AT4G39970) TAIR;Acc:AT4G39970]	834	838	1672
GRMZM6G818567	Uncharacterized protein [Source:UniProtKB/TrEMBL;Acc:B4FGI3]	1645	23	1668
GRMZM2G313909	Uncharacterized protein [Source:UniProtKB/TrEMBL;Acc:K7UF47]	1323	340	1663
GRMZM2G503990	0	1534	128	1662
GRMZM2G074505	0	710	945	1655
GRMZM2G122053	Uncharacterized protein [Source:UniProtKB/TrEMBL;Acc:B4FGW0]	1031	617	1648
GRMZM5G894416	0	1602	38	1640
GRMZM2G376760	Uncharacterized protein [Source:UniProtKB/TrEMBL;Acc:K7UD50]	1420	211	1631
GRMZM2G147119	Cyt_P450	1095	522	1617
GRMZM2G468648	0	1498	111	1609
GRMZM6G650316	0	1574	31	1605
GRMZM2G176117	Uncharacterized protein [Source:UniProtKB/TrEMBL;Acc:B4FMG4]	1194	401	1595
GRMZM2G583751	Uncharacterized protein [Source:UniProtKB/TrEMBL;Acc:K7VFI2]	1520	65	1585
GRMZM2G473152	nuclear factor Y, subunit B4 [Source:Projected from Arabidopsis thaliana (AT1G09030) TAIR;Acc:AT1G09030]	1444	141	1585
GRMZM2G093832	0	948	634	1582
AC215195.3_FG005	0	41	1532	1573
GRMZM2G057208	Cyt_P450_E_grp-I	810	755	1565
GRMZM2G042030	Uncharacterized protein [Source:UniProtKB/TrEMBL;Acc:K7U1P4]	548	1016	1564
GRMZM2G127619	Uncharacterized protein [Source:UniProtKB/TrEMBL;Acc:K7UUV8]	876	687	1563
GRMZM2G300995	Uncharacterized protein [Source:UniProtKB/TrEMBL;Acc:K7UCN7]	1271	289	1560
GRMZM2G117268	SAICAR_synt/ADE2_N	1074	484	1558
GRMZM2G342691	Uncharacterized protein [Source:UniProtKB/TrEMBL;Acc:K7UXX8]	1306	249	1555
GRMZM2G456539	Uncharacterized protein [Source:UniProtKB/TrEMBL;Acc:K7VN71]	1421	132	1553
GRMZM2G333591	E2F_TDP	1270	283	1553
GRMZM2G031983	Znf_GATA	406	1145	1551
GRMZM2G032583	Uncharacterized protein [Source:UniProtKB/TrEMBL;Acc:K7VQZ7]	685	863	1548
GRMZM2G702305	0	1480	68	1548
GRMZM2G372877	Uncharacterized protein [Source:UniProtKB/TrEMBL;Acc:K7VAR1]	1380	164	1544
GRMZM2G131309	Uncharacterized protein [Source:UniProtKB/TrEMBL;Acc:K7WAJ9]	1072	466	1538
GRMZM2G313058	Putative HLH DNA-binding domain superfamily protein; Uncharacterized protein [Source:UniProtKB/TrEMBL;Acc:C0PMM7]	1175	361	1536
GRMZM2G179138	0	1147	389	1536
GRMZM2G018441	Uncharacterized protein [Source:UniProtKB/TrEMBL;Acc:B4FGB9]	557	975	1532
GRMZM2G091020	Putative AP2/EREBP transcription factor superfamily protein [Source:UniProtKB/TrEMBL;Acc:K7UH00]	840	687	1527
GRMZM2G034958	Uncharacterized protein [Source:UniProtKB/TrEMBL;Acc:K7UTP9]	516	1010	1526
GRMZM2G074083	Uncharacterized protein [Source:UniProtKB/TrEMBL;Acc:B4FDE5]	551	969	1520
GRMZM2G020828	Uncharacterized protein [Source:UniProtKB/TrEMBL;Acc:K7TZK2]	758	758	1516
GRMZM5G890472	0	1479	22	1501
GRMZM2G044132	Putative uncharacterized protein [Source:UniProtKB/TrEMBL;Acc:B6UCP6]	385	1108	1493
GRMZM2G001981	0	581	907	1488
GRMZM2G414304	Putative RNA recognition motif containing family protein [Source:UniProtKB/TrEMBL;Acc:K7U7F4]	1304	182	1486
GRMZM2G028662	Sorbitol transporter [Source:UniProtKB/TrEMBL;Acc:B6TZS0]	368	1116	1484
ADF1	#N/A	23	1452	1475
GRMZM2G059260	F-box_dom_cyclin-like	917	555	1472
GRMZM2G171346	Uncharacterized protein [Source:UniProtKB/TrEMBL;Acc:B4F933]	1111	360	1471
AC216247.3_FG004	Uncharacterized protein [Source:UniProtKB/TrEMBL;Acc:C4IZ60]	40	1408	1448
GRMZM2G119116	Uncharacterized protein [Source:UniProtKB/TrEMBL;Acc:B4FRE2]	937	504	1441
GRMZM2G702170	0	1403	35	1438
GRMZM2G460793	0	1325	109	1434
GRMZM2G325453	F-box_dom_cyclin-like	1121	312	1433
GRMZM5G839762	0	1371	62	1433
GRMZM2G472671	Uncharacterized protein [Source:UniProtKB/TrEMBL;Acc:B4FU91]	1357	72	1429
AC206168.2_FG003	Uncharacterized protein [Source:UniProtKB/TrEMBL;Acc:K7VXP5]	19	1406	1425
AC203790.3_FG004	0	4	1420	1424
GRMZM5G813949	Putative uncharacterized protein orf122 [Source:UniProtKB/TrEMBL;Acc:Q6R9K7]	1349	74	1423
GRMZM2G173311	0	1174	249	1423
GRMZM2G319397	Uncharacterized protein [Source:UniProtKB/TrEMBL;Acc:K7UI44]	1099	322	1421
GRMZM2G124061	Uncharacterized protein [Source:UniProtKB/TrEMBL;Acc:K7UCT1]	887	533	1420
GRMZM2G165914	0	1013	407	1420
GRMZM2G043461	DNA-dir_RNA_pol_RBP11-like	572	845	1417
GRMZM2G406331	Putative leucine-rich repeat receptor-like protein kinase family protein [Source:UniProtKB/TrEMBL;Acc:K7UFN9]	1219	187	1406
GRMZM2G439799	Leu-rich_rpt_typical-subtyp	1276	130	1406
GRMZM5G818194	Uncharacterized protein [Source:UniProtKB/TrEMBL;Acc:C4IYB7]	1315	87	1402
GRMZM2G410618	AP2/ERF_dom	1189	212	1401
GRMZM2G700866	Uncharacterized protein [Source:UniProtKB/TrEMBL;Acc:K7UE11]	1323	76	1399
GRMZM2G113272	Uncharacterized protein [Source:UniProtKB/TrEMBL;Acc:B4FYH0]	906	489	1395
GRMZM2G108772	0	934	456	1390
GRMZM2G053642	Uncharacterized protein [Source:UniProtKB/TrEMBL;Acc:K7TM41]	644	738	1382
GRMZM2G404769	Metallo_PEstase_dom	1197	181	1378
GRMZM2G329146	DUF241_pln	1229	142	1371
GRMZM2G012324	Putative uncharacterized protein [Source:UniProtKB/TrEMBL;Acc:B6T9F9]	415	950	1365
GRMZM2G315594	Uncharacterized protein [Source:UniProtKB/TrEMBL;Acc:K7V8A3]	1102	262	1364
GRMZM2G048136	Putative MYB DNA-binding domain superfamily protein [Source:UniProtKB/TrEMBL;Acc:K7TQE6]	582	782	1364
GRMZM2G038028	Putative eukaryotic translation initiation factor 3E subunit family protein [Source:UniProtKB/TrEMBL;Acc:K7U1N5]	488	875	1363
GRMZM2G409101	Uncharacterized protein [Source:UniProtKB/TrEMBL;Acc:B6SGW4]	1175	187	1362
GRMZM2G319603	Uncharacterized protein [Source:UniProtKB/TrEMBL;Acc:K7VB78]	1090	268	1358
GRMZM2G423111	Uncharacterized protein [Source:UniProtKB/TrEMBL;Acc:K7U640]	1220	134	1354
AC213779.3_FG009	0	33	1309	1342
AFLA_070350	#N/A	567	772	1339
GRMZM2G047954	PSII_PsbP	409	928	1337
GRMZM2G054795	Uncharacterized protein [Source:UniProtKB/TrEMBL;Acc:B4FF18]	432	899	1331
GRMZM2G021475	Rop_nucl_exchang_PRONE	460	871	1331
AC214051.3_FG003	0	43	1282	1325
GRMZM2G041317	Uncharacterized protein [Source:UniProtKB/TrEMBL;Acc:K7TMK4]	658	659	1317
GRMZM2G023003	VPS_Vta1/CALS_N-dom	510	802	1312
GRMZM2G331040	Uncharacterized protein [Source:UniProtKB/TrEMBL;Acc:K7VG36]	1055	256	1311
AC195807.3_FG004	Uncharacterized protein [Source:UniProtKB/TrEMBL;Acc:K7W1F7]	17	1293	1310
GRMZM2G565856	Uncharacterized protein [Source:UniProtKB/TrEMBL;Acc:K7TPJ7]	1229	76	1305
GRMZM2G399418	Uncharacterized protein [Source:UniProtKB/TrEMBL;Acc:K7VRP5]	1182	122	1304
GRMZM5G841757	NAM-associated_C	1254	48	1302
GRMZM2G401979	0	1132	167	1299
GRMZM2G074211	Uncharacterized protein [Source:UniProtKB/TrEMBL;Acc:K7VUR7]	801	490	1291
GRMZM2G021051	Uncharacterized protein [Source:UniProtKB/TrEMBL;Acc:B4FKY1]	719	569	1288
GRMZM5G877188	Uncharacterized protein [Source:UniProtKB/TrEMBL;Acc:K7THX5]	1264	14	1278
GRMZM2G022863	Putative uncharacterized protein [Source:UniProtKB/TrEMBL;Acc:B6T7N1]	258	1013	1271
GRMZM2G001497	Nucl-diP-sugar_transferase	596	673	1269
GRMZM2G032293	Uncharacterized protein [Source:UniProtKB/TrEMBL;Acc:K7TJK7]	492	776	1268
GRMZM2G048121	NAD(P)H-dependent oxidoreductase; Uncharacterized protein [Source:UniProtKB/TrEMBL;Acc:B6SZK3]	507	751	1258
GRMZM5G854980	VHS	1217	39	1256
GRMZM2G334556	Uncharacterized protein [Source:UniProtKB/TrEMBL;Acc:K7U3J9]	1075	171	1246
GRMZM2G123246	Putative NAC domain transcription factor superfamily protein [Source:UniProtKB/TrEMBL;Acc:K7TXH9]	844	402	1246
GRMZM2G336859	Uncharacterized protein [Source:UniProtKB/TrEMBL;Acc:K7UE82]	1101	144	1245
GRMZM5G867642	Uncharacterized protein [Source:UniProtKB/TrEMBL;Acc:K7TY13]	1208	36	1244
GRMZM2G426703	Uncharacterized protein [Source:UniProtKB/TrEMBL;Acc:K7VCE2]	1087	156	1243
GRMZM2G481009	Uncharacterized protein [Source:UniProtKB/TrEMBL;Acc:K7UGN4]	1184	59	1243
GRMZM2G081685	Uncharacterized protein [Source:UniProtKB/TrEMBL;Acc:K7U189]	733	509	1242
GRMZM2G093708	Uncharacterized protein [Source:UniProtKB/TrEMBL;Acc:B4FXS9]	629	608	1237
GRMZM2G388595	NA-bd_OB-fold	1095	136	1231
GRMZM2G467212	Uncharacterized protein [Source:UniProtKB/TrEMBL;Acc:K7UFB9]	1109	116	1225
GRMZM2G138710	NAD(P)-bd_dom	735	486	1221
GRMZM2G329740	14-3-3	967	252	1219
GRMZM2G381318	Uncharacterized protein [Source:UniProtKB/TrEMBL;Acc:B4FFI6]	1167	47	1214
GRMZM2G398731	FH2_actin-bd	1070	141	1211
GRMZM2G161854	0	921	288	1209
GRMZM2G026135	Gibberellin-regulated protein 1 [Source:UniProtKB/TrEMBL;Acc:B6TVL9]	277	927	1204
AC211504.4_FG001	0	20	1181	1201
AC217959.3_FG001	Uncharacterized protein [Source:UniProtKB/TrEMBL;Acc:K7UJA0]	31	1160	1191
AC216815.3_FG004	Uncharacterized protein [Source:UniProtKB/TrEMBL;Acc:K7TZU6]	21	1167	1188
GRMZM2G126402	0	844	336	1180
GRMZM2G433854	DnaJ_C	1103	76	1179
GRMZM2G020588	Uncharacterized protein [Source:UniProtKB/TrEMBL;Acc:K7V8G3]	399	779	1178
GRMZM2G409205	Uncharacterized protein [Source:UniProtKB/TrEMBL;Acc:B4FJ80]	1105	72	1177
GRMZM2G370302	0	1006	168	1174
GRMZM2G016720	DUF674	207	964	1171
GRMZM2G701367	0	1125	46	1171
GRMZM2G070818	0	703	461	1164
AC204271.3_FG003	Uncharacterized protein [Source:UniProtKB/TrEMBL;Acc:K7TN76]	9	1151	1160
GRMZM2G121313	SKP1-like protein 1A [Source:UniProtKB/TrEMBL;Acc:B6UBK7]	783	375	1158
GRMZM2G307094	Uncharacterized protein [Source:UniProtKB/TrEMBL;Acc:K7U0S3]	986	170	1156
GRMZM5G800488	Cu_oxidase_Cu_BS	1088	65	1153
GRMZM5G880993	Uncharacterized protein [Source:UniProtKB/TrEMBL;Acc:C0P8Q6]	1121	22	1143
AC208217.3_FG001	0	21	1110	1131
GRMZM2G026396	Znf_C2H2	379	750	1129
GRMZM2G073738	Uncharacterized protein [Source:UniProtKB/TrEMBL;Acc:K7U768]	603	523	1126
GRMZM2G436770	Isopentenyl transferase IPT7 [Source:UniProtKB/TrEMBL;Acc:B2XWS8]	1022	104	1126
GRMZM2G030769	0	505	613	1118
GRMZM2G703460	0	1056	61	1117
GRMZM5G826602	Uncharacterized protein [Source:UniProtKB/TrEMBL;Acc:K7V9Z0]	1070	40	1110
GRMZM2G043069	Uncharacterized protein [Source:UniProtKB/TrEMBL;Acc:K7VH29]	523	581	1104
GRMZM2G054048	Kinase-like_dom	563	540	1103
GRMZM2G431114	Uncharacterized protein [Source:UniProtKB/TrEMBL;Acc:B4FXE3]	1025	71	1096
GRMZM2G085068	Uncharacterized protein [Source:UniProtKB/TrEMBL;Acc:K7VJG7]	553	536	1089
GRMZM2G152496	Putative uncharacterized protein [Source:UniProtKB/TrEMBL;Acc:B6T6U7]	1057	26	1083
GRMZM2G701784	0	1062	21	1083
GRMZM2G108258	Small_GTP-bd_dom	606	476	1082
GRMZM2G571251	0	1055	26	1081
GRMZM2G067989	DnaJ_C	563	517	1080
GRMZM2G122187	Uncharacterized protein [Source:UniProtKB/TrEMBL;Acc:K7UQ10]	638	440	1078
GRMZM2G112855	0	609	466	1075
GRMZM2G049173	Uncharacterized protein [Source:UniProtKB/TrEMBL;Acc:K7TXC7]	484	590	1074
GRMZM2G088096	Uncharacterized protein [Source:UniProtKB/TrEMBL;Acc:K7VEI2]	649	424	1073
GRMZM2G064657	EXS (ERD1/XPR1/SYG1) family protein [Source:Projected from Arabidopsis thaliana (AT1G68740) TAIR;Acc:AT1G68740]	426	644	1070
GRMZM2G419844	Uncharacterized protein [Source:UniProtKB/TrEMBL;Acc:K7U7Y1]	932	137	1069
GRMZM2G023557	Putative uncharacterized protein [Source:UniProtKB/TrEMBL;Acc:B6T2F4]	289	780	1069
GRMZM2G010211	DAHP_synth_2	246	821	1067
GRMZM2G179476	0	870	196	1066
GRMZM2G053307	Pyr_nucl-diS_OxRdtase_FAD/NAD	565	499	1064
AC204070.3_FG004	Myosin_head_motor_dom	11	1052	1063
GRMZM2G045580	0	597	465	1062
GRMZM2G066204	Uncharacterized protein [Source:UniProtKB/TrEMBL;Acc:K7V112]	610	443	1053
GRMZM2G018262	Uncharacterized protein [Source:UniProtKB/TrEMBL;Acc:K7U9Z7]	589	463	1052
GRMZM2G472187	Putative DNA ligase family protein [Source:UniProtKB/TrEMBL;Acc:K7UEY3]	980	72	1052
GRMZM2G148090	Putative RNA-binding zinc finger family protein; Uncharacterized protein [Source:UniProtKB/TrEMBL;Acc:B4FN34]	825	223	1048
GRMZM2G492463	Uncharacterized protein [Source:UniProtKB/TrEMBL;Acc:K7ULP5]	991	56	1047
GRMZM2G129543	Haem_peroxidase_pln/fun/bac	758	279	1037
GRMZM2G000047	Potassium transporter 17 [Source:UniProtKB/TrEMBL;Acc:B6T8T1]	711	322	1033
GRMZM2G347047	CDPK protein; Putative calcium-dependent protein kinase family protein [Source:UniProtKB/TrEMBL;Acc:C3UZ62]	903	129	1032
GRMZM2G420010	Uncharacterized protein [Source:UniProtKB/TrEMBL;Acc:K7UBL8]	933	98	1031
GRMZM5G851140	Putative leucine-rich repeat receptor-like protein kinase family protein [Source:UniProtKB/TrEMBL;Acc:K7UC98]	988	41	1029
GRMZM2G324221	Uncharacterized protein [Source:UniProtKB/TrEMBL;Acc:K7UKN3]	905	121	1026
GRMZM2G384331	0	862	163	1025
GRMZM2G144915	Uncharacterized protein [Source:UniProtKB/TrEMBL;Acc:K7UW27]	698	326	1024
AC195351.3_FG001	Uncharacterized protein [Source:UniProtKB/TrEMBL;Acc:K7UG95]	5	1018	1023
AC194362.3_FG003	WRKY_DNA-bd	3	1018	1021
GRMZM2G109388	Uncharacterized protein [Source:UniProtKB/TrEMBL;Acc:K7V9P6]	668	348	1016
GRMZM2G700448	Uncharacterized protein [Source:UniProtKB/TrEMBL;Acc:K7UVQ9]	971	43	1014
GRMZM2G702767	Uncharacterized protein [Source:UniProtKB/TrEMBL;Acc:K7UMQ9]	940	73	1013
GRMZM2G082118	VQ motif family protein [Source:UniProtKB/TrEMBL;Acc:K7VE93]	655	355	1010
GRMZM2G061339	Uncharacterized protein [Source:UniProtKB/TrEMBL;Acc:K7VA52]	541	467	1008
GRMZM2G095576	CMP_dCMP_Zn-bd	700	307	1007
GRMZM2G481799	0	938	66	1004
GRMZM2G577369	0	963	38	1001
GRMZM2G180825	Fibrillarin	847	147	994
GRMZM5G859061	0	963	31	994
GRMZM2G042543	Cyt_P450_E_grp-I	637	355	992
GRMZM2G154789	CYSTM_dom	706	284	990
GRMZM2G100255	Uncharacterized protein [Source:UniProtKB/TrEMBL;Acc:K7TJB8]	741	243	984
GRMZM2G144283	Uncharacterized protein [Source:UniProtKB/TrEMBL;Acc:B4FVP2]	598	385	983
AC188723.3_FG001	Uncharacterized protein [Source:UniProtKB/TrEMBL;Acc:K7UYK3]	3	978	981
GRMZM2G058208	Putative uncharacterized protein [Source:UniProtKB/TrEMBL;Acc:B6TR12]	405	576	981
GRMZM2G425241	DUF594	903	78	981
GRMZM5G889520	ABC-type Co2+ transport system, permease component [Source:UniProtKB/TrEMBL;Acc:B6U434]	969	12	981
GRMZM2G137648	NADHpl_OxRdtase_5	587	393	980
GRMZM2G064628	Uncharacterized protein [Source:UniProtKB/TrEMBL;Acc:C4J3C4]	681	293	974
GRMZM5G828614	Uncharacterized protein [Source:UniProtKB/TrEMBL;Acc:K7VIB9]	956	15	971
GRMZM2G701469	0	902	66	968
GRMZM2G479552	Uncharacterized protein [Source:UniProtKB/TrEMBL;Acc:K7VLJ6]	894	66	960
AC233855.1_FG003	Uncharacterized protein [Source:UniProtKB/TrEMBL;Acc:K7VFZ8]	18	942	960
GRMZM2G414791	Anther-specific proline-rich protein APG [Source:UniProtKB/TrEMBL;Acc:B6TU68]	844	114	958
GRMZM2G005664	Uncharacterized protein [Source:UniProtKB/TrEMBL;Acc:K7VM04]	440	515	955
GRMZM2G088980	Cyclin_N	689	263	952
GRMZM5G880435	0	931	17	948
GRMZM2G004440	Uncharacterized protein [Source:UniProtKB/TrEMBL;Acc:K7V7P6]	600	344	944
GRMZM2G104234	Uncharacterized protein [Source:UniProtKB/TrEMBL;Acc:K7UUS4]	689	249	938
GRMZM2G459645	Uncharacterized protein [Source:UniProtKB/TrEMBL;Acc:K7U240]	849	88	937
AC197056.3_FG002	0	10	925	935
GRMZM2G361442	Calret/calnex	817	117	934
GRMZM2G005482	0	213	720	933
AC204563.3_FG011	HAUS3	15	916	931
GRMZM2G466460	0	896	35	931
AC203173.3_FG002	Uncharacterized protein [Source:UniProtKB/TrEMBL;Acc:K7V8V5]	4	926	930
GRMZM2G020151	Uncharacterized protein [Source:UniProtKB/TrEMBL;Acc:K7URU7]	485	445	930
AC182413.4_FG002	Disease-R_pln	4	925	929
GRMZM2G337402	DUF594	787	141	928
GRMZM6G133375	0	914	12	926
GRMZM2G081803	Putative uncharacterized protein [Source:UniProtKB/TrEMBL;Acc:B6STM2]	580	344	924
GRMZM2G581728	6PGDH_NADP-bd	890	31	921
GRMZM2G000199	Prot_inh_cystat_cons-reg	373	546	919
AC196135.3_FG006	Uncharacterized protein [Source:UniProtKB/TrEMBL;Acc:K7V1A3]	2	916	918
GRMZM2G062654	Uncharacterized protein [Source:UniProtKB/TrEMBL;Acc:K7UJ60]	406	509	915
AC212209.2_FG010	0	19	896	915
GRMZM2G147319	Retrotransposon protein; Uncharacterized protein [Source:UniProtKB/TrEMBL;Acc:B4FBK7]	728	184	912
GRMZM5G836746	0	878	34	912
GRMZM2G317610	UspA	744	167	911
GRMZM2G312602	Prot_inh_pot1	785	119	904
GRMZM2G104559	Isopentenyl transferase IPT4 [Source:UniProtKB/TrEMBL;Acc:B2XWS5]	702	202	904
GRMZM5G856002	0	883	21	904
GRMZM5G813124	PGG_dom	849	52	901
GRMZM2G174087	Uncharacterized protein [Source:UniProtKB/TrEMBL;Acc:K7VD60]	711	187	898
GRMZM2G101559	Putative RING zinc finger domain superfamily protein [Source:UniProtKB/TrEMBL;Acc:K7V6P2]	668	223	891
GRMZM2G702204	0	829	61	890
GRMZM2G398364	0	737	151	888
GRMZM5G820912	0	852	35	887
GRMZM2G040821	DUF581	341	544	885
GRMZM2G476323	Uncharacterized protein [Source:UniProtKB/TrEMBL;Acc:K7UH76]	816	62	878
GRMZM2G037299	0	538	335	873
GRMZM5G868671	Uncharacterized protein [Source:UniProtKB/TrEMBL;Acc:K7VB81]	842	28	870
GRMZM2G042506	Cullin_repeat-like_dom	797	73	870
AC190630.2_FG001	Uncharacterized protein [Source:UniProtKB/TrEMBL;Acc:K7UCV0]	4	865	869
GRMZM2G074773	Uncharacterized protein [Source:UniProtKB/TrEMBL;Acc:K7U824]	489	378	867
GRMZM2G347489	0	792	75	867
GRMZM5G824236	0	847	18	865
GRMZM2G041352	Nuclease PA3 [Source:UniProtKB/TrEMBL;Acc:B6T425]	557	306	863
GRMZM2G096663	Uncharacterized protein [Source:UniProtKB/TrEMBL;Acc:B6SSP5]	530	332	862
AC186691.4_FG006	0	0	861	861
GRMZM2G065050	Putative uncharacterized protein [Source:UniProtKB/TrEMBL;Acc:B6TIC3]	463	394	857
GRMZM2G030259	R3H_ss-bd	420	434	854
GRMZM2G113345	Uncharacterized protein [Source:UniProtKB/TrEMBL;Acc:B6SR87]	587	265	852
GRMZM5G871727	Uncharacterized protein [Source:UniProtKB/TrEMBL;Acc:C0P689]	822	29	851
GRMZM2G350023	Uncharacterized protein [Source:UniProtKB/TrEMBL;Acc:K7V523]	747	102	849
GRMZM2G365931	Uncharacterized protein [Source:UniProtKB/TrEMBL;Acc:K7VGV6]	731	115	846
GRMZM2G347314	0	730	114	844
GRMZM2G153212	Uncharacterized protein [Source:UniProtKB/TrEMBL;Acc:K7U4K4]	622	220	842
GRMZM2G175531	Uncharacterized protein [Source:UniProtKB/TrEMBL;Acc:K7UD82]	642	198	840
PSBQ1 (9 57921762..57923880)	#N/A	831	7	838
GRMZM2G037077	0	501	334	835
GRMZM2G045268	0	256	579	835
AC205726.4_FG003	Uncharacterized protein [Source:UniProtKB/TrEMBL;Acc:K7V3Y7]	15	817	832
GRMZM2G091535	SMP	738	94	832
GRMZM2G426224	Uncharacterized protein [Source:UniProtKB/TrEMBL;Acc:K7UZK5]	751	79	830
GRMZM2G338376	Uncharacterized protein [Source:UniProtKB/TrEMBL;Acc:K7VXE1]	697	132	829
AC183938.4_FG011	Uncharacterized protein [Source:UniProtKB/TrEMBL;Acc:K7U6T1]	1	822	823
GRMZM2G703622	0	762	61	823
GRMZM2G052277	Cysta_beta_synth_core	425	396	821
GRMZM2G149410	Uncharacterized protein [Source:UniProtKB/TrEMBL;Acc:K7TFP5]	651	159	810
GRMZM2G025954	Putative thioredoxin superfamily protein; Uncharacterized protein [Source:UniProtKB/TrEMBL;Acc:B4FB80]	205	603	808
GRMZM2G387471	FHY3/FAR1	733	73	806
GRMZM5G807890	Uncharacterized protein [Source:UniProtKB/TrEMBL;Acc:K7UTK4]	770	34	804
GRMZM5G826724	0	762	42	804
GRMZM2G180478	0	687	111	798
GRMZM2G015349	F-box domain containing protein [Source:UniProtKB/TrEMBL;Acc:B6TN40]	274	519	793
GRMZM2G016462	Uncharacterized protein [Source:UniProtKB/TrEMBL;Acc:B6STD0]	199	592	791
GRMZM2G391487	ANF_lig-bd_rcpt	684	107	791
GRMZM5G830747	Uncharacterized protein [Source:UniProtKB/TrEMBL;Acc:K7UBZ4]	753	36	789
GRMZM2G120021	Uncharacterized protein [Source:UniProtKB/TrEMBL;Acc:B4FS75]	556	230	786
AC233903.1_FG002	Znf_RING/FYVE/PHD	15	766	781
GRMZM2G377123	Uncharacterized protein [Source:UniProtKB/TrEMBL;Acc:K7WB22]	636	144	780
AC205376.4_FG003	Uncharacterized protein [Source:UniProtKB/TrEMBL;Acc:K7TZS1]	10	768	778
GRMZM2G336437	Lactoylglutathione lyase [Source:UniProtKB/TrEMBL;Acc:B6SYC7]	637	140	777
GRMZM2G376809	Uncharacterized protein [Source:UniProtKB/TrEMBL;Acc:K7V0A3]	754	21	775
GRMZM2G581425	0	744	31	775
GRMZM2G020418	Uncharacterized protein [Source:UniProtKB/TrEMBL;Acc:K7VRW2]	483	291	774
GRMZM2G333352	Uncharacterized protein [Source:UniProtKB/TrEMBL;Acc:K7U3A8]	688	85	773
GRMZM2G498111	0	754	18	772
GRMZM5G835806	0	753	18	771
GRMZM5G871275	Uncharacterized protein [Source:UniProtKB/TrEMBL;Acc:K7VZ68]	749	15	764
GRMZM2G394007	Uncharacterized protein [Source:UniProtKB/TrEMBL;Acc:K7UTA2]	682	75	757
GRMZM2G165909	0	572	182	754
GRMZM2G016066	Photosystem I reaction center subunit IV A [Source:UniProtKB/TrEMBL;Acc:B6TH55]	364	389	753
GRMZM2G092666	Uncharacterized protein [Source:UniProtKB/TrEMBL;Acc:K7USL7]	441	308	749
GRMZM2G067257	Aminotransferase_I/II	273	475	748
GRMZM5G839416	Kinesin_motor_dom	724	22	746
AC195860.3_FG002	Uncharacterized protein [Source:UniProtKB/TrEMBL;Acc:K7UVV2]	5	739	744
GRMZM2G399031	Znf_BED_prd	643	99	742
GRMZM2G113603	0	608	128	736
AC208418.3_FG009	Uncharacterized protein [Source:UniProtKB/TrEMBL;Acc:K7UQ03]	12	722	734
GRMZM2G119828	NPH3_dom	535	198	733
GRMZM5G821687	Putative uncharacterized protein [Source:UniProtKB/TrEMBL;Acc:B6U883]	689	43	732
GRMZM2G357806	0	642	81	723
GRMZM2G174430	0	626	96	722
GRMZM2G341410	Leu-rich_rpt_typical-subtyp	594	125	719
AC233938.1_FG003	Putative uncharacterized protein [Source:UniProtKB/TrEMBL;Acc:B6SX78]	17	694	711
AC200209.1_FG001	Uncharacterized protein [Source:UniProtKB/TrEMBL;Acc:K7THX9]	8	702	710
GRMZM2G115773	Protease-assoc_domain	516	192	708
GRMZM2G360680	Putative uncharacterized protein [Source:UniProtKB/TrEMBL;Acc:B6STB9]	585	122	707
GRMZM2G703565	Znf_CCHC	676	29	705
GRMZM2G098368	DUF594	364	341	705
GRMZM2G082538	0	438	267	705
GRMZM2G113653	Uncharacterized protein [Source:UniProtKB/TrEMBL;Acc:K7WFY7]	357	347	704
GRMZM2G438820	0	634	68	702
GRMZM2G024155	Uncharacterized protein [Source:UniProtKB/TrEMBL;Acc:K7VEA4]	303	398	701
GRMZM2G444540	0	634	67	701
GRMZM2G004483	Uncharacterized protein [Source:UniProtKB/TrEMBL;Acc:K7VY42]	227	473	700
GRMZM2G703442	Znf_CCHC	671	28	699
GRMZM2G066775	Uncharacterized protein [Source:UniProtKB/TrEMBL;Acc:K7VFP1]	378	319	697
GRMZM2G071330	DUF761_pln	378	319	697
GRMZM2G149996	Peptidase_A1	514	181	695
GRMZM2G330757	Putative uncharacterized protein [Source:UniProtKB/TrEMBL;Acc:B6TYJ5]	616	78	694
GRMZM2G338928	Kinesin_motor_dom	591	103	694
GRMZM2G440855	Uncharacterized protein [Source:UniProtKB/TrEMBL;Acc:K7VA05]	657	36	693
AC234152.1_FG005	Beta-galactosidase [Source:UniProtKB/TrEMBL;Acc:K7VFG6]	19	673	692
GRMZM2G056022	0	339	351	690
GRMZM2G323789	Uncharacterized protein [Source:UniProtKB/TrEMBL;Acc:K7VJC0]	622	65	687
GRMZM2G166455	0	515	171	686
GRMZM2G348035	Uncharacterized protein [Source:UniProtKB/TrEMBL;Acc:K7V4V7]	539	146	685
AC186602.4_FG003	0	2	681	683
GRMZM2G054046	Xylan_synth_IRX15/IRX15L	471	211	682
GRMZM2G059012	Ser/Thr_dual-sp_kinase_dom	456	226	682
GRMZM2G142011	Peroxidase 16 [Source:UniProtKB/TrEMBL;Acc:B6U531]	640	41	681
GRMZM2G118072	Uncharacterized protein [Source:UniProtKB/TrEMBL;Acc:K7VU68]	425	253	678
GRMZM2G025726	0	298	378	676
AC185130.2_FG005	0	2	674	676
GRMZM2G419342	Cyt_P450_E_grp-I	611	63	674
GRMZM5G818347	0	637	37	674
GRMZM2G412085	Peptidase C45, acyl-coenzyme A/6-aminopenicillanic acid acyl-transferase [Source:UniProtKB/TrEMBL;Acc:B6THR2]	612	59	671
GRMZM2G007997	0	223	448	671
GRMZM5G888793	Uncharacterized protein [Source:UniProtKB/TrEMBL;Acc:K7V0R2]	659	10	669
GRMZM2G702811	Uncharacterized protein [Source:UniProtKB/TrEMBL;Acc:K7U602]	649	20	669
GRMZM2G022699	0	422	241	663
GRMZM2G082335	0	352	309	661
GRMZM2G079123	SANT/Myb	442	218	660
GRMZM2G320117	Putative uncharacterized protein [Source:UniProtKB/TrEMBL;Acc:B6U5K9]	550	110	660
GRMZM2G099366	TPR-1	421	235	656
GRMZM2G147481	Uncharacterized protein [Source:UniProtKB/TrEMBL;Acc:B4FH19]	515	139	654
GRMZM5G880410	Uncharacterized protein [Source:UniProtKB/TrEMBL;Acc:K7TJD7]	633	17	650
GRMZM5G812169	Uncharacterized protein [Source:UniProtKB/TrEMBL;Acc:K7UK07]	634	13	647
GRMZM5G869917	Uncharacterized protein [Source:UniProtKB/TrEMBL;Acc:K7VFJ6]	625	19	644
GRMZM2G162119	Znf_CCCH	508	135	643
GRMZM2G122618	Uncharacterized protein [Source:UniProtKB/TrEMBL;Acc:B4FBU7]	422	221	643
GRMZM2G433095	Transposase_24	571	70	641
GRMZM2G395569	Uncharacterized protein [Source:UniProtKB/TrEMBL;Acc:K7VAB3]	560	79	639
GRMZM2G104092	Uncharacterized protein [Source:UniProtKB/TrEMBL;Acc:K7V9H1]	380	259	639
AC185427.5_FG004	0	0	638	638
GRMZM5G888300	0	620	16	636
GRMZM2G156409	Uncharacterized protein [Source:UniProtKB/TrEMBL;Acc:K7V0T1]	459	175	634
GRMZM2G115133	0	450	184	634
GRMZM2G057483	Uncharacterized protein [Source:UniProtKB/TrEMBL;Acc:K7UB05]	250	383	633
AC212835.3_FG010	0	8	624	632
GRMZM2G351307	NA-bd_OB-fold	545	86	631
GRMZM2G107938	0	468	161	629
GRMZM2G472638	0	585	40	625
GRMZM2G111025	0	309	315	624
GRMZM2G402672	Uncharacterized protein [Source:UniProtKB/TrEMBL;Acc:K7VES1]	518	105	623
GRMZM2G029609	Uncharacterized protein [Source:UniProtKB/TrEMBL;Acc:K7U2M3]	190	433	623
AC191071.3_FG001	Uncharacterized protein [Source:UniProtKB/TrEMBL;Acc:K7W2K5]	2	620	622
GRMZM5G864847	IAA16-auxin-responsive Aux/IAA family member [Source:UniProtKB/TrEMBL;Acc:K7UR19]	599	22	621
GRMZM2G415170	Uncharacterized protein [Source:UniProtKB/TrEMBL;Acc:K7UYL3]	522	97	619
GRMZM2G177895	SMAD/FHA domain-containing protein [Source:Projected from Arabidopsis thaliana (AT2G21530) TAIR;Acc:AT2G21530]	484	133	617
GRMZM5G891253	0	609	6	615
GRMZM5G869469	Uncharacterized protein [Source:UniProtKB/TrEMBL;Acc:K7UF31]	585	29	614
GRMZM2G477221	Uncharacterized protein [Source:UniProtKB/TrEMBL;Acc:K7URV8]	552	60	612
GRMZM2G068699	Haem_peroxidase_pln/fun/bac	305	307	612
GRMZM2G157078	Uncharacterized protein [Source:UniProtKB/TrEMBL;Acc:K7VSF2]	481	130	611
AC186433.4_FG001	Uncharacterized protein [Source:UniProtKB/TrEMBL;Acc:K7UY15]	2	603	605
CAB-M9	#N/A	191	410	601
GRMZM2G057569	Endoribonuclease_XendoU	267	334	601
GRMZM2G427351	Uncharacterized protein [Source:UniProtKB/TrEMBL;Acc:K7UE03]	536	61	597
GRMZM5G847219	Pentatricopeptide_repeat	575	21	596
GRMZM2G433849	Uncharacterized protein [Source:UniProtKB/TrEMBL;Acc:K7UEN5]	547	48	595
GRMZM2G702814	Uncharacterized protein [Source:UniProtKB/TrEMBL;Acc:K7U608]	583	12	595
GRMZM2G034563	Putative uncharacterized protein [Source:UniProtKB/TrEMBL;Acc:B6TU03]	385	208	593
GRMZM2G331861	Putative pyridoxal phosphate (PLP)-dependent transferase family protein [Source:UniProtKB/TrEMBL;Acc:K7TNV6]	518	75	593
GRMZM2G368610	Triacylglycerol lipase like protein; Uncharacterized protein [Source:UniProtKB/TrEMBL;Acc:B4FAD5]	557	35	592
GRMZM2G349352	Uncharacterized protein [Source:UniProtKB/TrEMBL;Acc:K7U3T3]	532	57	589
GRMZM2G136872	Xant/urac/vitC	432	156	588
GRMZM2G461663	Transposase_24	528	59	587
GRMZM2G082560	Uncharacterized protein [Source:UniProtKB/TrEMBL;Acc:K7UDW0]	313	268	581
GRMZM2G125095	B3_DNA-bd	472	109	581
GRMZM2G305332	Uncharacterized protein [Source:UniProtKB/TrEMBL;Acc:B4FBG0]	499	80	579
AC185628.3_FG010	0	1	577	578
GRMZM5G878365	Transferase	563	14	577
GRMZM5G864412	Uncharacterized protein [Source:UniProtKB/TrEMBL;Acc:K7VDV7]	566	10	576
GRMZM2G456853	PWI_dom	535	41	576
GRMZM2G003927	Ramosa1 C2H2 zinc-finger transcription factor [Source:UniProtKB/TrEMBL;Acc:D0UTZ4]	172	401	573
GRMZM5G820826	0	552	21	573
GRMZM2G127029	Uncharacterized protein [Source:UniProtKB/TrEMBL;Acc:K7VDB7]	312	260	572
AC191421.3_FG001	Uncharacterized protein [Source:UniProtKB/TrEMBL;Acc:K7TLJ2]	3	569	572
GRMZM2G043162	Ferredoxin-1 [Source:UniProtKB/TrEMBL;Acc:B6SP61]	389	183	572
GRMZM2G340739	Peptidase_C48	495	73	568
GRMZM2G006470	Uncharacterized protein [Source:UniProtKB/TrEMBL;Acc:K7TXQ4]	229	338	567
GRMZM2G170289	Putative regulator of chromosome condensation (RCC1) family protein [Source:UniProtKB/TrEMBL;Acc:K7UHZ2]	499	65	564
GRMZM2G079768	Putative LOB domain-containing family protein [Source:UniProtKB/TrEMBL;Acc:K7U3U2]	297	267	564
GRMZM2G168552	Bundle sheath cell specific protein 1 [Source:UniProtKB/TrEMBL;Acc:K7V5D2]	514	49	563
GRMZM2G044829	Uncharacterized protein [Source:UniProtKB/TrEMBL;Acc:K7UPE9]	296	265	561
AC190609.3_FG001	Putative bZIP transcription factor superfamily protein [Source:UniProtKB/TrEMBL;Acc:K7UBJ4]	1	559	560
GRMZM2G077696	Uncharacterized protein [Source:UniProtKB/TrEMBL;Acc:K7VS37]	472	87	559
GRMZM2G104286	Pentatricopeptide_repeat	341	218	559
GRMZM2G421655	DNA_helicase_UvrD/REP	517	42	559
GRMZM2G444039	Uncharacterized protein [Source:UniProtKB/TrEMBL;Acc:K7VIB4]	482	75	557
GRMZM2G096509	Uncharacterized protein [Source:UniProtKB/TrEMBL;Acc:K7UM76]	467	90	557
GRMZM2G463423	Uncharacterized protein [Source:UniProtKB/TrEMBL;Acc:K7W0S4]	503	52	555
GRMZM2G151397	RNaseH-like_dom	377	178	555
GRMZM2G006287	Maternal protein pumilio; Uncharacterized protein [Source:UniProtKB/TrEMBL;Acc:B4FBB8]	128	427	555
GRMZM2G700954	Uncharacterized protein [Source:UniProtKB/TrEMBL;Acc:K7UWN4]	545	9	554
AC202179.3_FG005	Uncharacterized protein [Source:UniProtKB/TrEMBL;Acc:K7UGX5]	6	547	553
GRMZM5G852665	0	540	11	551
GRMZM2G074173	Uncharacterized protein [Source:UniProtKB/TrEMBL;Acc:K7TZ08]	313	237	550
AC205122.4_FG009	F-box_dom_cyclin-like	12	538	550
GRMZM2G312939	Transposase_24	459	90	549
GRMZM2G079339	0	348	196	544
GRMZM2G471240	Patatin/PLipase_A2-rel	511	32	543
GRMZM2G063309	0	212	331	543
GRMZM2G117244	Uncharacterized protein [Source:UniProtKB/TrEMBL;Acc:C0P4P1]	362	177	539
GRMZM2G006399	Znf_RING	253	285	538
GRMZM2G166481	Uncharacterized protein [Source:UniProtKB/TrEMBL;Acc:K7TPF9]	501	35	536
GRMZM2G054517	Mit_transcrip_term-rel	471	65	536
GRMZM2G357152	Tim17/Tim22/Tim23/PMP24	488	44	532
AC177905.2_FG001	Putative uncharacterized protein [Source:UniProtKB/TrEMBL;Acc:B6SGD8]	0	532	532
GRMZM5G854666	Uncharacterized protein [Source:UniProtKB/TrEMBL;Acc:K7V946]	509	20	529
GRMZM2G433601	Uncharacterized protein [Source:UniProtKB/TrEMBL;Acc:K7UFJ7]	472	52	524
AC198490.3_FG003	Uncharacterized protein [Source:UniProtKB/TrEMBL;Acc:K7UVR2]	3	517	520
GRMZM2G054448	Putative serine peptidase S28 family protein [Source:UniProtKB/TrEMBL;Acc:K7VX04]	333	185	518
GRMZM2G057011	WRKY_DNA-bd	224	292	516
GRMZM2G165090	bHLH_dom	425	91	516
GRMZM2G061354	Uncharacterized protein [Source:UniProtKB/TrEMBL;Acc:K7VMH3]	342	173	515
GRMZM2G002976	Uncharacterized protein [Source:UniProtKB/TrEMBL;Acc:K7U0D3]	368	146	514
GRMZM2G482232	Uncharacterized protein [Source:UniProtKB/TrEMBL;Acc:K7V828]	481	29	510
GRMZM2G428413	Transl_init_eIF-3_G	481	28	509
GRMZM2G362627	Uncharacterized protein [Source:UniProtKB/TrEMBL;Acc:C0P4U0]	472	35	507
GRMZM2G127524	Uncharacterized protein [Source:UniProtKB/TrEMBL;Acc:K7U431]	299	206	505
GRMZM5G849435	Rab-GTPase-TBC_dom	495	9	504
AC234521.1_FG006	Transcription_factor_TCP	7	496	503
GRMZM2G372054	Uncharacterized protein [Source:UniProtKB/TrEMBL;Acc:K7UPM8]	394	107	501
AC186781.4_FG006	P-loop_NTPase	0	501	501
GRMZM2G308873	0	444	57	501
GRMZM2G316524	0	377	124	501
GRMZM5G812246	Uncharacterized protein [Source:UniProtKB/TrEMBL;Acc:K7UNU9]	483	16	499
GRMZM2G076936	Putative cytochrome P450 superfamily protein; Uncharacterized protein [Source:UniProtKB/TrEMBL;Acc:B8A2U8]	321	178	499
GRMZM2G355319	0	442	57	499
GRMZM2G451679	Uncharacterized protein [Source:UniProtKB/TrEMBL;Acc:K7V9D2]	459	38	497
GRMZM2G336225	0	448	49	497
GRMZM2G368350	Uncharacterized protein [Source:UniProtKB/TrEMBL;Acc:K7VEH3]	445	49	494
GRMZM2G080110	Uncharacterized protein [Source:UniProtKB/TrEMBL;Acc:K7VCW4]	353	140	493
AC204710.4_FG003	Uncharacterized protein [Source:UniProtKB/TrEMBL;Acc:K7TWT0]	7	486	493
GRMZM2G108904	0	290	199	489
GRMZM2G176568	Putative MYB DNA-binding domain superfamily protein [Source:UniProtKB/TrEMBL;Acc:K7VAA0]	409	79	488
GRMZM2G480421	NA-bd_OB-fold	476	12	488
GRMZM2G407623	Uncharacterized protein [Source:UniProtKB/TrEMBL;Acc:K7UQ02]	453	31	484
GRMZM2G488168	Uncharacterized protein [Source:UniProtKB/TrEMBL;Acc:K7VSL2]	462	18	480
GRMZM2G454789	DNA_methylase_N6_adenine_CS	451	28	479
GRMZM2G466848	Uncharacterized protein [Source:UniProtKB/TrEMBL;Acc:C4J8J1]	443	35	478
GRMZM2G020657	Uncharacterized protein [Source:UniProtKB/TrEMBL;Acc:B4FJM2]	196	282	478
GRMZM2G350793	Leu-rich_rpt_typical-subtyp	443	35	478
GRMZM2G459896	GCS2	451	26	477
GRMZM5G833299	Uncharacterized 39 kDa protein in mitochondrial S-1 and S-2 DNA [Source:UniProtKB/Swiss-Prot;Acc:P10579]	466	10	476
GRMZM2G108514	Uncharacterized protein [Source:UniProtKB/TrEMBL;Acc:B4G0K6]	271	204	475
GRMZM2G703257	0	446	29	475
AC185504.4_FG002	Uncharacterized protein [Source:UniProtKB/TrEMBL;Acc:K7U421]	3	469	472
GRMZM2G423884	Putative MATE efflux family protein [Source:UniProtKB/TrEMBL;Acc:K7V9U9]	411	59	470
GRMZM2G160265	Glyco_hydro_18_chit_AS	427	43	470
GRMZM2G093660	Putative MYB DNA-binding domain superfamily protein; Uncharacterized protein [Source:UniProtKB/TrEMBL;Acc:C0P6N1]	235	232	467
AC235546.1_FG004	0	9	458	467
GRMZM2G358536	Harpin inducing protein [Source:UniProtKB/TrEMBL;Acc:B6TUI4]	389	77	466
GRMZM2G054655	Uncharacterized protein [Source:UniProtKB/TrEMBL;Acc:K7TWZ9]	133	332	465
GRMZM2G400578	Uncharacterized protein [Source:UniProtKB/TrEMBL;Acc:K7VAD2]	396	67	463
GRMZM2G107756	Uncharacterized protein [Source:UniProtKB/TrEMBL;Acc:K7UL11]	350	113	463
GRMZM2G517408	Uncharacterized protein [Source:UniProtKB/TrEMBL;Acc:K7WGC8]	443	19	462
AC211514.2_FG003	0	8	454	462
GRMZM2G472589	Uncharacterized protein [Source:UniProtKB/TrEMBL;Acc:K7UQG6]	452	8	460
GRMZM2G380897	Putative bZIP transcription factor superfamily protein [Source:UniProtKB/TrEMBL;Acc:K7U6C4]	396	64	460
GRMZM2G405575	Coatomer_esu	423	36	459
AC191526.3_FG004	0	3	452	455
GRMZM2G111354	Putative WRKY DNA-binding domain superfamily protein [Source:UniProtKB/TrEMBL;Acc:K7VQ78]	267	186	453
AC191589.3_FG003	0	4	447	451
GRMZM2G129232	0	348	99	447
GRMZM2G322053	Uncharacterized protein [Source:UniProtKB/TrEMBL;Acc:K7TW65]	355	90	445
GRMZM5G881044	Uncharacterized protein [Source:UniProtKB/TrEMBL;Acc:C0PHM6]	441	4	445
GRMZM2G435689	0	409	36	445
GRMZM2G371486	Uncharacterized protein [Source:UniProtKB/TrEMBL;Acc:K7UY58]	406	38	444
GRMZM2G118950	Uncharacterized protein [Source:UniProtKB/TrEMBL;Acc:B4FV06]	311	133	444
GRMZM2G029249	Desiccation-associated protein [Source:UniProtKB/TrEMBL;Acc:B6U2M5]	209	234	443
GRMZM2G365544	Glyco_trans_8	438	4	442
AC199054.3_FG003	Uncharacterized protein [Source:UniProtKB/TrEMBL;Acc:K7VCX8]	4	437	441
GRMZM2G379348	ZIP	423	16	439
GRMZM2G469277	Uncharacterized protein [Source:UniProtKB/TrEMBL;Acc:K7V6W9]	402	37	439
GRMZM2G002555	D-mannose binding lectin family protein [Source:UniProtKB/TrEMBL;Acc:K7V4D7]	195	244	439
GRMZM2G004054	Uncharacterized protein [Source:UniProtKB/TrEMBL;Acc:C0PFA6]	132	306	438
GRMZM2G414215	DUF869_pln	404	34	438
GRMZM2G032244	Uncharacterized protein [Source:UniProtKB/TrEMBL;Acc:B4FMH0]	232	204	436
GRMZM2G344416	Cyclin_C-dom	409	27	436
GRMZM2G137083	Uncharacterized protein [Source:UniProtKB/TrEMBL;Acc:K7UFE4]	341	94	435
GRMZM2G110080	Calcineurin B-like protein [Source:UniProtKB/TrEMBL;Acc:K7U622]	212	223	435
AC208327.4_FG002	Uncharacterized protein [Source:UniProtKB/TrEMBL;Acc:K7VXG2]	0	432	432
GRMZM2G135062	HAUS3	333	99	432
GRMZM5G819751	0	419	13	432
GRMZM2G378665	E2F_TDP	389	42	431
AC199175.2_FG006	Ribosomal_L22e	4	426	430
GRMZM2G169709	Putative casein kinase I [Source:UniProtKB/TrEMBL;Acc:Q6QP49]	364	66	430
GRMZM2G430780	Protein kinase superfamily protein [Source:Projected from Arabidopsis thaliana (AT4G14480) TAIR;Acc:AT4G14480]	418	11	429
GRMZM2G020742	Uncharacterized protein [Source:UniProtKB/TrEMBL;Acc:K7UGM5]	175	253	428
AC209215.4_FG004	Porin_dom	3	421	424
GRMZM2G469006	Uncharacterized protein [Source:UniProtKB/TrEMBL;Acc:K7UI26]	396	27	423
GRMZM2G002824	0	141	281	422
GRMZM2G036634	Uncharacterized protein [Source:UniProtKB/TrEMBL;Acc:K7W3K2]	278	143	421
GRMZM6G495931	Uncharacterized protein [Source:UniProtKB/TrEMBL;Acc:C0PF05]	414	7	421
GRMZM2G398326	Uncharacterized protein [Source:UniProtKB/TrEMBL;Acc:K7TWD5]	378	41	419
GRMZM2G354539	0	391	28	419
GRMZM2G121160	0	332	86	418
GRMZM2G395236	Serine_hydrolase_FSH	385	32	417
GRMZM2G153987	Glyco_hydro_9	392	22	414
GRMZM6G859365	Cytochrome P450 CYP87A15 [Source:UniProtKB/TrEMBL;Acc:B6TAZ6]	408	6	414
GRMZM2G306734	Uncharacterized protein [Source:UniProtKB/TrEMBL;Acc:C4JAQ2]	322	91	413
GRMZM2G454334	NB-ARC	388	25	413
GRMZM2G126175	Uncharacterized protein [Source:UniProtKB/TrEMBL;Acc:K7U6B0]	240	170	410
AC233956.1_FG002	Uncharacterized protein [Source:UniProtKB/TrEMBL;Acc:K7UAM2]	13	396	409
GRMZM2G407522	Uncharacterized protein [Source:UniProtKB/TrEMBL;Acc:K7UWC4]	358	49	407
GRMZM2G051417	Uncharacterized protein [Source:UniProtKB/TrEMBL;Acc:K7U8B3]	278	129	407
GRMZM5G868972	Uncharacterized protein [Source:UniProtKB/TrEMBL;Acc:K7VV82]	394	11	405
GRMZM2G425005	Uncharacterized protein [Source:UniProtKB/TrEMBL;Acc:K7U5X5]	384	19	403
GRMZM2G350955	0	355	47	402
GRMZM2G119407	Uncharacterized protein [Source:UniProtKB/TrEMBL;Acc:K7V3A3]	322	77	399
GRMZM2G114033	Transmembrane emp24 domain-containing protein 10 [Source:UniProtKB/TrEMBL;Acc:B6U439]	295	104	399
GRMZM2G704239	Uncharacterized protein [Source:UniProtKB/TrEMBL;Acc:K7VA96]	370	28	398
GRMZM2G031905	Uncharacterized protein [Source:UniProtKB/TrEMBL;Acc:K7V9Y5]	211	186	397
GRMZM2G037482	Leu-rich_rpt	192	204	396
GRMZM2G150827	GED	333	62	395
GRMZM2G055431	Cyt_P450_E_grp-I	229	166	395
GRMZM5G810847	Uncharacterized protein [Source:UniProtKB/TrEMBL;Acc:K7V008]	385	8	393
GRMZM5G838511	0	384	7	391
GRMZM2G477632	0	373	17	390
GRMZM2G084597	Uncharacterized protein [Source:UniProtKB/TrEMBL;Acc:K7TKP7]	269	118	387
GRMZM2G300600	0	353	34	387
AC177924.2_FG003	0	1	386	387
AC196130.3_FG002	0	1	385	386
AC189771.3_FG001	Uncharacterized protein [Source:UniProtKB/TrEMBL;Acc:B4FM84]	2	382	384
GRMZM5G889859	Uncharacterized protein [Source:UniProtKB/TrEMBL;Acc:K7VEG1]	374	8	382
GRMZM5G827947	0	370	12	382
GRMZM2G025875	0	303	79	382
GRMZM5G816127	Putative uncharacterized protein [Source:UniProtKB/TrEMBL;Acc:B6U7B1]	371	10	381
GRMZM2G008066	Uncharacterized protein [Source:UniProtKB/TrEMBL;Acc:K7VLS7]	191	188	379
GRMZM2G081603	DUF247_pln	208	170	378
GRMZM2G178803	Uncharacterized protein [Source:UniProtKB/TrEMBL;Acc:K7V0I8]	318	58	376
GRMZM2G069736	Uncharacterized protein [Source:UniProtKB/TrEMBL;Acc:K7U0J5]	273	102	375
GRMZM2G557683	Uncharacterized protein [Source:UniProtKB/TrEMBL;Acc:K7UPH4]	352	22	374
GRMZM2G013170	Uncharacterized protein [Source:UniProtKB/TrEMBL;Acc:K7UNS3]	175	198	373
GRMZM2G179045	Uncharacterized protein [Source:UniProtKB/TrEMBL;Acc:C0HIY7]	356	17	373
GRMZM5G815736	0	360	13	373
GRMZM2G006290	Uncharacterized protein [Source:UniProtKB/TrEMBL;Acc:K7USD9]	196	176	372
AC202435.3_FG003	Metallo_PEstase_dom	6	365	371
GRMZM2G445338	Uncharacterized protein [Source:UniProtKB/TrEMBL;Acc:K7VKQ5]	348	19	367
GRMZM2G164249	Uncharacterized protein [Source:UniProtKB/TrEMBL;Acc:B6SJA8]	316	46	362
GRMZM2G003538	Myb/SANT-like_dom	196	164	360
GRMZM2G703580	Uncharacterized protein [Source:UniProtKB/TrEMBL;Acc:K7V6Q9]	349	10	359
GRMZM2G462717	Uncharacterized protein [Source:UniProtKB/TrEMBL;Acc:K7UKR4]	331	27	358
GRMZM2G014366	Uncharacterized protein [Source:UniProtKB/TrEMBL;Acc:C0PCX6]	166	190	356
GRMZM2G057749	Putative cytochrome P450 superfamily protein [Source:UniProtKB/TrEMBL;Acc:K7TWR7]	304	49	353
GRMZM5G812088	0	347	6	353
GRMZM2G350919	Uncharacterized protein [Source:UniProtKB/TrEMBL;Acc:K7TK70]	328	18	346
GRMZM2G443715	Uncharacterized protein [Source:UniProtKB/TrEMBL;Acc:K7WAW4]	316	29	345
GRMZM2G072652	0	257	88	345
GRMZM2G387993	P-loop_NTPase	318	26	344
AC231183.1_FG002	NA-bd_OB-fold	1	343	344
GRMZM2G166099	DUF2828	256	88	344
GRMZM2G447657	C4_dicarb_/mal_transpt	321	22	343
GRMZM2G077212	Uncharacterized protein [Source:UniProtKB/TrEMBL;Acc:B4FDS2]	234	108	342
GRMZM2G326560	Pept_S26A_signal_pept_1	319	23	342
GRMZM5G824524	Uncharacterized protein [Source:UniProtKB/TrEMBL;Acc:C0HJ96]	331	10	341
GRMZM2G446363	Uncharacterized protein [Source:UniProtKB/TrEMBL;Acc:B6U0W5]	331	10	341
GRMZM2G425747	0	331	10	341
GRMZM2G087030	Uncharacterized protein [Source:UniProtKB/TrEMBL;Acc:K7V242]	252	88	340
GRMZM2G169009	Uncharacterized protein [Source:UniProtKB/TrEMBL;Acc:B6UC02]	258	81	339
AC194176.3_FG002	0	2	337	339
GRMZM5G889225	0	336	2	338
GRMZM2G417219	0	327	11	338
GRMZM2G086246	Endo/exonuclease/phosphatase	229	108	337
GRMZM2G421493	DHFR_dom	319	18	337
GRMZM2G314364	0	264	72	336
GRMZM5G863208	Putative uncharacterized protein rps7 [Source:UniProtKB/TrEMBL;Acc:Q0GR24]	329	6	335
GRMZM5G841594	0	329	6	335
AC209732.3_FG001	Uncharacterized protein [Source:UniProtKB/TrEMBL;Acc:K7UEY6]	4	329	333
GRMZM2G468348	Uncharacterized protein [Source:UniProtKB/TrEMBL;Acc:K7VS69]	323	9	332
GRMZM2G412254	Uncharacterized protein [Source:UniProtKB/TrEMBL;Acc:K7VD85]	305	26	331
GRMZM2G358667	Uncharacterized protein [Source:UniProtKB/TrEMBL;Acc:K7UDK2]	271	60	331
GRMZM2G129482	Ser/Thr_dual-sp_kinase_dom	268	62	330
GRMZM2G316679	Uncharacterized protein [Source:UniProtKB/TrEMBL;Acc:K7U994]	308	21	329
GRMZM5G881123	Uncharacterized protein [Source:UniProtKB/TrEMBL;Acc:K7VX41]	320	5	325
GRMZM2G072089	Rho GDP-dissociation inhibitor 1 [Source:UniProtKB/TrEMBL;Acc:K7VVS3]	270	54	324
GRMZM2G036349	Uncharacterized protein [Source:UniProtKB/TrEMBL;Acc:K7VL85]	288	35	323
GRMZM5G846048	Uncharacterized protein [Source:UniProtKB/TrEMBL;Acc:K7TSI7]	320	3	323
GRMZM2G160224	B3_DNA-bd	279	44	323
GRMZM2G068604	Uncharacterized protein [Source:UniProtKB/TrEMBL;Acc:C0P7S1]	258	63	321
ADF2	#N/A	0	320	320
GRMZM5G850556	Uncharacterized protein [Source:UniProtKB/TrEMBL;Acc:K7UNS4]	311	9	320
GRMZM2G181254	ARF32 ARF type transcription factor [Source:UniProtKB/TrEMBL;Acc:K0D9Q4]	302	18	320
GRMZM2G097050	Uncharacterized protein [Source:UniProtKB/TrEMBL;Acc:K7UHP3]	195	124	319
GRMZM2G700275	Uncharacterized protein [Source:UniProtKB/TrEMBL;Acc:K7TPN9]	306	11	317
GRMZM2G081251	0	283	33	316
GRMZM2G459540	Znf_C2H2	310	5	315
GRMZM2G384250	0	275	36	311
GRMZM2G080107	Photosystem I reaction center subunit N; Uncharacterized protein [Source:UniProtKB/TrEMBL;Acc:B4FAC2]	163	147	310
GRMZM5G800669	0	297	11	308
GRMZM2G158848	0	276	32	308
GRMZM5G845962	Ser/Thr_dual-sp_kinase_dom	297	10	307
GRMZM2G048470	PLipase_A2_dom	175	129	304
GRMZM2G108819	0	235	69	304
GRMZM2G023813	Auxin response factor 31; B3 DNA binding domain containing protein; Uncharacterized protein [Source:UniProtKB/TrEMBL;Acc:B6TEP4]	200	103	303
GRMZM5G882446	0	296	7	303
GRMZM5G850922	Uncharacterized protein [Source:UniProtKB/TrEMBL;Acc:C0PM69]	286	16	302
GRMZM2G081500	Uncharacterized protein [Source:UniProtKB/TrEMBL;Acc:B4FJL3]	210	92	302
GRMZM2G329002	Pec_acetylest	285	17	302
GRMZM2G033406	Uncharacterized protein [Source:UniProtKB/TrEMBL;Acc:B4FKJ8]	167	134	301
GRMZM2G535148	0	295	5	300
GRMZM2G398533	Uncharacterized protein [Source:UniProtKB/TrEMBL;Acc:K7TYJ7]	289	9	298
AC217941.2_FG002	0	5	292	297
GRMZM2G063279	RRM_dom	227	69	296
GRMZM5G887975	Uncharacterized protein [Source:UniProtKB/TrEMBL;Acc:K7V1G6]	292	2	294
GRMZM2G096690	40S ribosomal protein S30 [Source:UniProtKB/TrEMBL;Acc:B6SLI1]	192	102	294
GRMZM2G005016	Uncharacterized protein [Source:UniProtKB/TrEMBL;Acc:K7V6G2]	205	88	293
RPL22	#N/A	289	2	291
ESR1	#N/A	134	155	289
GRMZM2G051168	0	172	117	289
GRMZM5G855401	Uncharacterized protein [Source:UniProtKB/TrEMBL;Acc:K7UAV5]	288	0	288
AC212809.2_FG002	0	0	288	288
GRMZM2G123390	Uncharacterized protein [Source:UniProtKB/TrEMBL;Acc:K7UWP3]	233	53	286
GRMZM5G868423	Uncharacterized protein [Source:UniProtKB/TrEMBL;Acc:K7UCM1]	282	4	286
GRMZM2G066291	0	174	112	286
GRMZM2G328671	LEA-14	266	19	285
GRMZM5G872710	DNA polymerase [Source:UniProtKB/TrEMBL;Acc:K7V5G7]	277	8	285
GRMZM2G570768	Uncharacterized protein [Source:UniProtKB/TrEMBL;Acc:K7UB67]	266	18	284
GRMZM2G162754	DUF620	241	42	283
GRMZM2G136687	0	230	53	283
GRMZM5G841635	Uncharacterized protein [Source:UniProtKB/TrEMBL;Acc:K7VHI8]	274	6	280
GRMZM2G388155	Uncharacterized protein [Source:UniProtKB/TrEMBL;Acc:K7TYL7]	247	33	280
GRMZM2G111216	chloroplast stem-loop binding protein of 41 kDa [Source:Projected from Arabidopsis thaliana (AT3G63140) TAIR;Acc:AT3G63140]	188	92	280
GRMZM2G459432	NA-bd_OB-fold	264	14	278
GRMZM2G072298	Glycerol-3-phosphate acyltransferase 1 [Source:UniProtKB/TrEMBL;Acc:B6SYA0]	117	157	274
AC177924.2_FG001	bHLH_dom	1	273	274
GRMZM2G417164	Putative HLH DNA-binding domain superfamily protein [Source:UniProtKB/TrEMBL;Acc:K7V1X7]	253	20	273
GRMZM2G536483	Uncharacterized protein [Source:UniProtKB/TrEMBL;Acc:K7VZC6]	269	3	272
GRMZM2G138686	Uncharacterized protein [Source:UniProtKB/TrEMBL;Acc:K7U7I8]	238	34	272
GRMZM2G171040	Uncharacterized protein [Source:UniProtKB/TrEMBL;Acc:K7TMY0]	227	45	272
GRMZM2G023119	0	264	8	272
GRMZM2G318296	VWF_A	231	40	271
GRMZM2G307404	Uncharacterized protein [Source:UniProtKB/TrEMBL;Acc:B6TFQ7]	258	12	270
GRMZM2G009097	Putative uncharacterized protein [Source:UniProtKB/TrEMBL;Acc:B6T0K4]	81	189	270
AC214840.2_FG004	0	5	265	270
GRMZM2G422641	Uncharacterized protein [Source:UniProtKB/TrEMBL;Acc:K7VGL2]	258	11	269
AC204690.4_FG005	Uncharacterized protein [Source:UniProtKB/TrEMBL;Acc:K7TY22]	2	267	269
GRMZM2G376619	Ribosomal_S4e	247	22	269
GRMZM2G490334	Uncharacterized protein [Source:UniProtKB/TrEMBL;Acc:K7UGF7]	263	5	268
GRMZM2G064533	0	178	90	268
GRMZM2G439983	Uncharacterized protein [Source:UniProtKB/TrEMBL;Acc:K7VH45]	257	10	267
GRMZM2G104722	Uncharacterized protein [Source:UniProtKB/TrEMBL;Acc:K7USI5]	220	47	267
GRMZM2G050434	Putative uncharacterized protein [Source:UniProtKB/TrEMBL;Acc:B6U413]	124	143	267
GRMZM2G057778	0	238	29	267
GRMZM2G575809	Uncharacterized protein [Source:UniProtKB/TrEMBL;Acc:K7VW15]	253	13	266
GRMZM2G701966	Uncharacterized protein [Source:UniProtKB/TrEMBL;Acc:K7UIM8]	262	4	266
GRMZM2G130659	EMP70	177	89	266
AC194341.4_FG003	Membrane protein-like; SUN domain protein5 [Source:UniProtKB/TrEMBL;Acc:B6SKI2]	1	264	265
GRMZM2G069251	DUF3741-assoc	179	86	265
GRMZM2G154041	CDP-OH_P_trans	192	73	265
GRMZM2G048904	Alpha-L-fucosidase 2 [Source:UniProtKB/TrEMBL;Acc:B6TY85]	163	102	265
GRMZM2G366638	0	246	18	264
GRMZM2G402211	Uncharacterized protein [Source:UniProtKB/TrEMBL;Acc:K7UUT2]	241	21	262
GRMZM2G471335	Uncharacterized protein [Source:UniProtKB/TrEMBL;Acc:K7UFK7]	252	9	261
GRMZM2G332829	Putative peptidase C48 domain family protein [Source:UniProtKB/TrEMBL;Acc:K7UEG1]	231	29	260
GRMZM5G829728	0	246	14	260
GRMZM2G380247	Uncharacterized protein [Source:UniProtKB/TrEMBL;Acc:C0HGH8]	171	87	258
GRMZM2G700132	Uncharacterized protein [Source:UniProtKB/TrEMBL;Acc:K7VPX0]	248	8	256
GRMZM2G314934	0	219	37	256
GRMZM2G478633	Uncharacterized protein [Source:UniProtKB/TrEMBL;Acc:K7UCG3]	236	16	252
GRMZM2G301031	0	218	34	252
GRMZM2G384255	Uncharacterized protein [Source:UniProtKB/TrEMBL;Acc:K7UMW7]	222	29	251
AC213463.3_FG004	0	3	248	251
GRMZM2G006282	Znf_C2H2	184	66	250
GRMZM2G002523	Cellulose_synth	105	145	250
GRMZM5G865163	Uncharacterized protein [Source:UniProtKB/TrEMBL;Acc:K7V8Y7]	245	4	249
GRMZM2G305757	Uncharacterized protein [Source:UniProtKB/TrEMBL;Acc:K7TKY7]	219	29	248
GRMZM2G700381	Uncharacterized protein [Source:UniProtKB/TrEMBL;Acc:K7TI04]	239	9	248
GRMZM2G061305	Transposon protein [Source:UniProtKB/TrEMBL;Acc:B6UBA8]	216	32	248
GRMZM2G377563	0	218	30	248
GRMZM2G042147	Uncharacterized protein [Source:UniProtKB/TrEMBL;Acc:C0HJ90]	98	149	247
GRMZM2G117378	Patatin/PLipase_A2-rel	95	150	245
GRMZM2G403576	0	226	19	245
GRMZM2G453296	PP2C-like	229	14	243
GRMZM2G079962	0	154	89	243
GRMZM2G421495	Uncharacterized protein [Source:UniProtKB/TrEMBL;Acc:K7TR81]	223	19	242
GRMZM2G053079	Putative uncharacterized protein [Source:UniProtKB/TrEMBL;Acc:B6UFZ6]	68	174	242
GRMZM5G884985	Putative cytochrome P450 superfamily protein [Source:UniProtKB/TrEMBL;Acc:K7UDF9]	237	5	242
GRMZM2G066961	Uncharacterized protein [Source:UniProtKB/TrEMBL;Acc:K7UHI2]	221	20	241
GRMZM2G472096	TF_MADSbox	225	16	241
GRMZM2G011034	Uncharacterized protein [Source:UniProtKB/TrEMBL;Acc:K7U044]	141	99	240
GRMZM5G877198	0	231	8	239
GRMZM2G403664	0	219	20	239
GRMZM2G011010	Uncharacterized protein [Source:UniProtKB/TrEMBL;Acc:C0P4Q9]	145	92	237
GRMZM2G394688	Cytochrome P450 CYP81A17 [Source:UniProtKB/TrEMBL;Acc:B6TKZ7]	228	9	237
GRMZM2G098796	Uncharacterized protein [Source:UniProtKB/TrEMBL;Acc:K7UA02]	171	65	236
GRMZM2G702626	Uncharacterized protein [Source:UniProtKB/TrEMBL;Acc:K7U2X2]	221	14	235
GRMZM2G362828	Uncharacterized protein [Source:UniProtKB/TrEMBL;Acc:K7U0X5]	216	19	235
AC208930.3_FG007	0	1	234	235
GRMZM2G162821	Uncharacterized protein [Source:UniProtKB/TrEMBL;Acc:K7UQI0]	197	37	234
GRMZM2G124225	Uncharacterized protein [Source:UniProtKB/TrEMBL;Acc:K7UIK1]	189	45	234
GRMZM2G463441	Plcyanin-like	224	10	234
GRMZM2G503156	AGC (cAMP-dependent, cGMP-dependent and protein kinase C) kinase family protein [Source:Projected from Arabidopsis thaliana (AT5G62310) TAIR;Acc:AT5G62310]	225	9	234
GRMZM2G021388	Uncharacterized protein [Source:UniProtKB/TrEMBL;Acc:B8A0V8]	49	184	233
GRMZM2G701612	0	227	6	233
GRMZM2G465226	Uncharacterized protein [Source:UniProtKB/TrEMBL;Acc:B4FVP5]	184	48	232
GRMZM2G162434	Putative MYB DNA-binding domain superfamily protein [Source:UniProtKB/TrEMBL;Acc:K7V1Y7]	188	44	232
GRMZM2G474326	Ethylene-responsive transcription factor 2 [Source:UniProtKB/TrEMBL;Acc:B6SSU7]	183	49	232
AC188718.3_FG015	DUF295	1	231	232
GRMZM2G390385	Oxoglu/Fe-dep_dioxygenase	208	23	231
GRMZM2G066413	DUF250	67	164	231
GRMZM2G088138	Uncharacterized protein [Source:UniProtKB/TrEMBL;Acc:K7U660]	130	100	230
GRMZM2G357683	P-loop_NTPase	203	27	230
GRMZM2G006620	6-PGluconate_DH_C-like	154	75	229
AC225359.3_FG006	Uncharacterized protein [Source:UniProtKB/TrEMBL;Acc:C0PMP9]	3	225	228
GRMZM2G165086	Uncharacterized protein [Source:UniProtKB/TrEMBL;Acc:K7V865]	173	54	227
GRMZM2G173128	Uncharacterized protein [Source:UniProtKB/TrEMBL;Acc:K7UY91]	120	107	227
GRMZM2G301512	Putative U-box domain protein kinase family [Source:UniProtKB/TrEMBL;Acc:K7V5S2]	199	28	227
GRMZM2G074743	Alternative oxidase [Source:UniProtKB/TrEMBL;Acc:Q8GT70]	72	155	227
GRMZM2G047616	high-affinity K+ transporter 1 [Source:Projected from Arabidopsis thaliana (AT4G10310) TAIR;Acc:AT4G10310]	76	150	226
AC210027.3_FG003	0	1	225	226
GRMZM2G136372	Thaumatin-like protein; Uncharacterized protein [Source:UniProtKB/TrEMBL;Acc:B4FVM0]	110	115	225
GRMZM2G105982	0	198	27	225
GRMZM2G336824	Uncharacterized protein [Source:UniProtKB/TrEMBL;Acc:B4FR22]	130	94	224
GRMZM2G096008	HeavyMe-assoc_HMA	85	139	224
GRMZM2G021106	Uncharacterized protein [Source:UniProtKB/TrEMBL;Acc:C4JC34]	151	72	223
GRMZM2G325606	Uncharacterized protein [Source:UniProtKB/TrEMBL;Acc:K7VD12]	185	37	222
GRMZM2G025971	Transferase	37	185	222
AC204641.5_FG001	Pentatricopeptide_repeat	2	220	222
GRMZM2G175258	Pan_app	126	96	222
GRMZM2G053315	Monooxygenase/ oxidoreductase [Source:UniProtKB/TrEMBL;Acc:B6U2L7]	134	88	222
GRMZM2G077828	Ion_trans_dom	172	50	222
GRMZM2G016727	Uncharacterized protein [Source:UniProtKB/TrEMBL;Acc:K7VFE8]	32	189	221
GRMZM2G396951	Uncharacterized protein [Source:UniProtKB/TrEMBL;Acc:K7UXL9]	147	74	221
GRMZM2G308422	Uncharacterized protein [Source:UniProtKB/TrEMBL;Acc:K7UHI7]	121	100	221
GRMZM5G867831	Kinesin_motor_dom	212	8	220
GRMZM2G157772	NAD(P)-bd_dom	102	117	219
GRMZM2G016936	Uncharacterized protein [Source:UniProtKB/TrEMBL;Acc:K7V5H9]	134	84	218
GRMZM2G442008	Uncharacterized protein [Source:UniProtKB/TrEMBL;Acc:B4FMF8]	197	21	218
AC190834.3_FG005	TPR-like_helical	0	218	218
GRMZM2G040811	Putative uncharacterized protein [Source:UniProtKB/TrEMBL;Acc:B6U535]	59	159	218
GRMZM2G079082	Leu-rich_rpt_typical-subtyp	64	154	218
AC186656.4_FG012	0	0	218	218
AC205250.3_FG004	Uncharacterized protein [Source:UniProtKB/TrEMBL;Acc:K7V7J5]	14	203	217
AC234190.1_FG002	Uncharacterized protein [Source:UniProtKB/TrEMBL;Acc:B4FA44]	22	195	217
GRMZM2G334181	Putative DUF26 domain family protein [Source:UniProtKB/TrEMBL;Acc:K7UVH9]	139	78	217
GRMZM2G455491	Cation_transp_P_typ_ATPase	204	13	217
GRMZM2G407969	Auxin_inducible	154	63	217
GRMZM2G552706	0	202	15	217
GRMZM2G069176	Znf_C2H2	70	146	216
GRMZM2G460617	Uncharacterized protein [Source:UniProtKB/TrEMBL;Acc:B4G1J0]	174	42	216
GRMZM2G072582	MADS-box transcription factor 15 [Source:UniProtKB/TrEMBL;Acc:B6TA20]	167	49	216
GRMZM2G328473	DUF4009	175	41	216
GRMZM2G045215	Anther-specific proline-rich protein APG; Uncharacterized protein [Source:UniProtKB/TrEMBL;Acc:B4F9E3]	51	165	216
GRMZM5G896790	Uncharacterized protein [Source:UniProtKB/TrEMBL;Acc:K7V0I3]	212	3	215
GRMZM2G358139	Put_SAM_MeTrfase	135	80	215
GRMZM2G325653	MLO-like protein [Source:UniProtKB/TrEMBL;Acc:Q94CG9]	193	22	215
GRMZM2G101664	Zinc finger protein [Source:UniProtKB/TrEMBL;Acc:B6TUR4]	149	65	214
GRMZM2G017856	Uncharacterized protein [Source:UniProtKB/TrEMBL;Acc:K7U1H7]	118	96	214
GRMZM2G038839	Uncharacterized protein [Source:UniProtKB/TrEMBL;Acc:C0PEG3]	50	164	214
GRMZM2G081557	Putative MYB DNA-binding domain superfamily protein; Uncharacterized protein [Source:UniProtKB/TrEMBL;Acc:B4FBJ6]	70	144	214
GRMZM2G123452	Cysta_beta_synth_core	102	112	214
GRMZM2G166639	Acc oxidase [Source:UniProtKB/TrEMBL;Acc:K7U1L9]	106	108	214
GRMZM2G403010	Uncharacterized protein [Source:UniProtKB/TrEMBL;Acc:K7VCL0]	162	51	213
GRMZM2G080887	Uncharacterized protein [Source:UniProtKB/TrEMBL;Acc:K7V898]	64	149	213
GRMZM2G496821	Uncharacterized protein [Source:UniProtKB/TrEMBL;Acc:K7V5X6]	199	14	213
GRMZM2G112284	Uncharacterized protein [Source:UniProtKB/TrEMBL;Acc:K7V2Y1]	85	128	213
GRMZM2G094375	Uncharacterized protein [Source:UniProtKB/TrEMBL;Acc:K7TF84]	73	140	213
GRMZM2G008095	Uncharacterized protein [Source:UniProtKB/TrEMBL;Acc:C4J4K8]	27	186	213
GRMZM2G175165	Uncharacterized protein [Source:UniProtKB/TrEMBL;Acc:B6U9Y5]	180	33	213
GRMZM5G888620	UDP_glucos_trans	205	8	213
GRMZM2G092128	Ubox_domain	76	137	213
GRMZM2G114873	Helix-loop-helix DNA-binding domain containing protein [Source:UniProtKB/TrEMBL;Acc:B6TUA5]	86	127	213
IN2-1	#N/A	209	3	212
CNR10	#N/A	17	195	212
GRMZM2G077655	WAK80-OsWAK receptor-like protein kinase [Source:UniProtKB/TrEMBL;Acc:B6SKC4]	69	143	212
GRMZM2G448466	Uncharacterized protein [Source:UniProtKB/TrEMBL;Acc:K7UBE9]	208	4	212
GRMZM2G108410	SAP_dom	150	62	212
GRMZM2G170742	Putative uncharacterized protein [Source:UniProtKB/TrEMBL;Acc:B6U3N0]	128	84	212
GRMZM2G098203	Putative DUF1664 domain family protein [Source:UniProtKB/TrEMBL;Acc:K7V2K8]	133	79	212
GRMZM2G016890	Beta-glucosidase, chloroplastic [Source:UniProtKB/Swiss-Prot;Acc:P49235]	40	172	212
GRMZM2G701288	0	209	3	212
GRMZM5G801307	Putative uncharacterized protein [Source:UniProtKB/TrEMBL;Acc:B6SX29]	206	5	211
GRMZM2G053749	Pollen allergen Phl p 2 [Source:UniProtKB/TrEMBL;Acc:B6TUA7]	165	46	211
GRMZM2G151227	Chalcone synthase WHP1 [Source:UniProtKB/Swiss-Prot;Acc:P24824]	111	100	211
AC204539.4_FG001	0	1	210	211
GRMZM2G397663	Ribosomal protein L15 [Source:UniProtKB/TrEMBL;Acc:K7UF83]	193	17	210
GRMZM2G099206	0	158	52	210
GRMZM5G835157	Uncharacterized protein [Source:UniProtKB/TrEMBL;Acc:K7UVF0]	194	15	209
GRMZM2G069722	Cyt_P450_E_grp-I	69	140	209
GRMZM2G564181	0	175	34	209
GRMZM2G038053	0	98	111	209
GRMZM2G325629	Uncharacterized protein [Source:UniProtKB/TrEMBL;Acc:K7UYV9]	196	12	208
GRMZM2G162359	Uncharacterized protein [Source:UniProtKB/TrEMBL;Acc:B4G1C2]	109	99	208
GRMZM2G133006	Putative MATE efflux family protein [Source:UniProtKB/TrEMBL;Acc:K7UJD0]	101	107	208
GRMZM5G822593	lipoxygenase 2 [Source:Projected from Arabidopsis thaliana (AT3G45140) TAIR;Acc:AT3G45140]	193	15	208
AFLA_051980	G-protein complex beta subunit CpcB	27	181	208
AC177941.3_FG001	Znf_CCHC	0	207	207
GRMZM2G428470	Uncharacterized protein [Source:UniProtKB/TrEMBL;Acc:K7VCC4]	151	56	207
GRMZM2G056388	Glutathione S-transferase GSTU6 [Source:UniProtKB/TrEMBL;Acc:B6TK27]	53	154	207
GRMZM2G125140	Calcineurin-like metallo-phosphoesterase superfamily protein [Source:Projected from Arabidopsis thaliana (AT1G07010) TAIR;Acc:AT1G07010]	163	44	207
GRMZM2G145440	BRASSINOSTEROID INSENSITIVE 1-associated receptor kinase 1 [Source:UniProtKB/TrEMBL;Acc:K7UAG3]	98	109	207
AC197340.3_FG004	0	7	200	207
GRMZM2G161846	Uncharacterized protein [Source:UniProtKB/TrEMBL;Acc:C0P643]	152	54	206
GRMZM2G135949	Uncharacterized protein [Source:UniProtKB/TrEMBL;Acc:B6TNK5]	95	111	206
GRMZM2G173192	Uncharacterized protein [Source:UniProtKB/TrEMBL;Acc:B4FEG4]	101	105	206
GRMZM2G005659	TSC-22_Dip_Bun	108	98	206
GRMZM2G000777	Late embryogeneis abundant protein; Late embryogenesis abundant protein [Source:UniProtKB/TrEMBL;Acc:B6SK48]	24	182	206
GRMZM2G460958	Znf_RING	171	34	205
GRMZM2G301148	Uncharacterized protein [Source:UniProtKB/TrEMBL;Acc:K7U4A7]	118	87	205
GRMZM2G048073	Uncharacterized protein [Source:UniProtKB/TrEMBL;Acc:C4J4U3]	49	156	205
GRMZM2G014558	Uncharacterized protein [Source:UniProtKB/TrEMBL;Acc:C0PCY6]	31	174	205
GRMZM2G166870	Uncharacterized protein [Source:UniProtKB/TrEMBL;Acc:C0P5Y6]	100	105	205
GRMZM2G105400	Transposon protein Mutator sub-class [Source:UniProtKB/TrEMBL;Acc:B6SSS0]	76	129	205
GRMZM2G352678	Chemocyanin [Source:UniProtKB/TrEMBL;Acc:B6TG48]	132	73	205
GRMZM2G329636	ATP synthase subunit a [Source:UniProtKB/Swiss-Prot;Acc:P07925]	121	84	205
AFLA_119660	ATP synthase F1, beta subunit, putative	21	184	205
GRMZM5G812228	ACS-like protein; Putative AMP-dependent synthetase and ligase superfamily protein [Source:UniProtKB/TrEMBL;Acc:B6SVK5]	181	24	205
GRMZM2G119169	60S ribosomal protein L17 [Source:UniProtKB/TrEMBL;Acc:B6SJV1]	90	115	205
GRMZM2G070394	Uncharacterized protein [Source:UniProtKB/TrEMBL;Acc:K7U942]	175	29	204
GRMZM2G494600	MIP	160	44	204
GRMZM2G468657	Aspartic proteinase nepenthesin-1 [Source:UniProtKB/TrEMBL;Acc:B6TS94]	170	34	204
GRMZM2G164781	Uncharacterized protein [Source:UniProtKB/TrEMBL;Acc:C0HFP1]	99	104	203
GRMZM2G175927	Uncharacterized protein [Source:UniProtKB/TrEMBL;Acc:B4FTI3]	115	88	203
GRMZM2G060918	Putative WRKY DNA-binding domain superfamily protein [Source:UniProtKB/TrEMBL;Acc:K7VEB0]	52	151	203
GRMZM2G112790	DUF569	135	68	203
GRMZM2G142352	0	166	37	203
GRMZM2G093132	0	89	114	203
GRMZM2G445423	Uncharacterized protein [Source:UniProtKB/TrEMBL;Acc:K7UVC7]	199	3	202
GRMZM2G079915	Uncharacterized protein [Source:UniProtKB/TrEMBL;Acc:B4FAS9]	64	138	202
GRMZM2G002961	START_lipid-bd_dom	115	87	202
GRMZM2G546834	0	168	34	202
GRMZM2G106560	WRKY_DNA-bd	74	127	201
AC210158.3_FG003	Uncharacterized protein [Source:UniProtKB/TrEMBL;Acc:K7VDL2]	3	198	201
GRMZM2G010702	Uncharacterized protein [Source:UniProtKB/TrEMBL;Acc:C0P4X6]	29	172	201
GRMZM2G113332	Uncharacterized protein [Source:UniProtKB/TrEMBL;Acc:B6SQL3]	88	113	201
GRMZM2G582893	TF_CBFB	196	5	201
GRMZM2G132995	Putative MATE efflux family protein [Source:UniProtKB/TrEMBL;Acc:K7UMM4]	96	105	201
GRMZM2G009045	phosphate transporter 3;2 [Source:Projected from Arabidopsis thaliana (AT3G48850) TAIR;Acc:AT3G48850]	37	164	201
AC207628.4_FG005	Outer mitochondrial membrane protein porin [Source:UniProtKB/TrEMBL;Acc:B6TAU9]	1	200	201
GRMZM2G468147	OPR_PB1	194	7	201
GRMZM2G154870	Cyt_P450_E_grp-I	112	89	201
GRMZM2G124175	AldOxase/xan_DH_Mopterin-bd	86	115	201
GRMZM2G125853	0	83	118	201
GRMZM2G136544	Uncharacterized protein [Source:UniProtKB/TrEMBL;Acc:K7U3J8]	158	42	200
GRMZM2G354909	Uncharacterized protein [Source:UniProtKB/TrEMBL;Acc:B8A3Q4]	131	69	200
GRMZM2G126572	Uncharacterized protein [Source:UniProtKB/TrEMBL;Acc:B4FSD0]	90	110	200
GRMZM2G026083	P-loop_NTPase	29	171	200
GRMZM2G380284	Pectinesterase_inhib	137	63	200
GRMZM2G026189	NB-ARC	40	160	200
GRMZM2G172098	Monoglyceride lipase; Uncharacterized protein [Source:UniProtKB/TrEMBL;Acc:B4FK75]	107	93	200
GRMZM2G453805	chitinase A [Source:Projected from Arabidopsis thaliana (AT5G24090) TAIR;Acc:AT5G24090]	159	41	200
GRMZM2G048154	Znf_C2H2	40	159	199
GRMZM2G098892	Uncharacterized protein [Source:UniProtKB/TrEMBL;Acc:C0P6S9]	76	123	199
GRMZM2G078509	Putative uncharacterized protein [Source:UniProtKB/TrEMBL;Acc:B6TII1]	149	50	199
GRMZM2G124042	Plipid/glycerol_acylTrfase	181	18	199
GRMZM2G066111	ATP synthase protein MI25 [Source:UniProtKB/Swiss-Prot;Acc:P09004]	60	139	199
GRMZM2G134888	Amino acid permease; Uncharacterized protein [Source:UniProtKB/TrEMBL;Acc:C0PEW7]	91	108	199
GRMZM2G162251	0	101	98	199
IVR1	#N/A	198	0	198
AC199790.4_FG013	Uncharacterized protein [Source:UniProtKB/TrEMBL;Acc:K7VZ77]	5	193	198
GRMZM2G026143	Uncharacterized protein [Source:UniProtKB/TrEMBL;Acc:K7VAJ0]	30	168	198
GRMZM2G050234	Uncharacterized protein [Source:UniProtKB/TrEMBL;Acc:C0P5L5]	51	147	198
GRMZM2G148355	Uncharacterized protein [Source:UniProtKB/TrEMBL;Acc:B4FTV5]	93	105	198
GRMZM2G326663	Putative NAC domain transcription factor superfamily protein [Source:UniProtKB/TrEMBL;Acc:K7TMH4]	180	18	198
GRMZM2G146089	Protein of unknown function (DUF616) [Source:Projected from Arabidopsis thaliana (AT5G46220) TAIR;Acc:AT5G46220]	155	43	198
GRMZM2G056914	DUF569	178	20	198
GRMZM2G129413	Auxin transporter-like protein 3 [Source:UniProtKB/TrEMBL;Acc:B6TFK4]	90	108	198
GRMZM2G057467	AIR12 [Source:UniProtKB/TrEMBL;Acc:K7VGM8]	54	144	198
GRMZM2G341957	0	115	83	198
GRMZM2G023847	Uncharacterized protein [Source:UniProtKB/TrEMBL;Acc:B4FAB0]	33	164	197
GRMZM2G407760	Putative uncharacterized protein [Source:UniProtKB/TrEMBL;Acc:B6UGF1]	186	11	197
GRMZM5G891656	Monooxygenase; Uncharacterized protein [Source:UniProtKB/TrEMBL;Acc:B7ZXZ6]	191	6	197
GRMZM2G380789	HlyIII-related	127	70	197
GRMZM2G116823	Haem_peroxidase_pln/fun/bac	76	121	197
GRMZM2G032856	Glutathione S-transferase GST 24; Uncharacterized protein [Source:UniProtKB/TrEMBL;Acc:Q9FQB5]	37	160	197
GRMZM2G007256	Adhesive/proline-rich protein; Uncharacterized protein [Source:UniProtKB/TrEMBL;Acc:B4FH66]	26	171	197
AFLA_050950	40S ribosomal protein S3, putative	21	176	197
GRMZM2G703624	0	188	9	197
AC214641.2_FG002	Uncharacterized protein [Source:UniProtKB/TrEMBL;Acc:K7V7P4]	0	196	196
GRMZM2G436950	Uncharacterized protein [Source:UniProtKB/TrEMBL;Acc:K7V0L0]	191	5	196
GRMZM2G139407	Uncharacterized protein [Source:UniProtKB/TrEMBL;Acc:K7TNM4]	93	103	196
GRMZM2G003909	Uncharacterized protein [Source:UniProtKB/TrEMBL;Acc:C4JAB8]	23	173	196
GRMZM2G090245	Uncharacterized protein [Source:UniProtKB/TrEMBL;Acc:C0P9T7]	72	124	196
GRMZM2G103128	Uncharacterized protein [Source:UniProtKB/TrEMBL;Acc:B4G118]	69	127	196
GRMZM2G077612	DUF761_pln	62	134	196
GRMZM2G174048	Copper ion binding protein [Source:UniProtKB/TrEMBL;Acc:K7V5H2]	106	90	196
AFLA_072810	conserved hypothetical protein	10	186	196
AFLA_018700	60S ribosomal protein L5, putative	21	175	196
GRMZM5G855994	Uncharacterized protein [Source:UniProtKB/TrEMBL;Acc:K7VCU1]	189	6	195
GRMZM2G100158	Uncharacterized protein [Source:UniProtKB/TrEMBL;Acc:B4FWF9]	72	123	195
GRMZM2G071478	Putative lysM-domain receptor-like protein kinase family protein [Source:UniProtKB/TrEMBL;Acc:K7U911]	54	141	195
AC212835.3_FG008	Prot_kinase_cat_dom	13	182	195
GRMZM2G048907	ATP synthase subunit gamma, chloroplastic Inceptin [Source:UniProtKB/Swiss-Prot;Acc:P0C1M0]	45	150	195
GRMZM2G019039	0	30	165	195
GRMZM2G062052	ZCN19 [Source:UniProtKB/TrEMBL;Acc:A8WET0]	171	23	194
GRMZM2G310505	Uncharacterized protein [Source:UniProtKB/TrEMBL;Acc:K7TR89]	173	21	194
GRMZM2G323943	Uncharacterized protein [Source:UniProtKB/TrEMBL;Acc:C0PD78]	110	84	194
GRMZM2G084942	Uncharacterized protein [Source:UniProtKB/TrEMBL;Acc:B4FY98]	55	139	194
GRMZM2G154505	Uncharacterized protein [Source:UniProtKB/TrEMBL;Acc:B4FUV7]	105	89	194
GRMZM2G362368	Putative uncharacterized protein [Source:UniProtKB/TrEMBL;Acc:B6TT11]	133	61	194
GRMZM2G452896	Putative serine peptidase S28 family protein [Source:UniProtKB/TrEMBL;Acc:K7VBH3]	154	40	194
GRMZM2G035704	Putative RING zinc finger domain superfamily protein [Source:UniProtKB/TrEMBL;Acc:K7U9X8]	44	150	194
GRMZM2G070304	Plipid/glycerol_acylTrfase	55	139	194
GRMZM2G112377	Inorganic phosphate transporter 3 [Source:UniProtKB/TrEMBL;Acc:Q49B44]	76	118	194
AFLA_005720	conserved hypothetical protein	19	175	194
AFLA_030140	60S ribosomal protein P0	17	177	194
GRMZM2G362341	0	173	21	194
GRMZM2G035542	Uncharacterized protein [Source:UniProtKB/TrEMBL;Acc:K7VC91]	30	163	193
GRMZM2G413226	Uncharacterized protein [Source:UniProtKB/TrEMBL;Acc:K7UF33]	182	11	193
GRMZM2G039630	Uncharacterized protein [Source:UniProtKB/TrEMBL;Acc:K7TQY9]	44	149	193
GRMZM2G147752	Uncharacterized protein [Source:UniProtKB/TrEMBL;Acc:C0P7A4]	94	99	193
GRMZM2G024345	Putative uncharacterized protein [Source:UniProtKB/TrEMBL;Acc:B6UF29]	39	154	193
GRMZM2G425798	Putative AP2/EREBP transcription factor superfamily protein [Source:UniProtKB/TrEMBL;Acc:K7TNZ6]	133	60	193
GRMZM2G158237	Peptidyl-prolyl cis-trans isomerase [Source:UniProtKB/TrEMBL;Acc:B4FJW5]	98	95	193
GRMZM2G064558	0	47	146	193
AC193632.2_FG002	Uncharacterized protein [Source:UniProtKB/TrEMBL;Acc:K7TU58]	3	189	192
GRMZM2G007249	Uncharacterized protein [Source:UniProtKB/TrEMBL;Acc:C0P6X7]	24	168	192
GRMZM2G110279	Uncharacterized protein [Source:UniProtKB/TrEMBL;Acc:B4FEW5]	66	126	192
GRMZM2G420280	TF_GRAS	139	53	192
GRMZM2G304897	Serine/threonine-protein kinase [Source:UniProtKB/TrEMBL;Acc:B6ST43]	107	85	192
GRMZM2G162098	NB-ARC	103	89	192
GRMZM2G061527	Leu-rich_rpt_typical-subtyp	63	129	192
GRMZM2G074248	LEA-14	68	124	192
GRMZM2G062396	flavanone 3-hydroxylase [Source:Projected from Arabidopsis thaliana (AT3G51240) TAIR;Acc:AT3G51240]	48	144	192
GRMZM2G164036	Cytochrome P450 CYP71C36 [Source:UniProtKB/TrEMBL;Acc:B6UA52]	107	85	192
AC196780.4_FG003	0	0	192	192
GRMZM2G393014	Uncharacterized protein [Source:UniProtKB/TrEMBL;Acc:K7VKP7]	121	70	191
GRMZM2G113549	Uncharacterized protein [Source:UniProtKB/TrEMBL;Acc:K7UXG4]	82	109	191
GRMZM6G295344	Uncharacterized protein [Source:UniProtKB/TrEMBL;Acc:B4FMX1]	187	4	191
GRMZM2G127031	Ser-Thr/Tyr_kinase_cat_dom	75	116	191
GRMZM2G429274	Lipase_GDSL	185	6	191
GRMZM2G021243	GDP-Fuc_O-FucTrfase	33	158	191
AFLA_110130	ATP synthase subunit ATP9, putative	21	170	191
GRMZM2G704039	0	177	14	191
GRMZM2G414844	ZF-HD homeobox protein [Source:UniProtKB/TrEMBL;Acc:K7US38]	129	61	190
GRMZM2G342907	Uncharacterized protein [Source:UniProtKB/TrEMBL;Acc:K7W282]	120	70	190
GRMZM2G330719	Uncharacterized protein [Source:UniProtKB/TrEMBL;Acc:K7VM55]	103	87	190
GRMZM5G847358	Uncharacterized protein [Source:UniProtKB/TrEMBL;Acc:K7TKF0]	179	11	190
GRMZM2G114918	Uncharacterized protein [Source:UniProtKB/TrEMBL;Acc:C0PD07]	82	108	190
GRMZM2G038013	ribosomal protein S17 [Source:Projected from Arabidopsis thaliana (AT1G79850) TAIR;Acc:AT1G79850]	32	158	190
GRMZM2G122276	Glycine-rich cell wall structural protein [Source:UniProtKB/TrEMBL;Acc:B6SR24]	75	115	190
AFLA_086940	eukaryotic translation initiation factor 4, putative	22	168	190
AFLA_068000	60S ribosomal protein L1	24	166	190
GRMZM6G655718	0	186	4	190
AC186524.3_FG006	0	0	190	190
GRMZM2G015654	XG_FTase	31	158	189
GRMZM2G450935	Uncharacterized protein [Source:UniProtKB/TrEMBL;Acc:K7URA0]	146	43	189
GRMZM2G704283	Uncharacterized protein [Source:UniProtKB/TrEMBL;Acc:K7TXP6]	170	19	189
AC214360.3_FG001	Uncharacterized protein [Source:UniProtKB/TrEMBL;Acc:B7ZYQ8]	20	169	189
GRMZM2G419938	Uncharacterized protein [Source:UniProtKB/TrEMBL;Acc:B6U0S8]	134	55	189
GRMZM2G122018	Uncharacterized protein [Source:UniProtKB/TrEMBL;Acc:B4FRS8]	79	110	189
GRMZM2G142834	Ribosomal_L29	85	104	189
GRMZM2G153527	Receptor kinase [Source:UniProtKB/TrEMBL;Acc:B6SS10]	90	99	189
GRMZM2G052357	NAD-dependent epimerase/dehydratase family protein [Source:UniProtKB/TrEMBL;Acc:K7TUC6]	50	139	189
GRMZM2G356076	Leu-rich_rpt_typical-subtyp	119	70	189
AFLA_123510	iron-sulfur domain containing protein, putative	29	160	189
GRMZM2G065585	Glucan endo-1,3-beta-glucosidase, acidic isoform [Source:UniProtKB/Swiss-Prot;Acc:P49237]	57	132	189
GRMZM2G044481	Ent-copalyl diphosphate synthase [Source:UniProtKB/TrEMBL;Acc:Q672R4]	46	143	189
GRMZM2G159393	Disulfide oxidoreductase/ monooxygenase/ oxidoreductase [Source:UniProtKB/TrEMBL;Acc:K7TJ80]	89	100	189
GRMZM2G041699	Cytokinin-O-glucosyltransferase 2 [Source:UniProtKB/TrEMBL;Acc:K7U5U9]	41	148	189
GRMZM5G871347	WRKY_DNA-bd	181	7	188
GRMZM2G316033	VQ	100	88	188
GRMZM2G019538	Uncharacterized protein [Source:UniProtKB/TrEMBL;Acc:K7V7Q6]	41	147	188
GRMZM2G058120	Uncharacterized protein [Source:UniProtKB/TrEMBL;Acc:K7UMM7]	45	143	188
GRMZM2G474546	Uncharacterized protein [Source:UniProtKB/TrEMBL;Acc:K7ULX6]	150	38	188
GRMZM2G131266	Uncharacterized protein [Source:UniProtKB/TrEMBL;Acc:C0PNH8]	79	109	188
GRMZM2G149028	RING finger protein 5; Uncharacterized protein [Source:UniProtKB/TrEMBL;Acc:B4FM66]	93	95	188
GRMZM2G091672	NB-ARC	72	116	188
GRMZM5G872578	F-box_dom_cyclin-like	178	10	188
GRMZM2G061321	Anthocyanidin 3-O-glucosyltransferase [Source:UniProtKB/TrEMBL;Acc:B6TRK5]	51	137	188
GRMZM2G064139	0	134	54	188
GRMZM2G435034	Uncharacterized protein [Source:UniProtKB/TrEMBL;Acc:C0PJM0]	154	33	187
GRMZM2G118316	Uncharacterized protein [Source:UniProtKB/TrEMBL;Acc:C0HFE1]	70	117	187
GRMZM2G098128	Uncharacterized protein [Source:UniProtKB/TrEMBL;Acc:B4G159]	65	122	187
AC207628.4_FG010	Uncharacterized protein [Source:UniProtKB/TrEMBL;Acc:B4F9V9]	12	175	187
GRMZM2G148904	S-adenosyl-L-methionine-dependent methyltransferases superfamily protein [Source:Projected from Arabidopsis thaliana (AT2G41380) TAIR;Acc:AT2G41380]	90	97	187
GRMZM2G155618	Putative uncharacterized protein orf131-c [Source:UniProtKB/TrEMBL;Acc:Q6R9B8]	147	40	187
GRMZM2G100709	Putative MYB DNA-binding domain superfamily protein [Source:UniProtKB/TrEMBL;Acc:K7UYP1]	67	120	187
GRMZM2G472311	Putative calcium-dependent protein kinase family protein [Source:UniProtKB/TrEMBL;Acc:K7U3A7]	175	12	187
GRMZM2G101527	P-loop_NTPase	66	121	187
GRMZM2G034697	phospholipid N-methyltransferase [Source:Projected from Arabidopsis thaliana (AT1G80860) TAIR;Acc:AT1G80860]	37	150	187
GRMZM2G124209	GDA1_CD39_NTPase	90	97	187
GRMZM2G045031	DUF538	55	132	187
GRMZM2G038928	Uncharacterized protein [Source:UniProtKB/TrEMBL;Acc:K7VQU3]	43	143	186
GRMZM2G133029	Uncharacterized protein [Source:UniProtKB/TrEMBL;Acc:K7V8A8]	83	103	186
GRMZM2G023683	Uncharacterized protein [Source:UniProtKB/TrEMBL;Acc:K7V3X6]	33	153	186
GRMZM2G139574	Uncharacterized protein [Source:UniProtKB/TrEMBL;Acc:K7V091]	86	100	186
GRMZM5G897005	Uncharacterized protein [Source:UniProtKB/TrEMBL;Acc:K7UH46]	179	7	186
GRMZM2G010765	Transparent testa 12 protein; Uncharacterized protein [Source:UniProtKB/TrEMBL;Acc:B4F9S3]	35	151	186
GRMZM2G054125	Putative WRKY DNA-binding domain superfamily protein [Source:UniProtKB/TrEMBL;Acc:K7TZX4]	48	138	186
GRMZM2G108847	Putative serine type endopeptidase inhibitor [Source:UniProtKB/TrEMBL;Acc:A3FMA3]	74	112	186
GRMZM5G888934	Pectinesterase_inhib	181	5	186
GRMZM2G475265	Aspartic proteinase nepenthesin-1 [Source:UniProtKB/TrEMBL;Acc:B6TV33]	145	41	186
GRMZM2G093574	40S ribosomal protein S21 [Source:UniProtKB/TrEMBL;Acc:C0HIC4]	62	124	186
GRMZM2G156712	12-oxophytodienoate reductase 2 [Source:UniProtKB/TrEMBL;Acc:K7UGH5]	89	97	186
GRMZM2G010154	0	122	64	186
GRMZM2G087332	0	61	125	186
GRMZM2G331393	Uncharacterized protein [Source:UniProtKB/TrEMBL;Acc:K7VTH3]	110	75	185
GRMZM2G028677	Uncharacterized protein [Source:UniProtKB/TrEMBL;Acc:C4J4G1]	42	143	185
GRMZM2G449094	Uncharacterized protein [Source:UniProtKB/TrEMBL;Acc:C0PPD5]	146	39	185
GRMZM2G028151	Uncharacterized protein [Source:UniProtKB/TrEMBL;Acc:B4FLJ5]	36	149	185
AFLA_031390	ubiquitin (UbiC), putative	15	170	185
GRMZM2G154487	Ribosomal L18p/L5e family protein [Source:Projected from Arabidopsis thaliana (AT1G08845) TAIR;Acc:AT1G08845]	99	86	185
GRMZM2G065596	Putative uncharacterized protein orf114-a; Uncharacterized protein [Source:UniProtKB/TrEMBL;Acc:Q6R9K6]	52	133	185
GRMZM2G037130	Putative uncharacterized protein [Source:UniProtKB/TrEMBL;Acc:B6T6M3]	41	144	185
GRMZM2G007406	Putative AP2/EREBP transcription factor superfamily protein [Source:UniProtKB/TrEMBL;Acc:K7W0Y9]	29	156	185
GRMZM2G065073	Gamma-glutamyltranspeptidase 1 [Source:UniProtKB/TrEMBL;Acc:B6SSX2]	51	134	185
GRMZM2G335419	Clathrin assembly protein; Uncharacterized protein [Source:UniProtKB/TrEMBL;Acc:B6SKK6]	119	66	185
GRMZM2G103972	Cellulose_synth	69	116	185
AFLA_029020	40S ribosomal protein S8e	23	162	185
GRMZM5G899149	40S ribosomal protein S26; Uncharacterized protein [Source:UniProtKB/TrEMBL;Acc:B4FEE7]	182	3	185
GRMZM5G806586	0	168	17	185
GRMZM2G082653	Znf_RING	57	127	184
GRMZM2G363474	Uncharacterized protein [Source:UniProtKB/TrEMBL;Acc:K7UB81]	119	65	184
GRMZM2G482256	Uncharacterized protein [Source:UniProtKB/TrEMBL;Acc:C0PPB3]	147	37	184
GRMZM2G104070	Uncharacterized protein [Source:UniProtKB/TrEMBL;Acc:C0PI30]	70	114	184
GRMZM2G028556	Uncharacterized protein [Source:UniProtKB/TrEMBL;Acc:C0P4E9]	29	155	184
GRMZM2G003970	Uncharacterized protein [Source:UniProtKB/TrEMBL;Acc:B4FIU0]	20	164	184
GRMZM2G040298	Uncharacterized protein [Source:UniProtKB/TrEMBL;Acc:B4FI13]	47	137	184
GRMZM2G480439	Uncharacterized protein [Source:UniProtKB/TrEMBL;Acc:B4FB36]	150	34	184
GRMZM2G064356	Ribosomal_S2	124	60	184
GRMZM5G861791	Ribosomal protein S3, mitochondrial [Source:UniProtKB/Swiss-Prot;Acc:P27928]	168	16	184
GRMZM2G131099	Putative uncharacterized protein [Source:UniProtKB/TrEMBL;Acc:B6SQW7]	80	104	184
GRMZM2G019619	Putative O-glycosyl hydrolase family 17 protein; Uncharacterized protein [Source:UniProtKB/TrEMBL;Acc:B4FBQ3]	30	154	184
GRMZM2G102550	Putative geranylgeranyl pyrophosphate synthase 2 [Source:UniProtKB/TrEMBL;Acc:C5G5X4]	81	103	184
GRMZM2G179768	Metalloendoproteinase 1 [Source:UniProtKB/TrEMBL;Acc:B6U4D1]	101	83	184
GRMZM2G325513	Dehydration-responsive element-binding protein 1B [Source:UniProtKB/TrEMBL;Acc:B6SUC3]	123	61	184
GRMZM2G101613	Cyclin-dependent kinase inhibitor 2 [Source:UniProtKB/TrEMBL;Acc:B6TIJ9]	63	121	184
GRMZM2G126367	AB_hydrolase_1	74	110	184
GRMZM2G154881	1,4-beta-D-glucanase; Endo-1,3;1,4-beta-D-glucanase; Uncharacterized protein [Source:UniProtKB/TrEMBL;Acc:B4FTK9]	101	83	184
GRMZM2G372509	0	117	67	184
AC210792.5_FG003	Uncharacterized protein [Source:UniProtKB/TrEMBL;Acc:K7V5E1]	16	167	183
GRMZM2G093139	Uncharacterized protein [Source:UniProtKB/TrEMBL;Acc:C4JC46]	61	122	183
AC196158.3_FG002	Uncharacterized protein [Source:UniProtKB/TrEMBL;Acc:C0PNQ3]	6	177	183
GRMZM2G021277	Uncharacterized protein [Source:UniProtKB/TrEMBL;Acc:C0PCE9]	27	156	183
GRMZM5G847302	Uncharacterized protein [Source:UniProtKB/TrEMBL;Acc:C0P2Y9]	180	3	183
GRMZM2G158083	Uncharacterized protein [Source:UniProtKB/TrEMBL;Acc:B4FR09]	90	93	183
GRMZM2G361100	Ubox_domain	120	63	183
GRMZM2G086371	TRAPP_II_complex_Trs120	64	119	183
GRMZM2G333565	Homeodomain	175	8	183
GRMZM2G171163	Uncharacterized protein [Source:UniProtKB/TrEMBL;Acc:K7U165]	159	23	182
GRMZM2G064467	Uncharacterized protein [Source:UniProtKB/TrEMBL;Acc:C0HG11]	47	135	182
GRMZM2G159369	Uncharacterized protein [Source:UniProtKB/TrEMBL;Acc:B4FQR6]	96	86	182
GRMZM2G154828	Uncharacterized protein [Source:UniProtKB/TrEMBL;Acc:B4FA61]	96	86	182
GRMZM2G465165	Putative lectin-domain receptor-like protein kinase family protein [Source:UniProtKB/TrEMBL;Acc:K7U4P9]	142	40	182
GRMZM2G133675	Putative HLH DNA-binding domain superfamily protein; Uncharacterized protein [Source:UniProtKB/TrEMBL;Acc:B4FPI9]	90	92	182
GRMZM2G465987	Pan_app	142	40	182
GRMZM2G114642	Glossy1 [Source:UniProtKB/TrEMBL;Acc:O24555]	60	122	182
GRMZM2G090733	Glc/ribitol_DH	64	118	182
GRMZM2G336448	Carbohydrate transporter/ sugar porter/ transporter; Uncharacterized protein [Source:UniProtKB/TrEMBL;Acc:B4FA49]	121	61	182
GRMZM2G174736	Basic salivary proline-rich protein 2 isoform 1; Basic salivary proline-rich protein 2 isoform 2; Uncharacterized protein [Source:UniProtKB/TrEMBL;Acc:B4FTS3]	89	93	182
GRMZM2G042765	Auxin_inducible	31	151	182
GRMZM2G176489	WRKY_DNA-bd	98	83	181
GRMZM5G894031	Uncharacterized protein [Source:UniProtKB/TrEMBL;Acc:C4J361]	178	3	181
GRMZM5G876389	Uncharacterized protein [Source:UniProtKB/TrEMBL;Acc:C0P2Y9]	177	4	181
GRMZM2G397402	Uncharacterized protein [Source:UniProtKB/TrEMBL;Acc:B4FCV4]	136	45	181
GRMZM2G056469	PyrdxlP-dep_de-COase	48	133	181
GRMZM2G304573	Putative WRKY DNA-binding domain superfamily protein [Source:UniProtKB/TrEMBL;Acc:K7V6U3]	98	83	181
GRMZM2G126505	Putative cytochrome P450 superfamily protein [Source:UniProtKB/TrEMBL;Acc:K7U3E8]	83	98	181
GRMZM5G859099	Putative auxin efflux carrier PIN9; Uncharacterized protein [Source:UniProtKB/TrEMBL;Acc:B4FA56]	175	6	181
GRMZM2G019926	Methylcrotonoyl-CoA carboxylase subunit alpha [Source:UniProtKB/TrEMBL;Acc:B6SKB7]	35	146	181
AFLA_077840	endoglucanase, putative	25	156	181
GRMZM2G120016	Cis-zeatin O-glucosyltransferase; Uncharacterized protein [Source:UniProtKB/TrEMBL;Acc:B4FU09]	74	107	181
GRMZM2G173967	aromatic and neutral transporter 1 [Source:Projected from Arabidopsis thaliana (AT3G11900) TAIR;Acc:AT3G11900]	99	82	181
GRMZM2G082302	Znf_C6HC	66	114	180
GRMZM2G089343	Uncharacterized protein [Source:UniProtKB/TrEMBL;Acc:K7UE99]	89	91	180
GRMZM2G438871	Uncharacterized protein [Source:UniProtKB/TrEMBL;Acc:C4J4G8]	138	42	180
GRMZM2G173315	Uncharacterized protein [Source:UniProtKB/TrEMBL;Acc:C0PG53]	113	67	180
AC205413.4_FG001	Uncharacterized protein [Source:UniProtKB/TrEMBL;Acc:B4FSW5]	13	167	180
GRMZM2G156904	Uncharacterized protein [Source:UniProtKB/TrEMBL;Acc:B4FMW8]	78	102	180
GRMZM2G315726	Uncharacterized protein [Source:UniProtKB/TrEMBL;Acc:B4FK19]	98	82	180
GRMZM2G308189	Tetratricopeptide repeat (TPR)-like superfamily protein [Source:Projected from Arabidopsis thaliana (AT3G04130) TAIR;Acc:AT3G04130]	106	74	180
GRMZM2G137120	Putative uncharacterized protein [Source:UniProtKB/TrEMBL;Acc:B6TMR9]	90	90	180
GRMZM2G435986	0	143	37	180
GRMZM2G016973	0	26	154	180
AFLA_096880	#N/A	23	156	179
GRMZM5G867882	Uncharacterized protein; Vacuolar ATP synthase 21 kDa proteolipid subunit; Vacuolar ATP synthase proteolipid subunit [Source:UniProtKB/TrEMBL;Acc:B4FZS8]	173	6	179
GRMZM2G041068	Uncharacterized protein [Source:UniProtKB/TrEMBL;Acc:K7VBA4]	38	141	179
AC206332.3_FG005	Uncharacterized protein [Source:UniProtKB/TrEMBL;Acc:K7UWJ1]	11	168	179
GRMZM2G080992	Uncharacterized protein [Source:UniProtKB/TrEMBL;Acc:C4IYF1]	56	123	179
GRMZM2G040736	Uncharacterized protein [Source:UniProtKB/TrEMBL;Acc:C0P2S3]	43	136	179
GRMZM2G003509	Uncharacterized protein [Source:UniProtKB/TrEMBL;Acc:B7ZZY1]	20	159	179
GRMZM2G170281	Transmembrane 9 family protein member 4; Uncharacterized protein [Source:UniProtKB/TrEMBL;Acc:B7ZYP1]	99	80	179
GRMZM2G090500	Putative uncharacterized protein [Source:UniProtKB/TrEMBL;Acc:B6T9D1]	57	122	179
GRMZM2G074896	Glycosyltransferase [Source:UniProtKB/TrEMBL;Acc:B6SV54]	55	124	179
GRMZM2G113165	Carbonic_anhydrase_a	65	114	179
GRMZM2G347841	Adenylate_kin	153	26	179
AFLA_047870	40S ribosomal protein S3Ae	23	156	179
GRMZM2G140609	40S ribosomal protein S23; Uncharacterized protein [Source:UniProtKB/TrEMBL;Acc:B4FBY5]	85	94	179
GRMZM2G337534	0	163	16	179
GRMZM2G480364	0	147	32	179
GRMZM2G127999	0	76	103	179
GRMZM2G407273	Uncharacterized protein [Source:UniProtKB/TrEMBL;Acc:K7UTX2]	117	61	178
GRMZM2G136750	Uncharacterized protein [Source:UniProtKB/TrEMBL;Acc:K7UHJ3]	90	88	178
GRMZM2G467520	Uncharacterized protein [Source:UniProtKB/TrEMBL;Acc:K7UGW8]	144	34	178
GRMZM2G013781	Uncharacterized protein [Source:UniProtKB/TrEMBL;Acc:C4IZF3]	34	144	178
GRMZM2G057388	Uncharacterized protein [Source:UniProtKB/TrEMBL;Acc:B4FHV0]	47	131	178
GRMZM2G423640	Transferase	141	37	178
GRMZM2G119383	Tetratricopeptide repeat (TPR)-like superfamily protein [Source:Projected from Arabidopsis thaliana (AT5G03560) TAIR;Acc:AT5G03560]	79	99	178
GRMZM2G121189	Putative uncharacterized protein [Source:UniProtKB/TrEMBL;Acc:B6SX82]	61	117	178
GRMZM2G336761	Putative RING zinc finger domain superfamily protein [Source:UniProtKB/TrEMBL;Acc:K7UB60]	107	71	178
GRMZM2G126079	Putative ARF GTPase-activating domain family protein; Uncharacterized protein [Source:UniProtKB/TrEMBL;Acc:B4FY47]	78	100	178
GRMZM2G457562	Putative AP2/EREBP transcription factor superfamily protein; Uncharacterized protein [Source:UniProtKB/TrEMBL;Acc:B4FQK2]	146	32	178
GRMZM2G430392	Poly(ADP-ribose)pol_cat_dom	131	47	178
GRMZM2G009166	Pan_app	31	147	178
GRMZM2G125893	Nucleoside diphosphate kinase [Source:UniProtKB/TrEMBL;Acc:K7UY44]	81	97	178
GRMZM2G161299	Mitochondrial substrate carrier family protein [Source:Projected from Arabidopsis thaliana (AT4G26180) TAIR;Acc:AT4G26180]	97	81	178
GRMZM2G307397	Leu_zip_homeo	173	5	178
GRMZM2G031581	Glyco_trans_8	34	144	178
GRMZM2G401374	Cystatin; Putative cystatin; Uncharacterized protein [Source:UniProtKB/TrEMBL;Acc:Q4FZ46]	121	57	178
GRMZM2G334660	Aromatic_Lyase	107	71	178
GRMZM2G062121	0	54	124	178
GRMZM2G438121	Uncharacterized protein [Source:UniProtKB/TrEMBL;Acc:K7VHR9]	135	42	177
GRMZM2G440972	Uncharacterized protein [Source:UniProtKB/TrEMBL;Acc:K7TLF3]	140	37	177
GRMZM2G092101	Uncharacterized protein [Source:UniProtKB/TrEMBL;Acc:C0P6A1]	63	114	177
GRMZM2G704053	Uncharacterized protein [Source:UniProtKB/TrEMBL;Acc:B4G083]	153	24	177
GRMZM2G119761	Uncharacterized protein [Source:UniProtKB/TrEMBL;Acc:B4FQZ2]	75	102	177
GRMZM2G164454	Uncharacterized protein [Source:UniProtKB/TrEMBL;Acc:B4FIC9]	101	76	177
GRMZM2G423472	Synaptobrevin	134	43	177
GRMZM2G049990	Putative uncharacterized protein [Source:UniProtKB/TrEMBL;Acc:B6U638]	36	141	177
GRMZM2G134023	Putative RING zinc finger domain superfamily protein; Uncharacterized protein [Source:UniProtKB/TrEMBL;Acc:B4FM70]	79	98	177
GRMZM2G061403	Putative O-Glycosyl hydrolase superfamily protein [Source:UniProtKB/TrEMBL;Acc:K7VLR3]	42	135	177
GRMZM2G425427	Putative MYB DNA-binding domain superfamily protein [Source:UniProtKB/TrEMBL;Acc:K7TRC0]	138	39	177
GRMZM2G174708	Polygalacturonase inhibitor 1 [Source:UniProtKB/TrEMBL;Acc:B6TYX7]	86	91	177
GRMZM2G132036	Galactose mutarotase-like superfamily protein [Source:Projected from Arabidopsis thaliana (AT3G17940) TAIR;Acc:AT3G17940]	83	94	177
GRMZM2G135816	cofactor of nitrate reductase and xanthine dehydrogenase 2 [Source:Projected from Arabidopsis thaliana (AT2G31955) TAIR;Acc:AT2G31955]	84	93	177
AFLA_028000	BNR/Asp-box repeat domain protein	10	167	177
AC214635.3_FG006	Uncharacterized protein [Source:UniProtKB/TrEMBL;Acc:K7UWE5]	13	163	176
GRMZM2G380700	Uncharacterized protein [Source:UniProtKB/TrEMBL;Acc:K7U6T7]	126	50	176
AC199911.5_FG001	Uncharacterized protein [Source:UniProtKB/TrEMBL;Acc:K7TLG8]	9	167	176
GRMZM2G151763	Uncharacterized protein [Source:UniProtKB/TrEMBL;Acc:C0PIJ7]	80	96	176
GRMZM5G851485	Uncharacterized protein [Source:UniProtKB/TrEMBL;Acc:B6SL64]	156	20	176
GRMZM2G382785	Uncharacterized protein [Source:UniProtKB/TrEMBL;Acc:B4FWH2]	123	53	176
GRMZM2G349749	Uncharacterized protein [Source:UniProtKB/TrEMBL;Acc:B4FRJ2]	112	64	176
GRMZM2G072898	Uncharacterized protein [Source:UniProtKB/TrEMBL;Acc:B4FGW8]	59	117	176
GRMZM2G335280	SGNH_hydro	107	69	176
GRMZM2G083350	Putative WRKY DNA-binding domain superfamily protein [Source:UniProtKB/TrEMBL;Acc:K7UZ08]	49	127	176
GRMZM2G031938	MATE	34	142	176
GRMZM2G177535	Leu-rich_rpt_typical-subtyp	144	32	176
GRMZM2G014994	GPI-anchored protein; Putative CRAL/TRIO domain containing, Sec14p-like phosphatidylinositol transfer family protein; Uncharacterized protein [Source:UniProtKB/TrEMBL;Acc:B6T982]	33	143	176
GRMZM2G025552	Cell growth defect factor 2 [Source:UniProtKB/TrEMBL;Acc:B6SQ79]	33	143	176
AFLA_101160	40S ribosomal protein S9	22	154	176
GRMZM2G125659	0	75	101	176
VP15	#N/A	175	0	175
GRMZM2G106026	Znf_C2H2	63	112	175
GRMZM2G112799	Uncharacterized protein [Source:UniProtKB/TrEMBL;Acc:K7VBA6]	76	99	175
GRMZM2G583474	Uncharacterized protein [Source:UniProtKB/TrEMBL;Acc:K7V3W3]	170	5	175
AC200234.3_FG006	Uncharacterized protein [Source:UniProtKB/TrEMBL;Acc:K7UV09]	0	175	175
GRMZM2G414503	Uncharacterized protein [Source:UniProtKB/TrEMBL;Acc:K7UK40]	129	46	175
GRMZM2G419305	Uncharacterized protein [Source:UniProtKB/TrEMBL;Acc:K7TWB9]	128	47	175
GRMZM2G056598	Uncharacterized protein [Source:UniProtKB/TrEMBL;Acc:C0PF22]	51	124	175
GRMZM2G178209	UDP_glucos_trans	104	71	175
GRMZM2G046816	Tubby-like protein isoform 1; Tubby-like protein isoform 2; Tubby-like protein isoform 3; Tubby-like protein isoform 4; Uncharacterized protein [Source:UniProtKB/TrEMBL;Acc:B4F9I7]	39	136	175
AC233785.2_FG005	TFIIS_N	18	157	175
GRMZM2G114008	Putative uncharacterized protein [Source:UniProtKB/TrEMBL;Acc:B6U5A0]	75	100	175
GRMZM2G383735	Putative uncharacterized protein [Source:UniProtKB/TrEMBL;Acc:B6T0S9]	125	50	175
GRMZM2G119865	Putative AP2/EREBP transcription factor superfamily protein [Source:UniProtKB/TrEMBL;Acc:K7UGM9]	74	101	175
GRMZM2G386228	Protein transport protein Sec61 beta subunit [Source:UniProtKB/TrEMBL;Acc:B6SNM4]	113	62	175
GRMZM2G015869	PQ-loop repeat family protein / transmembrane family protein [Source:Projected from Arabidopsis thaliana (AT5G40670) TAIR;Acc:AT5G40670]	26	149	175
GRMZM2G102959	NiRdtase/SiRdtase_haem-b_fer	66	109	175
GRMZM2G070092	Lipoxygenase [Source:UniProtKB/TrEMBL;Acc:K7TTK6]	48	127	175
GRMZM2G161891	Glutathione S-transferase GST 35 [Source:UniProtKB/TrEMBL;Acc:Q9FQA4]	93	82	175
GRMZM2G382569	Flavonol synthase/flavanone 3-hydroxylase; Uncharacterized protein [Source:UniProtKB/TrEMBL;Acc:B4FFN2]	114	61	175
GRMZM5G848182	DUF3774_wound-induced	164	11	175
GRMZM2G102079	Cytochrome P450 CYP92C5 [Source:UniProtKB/TrEMBL;Acc:B6ST66]	68	107	175
GRMZM2G044269	cellulose synthase like D4 [Source:Projected from Arabidopsis thaliana (AT4G38190) TAIR;Acc:AT4G38190]	84	91	175
GRMZM2G087059	AP2/ERF_dom	58	117	175
GRMZM2G071042	AN12; AN12Zinc finger A20 and AN1 domain-containing protein; Zinc finger A20 and AN1 domains-containing protein [Source:UniProtKB/TrEMBL;Acc:A8QZ67]	64	111	175
GRMZM2G181273	Acetylornithine deacetylase [Source:UniProtKB/TrEMBL;Acc:B6TIJ2]	92	83	175
GRMZM2G005825	0	18	157	175
TPS6	#N/A	174	0	174
SMH3	#N/A	174	0	174
GRMZM2G348100	Uncharacterized protein [Source:UniProtKB/TrEMBL;Acc:K7VNI6]	104	70	174
GRMZM2G477063	Uncharacterized protein [Source:UniProtKB/TrEMBL;Acc:C0PPE7]	146	28	174
GRMZM2G168115	Uncharacterized protein [Source:UniProtKB/TrEMBL;Acc:C0PKR9]	100	74	174
GRMZM2G313643	Uncharacterized protein [Source:UniProtKB/TrEMBL;Acc:C0P3Z6]	97	77	174
GRMZM2G044493	Uncharacterized protein [Source:UniProtKB/TrEMBL;Acc:B8A1Y2]	38	136	174
GRMZM2G122072	Uncharacterized protein [Source:UniProtKB/TrEMBL;Acc:B4G1X4]	72	102	174
GRMZM2G363554	UDP_glucos_trans	111	63	174
AFLA_010140	UbiD family decarboxylase, putative	19	155	174
GRMZM2G115925	Small nuclear ribonucleoprotein Sm D3; Uncharacterized protein [Source:UniProtKB/TrEMBL;Acc:B4FKA5]	68	106	174
GRMZM2G156019	Sig_transdc_resp-reg_receiver	82	92	174
GRMZM2G078667	Putative uncharacterized protein [Source:UniProtKB/TrEMBL;Acc:B6U4J7]	60	114	174
GRMZM2G174990	Putative CRAL/TRIO domain containing, Sec14p-like phosphatidylinositol transfer family protein [Source:UniProtKB/TrEMBL;Acc:K7UM95]	99	75	174
GRMZM2G077333	Photosystem II 22 kDa protein [Source:UniProtKB/TrEMBL;Acc:B6TKD1]	151	23	174
AC212684.3_FG012	Pentatricopeptide repeat (PPR) superfamily protein [Source:Projected from Arabidopsis thaliana (AT4G32430) TAIR;Acc:AT4G32430]	12	162	174
GRMZM2G023652	Lymphoid organ expressed yellow head virus receptor protein [Source:UniProtKB/TrEMBL;Acc:B6TK06]	29	145	174
GRMZM2G146809	Low-molecular-weight cysteine-rich protein LCR70 [Source:UniProtKB/TrEMBL;Acc:K7TQS7]	81	93	174
GRMZM2G134597	Cyt_P450_E_grp-I	76	98	174
GRMZM2G012160	Cystatin2; Cysteine proteinase inhibitor; Putative cystatin [Source:UniProtKB/TrEMBL;Acc:P93627]	31	143	174
GRMZM2G480434	AP2/ERF_dom	138	36	174
GRMZM2G589078	0	146	28	174
GRMZM2G139256	0	84	90	174
GRMZM2G143767	Zinc-binding protein [Source:UniProtKB/TrEMBL;Acc:B6UAW2]	84	89	173
GRMZM2G136300	Uncharacterized protein [Source:UniProtKB/TrEMBL;Acc:K7VE32]	84	89	173
AC193592.3_FG001	Uncharacterized protein [Source:UniProtKB/TrEMBL;Acc:K7VCJ0]	5	168	173
GRMZM2G036365	Uncharacterized protein [Source:UniProtKB/TrEMBL;Acc:K7V3W5]	26	147	173
GRMZM5G878582	Uncharacterized protein [Source:UniProtKB/TrEMBL;Acc:C4J399]	171	2	173
GRMZM2G166176	Uncharacterized protein [Source:UniProtKB/TrEMBL;Acc:B8A2X2]	87	86	173
GRMZM2G181000	Uncharacterized protein [Source:UniProtKB/TrEMBL;Acc:B7ZZJ9]	104	69	173
GRMZM2G157683	Uncharacterized protein [Source:UniProtKB/TrEMBL;Acc:B4FV07]	88	85	173
GRMZM2G090177	Uncharacterized protein [Source:UniProtKB/TrEMBL;Acc:B4FU46]	60	113	173
GRMZM2G135013	Uncharacterized protein [Source:UniProtKB/TrEMBL;Acc:B4FSC6]	80	93	173
GRMZM2G146173	Uncharacterized protein [Source:UniProtKB/TrEMBL;Acc:B4F9Y9]	85	88	173
GRMZM2G084647	Translation initiation factor eIF-2B alpha subunit [Source:UniProtKB/TrEMBL;Acc:B6TJL9]	54	119	173
GRMZM2G368388	Ser/Thr_dual-sp_kinase_dom	111	62	173
GRMZM2G023791	Putative uncharacterized protein [Source:UniProtKB/TrEMBL;Acc:B6TMR0]	36	137	173
GRMZM2G053210	Putative RING zinc finger domain superfamily protein isoform 1; Putative RING zinc finger domain superfamily protein isoform 2 [Source:UniProtKB/TrEMBL;Acc:K7W7S3]	46	127	173
GRMZM2G302373	GST_C	103	70	173
GRMZM2G156310	Gibberellin receptor GID1L2; Uncharacterized protein [Source:UniProtKB/TrEMBL;Acc:B4FVU4]	87	86	173
GRMZM5G891834	BisP-indep_Pglycerate_Mutase	167	6	173
AFLA_044110	40S ribosomal protein Rps16, putative	21	152	173
GRMZM2G314927	0	106	67	173
AC212576.4_FG001	0	11	162	173
GRMZM2G053952	Uncharacterized protein [Source:UniProtKB/TrEMBL;Acc:K7VHT3]	38	134	172
GRMZM2G302499	Uncharacterized protein [Source:UniProtKB/TrEMBL;Acc:K7V2G4]	100	72	172
GRMZM2G073823	Uncharacterized protein [Source:UniProtKB/TrEMBL;Acc:K7U8D1]	46	126	172
AC225176.2_FG003	Uncharacterized protein [Source:UniProtKB/TrEMBL;Acc:K7TL00]	23	149	172
GRMZM2G082434	Uncharacterized protein [Source:UniProtKB/TrEMBL;Acc:C0PKB9]	61	111	172
GRMZM2G125931	Uncharacterized protein [Source:UniProtKB/TrEMBL;Acc:B6UHQ1]	80	92	172
GRMZM5G800586	Uncharacterized protein [Source:UniProtKB/TrEMBL;Acc:B4FTF3]	152	20	172
GRMZM2G067638	Uncharacterized protein [Source:UniProtKB/TrEMBL;Acc:B4FAF9]	52	120	172
GRMZM2G161809	Transparent testa 12 protein [Source:UniProtKB/TrEMBL;Acc:B6SSG0]	88	84	172
GRMZM2G064600	Putative mitochondrial import inner membrane translocase subunit TIM23 family protein; Uncharacterized protein [Source:UniProtKB/TrEMBL;Acc:C4J9Z7]	51	121	172
GRMZM2G553687	Putative ARM repeat-containing protein containing family protein [Source:UniProtKB/TrEMBL;Acc:K7UGK6]	151	21	172
GRMZM2G117779	Nucleic acid-binding, OB-fold-like protein [Source:Projected from Arabidopsis thaliana (AT1G07130) TAIR;Acc:AT1G07130]	72	100	172
GRMZM2G099461	Histone-like transcription factor and archaeal histone family protein [Source:UniProtKB/TrEMBL;Acc:B6U0K8]	70	102	172
GRMZM2G138008	Cyt_P450_E_grp-I	79	93	172
GRMZM2G157564	CER5 [Source:UniProtKB/TrEMBL;Acc:K7V410]	91	81	172
GRMZM2G444621	Calmodulin; Uncharacterized protein [Source:UniProtKB/TrEMBL;Acc:B6SNK9]	129	43	172
GRMZM2G000171	BZIP transcription factor; Uncharacterized protein [Source:UniProtKB/TrEMBL;Acc:B4FT66]	22	150	172
GRMZM2G397755	bHLH_dom	116	56	172
GRMZM2G016434	AP2/ERF_dom	28	144	172
GRMZM2G125669	Alternative oxidase [Source:UniProtKB/TrEMBL;Acc:Q8GT71]	68	104	172
AFLA_134740	60S ribosomal protein L3	18	154	172
GRMZM2G412137	0	123	49	172
AC203183.3_FG001	0	12	160	172
SODCC.3	#N/A	171	0	171
GRMZM2G447795	Xylanase inhibitor protein 1 [Source:UniProtKB/TrEMBL;Acc:K7V2D7]	136	35	171
GRMZM2G099580	Uncharacterized protein [Source:UniProtKB/TrEMBL;Acc:K7VXG7]	50	121	171
GRMZM2G090842	Uncharacterized protein [Source:UniProtKB/TrEMBL;Acc:K7VNK5]	61	110	171
GRMZM2G176230	Uncharacterized protein [Source:UniProtKB/TrEMBL;Acc:K7VFW3]	151	20	171
GRMZM2G442129	Uncharacterized protein [Source:UniProtKB/TrEMBL;Acc:K7V9K4]	131	40	171
GRMZM2G457929	Uncharacterized protein [Source:UniProtKB/TrEMBL;Acc:K7UQU1]	135	36	171
GRMZM2G454556	Uncharacterized protein [Source:UniProtKB/TrEMBL;Acc:K7UHQ4]	137	34	171
GRMZM2G090627	Uncharacterized protein [Source:UniProtKB/TrEMBL;Acc:K7U642]	61	110	171
GRMZM2G376905	Uncharacterized protein [Source:UniProtKB/TrEMBL;Acc:K7U454]	116	55	171
GRMZM2G089106	Uncharacterized protein [Source:UniProtKB/TrEMBL;Acc:K7U1F4]	54	117	171
GRMZM2G076343	Uncharacterized protein [Source:UniProtKB/TrEMBL;Acc:C4J5F1]	67	104	171
AC197146.3_FG001	Uncharacterized protein [Source:UniProtKB/TrEMBL;Acc:C0PCF3]	5	166	171
GRMZM2G047607	Uncharacterized protein [Source:UniProtKB/TrEMBL;Acc:C0P983]	39	132	171
GRMZM2G132509	Uncharacterized protein [Source:UniProtKB/TrEMBL;Acc:B4FZF3]	80	91	171
GRMZM2G397055	Uncharacterized protein [Source:UniProtKB/TrEMBL;Acc:B4FGN7]	114	57	171
GRMZM2G119812	Stig1	129	42	171
GRMZM2G075438	Receptor-like protein kinase RK20-1 [Source:UniProtKB/TrEMBL;Acc:B6UIQ8]	48	123	171
GRMZM2G039417	Putative ribosomal protein S4 (RPS4A) family protein [Source:UniProtKB/TrEMBL;Acc:K7UA74]	131	40	171
GRMZM2G140101	Phytase [Source:UniProtKB/TrEMBL;Acc:Q9T0N7]	74	97	171
GRMZM2G020156	Phototropic-responsive NPH3 family protein [Source:Projected from Arabidopsis thaliana (AT5G47800) TAIR;Acc:AT5G47800]	29	142	171
AFLA_062930	glycosyl hydrolase, family 43, putative	20	151	171
GRMZM2G369815	GDSL-like Lipase/Acylhydrolase superfamily protein [Source:Projected from Arabidopsis thaliana (AT3G48460) TAIR;Acc:AT3G48460]	112	59	171
GRMZM2G087827	Esterase [Source:UniProtKB/TrEMBL;Acc:B6SUT1]	58	113	171
GRMZM2G029058	CID11; Uncharacterized protein [Source:UniProtKB/TrEMBL;Acc:B4F9L1]	32	139	171
GRMZM2G145461	Chitinase2 [Source:UniProtKB/TrEMBL;Acc:K7UGV4]	86	85	171
GRMZM2G342424	bZIP	151	20	171
GRMZM2G015933	BRASSINOSTEROID INSENSITIVE 1-associated receptor kinase 1 [Source:UniProtKB/TrEMBL;Acc:B6SQE5]	27	144	171
GRMZM2G164405	Acc synthase [Source:UniProtKB/TrEMBL;Acc:Q6JN59]	83	88	171
AFLA_050800	40S ribosomal protein S12	20	151	171
GRMZM2G108008	30S ribosomal protein S17 [Source:UniProtKB/TrEMBL;Acc:B6TH50]	70	101	171
GRMZM6G980248	0	166	5	171
GRMZM2G429128	0	136	35	171
GRMZM2G444948	0	133	38	171
GRMZM2G073155	0	125	46	171
CYP88A1	#N/A	19	151	170
GRMZM5G842555	Uncharacterized protein [Source:UniProtKB/TrEMBL;Acc:K7VL51]	166	4	170
AC206185.3_FG002	Uncharacterized protein [Source:UniProtKB/TrEMBL;Acc:K7VG21]	0	170	170
GRMZM2G323475	Uncharacterized protein [Source:UniProtKB/TrEMBL;Acc:K7V2I1]	139	31	170
GRMZM2G107718	Uncharacterized protein [Source:UniProtKB/TrEMBL;Acc:K7UWF7]	65	105	170
GRMZM2G588728	Uncharacterized protein [Source:UniProtKB/TrEMBL;Acc:K7UUE4]	143	27	170
GRMZM2G042602	Uncharacterized protein [Source:UniProtKB/TrEMBL;Acc:K7UBV3]	34	136	170
GRMZM2G315230	Uncharacterized protein [Source:UniProtKB/TrEMBL;Acc:K7U5H9]	157	13	170
GRMZM2G316840	Uncharacterized protein [Source:UniProtKB/TrEMBL;Acc:C0P5I8]	97	73	170
GRMZM2G354253	Uncharacterized protein [Source:UniProtKB/TrEMBL;Acc:B8A3H9]	106	64	170
GRMZM2G162505	Uncharacterized protein [Source:UniProtKB/TrEMBL;Acc:B4G1L5]	89	81	170
GRMZM2G165867	Uncharacterized protein [Source:UniProtKB/TrEMBL;Acc:B4FXF0]	94	76	170
GRMZM2G463415	Uncharacterized protein [Source:UniProtKB/TrEMBL;Acc:B4FKR3]	133	37	170
GRMZM2G011592	Uncharacterized protein [Source:UniProtKB/TrEMBL;Acc:B4FBD4]	29	141	170
GRMZM2G154685	TPR-1	88	82	170
AC210168.4_FG003	Thaumatin	11	159	170
GRMZM2G074138	Sigma factor sigB regulation protein rsbQ; Uncharacterized protein [Source:UniProtKB/TrEMBL;Acc:B4FHV3]	56	114	170
GRMZM5G892769	Putative uncharacterized protein orf396 [Source:UniProtKB/TrEMBL;Acc:Q6R9N3]	163	7	170
GRMZM2G135909	Putative RING zinc finger domain superfamily protein [Source:UniProtKB/TrEMBL;Acc:K7UN40]	77	93	170
GRMZM2G120839	Putative CRINKLY4-like receptor protein kinase family protein [Source:UniProtKB/TrEMBL;Acc:K7V5R5]	58	112	170
GRMZM2G100727	Putative AP2/EREBP transcription factor superfamily protein [Source:UniProtKB/TrEMBL;Acc:K7V4W9]	63	107	170
GRMZM2G124276	Protein SUR2 [Source:UniProtKB/TrEMBL;Acc:K7W4Y6]	80	90	170
GRMZM2G178756	phosphoenolpyruvate carboxylase-related kinase 1 [Source:Projected from Arabidopsis thaliana (AT1G12580) TAIR;Acc:AT1G12580]	90	80	170
GRMZM2G018281	inositol transporter 1 [Source:Projected from Arabidopsis thaliana (AT2G43330) TAIR;Acc:AT2G43330]	26	144	170
GRMZM2G129860	Cytochrome P450 monooxygenase CYP72A5; Uncharacterized protein [Source:UniProtKB/TrEMBL;Acc:Q8LGM8]	79	91	170
GRMZM2G342033	Bet_v_I_dom	95	75	170
GRMZM2G006942	BEST Arabidopsis thaliana protein match is: exocyst complex component 84B (TAIR:AT5G49830.1); Has 132 Blast hits to 132 proteins in 25 species: Archae - 0; Bacteria - 0; Metazoa - 7; Fungi - 0; Plants - 117; Viruses - 0; Other Eukaryotes - 8 (source /.../ BLink). [Source:Projected from Arabidopsis thaliana (AT1G10180) TAIR;Acc:AT1G10180]	21	149	170
GRMZM2G091383	40S ribosomal protein S24 [Source:UniProtKB/TrEMBL;Acc:B6SIX3]	49	121	170
AFLA_044170	40S ribosomal protein S11	20	150	170
GRMZM2G104626	3-ketoacyl-CoA synthase [Source:UniProtKB/TrEMBL;Acc:K7VFS7]	59	111	170
GRMZM5G896560	0	169	1	170
GRMZM2G130831	Uncharacterized protein [Source:UniProtKB/TrEMBL;Acc:K7VBL6]	61	108	169
GRMZM2G006197	Uncharacterized protein [Source:UniProtKB/TrEMBL;Acc:K7UT44]	25	144	169
GRMZM2G068967	Uncharacterized protein [Source:UniProtKB/TrEMBL;Acc:C4J4G2]	53	116	169
GRMZM2G089952	Uncharacterized protein [Source:UniProtKB/TrEMBL;Acc:C0P603]	64	105	169
GRMZM2G129166	Uncharacterized protein [Source:UniProtKB/TrEMBL;Acc:B6SJ20]	68	101	169
GRMZM5G834303	Uncharacterized protein [Source:UniProtKB/TrEMBL;Acc:B4G264]	160	9	169
GRMZM5G828820	Uncharacterized protein [Source:UniProtKB/TrEMBL;Acc:B4FKC5]	158	11	169
GRMZM2G154648	Uncharacterized protein [Source:UniProtKB/TrEMBL;Acc:B4F9A7]	97	72	169
GRMZM2G142919	Sialin; Uncharacterized protein [Source:UniProtKB/TrEMBL;Acc:B4G0R5]	70	99	169
GRMZM2G001160	RECQ helicase l1 [Source:Projected from Arabidopsis thaliana (AT3G05740) TAIR;Acc:AT3G05740]	15	154	169
GRMZM2G073508	Putative uncharacterized protein [Source:UniProtKB/TrEMBL;Acc:B6UCB4]	48	121	169
GRMZM2G170322	Putative MYB DNA-binding domain superfamily protein; Uncharacterized protein [Source:UniProtKB/TrEMBL;Acc:B4FFA6]	94	75	169
GRMZM2G403076	Putative FAD-binding Berberine family protein [Source:UniProtKB/TrEMBL;Acc:K7VF71]	122	47	169
GRMZM2G173771	Putative AP2/EREBP transcription factor superfamily protein [Source:UniProtKB/TrEMBL;Acc:K7U9V5]	101	68	169
GRMZM2G332560	MTD1; Uncharacterized protein [Source:UniProtKB/TrEMBL;Acc:B4FRH4]	97	72	169
GRMZM2G088397	HD domain containing protein [Source:UniProtKB/TrEMBL;Acc:B6TWI3]	69	100	169
GRMZM2G410338	Cortical cell-delineating protein [Source:UniProtKB/TrEMBL;Acc:B6UG81]	130	39	169
AFLA_127060	conserved hypothetical protein	22	147	169
RPS8 (4 232843892..232846622)	#N/A	168	0	168
GRMZM5G822232	Uncharacterized protein [Source:UniProtKB/TrEMBL;Acc:K7VUW1]	155	13	168
GRMZM2G329584	Uncharacterized protein [Source:UniProtKB/TrEMBL;Acc:K7VFB0]	94	74	168
AC202432.3_FG006	Uncharacterized protein [Source:UniProtKB/TrEMBL;Acc:K7V3B2]	0	168	168
GRMZM2G701201	Uncharacterized protein [Source:UniProtKB/TrEMBL;Acc:K7UKL2]	160	8	168
GRMZM2G311500	Uncharacterized protein [Source:UniProtKB/TrEMBL;Acc:K7U548]	92	76	168
GRMZM2G071307	Uncharacterized protein [Source:UniProtKB/TrEMBL;Acc:C0PJR8]	52	116	168
GRMZM2G117281	Uncharacterized protein [Source:UniProtKB/TrEMBL;Acc:C0P8B3]	56	112	168
GRMZM2G075461	Uncharacterized protein [Source:UniProtKB/TrEMBL;Acc:B8A062]	58	110	168
GRMZM2G030080	Uncharacterized protein [Source:UniProtKB/TrEMBL;Acc:B4G001]	33	135	168
GRMZM2G409213	Uncharacterized protein [Source:UniProtKB/TrEMBL;Acc:B4FHS2]	121	47	168
GRMZM2G119209	Uncharacterized protein [Source:UniProtKB/TrEMBL;Acc:B4FHP6]	56	112	168
GRMZM2G169259	Uncharacterized protein [Source:UniProtKB/TrEMBL;Acc:B4F9J3]	97	71	168
GRMZM2G060714	Putative uncharacterized protein [Source:UniProtKB/TrEMBL;Acc:B6SPM3]	42	126	168
GRMZM2G404126	Putative uncharacterized protein [Source:UniProtKB/TrEMBL;Acc:B6SLS8]	118	50	168
GRMZM2G058913	Putative DUF1296 domain containing family protein [Source:UniProtKB/TrEMBL;Acc:K7UTH3]	39	129	168
GRMZM2G129058	Pan_app	79	89	168
GRMZM2G176759	MFS	99	69	168
AFLA_105300	metallo-beta-lactamase domain protein, putative	18	150	168
GRMZM2G464393	Leu-rich_rpt_typical-subtyp	138	30	168
AFLA_042460	hypothetical protein	19	149	168
GRMZM2G140970	HMGI/Y_DNA-bd_CS	72	96	168
AFLA_126360	conserved hypothetical protein	17	151	168
GRMZM2G170017	Carbonyl reductase 1; Uncharacterized protein [Source:UniProtKB/TrEMBL;Acc:B4FSX7]	92	76	168
AFLA_073080	arabinosidase, putative	21	147	168
GRMZM2G300816	0	102	66	168
GRMZM2G035848	0	40	128	168
GRMZM2G140822	Uncharacterized protein [Source:UniProtKB/TrEMBL;Acc:K7W3L3]	79	88	167
AC212457.3_FG001	Uncharacterized protein [Source:UniProtKB/TrEMBL;Acc:K7VFC0]	10	157	167
GRMZM5G812356	Uncharacterized protein [Source:UniProtKB/TrEMBL;Acc:K7V8E4]	150	17	167
GRMZM2G061735	Uncharacterized protein [Source:UniProtKB/TrEMBL;Acc:C0PAS9]	48	119	167
GRMZM2G146540	Uncharacterized protein [Source:UniProtKB/TrEMBL;Acc:C0P890]	83	84	167
GRMZM2G086066	Uncharacterized protein [Source:UniProtKB/TrEMBL;Acc:C0P2A0]	57	110	167
GRMZM2G011078	Uncharacterized protein [Source:UniProtKB/TrEMBL;Acc:C0HEV8]	19	148	167
GRMZM2G124371	Uncharacterized protein [Source:UniProtKB/TrEMBL;Acc:C0HDV0]	73	94	167
GRMZM2G122654	Uncharacterized protein [Source:UniProtKB/TrEMBL;Acc:B4G0F5]	65	102	167
GRMZM2G333980	Uncharacterized protein [Source:UniProtKB/TrEMBL;Acc:B4FSB4]	97	70	167
GRMZM2G105772	Uncharacterized protein [Source:UniProtKB/TrEMBL;Acc:B4FBF0]	63	104	167
GRMZM2G148213	Uncharacterized protein [Source:UniProtKB/TrEMBL;Acc:B4F9H2]	75	92	167
GRMZM2G120814	SnRK1-interacting protein 1 [Source:UniProtKB/TrEMBL;Acc:B6U563]	64	103	167
AFLA_029450	Ribosomal L18ae protein family	20	147	167
GRMZM2G132880	RCN1-Corn Centroradialis/TFL1-like protein; RCN1-Corn Centroradialis/TFL1-like proteinZCN6; ZCN6 [Source:UniProtKB/TrEMBL;Acc:A9LLY0]	147	20	167
GRMZM2G111579	Putative gamma-glutamylcysteine synthetase [Source:UniProtKB/TrEMBL;Acc:K7UAR5]	64	103	167
GRMZM2G114356	Proline-rich protein [Source:UniProtKB/TrEMBL;Acc:B6TBY5]	56	111	167
GRMZM2G155525	Metal ion binding protein [Source:UniProtKB/TrEMBL;Acc:B6T8A4]	87	80	167
GRMZM2G029543	Malonyl CoA-acyl carrier protein transacylase [Source:UniProtKB/TrEMBL;Acc:B6TNM0]	27	140	167
GRMZM2G166665	Lipopolysaccharide-modifying protein [Source:UniProtKB/TrEMBL;Acc:K7TIS0]	105	62	167
GRMZM2G704005	Lactoylglutathione lyase / glyoxalase I family protein [Source:Projected from Arabidopsis thaliana (AT2G32090) TAIR;Acc:AT2G32090]	151	16	167
GRMZM2G103342	Haem_peroxidase_pln/fun/bac	66	101	167
GRMZM2G118809	Cyt_P450_E_grp-I	66	101	167
GRMZM2G121452	26S proteasome non-ATPase regulatory subunit 8; Uncharacterized protein [Source:UniProtKB/TrEMBL;Acc:B4FCY9]	79	88	167
GRMZM2G451756	0	136	31	167
GRMZM2G340108	0	101	66	167
GRMZM2G300786	0	94	73	167
GRMZM2G100295	0	59	108	167
GRMZM2G095244	0	53	114	167
GRMZM2G013832	0	21	146	167
GRMZM2G451769	Uncharacterized protein [Source:UniProtKB/TrEMBL;Acc:K7W082]	136	30	166
GRMZM6G445841	Uncharacterized protein [Source:UniProtKB/TrEMBL;Acc:K7VC61]	166	0	166
GRMZM2G176060	Uncharacterized protein [Source:UniProtKB/TrEMBL;Acc:K7UU89]	95	71	166
GRMZM2G370405	Uncharacterized protein [Source:UniProtKB/TrEMBL;Acc:K7UJX8]	110	56	166
GRMZM2G178817	Uncharacterized protein [Source:UniProtKB/TrEMBL;Acc:K7UED2]	83	83	166
GRMZM2G416310	Uncharacterized protein [Source:UniProtKB/TrEMBL;Acc:K7UAM7]	125	41	166
GRMZM2G436581	Uncharacterized protein [Source:UniProtKB/TrEMBL;Acc:K7TVQ0]	137	29	166
GRMZM2G170499	Uncharacterized protein [Source:UniProtKB/TrEMBL;Acc:K7TPN6]	124	42	166
AC194937.3_FG004	Uncharacterized protein [Source:UniProtKB/TrEMBL;Acc:C4J1J3]	4	162	166
GRMZM2G311036	Uncharacterized protein [Source:UniProtKB/TrEMBL;Acc:C0PKR0]	96	70	166
GRMZM2G444743	Uncharacterized protein [Source:UniProtKB/TrEMBL;Acc:C0PGD7]	126	40	166
GRMZM2G165231	Uncharacterized protein [Source:UniProtKB/TrEMBL;Acc:C0P3M4]	91	75	166
GRMZM2G406101	Uncharacterized protein [Source:UniProtKB/TrEMBL;Acc:B7ZYY8]	115	51	166
GRMZM2G067575	Uncharacterized protein [Source:UniProtKB/TrEMBL;Acc:B6SP90]	48	118	166
GRMZM2G115481	Uncharacterized protein [Source:UniProtKB/TrEMBL;Acc:B4FTB7]	61	105	166
GRMZM2G141026	Uncharacterized protein [Source:UniProtKB/TrEMBL;Acc:B4FRD8]	79	87	166
GRMZM2G099434	Uncharacterized protein [Source:UniProtKB/TrEMBL;Acc:B4FQ10]	59	107	166
GRMZM2G074356	Uncharacterized protein [Source:UniProtKB/TrEMBL;Acc:B4FIZ0]	93	73	166
GRMZM2G112003	SWIM zinc finger family protein [Source:Projected from Arabidopsis thaliana (AT1G60560) TAIR;Acc:AT1G60560]	70	96	166
GRMZM2G159632	Sulfate transporter [Source:UniProtKB/TrEMBL;Acc:A7YF68]	84	82	166
GRMZM2G006505	Receptor-kinase isolog [Source:UniProtKB/TrEMBL;Acc:B6U613]	28	138	166
AC194056.3_FG008	Putative uncharacterized protein [Source:UniProtKB/TrEMBL;Acc:B6SPZ3]	3	163	166
GRMZM2G393515	Putative RNA-binding zinc finger family protein [Source:UniProtKB/TrEMBL;Acc:K7VKC6]	108	58	166
GRMZM5G851266	Putative polyphenol oxidase family protein [Source:UniProtKB/TrEMBL;Acc:K7TGW6]	155	11	166
GRMZM5G805874	Putative MATE efflux family protein [Source:UniProtKB/TrEMBL;Acc:K7V158]	145	21	166
AC205154.3_FG005	Putative class III secretory plant peroxidase family protein [Source:UniProtKB/TrEMBL;Acc:K7UF86]	8	158	166
GRMZM2G175870	Putative bZIP transcription factor superfamily protein isoform 1; Putative bZIP transcription factor superfamily protein isoform 2; Putative bZIP transcription factor superfamily protein isoform 3; Putative bZIP transcription factor superfamily protein isoform 4; Uncharacterized protein [Source:UniProtKB/TrEMBL;Acc:B4G1L8]	93	73	166
GRMZM2G089136	Phosphoglycerate kinase [Source:UniProtKB/TrEMBL;Acc:K7UUD4]	64	102	166
AC205274.3_FG001	Pathogenesis-related protein PRMS [Source:UniProtKB/Swiss-Prot;Acc:Q00008]	15	151	166
GRMZM2G322728	Pan_app	99	67	166
GRMZM2G109130	Lipoxygenase [Source:UniProtKB/TrEMBL;Acc:Q8W0V2]	48	118	166
GRMZM2G005040	K+_transporter	18	148	166
GRMZM6G488477	FAS1_domain	164	2	166
GRMZM2G007915	E1 C-terminal related 1 [Source:Projected from Arabidopsis thaliana (AT5G19180) TAIR;Acc:AT5G19180]	24	142	166
GRMZM2G035217	DUF677	42	124	166
GRMZM2G166548	DUF506_pln	101	65	166
AFLA_023390	cutinase precursor, putative	18	148	166
AFLA_011380	conserved hypothetical protein	15	151	166
AFLA_058600	beta-fructofuranosidase, putative	10	156	166
GRMZM2G023110	Atypical receptor-like kinase MARK [Source:UniProtKB/TrEMBL;Acc:Q6Y2W9]	35	131	166
GRMZM2G073929	3-oxo-5_a-steroid_4-DH_C	44	122	166
GRMZM5G854345	0	158	8	166
ZMPMS1 (4 5539879..5541152)	#N/A	165	0	165
GRMZM2G353268	Zein-alpha A30 [Source:UniProtKB/Swiss-Prot;Acc:P02859]	107	58	165
AC149818.2_FG005	Uncharacterized protein [Source:UniProtKB/TrEMBL;Acc:K7VQ97]	0	165	165
GRMZM2G163136	Uncharacterized protein [Source:UniProtKB/TrEMBL;Acc:K7UIF7]	83	82	165
GRMZM2G156890	Uncharacterized protein [Source:UniProtKB/TrEMBL;Acc:C0P7E5]	71	94	165
GRMZM2G013448	Uncharacterized protein [Source:UniProtKB/TrEMBL;Acc:C0P6Q8]	28	137	165
GRMZM2G055052	Uncharacterized protein [Source:UniProtKB/TrEMBL;Acc:B4G225]	38	127	165
GRMZM2G118173	Uncharacterized protein [Source:UniProtKB/TrEMBL;Acc:B4G1B4]	71	94	165
AC207342.3_FG007	Uncharacterized protein [Source:UniProtKB/TrEMBL;Acc:B4FET0]	12	153	165
GRMZM2G026182	Triosephosphate_isomerase	28	137	165
GRMZM2G150772	Transducin/WD40 repeat-like superfamily protein [Source:Projected from Arabidopsis thaliana (AT3G50590) TAIR;Acc:AT3G50590]	76	89	165
GRMZM2G081151	Terpene_synthase_CS	57	108	165
GRMZM2G135378	Serine/threonine-protein kinase [Source:UniProtKB/TrEMBL;Acc:K7TKD2]	69	96	165
GRMZM2G359986	Putative WAK-related receptor-like protein kinase family protein; Uncharacterized protein [Source:UniProtKB/TrEMBL;Acc:C0P4E2]	113	52	165
GRMZM5G848603	Putative serine peptidase S28 family protein; Uncharacterized protein [Source:UniProtKB/TrEMBL;Acc:B4F9I1]	151	14	165
GRMZM2G016477	Putative leucine-rich repeat receptor-like protein kinase family protein [Source:UniProtKB/TrEMBL;Acc:K7TMR4]	29	136	165
GRMZM2G008623	Proteasome subunit alpha type [Source:UniProtKB/TrEMBL;Acc:B6UFQ0]	27	138	165
GRMZM2G432480	Phosphate import ATP-binding protein pstB 1 [Source:UniProtKB/TrEMBL;Acc:B6UHM7]	129	36	165
GRMZM2G004435	Pectin lyase-like superfamily protein [Source:Projected from Arabidopsis thaliana (AT4G33440) TAIR;Acc:AT4G33440]	17	148	165
AFLA_084330	mitochondrial phosphate carrier protein (Mir1), putative	18	147	165
GRMZM2G177883	Leu-rich_rpt_typical-subtyp	94	71	165
GRMZM5G869635	F-box_dom_cyclin-like	159	6	165
GRMZM2G011055	F-box_dom_cyclin-like	20	145	165
AFLA_069870	endo-1,4-beta-mannosidase, putative	19	146	165
AFLA_132190	dihydrodipicolinate synthetase family protein	21	144	165
GRMZM2G113355	Cupin, RmlC-type; Uncharacterized protein [Source:UniProtKB/TrEMBL;Acc:B4F886]	54	111	165
GRMZM2G040890	Clp_N	40	125	165
GRMZM2G386460	0	111	54	165
C2	#N/A	25	139	164
CNR2	#N/A	22	142	164
GRMZM2G160966	Znf_RING	72	92	164
GRMZM2G404459	Zein-alpha Z4 [Source:UniProtKB/Swiss-Prot;Acc:P04701]	125	39	164
GRMZM2G312481	Uncharacterized protein [Source:UniProtKB/TrEMBL;Acc:K7WE51]	92	72	164
GRMZM2G080103	Uncharacterized protein [Source:UniProtKB/TrEMBL;Acc:K7V5J8]	56	108	164
GRMZM2G061751	Uncharacterized protein [Source:UniProtKB/TrEMBL;Acc:K7V2N1]	49	115	164
GRMZM2G004182	Uncharacterized protein [Source:UniProtKB/TrEMBL;Acc:K7UV05]	27	137	164
GRMZM2G325623	Uncharacterized protein [Source:UniProtKB/TrEMBL;Acc:K7UIL6]	93	71	164
GRMZM2G385628	Uncharacterized protein [Source:UniProtKB/TrEMBL;Acc:K7UD46]	117	47	164
GRMZM5G834952	Uncharacterized protein [Source:UniProtKB/TrEMBL;Acc:C4J7N9]	157	7	164
AC217842.3_FG001	Uncharacterized protein [Source:UniProtKB/TrEMBL;Acc:B4FW82]	18	146	164
GRMZM2G137528	Uncharacterized protein [Source:UniProtKB/TrEMBL;Acc:B4FSF1]	77	87	164
GRMZM5G863645	Uncharacterized protein [Source:UniProtKB/TrEMBL;Acc:B4FMQ7]	154	10	164
GRMZM2G099491	Systemin receptor SR160; Uncharacterized protein [Source:UniProtKB/TrEMBL;Acc:B4F7Z3]	60	104	164
GRMZM2G009506	Serine/threonine-protein kinase receptor [Source:UniProtKB/TrEMBL;Acc:B6TDR7]	26	138	164
GRMZM2G144008	Ras-related protein Rab11A; Uncharacterized protein [Source:UniProtKB/TrEMBL;Acc:B4F7V4]	74	90	164
GRMZM2G002627	Putative uncharacterized protein [Source:UniProtKB/TrEMBL;Acc:B6T9X9]	25	139	164
GRMZM2G044773	Putative RING zinc finger domain superfamily protein [Source:UniProtKB/TrEMBL;Acc:K7U0Z0]	34	130	164
GRMZM2G169033	Putative laccase family protein [Source:UniProtKB/TrEMBL;Acc:K7U2C8]	87	77	164
GRMZM2G054900	Putative calmodulin-binding family protein [Source:UniProtKB/TrEMBL;Acc:K7VJ70]	41	123	164
GRMZM2G077375	O-acyltransferase_WSD1_C	52	112	164
GRMZM2G051852	Nucleotide binding protein [Source:UniProtKB/TrEMBL;Acc:K7TLB1]	43	121	164
GRMZM2G014750	Lupus_La	23	141	164
GRMZM2G327680	Longin-like_dom	100	64	164
GRMZM2G132693	LOB	74	90	164
GRMZM2G163956	Histone_H2A	156	8	164
GRMZM2G135893	Glutathione peroxidase [Source:UniProtKB/TrEMBL;Acc:B4FRF0]	72	92	164
GRMZM2G152354	Gibberellin 2-beta-dioxygenase, mRNA [Source:UniProtKB/TrEMBL;Acc:K7UZF5]	81	83	164
GRMZM2G008093	GAMMA-TUBULIN COMPLEX PROTEIN 4 [Source:Projected from Arabidopsis thaliana (AT3G53760) TAIR;Acc:AT3G53760]	24	140	164
AFLA_110890	FAD-dependent oxygenase, putative	19	145	164
GRMZM2G051898	DUF642	44	120	164
GRMZM2G071436	DUF538	41	123	164
GRMZM2G119483	DnaJ subfamily B member 13 [Source:UniProtKB/TrEMBL;Acc:K7VXU7]	65	99	164
GRMZM2G395844	ADP-ribosylation factor [Source:UniProtKB/Swiss-Prot;Acc:P49076]	111	53	164
AC233893.1_FG003	3-ketoacyl-CoA synthase [Source:UniProtKB/TrEMBL;Acc:K7VKG9]	18	146	164
GRMZM2G160515	0	90	74	164
GRMZM2G096454	0	63	101	164
ZMPMS1 (4 5544524..5545663)	#N/A	163	0	163
GRMZM2G397687	Zein-alpha PZ22.1/22A1 [Source:UniProtKB/Swiss-Prot;Acc:P04700]	117	46	163
GRMZM2G413135	Uncharacterized protein [Source:UniProtKB/TrEMBL;Acc:K7VCQ1]	109	54	163
GRMZM2G095337	Uncharacterized protein [Source:UniProtKB/TrEMBL;Acc:K7VBX0]	65	98	163
GRMZM2G315515	Uncharacterized protein [Source:UniProtKB/TrEMBL;Acc:K7UB91]	88	75	163
GRMZM2G160069	Uncharacterized protein [Source:UniProtKB/TrEMBL;Acc:C0PK36]	84	79	163
GRMZM2G179063	Uncharacterized protein [Source:UniProtKB/TrEMBL;Acc:C0P7U4]	76	87	163
GRMZM2G029356	Uncharacterized protein [Source:UniProtKB/TrEMBL;Acc:C0HJ75]	34	129	163
GRMZM2G123119	Uncharacterized protein [Source:UniProtKB/TrEMBL;Acc:B4FAN6]	77	86	163
GRMZM2G410704	Sucrose_synth	110	53	163
GRMZM2G058252	Small nuclear ribonucleoprotein F; Uncharacterized protein [Source:UniProtKB/TrEMBL;Acc:B4FJ31]	42	121	163
GRMZM2G079774	Ribosomal_S4e_central	47	116	163
GRMZM2G353785	Ribosomal L18p/L5e family protein [Source:Projected from Arabidopsis thaliana (AT3G45020) TAIR;Acc:AT3G45020]	104	59	163
GRMZM6G798998	replication factor C 2 [Source:Projected from Arabidopsis thaliana (AT1G63160) TAIR;Acc:AT1G63160]	157	6	163
GRMZM2G146012	Putative dynein light chain type 1 family protein; Uncharacterized protein [Source:UniProtKB/TrEMBL;Acc:C0P6N3]	70	93	163
GRMZM2G049211	Protease-assoc_domain	38	125	163
AFLA_114640	oligopeptide transporter, putative	19	144	163
GRMZM2G004172	NADH-ubiquinone oxidoreductase B16.6 subunit [Source:UniProtKB/TrEMBL;Acc:B6T2Q2]	14	149	163
GRMZM2G175444	Lachrymatory-factor synthase [Source:UniProtKB/TrEMBL;Acc:B6UBY7]	94	69	163
GRMZM2G151204	Immediate-early fungal elicitor protein CMPG1 [Source:UniProtKB/TrEMBL;Acc:B6SVN8]	89	74	163
GRMZM2G178509	GRAM	96	67	163
AFLA_028340	GPI anchored serine-threonine rich protein	16	147	163
GRMZM2G464680	Exostosin	137	26	163
AFLA_118170	endo-1,4-beta-glucanase	10	153	163
GRMZM5G861269	Dynein_light_chain_typ-1/2	155	8	163
GRMZM2G047486	Calcium-dependent protein kinase ZmCPK11; Uncharacterized protein [Source:UniProtKB/TrEMBL;Acc:Q7Y037]	45	118	163
GRMZM2G092432	ACR8 [Source:UniProtKB/TrEMBL;Acc:K7TTX4]	43	120	163
GRMZM5G846550	0	151	12	163
GRMZM5G803276	0	141	22	163
GRMZM2G156367	0	78	85	163
AC233851.1_FG008	0	20	143	163
GRMZM2G333274	XG_FTase	100	62	162
GRMZM2G142705	Uncharacterized protein; ZmGR2b protein [Source:UniProtKB/TrEMBL;Acc:Q9ST24]	77	85	162
GRMZM2G125747	Uncharacterized protein [Source:UniProtKB/TrEMBL;Acc:K7VRR2]	65	97	162
GRMZM2G051545	Uncharacterized protein [Source:UniProtKB/TrEMBL;Acc:K7VMG0]	33	129	162
GRMZM2G358238	Uncharacterized protein [Source:UniProtKB/TrEMBL;Acc:K7VIW7]	103	59	162
GRMZM2G150134	Uncharacterized protein [Source:UniProtKB/TrEMBL;Acc:K7V014]	79	83	162
GRMZM2G382792	Uncharacterized protein [Source:UniProtKB/TrEMBL;Acc:K7UWI4]	154	8	162
GRMZM2G061821	Uncharacterized protein [Source:UniProtKB/TrEMBL;Acc:K7UHV6]	49	113	162
AC216203.3_FG003	Uncharacterized protein [Source:UniProtKB/TrEMBL;Acc:K7UAJ6]	0	162	162
GRMZM2G078299	Uncharacterized protein [Source:UniProtKB/TrEMBL;Acc:K7U761]	54	108	162
GRMZM2G356639	Uncharacterized protein [Source:UniProtKB/TrEMBL;Acc:K7U0N7]	105	57	162
GRMZM2G001255	Uncharacterized protein [Source:UniProtKB/TrEMBL;Acc:C4JC68]	15	147	162
GRMZM5G858754	Uncharacterized protein [Source:UniProtKB/TrEMBL;Acc:C0P9V9]	157	5	162
GRMZM5G894619	Uncharacterized protein [Source:UniProtKB/TrEMBL;Acc:B8A140]	159	3	162
GRMZM2G021831	Uncharacterized protein [Source:UniProtKB/TrEMBL;Acc:B4FZI0]	27	135	162
GRMZM2G133322	Uncharacterized protein [Source:UniProtKB/TrEMBL;Acc:B4FLC2]	65	97	162
GRMZM2G093902	Uncharacterized protein [Source:UniProtKB/TrEMBL;Acc:B4FHH2]	48	114	162
GRMZM2G026656	Uncharacterized protein [Source:UniProtKB/TrEMBL;Acc:B4FEJ0]	33	129	162
GRMZM2G145088	Uncharacterized protein [Source:UniProtKB/TrEMBL;Acc:B4FDJ3]	79	83	162
GRMZM5G892627	UDP_glucos_trans	160	2	162
GRMZM2G160523	UDP_glucos_trans	88	74	162
GRMZM2G438400	UCP031279	124	38	162
GRMZM2G148884	Uclacyanin-2; Uncharacterized protein [Source:UniProtKB/TrEMBL;Acc:C0PD00]	84	78	162
GRMZM2G078198	Transferase isoform 1; Transferase isoform 2 [Source:UniProtKB/TrEMBL;Acc:K7U8E9]	51	111	162
GRMZM2G019876	Thioredoxin superfamily protein [Source:Projected from Arabidopsis thaliana (AT3G53220) TAIR;Acc:AT3G53220]	24	138	162
GRMZM2G323844	Putative uncharacterized protein [Source:UniProtKB/TrEMBL;Acc:B6TF32]	95	67	162
GRMZM2G145950	Putative uncharacterized protein [Source:UniProtKB/TrEMBL;Acc:B6T0S2]	79	83	162
GRMZM2G171912	Putative bZIP transcription factor superfamily protein [Source:UniProtKB/TrEMBL;Acc:K7UUJ9]	88	74	162
GRMZM2G067063	Protein disulfide isomerase [Source:UniProtKB/TrEMBL;Acc:Q5EUD1]	49	113	162
GRMZM2G050914	Peptidase_M8	41	121	162
GRMZM2G411536	HECT	121	41	162
GRMZM2G129189	Endochitinase PR4; Uncharacterized protein [Source:UniProtKB/TrEMBL;Acc:B6TT00]	65	97	162
GRMZM2G082504	DUF4228	57	105	162
GRMZM2G331638	Dopamine beta-monooxygenase [Source:UniProtKB/TrEMBL;Acc:B6UBB1]	105	57	162
GRMZM2G166145	Disulfide oxidoreductase/ electron carrier/ oxidoreductase [Source:UniProtKB/TrEMBL;Acc:K7UBR5]	90	72	162
AFLA_109450	apoptosis inducing factor, putative	27	135	162
GRMZM2G311233	Ankyrin_rpt	87	75	162
AFLA_048810	60S ribosomal protein L8, putative	20	142	162
GRMZM2G346897	22kD alpha zein 4; Zein [Source:UniProtKB/TrEMBL;Acc:Q946V4]	103	59	162
GRMZM2G052422	1-aminocyclopropane-1-carboxylate oxidase 1; Acc oxidase; Uncharacterized protein [Source:UniProtKB/TrEMBL;Acc:Q6JN53]	41	121	162
GRMZM5G813670	0	155	7	162
GRMZM2G169535	0	79	83	162
GRMZM2G100495	0	52	110	162
GRMZM2G423331	Uncharacterized protein [Source:UniProtKB/TrEMBL;Acc:K7W1T5]	121	40	161
GRMZM2G073347	Uncharacterized protein [Source:UniProtKB/TrEMBL;Acc:K7VWL9]	52	109	161
GRMZM2G170857	Uncharacterized protein [Source:UniProtKB/TrEMBL;Acc:K7URF9]	85	76	161
GRMZM5G889326	Uncharacterized protein [Source:UniProtKB/TrEMBL;Acc:K7UJ49]	158	3	161
GRMZM2G178432	Uncharacterized protein [Source:UniProtKB/TrEMBL;Acc:K7UIX2]	85	76	161
GRMZM2G459052	Uncharacterized protein [Source:UniProtKB/TrEMBL;Acc:K7UI59]	131	30	161
GRMZM2G054359	Uncharacterized protein [Source:UniProtKB/TrEMBL;Acc:K7UFQ2]	109	52	161
GRMZM2G073788	Uncharacterized protein [Source:UniProtKB/TrEMBL;Acc:K7U6D4]	55	106	161
GRMZM5G828987	Uncharacterized protein [Source:UniProtKB/TrEMBL;Acc:C4J9Z9]	144	17	161
GRMZM2G047637	Uncharacterized protein [Source:UniProtKB/TrEMBL;Acc:C4J362]	34	127	161
GRMZM2G153523	Uncharacterized protein [Source:UniProtKB/TrEMBL;Acc:C0P7K5]	78	83	161
[truncated: 44,833 more rows]

## Sheet: Wrky_net
GeneID	Annotation	Source	Target	Total
GRMZM2G383594	probable WRKY transcription factor 35	1736	352	2088
GRMZM2G425430	Probable wrky 76	1676	160	1836
AC194362.3_FG003	#N/A	3	1018	1021
GRMZM2G057011	WRKY55 - superfamily of TFs having WRKY and zinc finger domains	224	292	516
GRMZM2G111354	probable WRKY transcription factor 75	267	186	453
GRMZM2G060918	hypothetical protein	52	151	203
GRMZM2G106560	#N/A	74	127	201
GRMZM5G871347	WRKY transcription factor 6-like	181	7	188
GRMZM2G054125	probable WRKY transcription factor 24	48	138	186
GRMZM2G304573	probable WRKY transcription factor 72	98	83	181
GRMZM2G176489	probable WRKY transcription factor 72	98	83	181
GRMZM2G083350	Putative WRKY DNA-binding domain superfamily protein	49	127	176
GRMZM2G174558	DNA-binding WRKY	82	79	161
GRMZM2G030272	WRKY55 - superfamily of TFs having WRKY and zinc finger domains	28	130	158
GRMZM2G063216	putative WRKY transcription factor 30	46	110	156
GRMZM2G038158	putative WRKY DNA-binding domain superfamily protein	35	121	156
GRMZM2G180668	DNA-binding WRKY	88	66	154
GRMZM2G090594	WRKY25 - superfamily of TFs having WRKY and zinc finger domains	47	107	154
GRMZM5G812272	putative WRKY DNA-binding domain superfamily protein	139	11	150
GRMZM2G148087	putative WRKY transcription factor 33	67	74	141
GRMZM2G475984	probable WRKY transcription factor 48	113	27	140
GRMZM2G148561	WRKY25 - superfamily of TFs having WRKY and zinc finger domains	74	66	140
GRMZM2G127064	probable WRKY transcription factor 29	63	71	134
GRMZM2G111711	WRKY transcription factor WRKY28	47	87	134
GRMZM2G099593	probable WRKY transcription factor 70	64	69	133
GRMZM2G055404	DNA-binding WRKY	33	100	133
GRMZM2G059562	probable WRKY transcription factor 4	32	99	131
GRMZM2G012724	WRKY53 - superfamily of TFs having WRKY and zinc finger domains	24	107	131
GRMZM2G169966	WRKY70 - superfamily of TFs having WRKY and zinc finger domains	66	63	129
GRMZM2G004060	putative WRKY DNA-binding domain superfamily protein	16	113	129
GRMZM2G105140	WRKY transcription factor 22	52	76	128
GRMZM2G057116	putative WRKY transcription factor 50	30	95	125
GRMZM2G034421	probable WRKY transcription factor 62	67	54	121
GRMZM5G863420	probable WRKY transcription factor 50	114	6	120
GRMZM2G137802	WRKY7 - superfamily of TFs having WRKY and zinc finger domains	60	58	118
GRMZM2G151909	DNA-binding WRKY	57	56	113
GRMZM2G031963	probable WRKY transcription factor 34	18	93	111
GRMZM2G516301	uncharacterized LOC100384623	90	19	109
GRMZM2G036703	WRKY transcription factor WRKY24	15	93	108
GRMZM2G163054	putative WRKY transcription factor 50	55	49	104
GRMZM2G401521	probable WRKY transcription factor 24	74	27	101
GRMZM2G048450	WRKY39v2 - superfamily of TFs having WRKY and zinc finger domains	21	77	98
GRMZM2G549512	WRKY transcription factor 4	82	12	94
GRMZM2G073272	WRKY transcription factor WRKY51	32	61	93
GRMZM2G139815	WRKY74 - superfamily of TFs having WRKY and zinc finger domains	49	43	92
GRMZM2G143765	putative WRKY DNA-binding domain superfamily protein	42	49	91
GRMZM2G163418	probable WRKY transcription factor 53	50	36	86
GRMZM2G063880	probable WRKY transcription factor 41	19	67	86
GRMZM2G018487	WRKY DNA-binding protein 1	21	64	85
GRMZM2G141299	probable WRKY transcription factor 65	35	48	83
GRMZM2G156529	probable WRKY transcription factor 27	40	39	79
GRMZM2G314520	DNA-binding WRKY	43	35	78
GRMZM2G101405	probable WRKY transcription factor 51	26	52	78
AC198725.4_FG009	#N/A	4	72	76
GRMZM2G125653	WRKY DNA-binding protein	33	41	74
GRMZM2G324999	#N/A	41	29	70
GRMZM2G064903	DNA-binding WRKY	15	50	65
AC209050.3_FG003	#N/A	4	60	64
GRMZM2G449681	WRKY53 - superfamily of TFs having WRKY and zinc finger domains	49	10	59
GRMZM2G453571	Putative WRKY DNA-binding domain superfamily protein	44	13	57
GRMZM2G023921	DNA-binding WRKY	7	48	55
GRMZM2G468056	WRKY transcription factor WRKY71	42	9	51
GRMZM5G851490	probable WRKY transcription factor 47	45	5	50
GRMZM2G377217	probable WRKY transcription factor 12	32	14	46
GRMZM2G151444	putative WRKY DNA-binding domain superfamily protein	22	23	45
GRMZM2G432583	probable WRKY transcription factor 38	32	12	44
GRMZM2G149683	WRKY transcription factor 22	22	22	44
GRMZM5G823157	probable WRKY transcription factor 14	40	3	43
GRMZM2G448605	WRKY transcription factor 42	36	7	43
GRMZM2G501775	probable WRKY transcription factor 63	36	6	42
GRMZM2G123387	#N/A	15	26	41
GRMZM2G029292	WRKY22 - superfamily of TFs having WRKY and zinc finger domains	5	36	41
GRMZM2G003551	probable WRKY transcription factor 53	4	37	41
GRMZM2G414315	WRKY transcription factor WRKY28	31	9	40
GRMZM2G327349	probable WRKY transcription factor 31	27	13	40
AC193630.3_FG003	#N/A	2	38	40
AC208110.2_FG001	#N/A	2	36	38
GRMZM2G400559	#N/A	28	7	35
GRMZM2G005207	putative WRKY DNA-binding domain superfamily protein	2	30	32
GRMZM2G145554	uncharacterized LOC100280248	18	13	31
GRMZM2G158328	WRKY DNA binding domain containing protein	17	13	30
GRMZM2G138683	putative WRKY DNA-binding domain superfamily protein	15	15	30
GRMZM2G408462	WRKY transcription factor WRKY24	20	9	29
GRMZM2G164082	#N/A	16	13	29
GRMZM2G024898	probable WRKY transcription factor 14	7	22	29
GRMZM2G006497	Putative WRKY DNA-binding domain superfamily protein	3	26	29
GRMZM2G018721	probable WRKY transcription factor 48	4	24	28
GRMZM2G027972	probable WRKY transcription factor 2	5	22	27
GRMZM2G169564	#N/A	15	11	26
GRMZM2G092694	#N/A	10	16	26
GRMZM2G020254	probable WRKY transcription factor 3	6	20	26
GRMZM2G015433	WRKY23 - superfamily of TFs having WRKY and zinc finger domains	3	23	26
GRMZM2G171428	probable WRKY transcription factor 4	16	9	25
GRMZM2G461648	probable WRKY transcription factor 23	21	3	24
GRMZM2G065290	probable WRKY transcription factor 62	13	11	24
GRMZM2G366795	WRKY transcription factor 42	13	10	23
GRMZM2G381378	probable WRKY transcription factor 70	15	7	22
GRMZM2G411766	probable WRKY transcription factor 54	13	9	22
GRMZM2G391892	#N/A	11	6	17
GRMZM2G169149	WRKY62 - superfamily of TFs having WRKY and zinc finger domains	9	8	17
GRMZM2G451035	uncharacterized LOC103654284	12	4	16
GRMZM2G029282	uncharacterized LOC103636552	2	14	16
GRMZM2G441031	probable WRKY transcription factor 62	11	4	15
GRMZM2G013391	putative WRKY DNA-binding domain superfamily protein	1	14	15
GRMZM2G382350	probable WRKY transcription factor 64	12	2	14
GRMZM2G091331	putative WRKY DNA-binding domain superfamily protein	0	2	2
