# Supplementary material for: Use of Dual RNA-seq for Systems Biology Analysis of Zea mays and Aspergillus flavus Interaction
Source: Front Microbiol. 2020 Jun 3;11:853. doi: 10.3389/fmicb.2020.00853 (PMC7285840; doi:10.3389/fmicb.2020.00853)
Supplement: TABLE S1 — (A,B) DESeq2 outputs for all the stages of infection (1 to 18). Differentially expressed genes found in Zea mays after using DESeq2. [file Data_Sheet_1.zip › Supplemental Table 5.xlsx]

## Sheet: SIF8
	description	baseMean	log2FoldChange	lfcSE	stat	pvalue	padj
AFLA_000010	conserved hypothetical protein	2.31133	-0.434192	0.918268	-0.472838	0.636328	NA
AFLA_000020	penicillin-binding protein, putative	2.33087	-0.437294	0.934529	-0.46793	0.639835	NA
AFLA_000330	Ankyrin domain protein	39.426	-0.0463666	0.86628	-0.0535238	0.957315	0.997396
AFLA_000340	short-chain dehydrogenase, putative	3.08343	-0.314458	0.917248	-0.342827	0.731728	NA
AFLA_000350	NAD dependent epimerase/dehydratase, putative	3.36304	-0.307959	0.923402	-0.333504	0.738754	NA
AFLA_000360	hypothetical protein	2.47133	-0.422459	0.932702	-0.452941	0.650592	NA
AFLA_000370	hypothetical protein	2.56338	-0.362912	0.929105	-0.390603	0.69609	NA
AFLA_000380	oxidoreductase, short-chain dehydrogenase/reductase family, putative	3.00299	-0.340046	0.954378	-0.356301	0.721615	NA
AFLA_000390	conserved hypothetical protein	2.39937	-0.406325	0.967192	-0.420108	0.674406	NA
AFLA_000500	conserved hypothetical protein	2.37136	-0.435205	0.951279	-0.457494	0.647316	NA
AFLA_000510	conserved hypothetical protein	3.13277	-0.386161	0.957296	-0.403387	0.686663	NA
AFLA_000520	conserved hypothetical protein	19.771	-0.163456	0.853762	-0.191453	0.84817	NA
AFLA_000530	conserved hypothetical protein	8.34996	-0.211948	0.933353	-0.227082	0.82036	NA
AFLA_000540	amidase, putative	2.98461	-0.306687	0.884225	-0.346842	0.72871	NA
AFLA_000550	benzoate 4-monooxygenase cytochrome P450, putative	12.6042	-0.129911	0.945353	-0.13742	0.890699	NA
AFLA_000590	conserved hypothetical protein	3.70023	-0.268175	0.931306	-0.287956	0.773381	NA
AFLA_000600	amino acid transporter, putative	7.85956	0.0610032	0.906821	0.0672714	0.946366	NA
AFLA_000610	hypothetical protein	2.40015	-0.431754	0.932217	-0.463148	0.643259	NA
AFLA_000640	polyamine oxidase, putative	4.51862	-0.249426	0.895304	-0.278594	0.780557	NA
AFLA_000650	amino acid transporter, putative	2.34716	-0.435127	0.944254	-0.460815	0.644931	NA
AFLA_000660	benzoate 4-monooxygenase cytochrome P450, putative	2.59321	-0.368303	0.956049	-0.385234	0.700064	NA
AFLA_000680	hypothetical protein	2.48995	-0.377813	0.941958	-0.401093	0.688352	NA
AFLA_000690	alcohol dehydrogenase, putative	12.5503	-0.120916	0.893724	-0.135295	0.892379	NA
AFLA_000700	hypothetical protein	2.39249	-0.415733	0.945144	-0.439862	0.660037	NA
AFLA_000710	6-hydroxy-D-nicotine oxidase, putative	7.97313	-0.19269	0.923652	-0.208618	0.834747	NA
AFLA_000720	hypothetical protein	18.6006	-0.923684	0.846056	-1.09175	0.274942	NA
AFLA_000730	conserved hypothetical protein	35.3846	-0.275307	0.883222	-0.311708	0.755262	0.967156
AFLA_000740	conserved hypothetical protein	20.9538	-0.0752346	0.849574	-0.0885557	0.929435	NA
AFLA_000750	phenylacetaldoxime dehydratase family protein, putative	70.5865	0.410038	0.823597	0.497863	0.618581	0.893855
AFLA_000760	MFS transporter, putative	8.09424	-0.186502	0.927705	-0.201036	0.84067	NA
AFLA_000770	conserved hypothetical protein	4.39978	-0.241224	0.905521	-0.266392	0.789937	NA
AFLA_000780	conserved hypothetical protein	13.7153	-1.4491	0.887158	-1.63342	0.102382	NA
AFLA_000790	conserved hypothetical protein	14.6443	0.306139	0.745735	0.410519	0.681425	NA
AFLA_000800	hypothetical protein	3.41749	-0.312168	0.922094	-0.338543	0.734954	NA
AFLA_000810	beta-glucosidase, putative	23.3142	1.28787	0.747705	1.72242	0.0849929	0.349856
AFLA_000820	MFS sugar transporter, putative	7.55905	-1.01618	0.93639	-1.08521	NA	NA
AFLA_000830	conserved hypothetical protein	15.2392	-0.11108	0.933107	-0.119043	0.905241	NA
AFLA_000840	efflux pump antibiotic resistance protein, putative	12.5889	-0.125108	0.894985	-0.139788	0.888828	NA
AFLA_000850	conserved hypothetical protein	3.54957	-0.351768	0.965187	-0.364456	0.715518	NA
AFLA_000860	tripeptidyl peptidase A	286.874	0.747713	0.626547	1.19339	0.232718	0.554832
AFLA_000870	hypothetical protein	13.1599	-0.131438	0.922382	-0.142499	0.886686	NA
AFLA_000880	hypothetical protein	2.30028	-0.450958	0.933687	-0.482986	0.629106	NA
AFLA_000890	laccase TilA	9.1503	-0.326656	0.903149	-0.361686	0.717587	NA
AFLA_000900	polyamine transporter, putative	2.92598	-0.344065	0.935447	-0.367808	0.713017	NA
AFLA_000910	feruloyl esterase B precursor, putative	2.43755	-0.402237	0.929568	-0.432715	0.665222	NA
AFLA_000920	conserved hypothetical protein	5.9621	-0.797259	0.891818	-0.89397	0.371338	NA
AFLA_000930	acetolactate synthase, large subunit, putative	22.241	0.373724	0.778093	0.480307	0.631009	0.900404
AFLA_000940	acetylornithine deacetylase, putative	6.50907	-0.20432	0.941245	-0.217074	0.82815	NA
AFLA_000950	conserved hypothetical protein	2.5651	-0.385515	0.960325	-0.401442	0.688095	NA
AFLA_000960	allantoate permease, putative	2.58386	-0.354693	0.927081	-0.382592	0.702023	NA
AFLA_000980	conserved hypothetical protein	2.34173	-0.427146	0.931942	-0.45834	0.646708	NA
AFLA_000990	conserved hypothetical protein	2.31553	-0.446103	0.940917	-0.474115	0.635418	NA
AFLA_001000	conserved hypothetical protein	12.0392	1.07325	0.857493	1.25161	0.210712	NA
AFLA_001010	benzoate 4-monooxygenase cytochrome P450, putative	111.573	0.44674	0.83062	0.537839	0.590688	0.876593
AFLA_001020	cytochrome P450 monooxygenase, putative	3.26923	-0.310454	0.931617	-0.333242	0.738952	NA
AFLA_001030	lanosterol synthase, putative	5.53892	-0.244145	0.902722	-0.270454	0.786811	NA
AFLA_001040	mitochondrial protein Fmp29, putative	2.92294	-0.37613	0.935655	-0.401996	0.687687	NA
AFLA_001050	MFS transporter Seo1, putative	2.63264	-0.349991	0.965448	-0.362516	0.716966	NA
AFLA_001060	conserved hypothetical protein	2.62574	-0.35423	0.960043	-0.368973	0.712148	NA
AFLA_001070	ABC transporter, putative	2.83101	-0.318632	0.90698	-0.351311	0.725355	NA
AFLA_001080	glycosyltransferase, putative	2.453	-0.392428	0.931662	-0.421213	0.6736	NA
AFLA_001090	conserved hypothetical protein	6.59733	-0.931122	0.913742	-1.01902	NA	NA
AFLA_001100	conserved hypothetical protein	2.68478	-0.424042	0.94471	-0.448859	0.653533	NA
AFLA_001110	conserved hypothetical protein	15.9143	-0.816892	0.854133	-0.956399	0.338871	NA
AFLA_001120	conserved hypothetical protein	2.53094	-0.415391	0.966519	-0.42978	0.667355	NA
AFLA_001130	hypothetical protein	2.31884	-0.455198	0.930838	-0.489019	0.624828	NA
AFLA_001140	conserved hypothetical protein	8.68483	-0.168165	0.878362	-0.191452	0.848171	NA
AFLA_001150	ankyrin repeat-containing protein, putative	5.14604	-0.234528	0.936311	-0.250481	0.802215	NA
AFLA_001160	hypothetical protein	2.32644	-0.423312	0.929557	-0.455391	0.648828	NA
AFLA_001180	pheromone-regulated membrane protein, putative	30.7274	0.176752	0.810749	0.218011	0.827421	0.97454
AFLA_001190	MFS transporter, putative	3.2619	-0.294542	0.910547	-0.323478	0.746333	NA
AFLA_001200	conserved hypothetical protein	2.95058	-0.311121	0.934307	-0.332996	0.739137	NA
AFLA_001210	hypothetical protein	3.06557	-0.310323	0.9176	-0.33819	0.73522	NA
AFLA_001220	isochorismatase family hydrolase, putative	26.4747	0.0113833	0.833923	0.0136503	0.989109	0.997396
AFLA_001230	gloeobacteria sulfatase, putative	2.51324	-0.391454	0.936115	-0.418169	0.675824	NA
AFLA_001240	beta-glucosidase precursor, putative	12.7554	-0.164479	0.973125	-0.169021	0.86578	NA
AFLA_001250	hexose carrier protein, putative	2.32119	-0.435829	0.926234	-0.470538	0.63797	NA
AFLA_001270	hypothetical protein	2.34623	-0.411634	0.928587	-0.443291	0.657555	NA
AFLA_001280	isoflavone reductase family protein CipA, putative	3.0684	-0.338303	0.96098	-0.35204	0.724809	NA
AFLA_001290	oligopeptide transporter, putative	38.1148	0.635806	0.75745	0.839404	0.401243	0.72757
AFLA_001300	oligopeptide transporter, putative	32.2056	0.789014	0.848318	0.930093	0.352323	0.684765
AFLA_001310	hypothetical protein	2.43654	-0.390542	0.929207	-0.420296	0.674269	NA
AFLA_001320	2-oxo-hepta-3-ene-1,7-dioic acid hydratase, putative	2.33108	-0.45079	0.94342	-0.477825	0.632775	NA
AFLA_001330	hypothetical protein	4.7435	-0.247264	0.950622	-0.260108	0.794781	NA
AFLA_001340	conserved hypothetical protein	7.61297	-0.209039	0.935598	-0.223428	0.823202	NA
AFLA_001350	oxidoreductase, FAD-binding, putative	8.86734	0.668765	0.805604	0.83014	0.406459	NA
AFLA_001360	glutathione S-transferase, putative	23.1927	0.00558677	0.824625	0.00677492	0.994594	0.997866
AFLA_001380	conserved hypothetical protein	2.3752	-0.411944	0.936036	-0.440094	0.659869	NA
AFLA_001390	conserved hypothetical protein	3.98021	-0.309913	0.957209	-0.323767	0.746115	NA
AFLA_001400	conserved hypothetical protein	2.88758	-0.339974	0.917575	-0.370514	0.710999	NA
AFLA_001410	pectin methylesterase, putative	4.44956	0.902519	0.855713	1.0547	0.291563	NA
AFLA_001420	extracellular exo-polygalacturonase, putative	20.1948	0.142347	0.874484	0.162778	0.870693	NA
AFLA_001430	conserved hypothetical protein	3.96263	-0.331092	0.945226	-0.350278	0.72613	NA
AFLA_001440	feruloyl esterase B precursor, putative	4.65607	-0.25508	0.922831	-0.27641	0.782233	NA
AFLA_001450	conserved hypothetical protein	4.25799	-0.274596	0.957313	-0.286841	0.774234	NA
AFLA_001460	deoxyribodipyrimidine photo-lyase Phr1, putative	9.74156	-0.79476	0.882467	-0.900612	0.367795	NA
AFLA_001470	conserved hypothetical protein	32.9945	2.33803	0.900475	2.59644	0.00941949	0.119351
AFLA_001480	hypothetical protein	2.50547	-0.373799	0.929284	-0.402244	0.687505	NA
AFLA_001490	conserved hypothetical protein	5.73176	0.0396277	0.914692	0.0433235	0.965444	NA
AFLA_001500	integral membrane protein	2.54433	-0.384319	0.921077	-0.41725	0.676496	NA
AFLA_001510	glutamyl-tRNA(gln) amidotransferase subunit A, putative	17.7438	2.34406	0.819315	2.86099	0.00422316	NA
AFLA_001520	conserved hypothetical protein	5.88481	-0.198409	0.873145	-0.227234	0.820242	NA
AFLA_001530	MFS monocarboxylate transporter, putative	13.4053	0.506947	0.80967	0.626116	0.531239	NA
AFLA_001540	conserved hypothetical protein	2.7441	-0.38752	0.918914	-0.421715	0.673233	NA
AFLA_001550	ATP-binding cassette transporter, putative	4.46239	0.763784	0.878584	0.869335	0.384664	NA
AFLA_001560	short-chain dehydrogenase, putative	6.82245	1.17733	0.82562	1.426	0.153869	NA
AFLA_001570	conserved hypothetical protein	5.72033	-0.130002	0.832928	-0.156078	0.875971	NA
AFLA_001580	conserved hypothetical protein	3.14622	-0.853061	0.900836	-0.946967	0.343656	NA
AFLA_001600	D-amino acid oxidase, putative	5.72596	-0.216778	0.933901	-0.232121	0.816444	NA
AFLA_001610	hypothetical protein	3.00747	-0.310779	0.920531	-0.337608	0.735658	NA
AFLA_001620	luciferase, putative	10.7369	-0.161211	0.908236	-0.177499	0.859116	NA
AFLA_001630	conserved hypothetical protein	6.53128	-0.522512	0.821137	-0.636327	0.524563	NA
AFLA_001640	glycosyl hydrolase, putative	8.85656	-0.176224	0.941772	-0.187119	0.851567	NA
AFLA_001650	efflux pump antibiotic resistance protein, putative	3.18519	-0.299262	0.920328	-0.325168	0.745054	NA
AFLA_001660	conserved hypothetical protein	15.2593	-0.0177055	0.866006	-0.020445	0.983688	NA
AFLA_001670	3-demethylubiquinone-9 3-methyltransferase, putative	17.5611	0.642749	0.877513	0.732467	0.463884	NA
AFLA_001680	conserved hypothetical protein	2.80373	-0.325963	0.898987	-0.362589	0.716912	NA
AFLA_001690	conserved hypothetical protein	28.098	-0.454712	0.808659	-0.562304	0.573909	0.865017
AFLA_001700	conserved hypothetical protein	2.41154	-0.454183	0.967825	-0.469282	0.638868	NA
AFLA_001710	aldo-keto reductase, putative	29.4563	-0.349939	0.836174	-0.418501	0.675581	0.922765
AFLA_001730	conserved hypothetical protein	29.9849	-0.703753	0.805155	-0.874059	0.382086	0.711352
AFLA_001740	arginine permease, putative	16.1771	0.931624	0.860666	1.08245	0.279054	NA
AFLA_001750	cell surface protein Mas1, putative	8.3247	-0.186592	0.938759	-0.198765	0.842447	NA
AFLA_001770	conserved hypothetical protein	13.8492	0.92561	0.79016	1.17142	0.24143	NA
AFLA_001780	tyrosinase family protein	2.82735	-0.348326	0.96273	-0.36181	0.717494	NA
AFLA_001790	polyamine transporter, putative	6.48598	-0.215186	0.937351	-0.229568	0.818427	NA
AFLA_001800	hypothetical protein	4.85192	-0.247652	0.964542	-0.256757	0.797367	NA
AFLA_001810	conserved hypothetical protein	6.02783	-0.196396	0.922609	-0.21287	0.831428	NA
AFLA_001820	hypothetical protein	2.51434	-0.394155	0.94527	-0.416976	0.676696	NA
AFLA_001830	conserved hypothetical protein	4.36199	-0.257889	0.96644	-0.266844	0.789589	NA
AFLA_001840	conserved hypothetical protein	2.96121	-0.324009	0.94542	-0.342715	0.731813	NA
AFLA_001850	conserved hypothetical protein	2.89046	-0.324952	0.905356	-0.358922	0.719654	NA
AFLA_001890	cellobiose dehydrogenase	157.526	0.0564869	0.72468	0.0779474	0.93787	0.997396
AFLA_001900	sulfatase domain protein	107.836	0.330942	0.558274	0.592796	0.553318	0.848355
AFLA_001910	hypothetical protein	9.70468	0.171816	0.825697	0.208086	0.835162	NA
AFLA_001920	flavin-binding monooxygenase, putative	8.31902	-0.17604	0.866615	-0.203135	0.839029	NA
AFLA_001930	luciferase, putative	15.5747	-0.317979	0.810097	-0.392519	0.694675	NA
AFLA_001940	amino acid transporter, putative	10.1783	-1.39555	0.882107	-1.58206	0.113636	NA
AFLA_001950	gluconate 5-dehydrogenase, putative	33.5564	-0.0288453	0.854614	-0.0337525	0.973075	0.997396
AFLA_001960	aldehyde dehydrogenase, putative	69.788	-1.85061	0.749579	-2.46886	0.0135544	0.142655
AFLA_001980	glutamate cysteine ligase, putative	5.17014	-0.229591	0.92444	-0.248357	0.803858	NA
AFLA_002000	DUF821 domain protein	19.7066	0.00699865	0.888833	0.00787398	0.993718	NA
AFLA_002010	conserved hypothetical protein	4.68156	-0.236246	0.885208	-0.266882	0.78956	NA
AFLA_002020	spherulin 4-like cell surface protein, putative	3.73251	-0.0219161	0.914107	-0.0239754	0.980872	NA
AFLA_002030	MFS monocarboxylate transporter, putative	3.34376	-0.333529	0.949726	-0.351185	0.72545	NA
AFLA_002060	zinc-binding oxidoreductase, putative	36.452	0.180424	0.798948	0.225827	0.821336	0.97454
AFLA_002080	hypothetical protein	3.53542	-1.42724	0.880587	-1.62078	0.105064	NA
AFLA_002090	extracellular serine carboxypeptidase, putative	105.803	1.32912	0.639854	2.07723	0.0377806	0.242166
AFLA_002140	acetyltransferase, putative	2.44496	-0.420036	0.946668	-0.443699	0.65726	NA
AFLA_002160	extracellular salicylate hydroxylase/monooxygenase, putative	2.72746	-0.329045	0.904135	-0.363933	0.715908	NA
AFLA_002170	conserved hypothetical protein	30.9881	1.50097	0.82293	1.82393	0.0681624	0.318788
AFLA_002180	conserved hypothetical protein	4.01723	-0.257686	0.898779	-0.286706	0.774337	NA
AFLA_002190	MFS transporter, putative	4.25711	-0.155185	0.876897	-0.176971	0.859531	NA
AFLA_002200	esterase, putative	111.427	2.66808	0.622451	4.28641	1.82e-05	0.00646129
AFLA_002210	hypothetical protein	7.39628	-0.185299	0.880204	-0.210519	0.833263	NA
AFLA_002220	proline permease, putative	53.7003	0.370097	0.739919	0.500186	0.616944	0.893651
AFLA_002230	conserved hypothetical protein	2.74826	-0.361116	0.928288	-0.389013	0.697267	NA
AFLA_002240	hypothetical protein	2.35181	-0.429299	0.929963	-0.461631	0.644346	NA
AFLA_002250	hypothetical protein	2.39883	-0.404213	0.924744	-0.437108	0.662033	NA
AFLA_002270	GPI anchored protein, putative	2.53755	-0.359724	0.938926	-0.383123	0.701629	NA
AFLA_002280	hypothetical protein	4.82778	-0.223872	0.891064	-0.251242	0.801627	NA
AFLA_002290	C2H2 transcription factor (AmdX), putative	141.063	0.447182	0.658396	0.679199	0.497012	0.806602
AFLA_002300	conserved hypothetical protein	44.0103	1.39485	0.781584	1.78464	0.074319	0.331805
AFLA_002310	conserved hypothetical protein	6.77835	0.0557627	0.87365	0.0638273	0.949108	NA
AFLA_002320	sorting nexin Mvp1	73.2988	0.886462	0.739836	1.19819	0.230844	0.554316
AFLA_002330	Na+/H+ antiporter Nha1	42.1365	-1.34467	0.788993	-1.70429	0.0883268	0.35724
AFLA_002340	protein kinase regulator Ste50	20.7165	-1.74002	0.759355	-2.29144	0.0219377	NA
AFLA_002350	hypothetical protein	2.43539	-0.404666	0.938234	-0.431306	0.666246	NA
AFLA_002360	conserved hypothetical protein	9.45006	0.650434	0.862742	0.753915	0.4509	NA
AFLA_002370	cell division control protein Cdc48	683.173	0.538072	0.492785	1.0919	0.274877	0.603148
AFLA_002380	conserved hypothetical protein	2.63311	-0.401929	0.935673	-0.429561	0.667515	NA
AFLA_002390	conserved hypothetical protein	24.9379	-0.876788	0.813644	-1.07761	0.28121	0.611388
AFLA_002400	conserved hypothetical protein	2.79497	-0.323741	0.919188	-0.352203	0.724686	NA
AFLA_002410	integral membrane protein 25D9-6	44.1917	-0.517443	0.749903	-0.690013	0.490186	0.801645
AFLA_002420	DUF298 domain protein	153.341	0.00143924	0.747641	0.00192504	0.998464	0.999105
AFLA_002430	conserved hypothetical protein	15.6849	-0.109021	0.846121	-0.128848	0.897478	NA
AFLA_002440	hypothetical protein	4.79377	0.772286	0.839265	0.920193	0.357472	NA
AFLA_002450	conserved hypothetical protein	27.0172	0.164182	0.8235	0.199371	0.841972	0.97472
AFLA_002460	hypothetical protein	2.35081	-0.455044	0.944628	-0.481717	0.630007	NA
AFLA_002470	50S ribosomal subunit L30	28.1951	-0.350723	0.776957	-0.451406	0.651697	0.913537
AFLA_002480	hypothetical protein	7.93408	1.30459	0.793192	1.64473	0.100025	NA
AFLA_002490	conserved hypothetical protein	27.8777	-1.41375	0.708615	-1.99509	0.0460329	0.269456
AFLA_002500	succinate:fumarate antiporter (Acr1), putative	24.1684	2.82356	0.791077	3.56926	0.000357994	0.0215433
AFLA_002510	actin monomer binding protein, putative	248.037	0.255061	0.619242	0.411892	0.680419	0.924988
AFLA_002520	conserved hypothetical protein	8.41778	-0.0901896	0.85301	-0.105731	0.915796	NA
AFLA_002530	nuclear protein SDK3, putative	7.07974	-0.0984115	0.898211	-0.109564	0.912755	NA
AFLA_002540	epoxide hydrolase, putative	6.38597	-0.193754	0.898974	-0.215528	0.829356	NA
AFLA_002550	conserved hypothetical protein	9.82354	-0.156607	0.881743	-0.17761	0.859029	NA
AFLA_002560	60S ribosomal protein L37a	239.175	0.700456	0.55983	1.25119	0.210864	0.530532
AFLA_002570	PHD and RING finger domain protein, putative	36.5823	-0.908272	0.744146	-1.22056	0.222254	0.544882
AFLA_002580	hypothetical protein	2.72581	-0.336946	0.933446	-0.36097	0.718122	NA
AFLA_002590	MFS multidrug transporter, putative	19.5319	0.88394	0.887136	0.996398	0.319057	NA
AFLA_002600	sister chromatid cohesion and DNA repair protein (BimD), putative	26.2422	0.746204	0.68891	1.08317	0.278735	0.607863
AFLA_002610	SWI-SNF complex subunit (Snf5), putative	27.0455	0.164708	0.799208	0.206089	0.836722	0.97454
AFLA_002620	endonuclease/exonuclease/phosphatase family protein	17.2363	-1.47152	0.786231	-1.87161	0.0612605	NA
AFLA_002630	conserved hypothetical protein	2.68288	-0.365534	0.942988	-0.387634	0.698287	NA
AFLA_002640	exo-polygalacturonase, putative	2.95613	-0.329882	0.927148	-0.355803	0.721988	NA
AFLA_002650	hypothetical protein	2.363	-0.417703	0.933853	-0.44729	0.654666	NA
AFLA_002660	conserved hypothetical protein	2.76558	-0.36903	0.940128	-0.392532	0.694665	NA
AFLA_002670	curved DNA-binding protein (42 kDa protein)	296.764	0.856795	0.434191	1.97331	0.0484598	0.275898
AFLA_002680	PHD finger domain protein, putative	31.932	0.493295	0.740246	0.666393	0.50516	0.811525
AFLA_002690	lectin family integral membrane protein, putative	29.7876	0.564937	0.733838	0.76984	0.441395	0.759649
AFLA_002700	glucosyltransferase	21.2192	0.517756	0.848001	0.610561	0.54149	NA
AFLA_002710	DDT domain protein	8.84269	-0.15862	0.866436	-0.183071	0.854742	NA
AFLA_002720	mitochondrial carrier protein (Leu5), putative	55.331	2.22744	0.678662	3.28211	0.00103034	0.0383277
AFLA_002730	pre-rRNA-processing protein esf2	5.49472	-0.206853	0.884455	-0.233876	0.815081	NA
AFLA_002740	conserved hypothetical protein	47.2577	1.44822	0.730473	1.98257	0.047415	0.272588
AFLA_002750	peroxisome biosynthesis protein (PAS10/Peroxin-12), putative	19.3626	-1.22797	0.807765	-1.52021	0.128459	NA
AFLA_002760	DUF1237 domain protein	14.327	-0.0309566	0.841583	-0.0367837	0.970657	NA
AFLA_002770	conserved hypothetical protein	8.41856	0.342508	0.806819	0.424517	0.671189	NA
AFLA_002780	DNA repair protein (RadR), putative	19.7641	1.96737	0.755438	2.60428	0.00920684	NA
AFLA_002790	vacuolar sorting protein SNF7 family protein, putative	14.9335	0.329482	0.85874	0.38368	0.701215	NA
AFLA_002800	conserved hypothetical protein	33.1436	0.293888	0.70975	0.414072	0.678821	0.924583
AFLA_002810	tRNA nucleotidyltransferase	11.0958	-0.147192	0.845475	-0.174094	0.861792	NA
AFLA_002820	Protein phosphatase 2C, putative	5.14298	0.0340911	0.886079	0.0384741	0.96931	NA
AFLA_002830	alpha,alpha-trehalose-phosphate synthase subunit, putative	18.4653	0.80864	0.824385	0.980901	0.326642	NA
AFLA_002840	HHE domain protein	15.3495	0.0978343	0.832158	0.117567	0.906411	NA
AFLA_002850	calcium binding protein Caleosin, putative	4.56282	-0.240872	0.92194	-0.261266	0.793887	NA
AFLA_002860	NAD binding Rossmann fold oxidoreductase, putative	27.4914	0.156173	0.864287	0.180696	0.856606	0.97472
AFLA_002870	conserved hypothetical protein	6.33384	-0.194941	0.863732	-0.225696	0.821437	NA
AFLA_002880	polyphosphoinositide phosphatase Fig4	11.1333	-0.146539	0.86632	-0.169151	0.865678	NA
AFLA_002890	AMP-binding enzyme family protein	20.8043	0.664831	0.821962	0.808835	0.41861	NA
AFLA_002900	polyketide synthase, putative	70.3138	-0.505727	0.819569	-0.617065	0.537192	0.835631
AFLA_002910	conserved hypothetical protein	4.70985	-0.567576	0.841203	-0.674719	0.499854	NA
AFLA_002920	flavonoid 3-hydroxylase, putative	3.00854	-0.358925	0.979676	-0.366371	0.714088	NA
AFLA_002930	hypothetical protein	3.5155	-0.295999	0.916454	-0.322983	0.746708	NA
AFLA_002940	glycosyl hydrolase, putative	11.1686	0.637438	0.850956	0.749084	0.453806	NA
AFLA_002960	conserved hypothetical protein	2.96362	-0.317207	0.917629	-0.345681	0.729583	NA
AFLA_002970	serine-threonine protein kinase, putative	17.6062	-0.00857805	0.837274	-0.0102452	0.991826	NA
AFLA_002980	N,N-dimethylglycine oxidase	132.251	0.245787	0.669137	0.367319	0.713381	0.943971
AFLA_002990	DNA polymerase delta catalytic subunit Cdc2, putative	18.4998	1.15736	0.759431	1.52398	0.127513	NA
AFLA_003000	conserved hypothetical protein	2.34264	-0.42706	0.936897	-0.455824	0.648516	NA
AFLA_003010	alcohol dehydrogenase, putative	2.31059	-0.446347	0.926823	-0.481588	0.630099	NA
AFLA_003020	conserved hypothetical protein	3.99142	-0.256716	0.893084	-0.287449	0.773768	NA
AFLA_003040	conserved hypothetical protein	10.7369	0.380119	0.796632	0.477158	0.63325	NA
AFLA_003050	RTA1 domain protein, putative	4.0719	-0.288518	0.952894	-0.302781	0.762057	NA
AFLA_003060	conserved hypothetical protein	5.37529	-0.222878	0.874591	-0.254837	0.798849	NA
AFLA_003070	conserved hypothetical protein	3.28844	-0.295781	0.938187	-0.315269	0.752558	NA
AFLA_003080	hypothetical protein	2.72627	-0.333309	0.921712	-0.361619	0.717637	NA
AFLA_003090	conserved hypothetical protein	16.792	-0.0806194	0.933676	-0.0863463	0.931191	NA
AFLA_003100	C2H2 finger domain protein, putative	4.01948	-0.339181	0.962319	-0.352462	NA	NA
AFLA_003110	cyanate hydratase, putative	44.4418	-0.718151	0.711896	-1.00879	0.313077	0.645389
AFLA_003120	conserved hypothetical protein	3.98778	-0.258154	0.914417	-0.282316	0.777701	NA
AFLA_003130	caffeine resistance protein, putative	2.81072	-0.348946	0.944479	-0.369459	0.711786	NA
AFLA_003140	conserved hypothetical protein	3.70792	-0.312488	0.967732	-0.322907	0.746765	NA
AFLA_003150	conserved hypothetical protein	10.3258	-0.920265	0.91228	-1.00875	0.313093	NA
AFLA_003160	conserved hypothetical protein	2.38362	-0.404223	0.9337	-0.432926	0.665069	NA
AFLA_003170	caffeine resistance protein, putative	2.4866	-0.393591	0.938957	-0.419179	0.675085	NA
AFLA_003200	hypothetical protein	15.4274	-0.100801	0.916528	-0.109981	0.912424	NA
AFLA_003220	phospholipase D (PLD), putative	321.971	0.332286	0.54735	0.607081	0.543797	0.840092
AFLA_003230	conserved hypothetical protein	83.741	-0.929762	0.729743	-1.2741	0.20263	0.520036
AFLA_003240	hypothetical protein	2.44796	-0.419744	0.945953	-0.443726	0.657241	NA
AFLA_003250	conserved hypothetical protein	13.8221	-1.26901	0.834839	-1.52006	0.128495	NA
AFLA_003260	rhomboid family membrane protein	53.3212	0.246323	0.729525	0.337648	0.735628	0.958141
AFLA_003270	DHHC zinc finger membrane protein	30.3618	0.190503	0.852873	0.223366	0.823251	0.97454
AFLA_003280	ubiquitin conjugating enzyme (UbcF), putative	21.3495	-1.00788	0.789165	-1.27715	0.201549	NA
AFLA_003290	hypothetical protein	3.88283	-0.324236	0.963586	-0.336489	NA	NA
AFLA_003320	hypothetical protein	2.4348	-0.381186	0.926088	-0.411609	0.680626	NA
AFLA_003330	hypothetical protein	2.42623	-0.403648	0.924626	-0.436552	0.662436	NA
AFLA_003340	conserved hypothetical protein	4.00412	-0.289315	0.954551	-0.30309	0.761821	NA
AFLA_003350	conserved hypothetical protein	2.59891	-0.363832	0.920713	-0.395164	0.692722	NA
AFLA_003360	ankyrin repeat and socs box protein, putative	2.89627	-0.313109	0.902117	-0.347082	0.728529	NA
AFLA_003380	conserved hypothetical protein	2.45671	-0.36903	0.905171	-0.407691	0.683501	NA
AFLA_003390	TFIIIC transcription initiation factor complex subunits Tfc3	11.6754	-1.22987	0.849477	-1.4478	0.147674	NA
AFLA_003400	conserved hypothetical protein	9.5856	-0.164237	0.936581	-0.175358	0.860799	NA
AFLA_003410	DUF858 domain protein	8.95044	0.652366	0.855258	0.762771	0.4456	NA
AFLA_003420	ribosomal N-lysine methyltransferase, putative	5.64025	-0.206185	0.888215	-0.232134	0.816434	NA
AFLA_003430	hypothetical protein	30.3277	1.33445	0.763551	1.74769	0.0805185	0.34426
AFLA_003440	translation initiation factor 4B	88.7376	-0.66941	0.560599	-1.1941	0.232439	0.554832
AFLA_003450	hypothetical protein	13.0538	0.115439	0.85661	0.134762	0.8928	NA
AFLA_003460	conserved hypothetical protein	8.21077	-0.169096	0.887909	-0.190442	0.848962	NA
AFLA_003470	oxidoreductase family, NAD-binding Rossmann fold protein	14.8036	0.111383	0.899647	0.123807	0.901468	NA
AFLA_003480	60S ribosomal protein L32	121.671	0.457271	0.619148	0.738548	0.460181	0.776977
AFLA_003490	DRAP deaminase (Rib2), putative	41.6813	2.29128	0.718705	3.18807	0.00143225	0.0432431
AFLA_003500	thioesterase family protein	7.68464	-1.6266	0.819684	-1.98443	0.0472085	NA
AFLA_003510	conserved hypothetical protein	19.7528	1.16848	0.771565	1.51443	0.129916	NA
AFLA_003520	hypothetical protein	8.24767	-0.339197	0.884232	-0.383607	0.70127	NA
AFLA_003530	dihydroxy acid dehydratase, putative	31.3669	0.981125	0.768968	1.2759	0.201991	0.518955
AFLA_003540	DnaJ domain protein (Mas5), putative	22.9878	1.2008	0.731867	1.64073	0.100854	0.377642
AFLA_003550	glutamyl-tRNA synthetase	15.9595	1.51262	0.797425	1.89688	0.057844	NA
AFLA_003590	cell division control protein Cdc25, putative	57.6745	0.180005	0.730676	0.246355	0.805408	0.97454
AFLA_003610	hypothetical protein	2.4288	-0.428788	0.968339	-0.442807	0.657905	NA
AFLA_003620	conserved hypothetical protein	2.31513	-0.441132	0.9262	-0.476282	0.633873	NA
AFLA_003630	C2H2 finger domain protein, putative	151.541	1.6633	0.608206	2.73476	0.00624255	0.0958837
AFLA_003640	chromosome condensation protein (CrcB), putative	15.9212	-0.105581	0.872737	-0.120976	0.90371	NA
AFLA_003650	uracil phosphoribosyltransferase	180.102	0.344666	0.663094	0.519785	0.603214	0.885366
AFLA_003660	conserved hypothetical protein	7.65261	-0.0967502	0.882338	-0.109652	0.912685	NA
AFLA_003670	DEAD/DEAH box helicase, putative	30.3008	0.665166	0.790613	0.841329	0.400163	0.727201
AFLA_003680	conserved hypothetical protein	2.3552	-0.424661	0.949416	-0.447286	0.654669	NA
AFLA_003690	phosphoric ester hydrolase, putative	31.9823	-0.642292	0.76189	-0.843025	0.399215	0.727201
AFLA_003700	mitochondrial cytochrome b2, putative	59.0477	-0.908949	0.695121	-1.30761	0.191005	0.505442
AFLA_003710	hypothetical protein	4.79342	-0.231202	0.912495	-0.253374	0.799979	NA
AFLA_003720	sugar transporter, putative	14.6384	-0.114491	0.932421	-0.122788	0.902275	NA
AFLA_003730	ras-like GTP-binding protein, putative	12.0995	-0.585685	0.80553	-0.727081	0.467176	NA
AFLA_003740	conserved hypothetical protein	38.3775	0.803228	0.766075	1.0485	0.294409	0.626596
AFLA_003760	NACHT domain protein	85.4736	0.997173	0.806565	1.23632	0.216339	0.536369
AFLA_003770	ankyrin repeat-containing protein, putative	5.69158	-0.257703	0.945816	-0.272466	0.785264	NA
AFLA_003780	choline/ethanolamine kinase, putative	3.7562	-0.267831	0.912555	-0.293496	0.769143	NA
AFLA_003790	conserved hypothetical protein	3.72477	1.28649	0.873726	1.47242	0.140907	NA
AFLA_003810	endonuclease/exonuclease/phosphatase family protein	59.6976	2.76812	0.831386	3.32952	0.000869955	0.0353782
AFLA_003820	hypothetical protein	31.2282	-0.00815579	0.888446	-0.00917984	0.992676	0.997396
AFLA_003830	efflux pump antibiotic resistance protein, putative	2.32255	-0.43574	0.929556	-0.468761	0.63924	NA
AFLA_003840	conserved hypothetical protein	4.96696	-0.270021	0.987696	-0.273385	0.784558	NA
AFLA_003850	conserved hypothetical protein	2.66089	-0.385338	0.938598	-0.410547	0.681405	NA
AFLA_003860	conserved hypothetical protein	5.78306	-0.221893	0.940397	-0.235957	0.813466	NA
AFLA_003870	inositol polyphosphate phosphatase, putative	40.8591	2.39269	0.788866	3.03308	0.00242072	0.05807
AFLA_003880	conserved hypothetical protein	2.92586	-0.321081	0.908754	-0.35332	0.723849	NA
AFLA_003890	proteasome component Pre6, putative	135.395	0.145384	0.578312	0.251394	0.80151	0.97454
AFLA_003900	RNA binding protein (Arp), putative	54.5449	1.10255	0.674335	1.63502	0.102045	0.37989
AFLA_003910	nuclear condensin complex subunit 3, putative	72.5149	0.0423583	0.575954	0.0735447	0.941373	0.997396
AFLA_003920	cysteine synthase (o-acetylserine (thiol)-lyase) (csase)	78.34	1.30391	0.724948	1.79863	0.0720776	0.326721
AFLA_003930	sulfite oxidase, putative	17.0068	0.122047	0.871361	0.140065	0.888608	NA
AFLA_003940	conserved hypothetical protein	2.32933	-0.440468	0.921984	-0.477739	0.632836	NA
AFLA_003950	GNAT family acetyltransferase, putative	19.3102	-0.491388	0.875507	-0.561261	0.574619	NA
AFLA_003960	hypothetical protein	2.35327	-0.417954	0.924107	-0.452279	0.651068	NA
AFLA_003970	conserved hypothetical protein	2.31646	-0.446447	0.940636	-0.474623	0.635056	NA
AFLA_003980	cation efflux protein/ zinc transporter, putative	10.2677	-1.239	0.910466	-1.36084	0.173563	NA
AFLA_003990	conserved hypothetical protein	20.5962	-0.0643911	0.876465	-0.0734668	0.941435	NA
AFLA_004000	conserved hypothetical protein	11.3171	0.310717	0.86126	0.36077	0.718271	NA
AFLA_004010	conserved hypothetical protein	2.41872	-0.387647	0.922291	-0.420308	0.67426	NA
AFLA_004020	conserved hypothetical protein	56.6281	0.568347	0.598568	0.94951	0.342361	0.676067
AFLA_004030	hypothetical protein	6.10292	-0.205282	0.878545	-0.233662	0.815248	NA
AFLA_004040	actin interacting protein 2	74.9889	2.50353	0.69074	3.62442	0.000289612	0.0202729
AFLA_004050	Mst3-like protein kinase, putative	17.2472	-0.388014	0.862286	-0.449983	0.652723	NA
AFLA_004060	conserved hypothetical protein	44.9439	1.0111	0.732009	1.38127	0.167195	0.474163
AFLA_004070	Mitochondrial import inner membrane translocase subunit TIM22, putative	11.9124	-0.148146	0.824579	-0.179662	0.857418	NA
AFLA_004080	conserved hypothetical protein	12.745	-0.128121	0.878402	-0.145857	0.884034	NA
AFLA_004090	conserved hypothetical protein	71.3863	0.31275	0.73992	0.422681	0.672528	0.922119
AFLA_004100	transesterase (LovD), putative	37.847	-0.203413	0.816409	-0.249156	0.80324	0.97454
AFLA_004110	conserved hypothetical protein	2.30347	-0.45192	0.933365	-0.484184	0.628256	NA
AFLA_004120	hypothetical protein	2.35405	-0.414985	0.931114	-0.445686	0.655824	NA
AFLA_004150	conserved hypothetical protein	2.43064	-0.377816	0.909198	-0.415549	0.67774	NA
AFLA_004160	ankyrin repeat-containing protein, putative	3.46108	-0.31038	0.910981	-0.340709	0.733322	NA
AFLA_004170	cyanamide hydratase, putative	5.24362	-0.243904	0.918768	-0.265469	0.790648	NA
AFLA_004180	UMTA methyltransferase family protein	27.9085	0.929964	0.791765	1.17455	0.240177	0.56164
AFLA_004190	conserved hypothetical protein	12.4747	-0.294606	0.884169	-0.333201	0.738982	NA
AFLA_004200	GPI anchored glycoprotein, putative	47.4713	0.120625	0.727977	0.165698	0.868394	0.98065
AFLA_004210	conserved hypothetical protein	5.37827	-0.219649	0.887299	-0.247548	0.804484	NA
AFLA_004220	FAD dependent oxidoreductase, putative	4.16763	-0.252105	0.899585	-0.280245	0.779289	NA
AFLA_004240	conserved hypothetical protein	9.2221	-0.147366	0.942378	-0.156377	0.875736	NA
AFLA_004250	zinc binding dehydrogenase, putative	3.62441	-0.273201	0.90893	-0.300574	0.763739	NA
AFLA_004260	MFS transporter, putative	3.36865	-0.47969	0.93653	-0.512199	0.608512	NA
AFLA_004270	conserved hypothetical protein	3.08136	-0.329347	0.948538	-0.347216	0.728429	NA
AFLA_004280	C6 transcription factor, putative	2.36197	-0.406967	0.925888	-0.439542	0.660269	NA
AFLA_004290	conserved hypothetical protein	36.0324	-0.427182	0.772091	-0.553279	0.580072	0.869895
AFLA_004300	prenyltransferase, putative	4.58824	-0.267117	0.97319	-0.274476	0.783719	NA
AFLA_004340	conserved hypothetical protein	2.37097	-0.433443	0.944834	-0.458751	0.646413	NA
AFLA_004350	phosphatidylserine decarboxylase family protein	1586.54	0.446218	0.758663	0.588163	0.556423	0.850671
AFLA_004360	alcohol dehydrogenase, putative	4.08585	-0.266716	0.936288	-0.284865	0.775747	NA
AFLA_004370	cytochrome P450 oxidoreductase, putative	8.00145	0.0725854	0.846987	0.0856983	0.931706	NA
AFLA_004380	xylosidase : arabinofuranosidase, putative	3.29433	-0.289069	0.884999	-0.326633	0.743946	NA
AFLA_004400	trypsin Inhibitor like cysteine rich domain containing protein	2.31704	-0.432752	0.921235	-0.469752	0.638532	NA
AFLA_004410	conserved hypothetical protein	37.8828	0.353475	0.834508	0.423574	0.671877	0.922119
AFLA_004420	phospholipase D precursor, putative	4.85159	-0.23123	0.93097	-0.248375	0.803844	NA
AFLA_004440	ABC multidrug transporter, putative	2.84973	-0.336723	0.93557	-0.359912	0.718913	NA
AFLA_004450	nonribosomal peptide synthase, putative	8.75267	0.0772781	0.872115	0.08861	0.929392	NA
AFLA_004460	fatty acid desaturase family protein	53.1887	-0.999801	0.791247	-1.26358	0.206382	0.524923
AFLA_004480	endo-1,3(4)-beta-glucanase, putative	4.11064	-0.254559	0.92189	-0.276127	0.78245	NA
AFLA_004490	conserved hypothetical protein	8.95855	-1.36574	0.977585	-1.39706	0.162396	NA
AFLA_004500	potassium ion transporter (Trk1), putative	33.2099	-0.876425	0.781286	-1.12177	0.261959	0.589649
AFLA_004510	peroxidase, putative	22.1974	-1.68809	0.846059	-1.99524	0.0460172	0.269456
AFLA_004520	alpha/beta hydrolase, putative	31.3384	0.877584	0.835197	1.05075	0.293373	0.626596
AFLA_004530	conserved hypothetical protein	3.23083	-0.296373	0.906987	-0.326767	0.743844	NA
AFLA_004540	hydrolase, carbon-nitrogen family, putative	9.83197	1.12375	0.893956	1.25705	0.208734	NA
AFLA_004550	vacuolar dynamin-like GTPase VpsA, putative	93.2229	-0.663452	0.629701	-1.0536	0.292067	0.626067
AFLA_004560	vacuolar ATP synthase catalytic subunit A, putative	343.729	-0.131377	0.466715	-0.281492	0.778333	0.97395
AFLA_004570	conserved hypothetical protein	6.99179	-0.187779	0.907186	-0.206991	0.836017	NA
AFLA_004580	Auxin Efflux Carrier superfamily	4.89306	-0.233708	0.895128	-0.261088	0.794024	NA
AFLA_004590	catabolite degradation protein, putative	44.5804	-0.408525	0.76307	-0.53537	0.592394	0.877697
AFLA_004600	eukaryotic translation initiation factor eIF-4A subunit, putative	28.6405	1.69329	0.75919	2.23038	0.025722	0.193368
AFLA_004610	ATP dependent DNA ligase domain protein	37.9187	-0.753651	0.766921	-0.982697	0.325757	0.659232
AFLA_004620	20S cyclosome subunit (APC8), putative	9.03863	-0.162796	0.897103	-0.181468	0.856	NA
AFLA_004630	farnesyl-pyrophosphate synthetase	88.5961	0.98962	0.630524	1.56952	0.116527	0.399655
AFLA_004640	conserved hypothetical protein	5.17803	-0.218053	0.878695	-0.248156	0.804014	NA
AFLA_004650	thiamine biosynthesis protein (Nmt1), putative	2079.49	0.0234287	0.557778	0.0420037	0.966496	0.997396
AFLA_004660	glycogen synthase Gsy1, putative	85.8092	-0.461616	0.75676	-0.60999	0.541869	0.838935
AFLA_004670	zinc-binding oxidoreductase, putative	9.26515	-0.160705	0.875722	-0.183511	0.854397	NA
AFLA_004680	hypothetical protein	2.43558	-0.406298	0.95039	-0.427506	0.669011	NA
AFLA_004690	conserved hypothetical protein	37.8877	0.696305	0.831931	0.836974	0.402607	0.727983
AFLA_004700	GARP complex component (Vps54), putative	36.7547	1.34602	0.749802	1.79517	0.072627	0.328166
AFLA_004710	DNA replication licensing factor Mcm5, putative	30.349	-0.214612	0.695277	-0.308672	0.757571	0.967156
AFLA_004720	conserved hypothetical protein	2.59644	-0.363629	0.924864	-0.39317	0.694194	NA
AFLA_004730	ribokinase	29.9107	-0.55403	0.781179	-0.709223	0.478186	0.792954
AFLA_004740	conserved hypothetical protein	13.7975	1.58684	0.791976	2.00365	0.0451073	NA
AFLA_004750	RNA polymerase III transcription factor subunit, putative	7.45522	-0.176921	0.930235	-0.19019	0.84916	NA
AFLA_004760	protein phosphatase regulatory subunit (Ssc1), putative	52.4444	-0.439073	0.684266	-0.64167	0.521087	0.824975
AFLA_004770	histone acetylase complex subunit Paf400, putative	103.447	0.0622404	0.694208	0.0896567	0.92856	0.997396
AFLA_004780	mRNA splicing protein Yju2	15.0686	-0.0963135	0.909687	-0.105875	0.915681	NA
AFLA_004790	20S cyclosome subunit (Cut9/Cdc16), putative	16.3523	-1.55255	0.814195	-1.90685	0.0565403	NA
AFLA_004800	arylsulfatase, putative	4.14751	-0.429437	0.938415	-0.457619	0.647226	NA
AFLA_004810	nuclear pore glycoprotein p62, putative	55.3758	0.160301	0.849689	0.188659	0.85036	0.97472
AFLA_004820	conserved hypothetical protein	2.53836	-0.368014	0.924332	-0.398141	0.690526	NA
AFLA_004830	endoplasmic reticulum-resident kdel protein, putative	13.8456	0.904947	0.849303	1.06552	0.286642	NA
AFLA_004840	thioredoxin, putative	2.37931	-0.416364	0.930727	-0.447353	0.65462	NA
AFLA_004850	hypothetical protein	2.29221	-0.460945	0.926822	-0.497339	0.61895	NA
AFLA_004860	cytochrome P450, putative	2.43352	-0.394853	0.941661	-0.419316	0.674986	NA
AFLA_004870	cytochrome P450, putative	6.80506	-0.204992	0.900562	-0.227626	0.819937	NA
AFLA_004890	conserved hypothetical protein	4.2341	-0.25433	0.903714	-0.281427	0.778383	NA
AFLA_004900	C6 transcription factor, putative	28.2613	1.8472	0.775793	2.38105	0.0172632	0.158184
AFLA_004910	MFS multidrug transporter, putative	12.8355	-0.296605	0.9104	-0.325797	0.744578	NA
AFLA_004920	phosphoribosylformylglycinamidine synthase	116.653	1.93225	0.500051	3.86411	0.000111496	0.0132247
AFLA_004930	gamma-tubulin complex component GCP5, putative	9.94139	0.502862	0.8236	0.610565	0.541487	NA
AFLA_004940	alpha-1,2-mannosyltransferase (Ktr4), putative	22.9826	0.929766	0.800191	1.16193	0.245264	0.568246
AFLA_004950	cytochrome c oxidase subunit Va, putative	105.719	0.738383	0.690394	1.06951	0.28484	0.61708
AFLA_004960	antibiotic biosynthesis monooxygenase family protein	7.79871	-0.177088	0.931458	-0.190119	0.849216	NA
AFLA_004970	fatty acid elongase (Gns1), putative	67.7749	0.270993	0.656212	0.412966	0.679631	0.924745
AFLA_004980	conserved hypothetical protein	55.3361	-1.13441	0.774752	-1.46422	0.143134	0.443529
AFLA_005010	glucokinase regulator family protein, putative	2.3255	-0.43095	0.932688	-0.462052	0.644044	NA
AFLA_005020	conserved hypothetical protein	6.47826	-0.198248	0.910704	-0.217687	0.827673	NA
AFLA_005030	conserved hypothetical protein	6.74288	-0.182918	0.903913	-0.202363	0.839633	NA
AFLA_005040	phenazine biosynthesis-like protein, putative	13.0861	-0.139648	0.869525	-0.160603	0.872406	NA
AFLA_005050	conserved hypothetical protein	12.3571	-0.116277	0.900653	-0.129103	0.897277	NA
AFLA_005070	alcohol dehydrogenase, putative	3.75442	-0.265607	0.905239	-0.29341	0.769208	NA
AFLA_005080	conserved hypothetical protein	2.34856	-0.412175	0.918017	-0.448984	0.653443	NA
AFLA_005090	conserved hypothetical protein	2.50883	-0.446663	0.971965	-0.459547	0.645842	NA
AFLA_005100	conserved hypothetical protein	3.4556	-0.275826	0.877967	-0.314164	0.753396	NA
AFLA_005110	conserved hypothetical protein	6.0138	-0.2172	0.915302	-0.237298	0.812425	NA
AFLA_005120	sarcosine oxidase, putative	19.3676	0.0185808	0.780923	0.0237934	0.981017	NA
AFLA_005130	L-lysine 2,3-aminomutase, putative	31.3899	-0.336838	0.840953	-0.400543	0.688757	0.92898
AFLA_005140	hypothetical protein	13.5736	0.321251	0.802054	0.400535	0.688763	NA
AFLA_005150	conserved hypothetical protein	59.5185	1.54015	0.734094	2.09802	0.0359031	0.23695
AFLA_005160	conserved hypothetical protein	2.39901	-0.408996	0.933228	-0.43826	0.661198	NA
AFLA_005180	AAA family ATPase, putative	9.42008	-0.148416	0.887567	-0.167217	0.8672	NA
AFLA_005190	hypothetical protein	2.34032	-0.427794	0.93318	-0.458426	0.646647	NA
AFLA_005200	hypothetical protein	2.3219	-0.438687	0.930565	-0.47142	0.637341	NA
AFLA_005210	hypothetical protein	3.78589	-0.291118	0.949586	-0.306574	NA	NA
AFLA_005220	hypothetical protein	2.51323	-0.376117	0.958139	-0.39255	0.694652	NA
AFLA_005230	hypothetical protein	2.54463	-0.372504	0.95399	-0.39047	0.696189	NA
AFLA_005240	hypothetical protein	2.68473	-0.358704	0.952013	-0.376784	0.706334	NA
AFLA_005250	hypothetical protein	2.85653	-0.334943	0.941056	-0.355922	0.721899	NA
AFLA_005260	hypothetical protein	2.52604	-0.377569	0.941006	-0.401239	0.688244	NA
AFLA_005270	conserved hypothetical protein	2.30487	-0.450696	0.922812	-0.488394	0.625271	NA
AFLA_005290	conserved hypothetical protein	3.24409	-0.311214	0.920946	-0.337929	0.735417	NA
AFLA_005310	vacuolar ATP synthase proteolipid subunit, putative	21.4794	-0.0801651	0.929865	-0.0862116	0.931298	NA
AFLA_005320	polyketide synthase, putative	20.7313	-0.0826181	0.859277	-0.0961484	0.923403	NA
AFLA_005330	conserved hypothetical protein	45.3557	-1.10001	0.854539	-1.28726	0.198004	0.513656
AFLA_005340	conserved hypothetical protein	219.467	-0.229794	0.770795	-0.298126	0.765607	0.968141
AFLA_005350	hypothetical protein	12.6635	-0.122771	0.923676	-0.132916	0.89426	NA
AFLA_005360	conserved hypothetical protein	71.8225	0.135101	0.845052	0.159873	0.872981	0.982248
AFLA_005370	conserved hypothetical protein	13.8916	-0.0264833	0.962867	-0.0275046	0.978057	NA
AFLA_005390	conserved hypothetical protein	2.59873	-0.366575	0.922951	-0.397177	0.691237	NA
AFLA_005400	ankyrin repeat-containing protein, putative	4.18088	-0.256945	0.892869	-0.287774	0.77352	NA
AFLA_005410	5-AMP-activated protein kinase, putative	13.8052	-0.114825	0.847989	-0.135408	0.892289	NA
AFLA_005430	hypothetical protein	20.8636	-0.0473713	0.890175	-0.0532158	0.95756	NA
AFLA_005440	nonribosomal peptide synthase, putative	15.8332	0.484376	0.91128	0.531534	0.595049	NA
AFLA_005450	conserved hypothetical protein	11.8847	-0.158535	0.932657	-0.169982	0.865024	NA
AFLA_005460	cytochrome P450, putative	3.61335	-0.277137	0.928025	-0.298631	0.765221	NA
AFLA_005470	hypothetical protein	2.67339	-0.373383	0.949601	-0.3932	0.694172	NA
AFLA_005480	nADP transhydrogenase, putative	24.9164	0.767462	0.730054	1.05124	0.293148	0.626596
AFLA_005490	nADP transhydrogenase, putative	11.5103	0.113934	0.871841	0.130682	0.896027	NA
AFLA_005510	amino acid permease, putative	24.1675	1.19158	0.81217	1.46716	0.142334	0.442554
AFLA_005520	C6 transcription factor, putative	8.92473	-0.158052	0.858423	-0.184118	0.853921	NA
AFLA_005530	glutathione-S-transferase theta, GST, putative	3.70768	-0.274117	0.893056	-0.306943	0.758887	NA
AFLA_005540	sugar transporter, putative	11.1253	-0.682658	0.873137	-0.781845	0.434305	NA
AFLA_005550	conserved hypothetical protein	20.4645	-1.28234	0.845147	-1.5173	0.129192	NA
AFLA_005560	integral membrane protein, putative	5.95545	0.258584	0.900334	0.287209	0.773952	NA
AFLA_005570	oxidoreductase, short-chain dehydrogenase/reductase family	64.594	0.18231	0.675125	0.270039	0.78713	0.97454
AFLA_005580	conserved hypothetical protein	4.82015	-0.253522	0.913027	-0.277672	0.781264	NA
AFLA_005590	conserved hypothetical protein	10.1271	0.479771	0.843825	0.568567	0.56965	NA
AFLA_005600	SNARE domain protein	20.1644	-0.216001	0.85251	-0.253371	0.799981	NA
AFLA_005610	NAP family protein	45.3982	0.270198	0.746785	0.361814	0.717491	0.946732
AFLA_005620	nitrogen metabolite repression regulator NmrA	13.1578	0.112556	0.8395	0.134075	0.893344	NA
AFLA_005630	hypothetical protein	2.58519	-0.375557	0.916209	-0.409903	0.681877	NA
AFLA_005640	lysophospholipase, putative	39.2308	0.157313	0.764987	0.205642	0.837071	0.97454
AFLA_005650	choline transport protein Ctr, putative	8.33128	-0.164825	0.910317	-0.181064	0.856318	NA
AFLA_005660	conserved hypothetical protein	14.0846	-2.08913	0.799968	-2.61151	0.0090143	NA
AFLA_005690	LCCL domain protein	120.943	1.70811	0.744083	2.2956	0.021699	0.179216
AFLA_005700	aromatic amino acid aminotransferase, putative	32.087	0.394593	0.805033	0.490158	0.624022	0.897163
AFLA_005710	Impact family protein	3.68463	-0.291063	0.909917	-0.319879	0.74906	NA
AFLA_005720	conserved hypothetical protein	717.287	0.292351	0.603338	0.484556	0.627992	0.900404
AFLA_005730	60S ribosomal protein L4, putative	749.386	1.0318	0.421916	2.44552	0.0144645	0.146706
AFLA_005740	C6 transcription factor, putative	39.4375	0.495269	0.728182	0.680145	0.496413	0.806602
AFLA_005750	DnaJ domain protein	27.9698	-0.461523	0.767854	-0.601056	0.547803	0.84323
AFLA_005760	conserved hypothetical protein	2.58367	-0.359006	0.927502	-0.387068	0.698706	NA
AFLA_005770	transcriptional regulator Cwf13/SkiP, putative	66.0725	0.748467	0.673257	1.11171	0.266263	0.592283
AFLA_005780	conserved hypothetical protein	10.2312	0.877856	0.912937	0.961574	0.336264	NA
AFLA_005790	conserved hypothetical protein	13.6054	-1.06278	0.799929	-1.32859	0.183982	NA
AFLA_005800	WD repeat protein	7.02642	-0.184476	0.840358	-0.219521	0.826244	NA
AFLA_005810	septin	129.57	0.762253	0.529886	1.43852	0.150286	0.454155
AFLA_005820	small nucleolar ribonucleoprotein complex subunit (Pwp2), putative	33.378	-0.776981	0.8327	-0.933087	0.350775	0.683921
AFLA_005830	cytochrome P450 monooxygenase SirB-like, putative	2.38364	-0.419367	0.951561	-0.440715	0.659419	NA
AFLA_005840	conserved hypothetical protein	12.6312	-0.13624	0.843672	-0.161484	0.871712	NA
AFLA_005850	exonuclease Kem1, putative	79.8957	-0.0560041	0.731998	-0.0765085	0.939015	0.997396
AFLA_005860	chromatin assembly factor 1 subunit C, putative	38.5842	0.568908	0.837128	0.679594	0.496761	0.806602
AFLA_005870	GTP cyclohydrolase I, putative	20.2596	-0.07228	0.854862	-0.0845516	0.932618	NA
AFLA_005880	conserved hypothetical protein	8.19778	1.53721	0.950524	1.61722	0.105831	NA
AFLA_005890	hypothetical protein	2.31386	-0.440927	0.923397	-0.477505	0.633002	NA
AFLA_005900	protein kinase, putative	37.993	0.23563	0.801385	0.294028	0.768737	0.970007
AFLA_005910	translation initiation factor eIF4E3, putative	28.2346	0.157116	0.776815	0.202256	0.839716	0.97454
AFLA_005920	Ulp1 protease family protein	6.93222	1.05853	0.83858	1.26229	0.206846	NA
AFLA_005930	disease resistance protein Aig2, putative	12.4	-0.287716	0.856339	-0.335983	0.736884	NA
AFLA_005940	microsomal signal peptidase subunit (gp23), putative	42.4844	0.719684	0.738855	0.974053	0.33003	0.662855
AFLA_005950	stress response RCI peptide, putative	21.7699	-0.0959086	0.906815	-0.105764	0.915769	NA
AFLA_005960	pyruvate dehydrogenase kinase, putative	27.009	0.358331	0.776354	0.461557	0.644399	0.909258
AFLA_005970	ubiquitin C-terminal hydrolase, putative	37.5402	0.038203	0.791087	0.0482917	0.961484	0.997396
AFLA_005980	endosomal cargo receptor (Erp3), putative	65.4961	-0.448133	0.60722	-0.738007	0.46051	0.777224
AFLA_005990	conserved hypothetical protein	19.5092	-1.16463	0.810919	-1.43618	0.150951	NA
AFLA_006000	hypothetical protein	25.2306	1.28052	0.755309	1.69536	0.0900071	0.359187
AFLA_006010	conserved hypothetical protein	4.47345	-0.273124	0.946125	-0.288676	0.772829	NA
AFLA_006020	hypothetical protein	3.5261	-0.296377	0.928604	-0.319164	0.749602	NA
AFLA_006030	female-specific protein transformer, putative	18.0901	1.20144	0.735761	1.63292	0.102486	NA
AFLA_006040	conserved hypothetical protein	7.11677	-0.183788	0.874465	-0.210172	0.833533	NA
AFLA_006050	conserved hypothetical protein	25.7593	-0.0387821	0.8922	-0.043468	0.965328	0.997396
AFLA_006060	conserved hypothetical protein	25.0652	0.335964	0.76866	0.437077	0.662055	0.918327
AFLA_006070	TFIIH complex helicase Ssl2, putative	27.6297	-0.70124	0.87612	-0.800392	0.423484	0.742618
AFLA_006080	hypothetical protein	2.45079	-0.391012	0.942774	-0.414746	0.678328	NA
AFLA_006090	hypothetical protein	2.56516	-0.4097	0.968856	-0.42287	0.67239	NA
AFLA_006100	HypA-like protein, putative	33.0327	-0.814805	0.759511	-1.0728	0.28336	0.614499
AFLA_006110	conserved hypothetical protein	70.4211	1.68422	0.773037	2.17871	0.0293534	0.211675
AFLA_006120	glutamine dependent NAD+ synthetase, putative	20.5669	-0.0757165	0.83879	-0.0902687	0.928074	NA
AFLA_006130	NADH pyrophosphatase, putative	30.8873	0.689084	0.80973	0.851005	0.394767	0.724424
AFLA_006140	conserved hypothetical protein	13.3659	-0.987293	0.790182	-1.24945	0.2115	NA
AFLA_006150	flavin dependent monooxygenase, putative	15.8359	-0.231176	0.894167	-0.258538	0.795992	NA
AFLA_006160	HDA1 complex subunit, putative	13.6429	-1.47545	0.840637	-1.75516	0.0792322	NA
AFLA_006170	polyketide synthetase PksP	69.732	-0.365106	0.838815	-0.435264	0.663371	0.918327
AFLA_006180	conidial pigment biosynthesis oxidase Arb2/brown2	18.023	-0.0836019	0.910206	-0.0918495	0.926818	NA
AFLA_006190	multicopper oxidase, putative	4.69879	-0.28582	0.970723	-0.29444	0.768422	NA
AFLA_006200	hypothetical protein	2.31115	-0.436445	0.930453	-0.469068	0.639021	NA
AFLA_006210	SH3 domain protein (Cyk3), putative	23.122	-1.51788	0.779405	-1.94748	0.051477	0.283804
AFLA_006220	exopolyphosphatase, putative	35.9719	-1.09796	0.72662	-1.51105	0.130775	0.422079
AFLA_006230	1-aminocyclopropane-1-carboxylate deaminase, putative	9.43843	-0.16247	0.89662	-0.181203	0.856208	NA
AFLA_006240	PHD transcription factor (Rum1), putative	34.3761	0.0994706	0.80893	0.122966	0.902134	0.997396
AFLA_006250	hypothetical protein	3.53891	-0.275933	0.88121	-0.31313	0.754182	NA
AFLA_006260	thymidylate kinase	8.5042	0.0676383	0.87957	0.0768993	0.938704	NA
AFLA_006270	tRNA-guanine transglycosylase family protein	29.2127	-1.04079	0.841953	-1.23616	0.2164	0.536369
AFLA_006280	methylenetetrahydrofolate reductase	72.8825	0.249299	0.761281	0.327473	0.74331	0.959472
AFLA_006290	conserved hypothetical protein	13.2959	-0.0353513	0.865126	-0.0408626	0.967405	NA
AFLA_006300	nucleoside diphosphate kinase	156.712	0.249252	0.571995	0.435758	0.663012	0.918327
AFLA_006310	alpha glucosidase II, alpha subunit, putative	186.288	2.44327	0.623776	3.91689	8.97e-05	0.0123821
AFLA_006320	PQ loop repeat protein	12.2698	-0.122116	0.902064	-0.135374	0.892316	NA
AFLA_006330	conserved hypothetical protein	157.153	1.9592	0.652897	3.00078	0.00269292	0.0600287
AFLA_006340	conserved hypothetical protein	11.7952	1.91955	0.839884	2.2855	0.0222835	NA
AFLA_006350	thioredoxin reductase, putative	150.389	0.565232	0.628874	0.898799	0.36876	0.699824
AFLA_006360	plasma membrane H(+)ATPase, putative	16.851	0.985968	0.847069	1.16398	0.244434	NA
AFLA_006370	glutamyl-tRNA synthetase	265.648	0.203787	0.524134	0.388806	0.69742	0.933793
AFLA_006380	mitochondrial large ribosomal subunit protein L1, putative	31.4933	0.524258	0.728084	0.720052	0.471493	0.786129
AFLA_006390	conserved hypothetical protein	14.1562	1.04597	0.740692	1.41215	0.157905	NA
AFLA_006400	conserved hypothetical protein	15.8579	1.35763	0.82973	1.63623	0.101791	NA
AFLA_006410	nucleotide binding protein, putative	13.1741	0.108973	0.854209	0.127572	0.898488	NA
AFLA_006420	Cdc48-dependent protein degradation adaptor protein (Shp1), putative	34.7795	-0.0348704	0.845319	-0.0412512	0.967096	0.997396
AFLA_006430	mitochondrial import protein, putative	21.6013	0.166899	0.810937	0.20581	0.83694	NA
AFLA_006440	mitochondrial export translocase Oxa1, putative	57.069	-0.127318	0.674731	-0.188694	0.850333	0.97472
AFLA_006450	adenylate kinase 3, putative	3.23516	-0.34501	0.994775	-0.346822	0.728725	NA
AFLA_006460	conserved hypothetical protein	30.3479	-0.032803	0.852588	-0.0384747	0.969309	0.997396
AFLA_006470	transcription initiation factor TFIID subunit beta, putative	10.7162	0.149554	0.807354	0.18524	0.853041	NA
AFLA_006490	S-adenosylmethionine decarboxylase proenzyme	151.391	1.95601	0.566602	3.45218	0.000556081	0.026531
AFLA_006500	TATA binding protein associated factor, putative	18.9073	2.16923	0.797079	2.72147	0.0064992	NA
AFLA_006520	CRAL/TRIO domain protein	124.676	0.181871	0.681997	0.266674	0.78972	0.97454
AFLA_006530	conserved hypothetical protein	6.56341	-1.50892	0.830388	-1.81712	0.0691981	NA
AFLA_006540	conserved hypothetical protein	113.439	1.34795	0.675738	1.99479	0.0460662	0.269456
AFLA_006550	chromatin assembly factor 1 subunit A, putative	26.8166	1.04441	0.774153	1.3491	0.177304	0.484071
AFLA_006560	conserved hypothetical protein	66.1278	1.14718	0.691971	1.65784	0.0973489	0.371038
AFLA_006570	isopenicillin N-CoA epimerase, putative	31.7198	0.896741	0.820262	1.09324	0.27429	0.602478
AFLA_006580	WW domain protein	185.885	0.96873	0.578491	1.67458	0.0940165	0.366622
AFLA_006590	class III chitinase ChiA1	117.772	1.93352	0.711114	2.719	0.00654804	0.0983448
AFLA_006610	lipase, putative	77.1106	0.314441	0.650622	0.483293	0.628888	0.900404
AFLA_006620	ferrooxidoreductase Fet3, putative	46.4664	-0.133544	0.849623	-0.15718	0.875103	0.983654
AFLA_006630	high-affinity iron transporter FtrA	108.723	1.05471	0.611177	1.7257	0.0844016	0.349856
AFLA_006640	spindle pole body associated protein SnaD, putative	13.4575	0.102985	0.851579	0.120934	0.903744	NA
AFLA_006650	class III chitinase, putative	60.6179	1.18455	0.715064	1.65657	0.0976073	0.371134
AFLA_006660	alkaline phosphatase family protein	34.2506	0.804489	0.687441	1.17027	0.241894	0.563437
AFLA_006670	signal recognition particle protein SRP54	56.7988	1.55168	0.674862	2.29925	0.0214905	0.17853
AFLA_006680	DUF1665 domain protein	16.3427	1.80027	0.829304	2.17082	0.0299445	NA
AFLA_006690	2Fe-2S iron-sulfur cluster binding domain protein	19.1692	1.82235	0.824734	2.20962	0.0271314	NA
AFLA_006700	hypothetical protein	5.08065	-0.219904	0.874638	-0.251423	0.801487	NA
AFLA_006710	hypothetical protein	3.59075	-0.269719	0.898953	-0.300037	0.764149	NA
AFLA_006720	bZIP transcription factor HapX	17.5318	-0.508887	0.863704	-0.589191	0.555733	NA
AFLA_006730	alcohol dehydrogenase, putative	9.30381	-0.170356	0.87941	-0.193716	0.846398	NA
AFLA_006740	glucan endo-1,3-alpha-glucosidase agn1 precursor, putative	12.0938	-0.144832	0.908879	-0.159352	0.873392	NA
AFLA_006750	vacuolar aspartyl aminopeptidase Lap4, putative	92.3544	0.871201	0.622713	1.39904	0.1618	0.469035
AFLA_006760	integral membrane protein, putative	35.32	-0.0281462	0.847906	-0.0331949	0.973519	0.997396
AFLA_006770	proteasome maturation ans ribosome synthesis protein Nop10, putative	42.1706	0.549595	0.769766	0.713977	0.475241	0.789353
AFLA_006780	ribosome biogenesis protein nop10, putative	2.5639	-0.374189	0.955892	-0.391455	0.695461	NA
AFLA_006790	tRNA-splicing endonuclease subunit Sen2, putative	45.0325	0.645837	0.782151	0.825719	0.408964	0.732053
AFLA_006800	DNA damage repair protein (Rad9), putative	18.1849	-0.526898	0.83359	-0.632083	0.527332	NA
AFLA_006810	50S ribosomal protein L27, putative	57.4028	1.3388	0.637106	2.10137	0.0356085	0.236148
AFLA_006820	conserved hypothetical protein	5.3025	-0.214273	0.872954	-0.245458	0.806102	NA
AFLA_006830	scramblase family protein	21.0525	-0.376622	0.834956	-0.451067	0.651941	NA
AFLA_006840	ubiquitin conjugating enzyme (UbcH), putative	28.9675	-0.473868	0.794792	-0.596216	0.551031	0.845455
AFLA_006850	meiosis-specific topoisomerase Spo11, putative	2.43225	-0.379686	0.917833	-0.413676	0.679111	NA
AFLA_006860	oxidosqualene:lanosterol cyclase	46.428	0.0585798	0.799079	0.0733092	0.94156	0.997396
AFLA_006870	SGT1 and CS domain protein	21.5229	-0.222433	0.811911	-0.273963	0.784113	NA
AFLA_006880	PQ loop repeat protein	12.2262	0.108065	0.830283	0.130155	0.896444	NA
AFLA_006890	SIR2 family histone deacetylase, putative	18.445	-0.388056	0.832795	-0.465968	0.641238	NA
AFLA_006900	cyclin-dependent protein kinase PhoA	28.2161	-0.36039	0.798377	-0.451403	0.651699	0.913537
AFLA_006910	hypothetical protein	2.30848	-0.442918	0.922493	-0.480132	0.631134	NA
AFLA_006920	cAMP receptor-like protein, putative	4.71766	-0.242392	0.923346	-0.262515	0.792924	NA
AFLA_006930	MIND kinetochore complex component Nnf1, putative	6.73218	-0.194116	0.871493	-0.22274	0.823738	NA
AFLA_006940	conserved hypothetical protein	26.1962	-0.124825	0.837338	-0.149073	0.881496	0.987146
AFLA_006950	NTF2 and RRM domain protein	51.4278	2.05985	0.676645	3.04421	0.00233292	0.0569232
AFLA_006960	molecular chaperone and allergen Mod-E/Hsp90/Hsp1	1166.39	1.26098	0.487495	2.58664	0.00969161	0.121715
AFLA_006970	conserved hypothetical protein	35.0595	1.95667	0.819353	2.38807	0.0169373	0.155867
AFLA_006980	HLH transcription factor (PalcA), putative	31.4923	-1.35091	0.826165	-1.63516	0.102016	0.37989
AFLA_006990	DNA directed RNA polymerase III subunit Rpc82, putative	40.5393	1.6413	0.677982	2.42086	0.0154837	0.151641
AFLA_007000	ubiquinol-cytochrome C reductase complex core protein 2, putative	295.237	1.2729	0.518905	2.45305	0.0141651	0.145305
AFLA_007010	mitochondrial DNA replication protein (Yhm2), putative	832.064	0.974939	0.520288	1.87384	0.060952	0.306333
AFLA_007020	citrate synthase (Cit1), putative	418.541	0.853627	0.511117	1.67012	0.0948957	0.367366
AFLA_007030	RNA binding protein Nrd1, putative	35.4202	0.791813	0.745539	1.06207	0.288205	0.622327
AFLA_007040	homocysteine synthase CysD	67.0683	0.269011	0.809577	0.332286	0.739674	0.95825
AFLA_007050	conserved hypothetical protein	47.9891	-0.15716	0.813211	-0.193258	0.846757	0.97472
AFLA_007060	arginine transporter, putative	40.5845	0.213455	0.708584	0.301241	0.76323	0.968141
AFLA_007070	AMP-binding enzyme, putative	85.9032	1.14973	0.61442	1.87125	0.0613109	0.306679
AFLA_007080	conserved hypothetical protein	51.0657	0.498188	0.781574	0.637416	0.523854	0.826934
AFLA_007090	WW domain protein, putative	82.7821	0.0253127	0.670314	0.0377625	0.969877	0.997396
AFLA_007100	WD repeat protein	17.2888	2.28335	0.778871	2.93161	0.00337208	NA
AFLA_007110	peroxisomal membrane protein Pmp47, putative	44.0151	-0.0461478	0.729922	-0.063223	0.949589	0.997396
AFLA_007120	secretion related GTPase SrgB/Ypt1	304.798	0.924973	0.48285	1.91565	0.0554092	0.293087
AFLA_007130	hypothetical protein	2.34615	-0.433071	0.92545	-0.467957	0.639815	NA
AFLA_007140	aminopeptidase, putative	215.159	-0.174408	0.474838	-0.367301	0.713394	0.943971
AFLA_007150	RNA polymerase TFIIH complex subunit Ssl1, putative	6.14876	-0.197996	0.89127	-0.22215	0.824197	NA
AFLA_007160	hypothetical protein	6.4675	-0.217879	0.920553	-0.236683	0.812903	NA
AFLA_007170	Pumilio-family RNA binding repeat domain protein	2.92778	-0.314069	0.910544	-0.344925	0.730151	NA
AFLA_007180	ER to Golgi transport protein (Sly41), putative	36.8197	-0.531064	0.805962	-0.658919	0.509947	0.815561
AFLA_007190	NADH-ubiquinone oxidoreductase, subunit G, putative	384.453	0.353346	0.485625	0.72761	0.466853	0.783558
AFLA_007200	conserved hypothetical protein	17.2318	1.60334	0.746092	2.14898	0.031636	NA
AFLA_007210	cytokinesis regulator (Byr4), putative	49.9978	2.14268	0.763355	2.80692	0.00500177	0.087531
AFLA_007220	conserved hypothetical protein	6.05113	-0.20911	0.860112	-0.24312	0.807912	NA
AFLA_007230	er lumen protein retaining receptor, putative	20.7571	-0.585334	0.851716	-0.687241	0.491931	NA
AFLA_007240	mitochondrial 37S ribosomal protein S27, putative	21.0446	-0.0840424	0.905312	-0.0928326	0.926037	NA
AFLA_007250	nucleolar RNAse III, putative	8.88455	-0.158243	0.917126	-0.172542	0.863011	NA
AFLA_007360	hypothetical protein	2.98119	-0.336242	0.949823	-0.354005	0.723335	NA
AFLA_007370	conserved hypothetical protein	2.78756	-0.328212	0.92046	-0.356574	0.721411	NA
AFLA_007380	conserved hypothetical protein	2.75897	-0.329126	0.906811	-0.362949	0.716643	NA
AFLA_007390	zeaxanthin epoxidase, putative	2.39076	-0.415669	0.925475	-0.449141	0.65333	NA
AFLA_007400	conserved hypothetical protein	2.39078	-0.412514	0.933559	-0.441872	0.658582	NA
AFLA_007420	hypothetical protein	2.42677	-0.408131	0.93452	-0.436727	0.662309	NA
AFLA_007430	conserved hypothetical protein	150.613	0.298213	0.667994	0.44643	0.655287	0.915661
AFLA_007440	conserved hypothetical protein	34.8173	-0.169576	0.84619	-0.200399	0.841168	0.97472
AFLA_007450	O-methyltransferase, putative	120.845	0.273407	0.730561	0.374242	0.708224	0.941128
AFLA_007460	cytochrome P450, putative	144.24	0.349905	0.698278	0.501096	0.616303	0.893651
AFLA_007470	cytochrome P450, putative	265.112	1.50413	0.640118	2.34977	0.0187848	0.165384
AFLA_007480	conserved hypothetical protein	228.63	-0.633839	0.755043	-0.839474	0.401204	0.72757
AFLA_007490	4-hydroxyphenylpyruvate dioxygenase, putative	13.9501	1.15938	0.845285	1.37159	0.170191	NA
AFLA_007500	conserved hypothetical protein	2.49292	-0.382627	0.939142	-0.407422	0.683698	NA
AFLA_007510	2-hydroxyhepta-2,4-diene-1,7-dioate isomerase, putative	2.48081	-0.390393	0.964788	-0.404641	0.685742	NA
AFLA_007520	conserved hypothetical protein	2.35165	-0.421017	0.952721	-0.44191	0.658555	NA
AFLA_007530	conserved hypothetical protein	17.1843	0.980581	0.892818	1.0983	0.272074	NA
AFLA_007540	glutathione S-transferase, putative	19.8118	0.153853	0.869706	0.176902	0.859585	NA
AFLA_007560	F5/8 type C domain protein	11.8238	-0.144119	0.913453	-0.157773	0.874635	NA
AFLA_007580	MFS sugar transporter, putative	14.8567	-1.27282	0.85422	-1.49003	0.136216	NA
AFLA_007590	hypothetical protein	2.3298	-0.448459	0.932166	-0.481093	0.63045	NA
AFLA_007600	oligopeptide transporter, putative	13.417	-0.123777	0.878951	-0.140823	0.888009	NA
AFLA_007610	conserved hypothetical protein	5.76744	-0.237603	0.914618	-0.259783	0.795031	NA
AFLA_007620	GNAT family N-acetyltransferase, putative	6.682	1.2875	0.879448	1.46398	0.143199	NA
AFLA_007630	integral membrane protein, Mpv17/PMP22 family, putative	6.14965	-0.209012	0.880085	-0.237491	0.812276	NA
AFLA_007640	conserved hypothetical protein	330.739	0.547884	0.740792	0.739592	0.459547	0.776828
AFLA_007650	conserved hypothetical protein	3.93837	-0.258547	0.924724	-0.279594	0.779789	NA
AFLA_007660	conserved hypothetical protein	9.12007	-0.163939	0.885014	-0.185239	0.853041	NA
AFLA_007670	sugar transporter, putative	3.1465	-0.305786	0.963272	-0.317445	0.750906	NA
AFLA_007680	argininosuccinate lyase, putative	2.93833	-0.335127	0.930496	-0.360159	0.718728	NA
AFLA_007690	conserved hypothetical protein	6.02379	-0.220897	0.923505	-0.239195	0.810955	NA
AFLA_007700	conserved hypothetical protein	42.6938	1.18091	0.810292	1.45738	0.145011	0.446107
AFLA_007710	conserved hypothetical protein	2.83429	-0.325828	0.934238	-0.348764	0.727267	NA
AFLA_007720	pectin lyase	90.773	1.55314	0.615417	2.52372	0.0116121	0.133044
AFLA_007730	conserved hypothetical protein	2.51777	-0.377097	0.940582	-0.400918	0.68848	NA
AFLA_007740	heat shock protein Hsp20/Hsp26, putative	2.36753	-0.402714	0.922965	-0.436326	0.6626	NA
AFLA_007750	hypothetical protein	2.3575	-0.42715	0.932923	-0.457862	0.647052	NA
AFLA_007760	flavin-binding monooxygenase-like protein	101.083	-0.332731	0.663896	-0.501179	0.616245	0.893651
AFLA_007770	conserved hypothetical protein	34.7865	0.173581	0.787801	0.220336	0.825609	0.97454
AFLA_007780	FAD binding domain protein	33.7438	-0.687091	0.801465	-0.857294	0.391282	0.720783
AFLA_007790	MFS transporter of unkown specificity	13.5022	-0.790875	0.830649	-0.952117	0.341037	NA
AFLA_007800	conserved hypothetical protein	36.6459	0.179227	0.791374	0.226476	0.820831	0.97454
AFLA_007810	gibberellin 20-oxidase family protein	235.2	0.466139	0.751492	0.620284	0.535071	0.83446
AFLA_007820	hypothetical protein	17.9171	-0.0669099	0.907121	-0.0737606	0.941201	NA
AFLA_007830	conserved hypothetical protein	69.1355	-0.198788	0.839164	-0.236887	0.812744	0.97454
AFLA_007840	cysteine desulfurylase, putative	124.619	0.599517	0.753327	0.795826	0.426133	0.745122
AFLA_007850	conserved hypothetical protein	56.2294	0.143411	0.810407	0.176961	0.859539	0.976013
AFLA_007860	oligopeptide transporter, putative	58.2963	0.220692	0.820319	0.269032	0.787905	0.97454
AFLA_007870	phosphatidylserine decarboxylase, putative	27.9131	0.679388	0.884714	0.767919	0.442536	0.760413
AFLA_007880	conserved hypothetical protein	2.40949	-0.402608	0.926356	-0.434615	0.663842	NA
AFLA_007890	5'-nucleotidase, putative	50.4907	0.240313	0.668089	0.359703	0.71907	0.947078
AFLA_007900	5-oxo-L-prolinase, putative	204.257	0.885544	0.663911	1.33383	0.18226	0.492251
AFLA_007910	cytochrome P450 monooxygenase, putative	7.09064	-0.247009	0.828275	-0.298221	0.765535	NA
AFLA_007920	C6 transcription factor, putative	15.7104	-0.102884	0.866656	-0.118714	0.905502	NA
AFLA_007930	conserved hypothetical protein	12.0173	-0.130053	0.915598	-0.142042	0.887047	NA
AFLA_007940	HET domain protein	7.43043	0.0711013	0.842013	0.0844421	0.932705	NA
AFLA_007950	conserved hypothetical protein	6.53175	-0.193916	0.893292	-0.21708	0.828146	NA
AFLA_007960	conserved hypothetical protein	2.47835	-0.38279	0.942397	-0.406188	0.684605	NA
AFLA_007970	3-hydroxyacyl-CoA dehydrogenase, putative	26.68	-0.200727	0.852483	-0.235461	0.813851	0.97454
AFLA_007980	NAD dependent epimerase/dehydratase, putative	2.37741	-0.414419	0.949197	-0.4366	0.662402	NA
AFLA_007990	conserved hypothetical protein	2.87628	-0.321999	0.926252	-0.347637	0.728113	NA
AFLA_008000	conserved hypothetical protein	2.40364	-0.441642	0.933429	-0.473139	0.636114	NA
AFLA_008010	alpha-L-rhamnosidase family protein	2.58672	-0.364377	0.921738	-0.395315	0.692611	NA
AFLA_008020	quinate dehydrogenase, putative	2.29699	-0.454929	0.931845	-0.488202	0.625407	NA
AFLA_008040	pentafunctional AROM polypeptide, putative	3.31906	-0.286485	0.928265	-0.308624	0.757608	NA
AFLA_008050	conserved hypothetical protein	2.7132	-0.360661	0.943237	-0.382366	0.70219	NA
AFLA_008060	4-hydroxyphenylpyruvate dioxygenase, putative	2.65763	-0.370056	0.912314	-0.405624	0.685019	NA
AFLA_008070	shikimate 5-dehydrogenase, putative	2.53253	-0.368913	0.921498	-0.400341	0.688906	NA
AFLA_008080	hypothetical protein	12.344	0.0897879	0.951742	0.0943405	0.924839	NA
AFLA_008090	hypothetical protein	2.44284	-0.395685	0.941396	-0.420317	0.674254	NA
AFLA_008100	conserved hypothetical protein	4.34351	-0.257212	0.905853	-0.283944	0.776453	NA
AFLA_008110	extracellular endo-1,4-beta-xylanase, putative	13.1992	0.137638	0.837697	0.164306	0.869491	NA
AFLA_008120	conserved hypothetical protein	10.3806	-0.142199	0.918018	-0.154898	0.876902	NA
AFLA_008130	MFS transporter, putative	18.8825	-1.30646	0.81005	-1.61282	0.106784	NA
AFLA_008140	conserved hypothetical protein	2.32272	-0.423488	0.92124	-0.459693	0.645737	NA
AFLA_008150	5-oxoprolinase, putative	26.8832	0.522788	0.826541	0.632501	0.52706	0.82893
AFLA_008160	conserved hypothetical protein	2.54379	-0.385584	0.964403	-0.399816	0.689292	NA
AFLA_008170	conserved hypothetical protein	2.7847	-0.36025	0.942263	-0.382324	0.702221	NA
AFLA_008180	heat shock trehalose synthase, putative	9.98315	-0.184619	0.944219	-0.195525	0.844982	NA
AFLA_008190	conserved hypothetical protein	32.3926	-0.0195355	0.904103	-0.0216076	0.982761	0.997396
AFLA_008200	hypothetical protein	4.66483	-0.2426	0.938271	-0.25856	0.795975	NA
AFLA_008210	NF-X1 finger and helicase domain protein, putative	7.73962	-0.181786	0.880894	-0.206365	0.836506	NA
AFLA_008220	conserved hypothetical protein	4.17832	-0.248795	0.865292	-0.287528	0.773708	NA
AFLA_008230	srpk, putative	2.34744	-0.414236	0.930078	-0.445378	0.656047	NA
AFLA_008240	calcium sensor (NCS-1), putative	8.61005	-0.158594	0.881722	-0.179868	0.857256	NA
AFLA_008250	endosomal integral membrane protein (P24a), putative	39.7287	-1.17445	0.753779	-1.55809	0.119212	0.402665
AFLA_008260	hypothetical protein	2.39232	-0.42804	0.955727	-0.447869	0.654248	NA
AFLA_008270	U3 small nucleolar ribonucleoprotein protein LCP5, putative	20.7816	1.72252	0.71604	2.40562	0.0161451	NA
AFLA_008280	hypothetical protein	3.58371	-0.462359	0.901342	-0.512967	0.607974	NA
AFLA_008290	kinesin family protein (KinA), putative	88.9267	0.282333	0.62937	0.448596	0.653723	0.914912
AFLA_008300	ubiquitin conjugating enzyme (UbcB), putative	19.5867	1.09181	0.761819	1.43316	0.151812	NA
AFLA_008310	acetyl-CoA-acetyltransferase, putative	126.983	2.57717	0.629069	4.0968	4.19e-05	0.00941433
AFLA_008320	conserved hypothetical protein	5.9819	-0.21656	0.881323	-0.245722	0.805898	NA
AFLA_008330	beta-1,4-mannosyltransferase (Alg1), putative	16.4848	-0.242024	0.795711	-0.304161	0.761005	NA
AFLA_008340	CDF zinc transporter (Msc2), putative	16.8176	-0.105888	0.840789	-0.125938	0.899781	NA
AFLA_008350	amine oxidase	6.90011	-0.195897	0.908946	-0.215521	0.829361	NA
AFLA_008360	conserved hypothetical protein	3.91004	-0.280216	0.93862	-0.29854	NA	NA
AFLA_008370	RTA1 domain protein, putative	15.4908	1.36413	0.785002	1.73774	0.0822573	NA
AFLA_008380	ubiquitin conjugating enzyme, putative	15.9058	-0.256564	0.846373	-0.303134	0.761788	NA
AFLA_008390	conserved hypothetical protein	68.0333	0.654613	0.640523	1.022	0.306782	0.636521
AFLA_008410	MFS multidrug transporter, putative	4.99642	-0.234503	0.876878	-0.26743	0.789138	NA
AFLA_008420	hypothetical protein	2.32856	-0.429597	0.933338	-0.46028	0.645316	NA
AFLA_008430	sugar transporter, putative	2.35637	-0.412105	0.93743	-0.439612	0.660218	NA
AFLA_008440	conserved hypothetical protein	5.64759	-0.217105	0.904332	-0.240072	0.810274	NA
AFLA_008450	conserved hypothetical protein	63.5524	0.321408	0.766639	0.419243	0.675039	0.922696
AFLA_008460	conserved hypothetical protein	24.8963	1.79073	0.901998	1.98529	0.0471119	0.272588
AFLA_008470	hypothetical protein	2.31692	-0.440555	0.928921	-0.474265	0.635311	NA
AFLA_008480	CFEM domain protein	93.8561	-1.4063	0.730025	-1.92637	0.054058	0.289258
AFLA_008490	mitochondrial carnitine:acyl carnitine carrier, putative	55.1731	1.9359	0.563881	3.43317	0.000596559	0.0271476
AFLA_008500	conserved hypothetical protein	18.7439	1.12076	0.83266	1.346	0.178302	NA
AFLA_008510	hypothetical protein	2.43724	-0.395199	0.931726	-0.424158	0.671451	NA
AFLA_008520	alpha-amylase, putative	17.6415	-1.19991	0.868668	-1.38132	0.167179	NA
AFLA_008530	conserved hypothetical protein	5.72148	-0.222602	0.851368	-0.261464	0.793735	NA
AFLA_008550	hypothetical protein	2.44612	-0.3761	0.91857	-0.409441	0.682216	NA
AFLA_008560	alpha-1,2-mannosidase, putative subfamily	23.2921	-0.0596417	0.872021	-0.0683947	0.945471	0.997396
AFLA_008570	conserved hypothetical protein	7.02926	-0.209433	0.924567	-0.22652	0.820797	NA
AFLA_008580	hypothetical protein	2.4651	-0.391094	0.948976	-0.412122	0.68025	NA
AFLA_008590	conserved hypothetical protein	4.08154	-0.274534	0.927135	-0.296111	0.767146	NA
AFLA_008600	conserved hypothetical protein	13.6049	2.11129	0.754634	2.79777	0.00514563	NA
AFLA_008610	hypothetical protein	2.36153	-0.435593	0.943761	-0.46155	0.644404	NA
AFLA_008620	ankyrin repeat-containing protein, putative	9.35981	-0.310738	0.872512	-0.356142	0.721734	NA
AFLA_008630	hypothetical protein	4.34283	-0.246212	0.920987	-0.267335	0.789211	NA
AFLA_008640	ferric-chelate reductase, putative	36.2752	-0.913495	0.788863	-1.15799	0.246868	0.570711
AFLA_008650	short-chain dehydrogenases/reductase, putative	2.48979	-0.377185	0.948824	-0.397529	0.690977	NA
AFLA_008660	hypothetical protein	2.49297	-0.370552	0.928512	-0.399082	0.689833	NA
AFLA_008670	conserved hypothetical protein	2.6624	-0.355732	0.929155	-0.382855	0.701827	NA
AFLA_008690	conserved hypothetical protein	5.81194	-0.37306	0.883032	-0.422477	0.672677	NA
AFLA_008720	conserved hypothetical protein	12.5537	0.163579	0.838446	0.195098	0.845316	NA
AFLA_008730	hypothetical protein	2.35442	-0.424964	0.936583	-0.453739	0.650017	NA
AFLA_008740	oxidoreductase, short chain dehydrogenase/reductase family	8.17296	-0.16403	0.879662	-0.186469	0.852077	NA
AFLA_008750	hypothetical protein	2.54158	-0.375287	0.93165	-0.40282	0.68708	NA
AFLA_008760	multidrug resistance protein, putative	2.38857	-0.39987	0.93306	-0.428557	0.668245	NA
AFLA_008790	conserved hypothetical protein	2.3037	-0.449717	0.936176	-0.480376	0.63096	NA
AFLA_008820	conserved hypothetical protein	4.77728	-0.232811	0.909694	-0.255922	0.798011	NA
AFLA_008830	GTPase activating protein (Evi5), putative	31.4578	0.211425	0.724164	0.291957	0.77032	0.971144
AFLA_008840	DNA topoisomerase II	171.699	1.03707	0.520808	1.99127	0.0464516	0.270598
AFLA_008850	conserved hypothetical protein	4.24932	-0.266298	0.957073	-0.278242	0.780827	NA
AFLA_008860	conserved hypothetical protein	2.52667	-0.36525	0.924409	-0.395118	0.692756	NA
AFLA_008870	hypothetical protein	2.38718	-0.401016	0.929376	-0.43149	0.666112	NA
AFLA_008880	zinc-containing alcohol dehydrogenase, putative	23.0388	1.21228	0.859887	1.40982	0.158594	0.463832
AFLA_008890	glutamate decarboxylase	611.919	0.370923	0.662935	0.559516	0.57581	0.866657
AFLA_008900	conserved hypothetical protein	3.03564	-0.315957	0.950608	-0.332374	0.739607	NA
AFLA_008910	conserved hypothetical protein	81.5336	1.71141	0.765805	2.23479	0.0254311	0.193276
AFLA_008920	conserved hypothetical protein	35.528	0.822502	0.789588	1.04168	0.297558	0.628685
AFLA_008930	acid phosphatase AphA	10.3277	-0.140073	0.917959	-0.152591	0.878721	NA
AFLA_008950	aminotransferase, classes I and II family, putative	3.00894	-0.337244	0.937871	-0.359585	0.719157	NA
AFLA_008960	TPR domain protein	8.70951	-1.81188	0.830699	-2.18115	0.0291724	NA
AFLA_008970	SAM dependent methyltransferase, putative	10.4881	-0.18164	0.98036	-0.185279	0.853011	NA
AFLA_008980	UPF0023 family protein	17.695	-0.498253	0.837158	-0.595172	0.551729	NA
AFLA_008990	carboxypeptidase CpyA/Prc1, putative	527.823	1.77531	0.470787	3.77094	0.000162634	0.015398
AFLA_009000	ribosomal protein S13p/S18e	1695.64	1.46824	0.420643	3.49047	0.000482173	0.0250583
AFLA_009010	conserved hypothetical protein	3.78994	-0.259827	0.892009	-0.291283	0.770835	NA
AFLA_009020	cytochrome c peroxidase, putative	24.4308	1.2941	0.812048	1.59363	0.111019	0.392753
AFLA_009030	conserved hypothetical protein	3.09541	-0.307083	0.918601	-0.334294	0.738158	NA
AFLA_009040	3-isopropylmalate dehydrogenase	13.6168	-0.170755	0.790929	-0.215892	0.829072	NA
AFLA_009050	TPR repeat protein	22.4024	-0.0597622	0.863532	-0.0692067	0.944825	0.997396
AFLA_009060	endo-1,4-beta-xylanase, putative	42.0504	1.26533	0.827361	1.52936	0.126176	0.415077
AFLA_009070	conserved hypothetical protein	4.67766	-0.255526	0.954759	-0.267634	0.788981	NA
AFLA_009080	conserved hypothetical protein	12.4974	0.944773	0.747617	1.26371	0.206333	NA
AFLA_009090	nuclear serine protease HtrA2/Nma111, putative	96.0165	1.53249	0.554793	2.76228	0.00573995	0.093819
AFLA_009100	pax transcription activation domain interacting protein, putative	43.4304	0.201341	0.754255	0.266941	0.789515	0.97454
AFLA_009110	cwl1, putative	164.583	1.8836	0.58314	3.2301	0.00123747	0.0412812
AFLA_009120	NRPS-like enzyme, putative	3.23267	-0.311189	0.934666	-0.332941	0.739179	NA
AFLA_009130	long-chain-fatty-acid CoA ligase, putative	2.69827	-0.364621	0.940132	-0.38784	0.698135	NA
AFLA_009140	PKS-like enzyme, putative	2.88862	-0.344621	0.951988	-0.362001	0.717351	NA
AFLA_009150	hypothetical protein	2.30218	-0.451812	0.927467	-0.487146	0.626155	NA
AFLA_009160	conserved hypothetical protein	2.83051	-0.332787	0.918029	-0.362501	0.716978	NA
AFLA_009170	HMG-CoA reductase, putative	153.629	0.697332	0.657566	1.06048	0.288928	0.622327
AFLA_009180	conserved hypothetical protein	2.44858	-0.606615	0.911731	-0.665344	0.505831	NA
AFLA_009190	efflux pump antibiotic resistance protein, putative	2.33728	-0.426608	0.918588	-0.464417	0.642349	NA
AFLA_009200	conserved hypothetical protein	5.94041	-0.222715	0.877942	-0.253679	0.799744	NA
AFLA_009210	hypothetical protein	5.93703	-0.216159	0.922583	-0.234298	0.814754	NA
AFLA_009220	conserved hypothetical protein	4.27402	-0.261688	0.882664	-0.296475	0.766867	NA
AFLA_009240	serine protein kinase, putative	154.694	-0.317086	0.775573	-0.408842	NA	NA
AFLA_009250	serine protein kinase, putative	19.1831	-0.079268	0.942029	-0.084146	0.93294	NA
AFLA_009260	conserved hypothetical protein	26.4479	-0.188271	0.866319	-0.217323	0.827957	0.97454
AFLA_009270	conserved hypothetical protein	14.7545	-0.0961882	0.911333	-0.105547	0.915942	NA
AFLA_009280	conserved hypothetical protein	3.48988	-0.306012	0.960169	-0.318707	0.749949	NA
AFLA_009290	AMP dependent CoA ligase, putative	2.31362	-0.443071	0.9224	-0.480346	0.630982	NA
AFLA_009300	AMP dependent ligase, putative	2.31254	-0.436454	0.933144	-0.467724	0.639982	NA
AFLA_009310	conserved hypothetical protein	2.7588	-0.3387	0.92505	-0.366142	0.714259	NA
AFLA_009320	conserved hypothetical protein	2.36503	-0.429408	0.927388	-0.46303	0.643343	NA
AFLA_009340	developmental regulator Mod-A, putative	2.4931	-0.36454	0.911841	-0.399784	0.689315	NA
AFLA_009360	serine racemase, putative	2.30221	-0.447642	0.925585	-0.483631	0.628648	NA
AFLA_009370	conserved hypothetical protein	2.40637	-0.646281	0.907112	-0.71246	0.47618	NA
AFLA_009380	conserved hypothetical protein	10.759	-0.132055	0.921444	-0.143313	0.886043	NA
AFLA_009390	hypothetical protein	2.35537	-0.428151	0.941154	-0.454921	0.649166	NA
AFLA_009400	conserved hypothetical protein	3.28253	-0.362569	0.94644	-0.383088	0.701655	NA
AFLA_009410	delta(3,5)-delta(2,4)-dienoyl-CoA isomerase, mitochondrial precursor, putative	4.17683	-0.275176	0.945602	-0.291006	0.771047	NA
AFLA_009420	conserved hypothetical protein	7.92611	0.0581025	0.915181	0.0634875	0.949378	NA
AFLA_009430	hypothetical protein	51.0308	1.60034	0.770612	2.07672	0.0378278	0.242166
AFLA_009440	cytochrome B5, putative	2.68388	-0.351471	0.931929	-0.377143	0.706067	NA
AFLA_009460	conserved hypothetical protein	8.51977	-1.89382	0.918522	-2.06181	0.0392256	NA
AFLA_009470	short chain alcohol dehydrogenase, putative	2.99203	-0.347946	0.956241	-0.363869	0.715956	NA
AFLA_009480	monoxygenase, putative	2.60062	-0.368034	0.947374	-0.388478	0.697662	NA
AFLA_009490	C6 transcription factor, putative	4.13607	-0.254459	0.88864	-0.286346	0.774613	NA
AFLA_009500	hypothetical protein	2.51613	-0.369677	0.912779	-0.405001	0.685477	NA
AFLA_009510	sodium/chloride dependent neurotransmitter transporter, putative	12.5248	-0.575081	0.857496	-0.670652	0.502442	NA
AFLA_009520	conserved hypothetical protein	2.36029	-0.403089	0.911072	-0.442433	0.658176	NA
AFLA_009530	hypothetical protein	2.93591	-0.332902	0.968272	-0.34381	0.730989	NA
AFLA_009540	conserved hypothetical protein	2.40478	-0.410822	0.950182	-0.432362	0.665479	NA
AFLA_009550	xylosidase/arabinosidase, putative	2.94859	-0.33618	0.942678	-0.356622	0.721375	NA
AFLA_009560	hexose transporter, putative	2.99701	-0.419031	0.961929	-0.435615	0.663116	NA
AFLA_009570	conserved hypothetical protein	3.25136	-1.25167	0.884429	-1.41523	0.157002	NA
AFLA_009580	C6 transcription factor, putative	2.50092	-0.370491	0.933196	-0.397013	0.691358	NA
AFLA_009590	UPF0075 domain protein	2.30967	-0.438656	0.930971	-0.471181	0.637511	NA
AFLA_009600	MFS sugar transporter, putative	2.41238	-0.385252	0.91225	-0.42231	0.672799	NA
AFLA_009610	hypothetical protein	2.30052	-0.450611	0.925272	-0.487004	0.626255	NA
AFLA_009620	hypothetical protein	2.31019	-0.435862	0.928	-0.46968	0.638584	NA
AFLA_009630	ankyrin repeat-containing protein, putative	8.61495	-0.32334	0.876388	-0.368946	0.712168	NA
AFLA_009690	conserved hypothetical protein	3.49245	-0.297524	0.908391	-0.327529	0.743268	NA
AFLA_009700	alcohol dehydrogenase, putative	2.31803	-0.438261	0.925872	-0.473349	0.635964	NA
AFLA_009710	conserved hypothetical protein	2.50663	-0.362902	0.92867	-0.390776	0.695963	NA
AFLA_009720	conserved hypothetical protein	2.45467	-0.381394	0.928911	-0.410582	0.681379	NA
AFLA_009730	hypothetical protein	2.59023	-0.347623	0.907807	-0.382927	0.701774	NA
AFLA_009740	hypothetical protein	78.9719	0.167007	0.849759	0.196534	0.844192	0.97472
AFLA_009750	sugar transporter, putative	3.60209	-0.30632	0.920274	-0.332858	0.739242	NA
AFLA_009760	conserved hypothetical protein	2.30991	-0.450702	0.93844	-0.480267	0.631038	NA
AFLA_009780	hypothetical protein	2.34603	-0.422108	0.934546	-0.451672	0.651505	NA
AFLA_009790	conserved hypothetical protein	2.75787	-0.371812	0.940603	-0.395292	0.692628	NA
AFLA_009800	conserved hypothetical protein	3.46844	-0.300156	0.954907	-0.31433	0.75327	NA
AFLA_009840	conserved hypothetical protein	2.91387	-0.0273702	0.899533	-0.0304271	0.975726	NA
AFLA_009860	MFS transporter, putative	2.35615	-0.420931	0.939008	-0.448273	0.653956	NA
AFLA_009870	conserved hypothetical protein	2.90808	-0.346116	0.969028	-0.357179	0.720958	NA
AFLA_009900	conserved hypothetical protein	12.8662	-0.450389	0.827586	-0.544221	0.586289	NA
AFLA_009910	conserved hypothetical protein	3.57642	-0.306494	0.972986	-0.315004	0.752759	NA
AFLA_009930	diacylglycerol pyrophosphate phosphatase, putative	2.30111	-0.447416	0.926656	-0.482829	0.629217	NA
AFLA_009940	hypothetical protein	2.32219	-0.449115	0.935517	-0.480072	0.631176	NA
AFLA_009950	hypothetical protein	6.88156	-0.122854	0.95739	-0.128322	0.897894	NA
AFLA_009960	hypothetical protein	2.385	-0.416534	0.940183	-0.443035	0.657741	NA
AFLA_009980	ABC multidrug transporter, putative	5.51518	-0.263469	0.979498	-0.268984	0.787942	NA
AFLA_009990	1-aminocyclopropane-1-carboxylate oxidase, putative	5.1317	-0.235295	0.950255	-0.247612	0.804434	NA
AFLA_010000	polyketide synthase, putative	12.6865	0.112246	0.907956	0.123625	0.901612	NA
AFLA_010010	nonribosomal peptide synthase, putative	31.9004	0.00884954	0.915204	0.00966947	0.992285	0.997396
AFLA_010020	nonribosomal peptide synthase, putative	14.2368	-0.112755	0.860692	-0.131005	0.895771	NA
AFLA_010030	oxidoreductase, 2OG-Fe(II) oxygenase family, putative	3.67031	-0.278835	0.925124	-0.301403	0.763108	NA
AFLA_010040	conserved hypothetical protein	4.46259	-0.440277	0.925749	-0.47559	0.634367	NA
AFLA_010050	alcohol dehydrogenase, putative	5.91434	-0.202266	0.901416	-0.224387	0.822456	NA
AFLA_010060	conserved hypothetical protein	2.70941	-0.385469	0.927189	-0.41574	0.6776	NA
AFLA_010070	hypothetical protein	2.33474	-0.419381	0.925283	-0.453246	0.650372	NA
AFLA_010080	ankyrin repeat-containing protein, putative	5.74411	-0.213081	0.934092	-0.228116	0.819556	NA
AFLA_010090	hypothetical protein	2.82681	-0.329827	0.95783	-0.344348	0.730584	NA
AFLA_010110	choline dehydrogenase, putative	2.87244	-0.368982	0.990433	-0.372547	0.709486	NA
AFLA_010120	extracellular dioxygenase, putative	4.49164	-0.296283	0.970335	-0.30534	0.760107	NA
AFLA_010130	oxidoreductase, short-chain dehydrogenase/reductase family	8.00822	-0.195119	0.909571	-0.214517	0.830144	NA
AFLA_010140	UbiD family decarboxylase, putative	3.95492	0.435909	0.899868	0.484415	0.628092	NA
AFLA_010150	srpk, putative	2.38166	-0.402767	0.931602	-0.432338	0.665496	NA
AFLA_010170	tropinone reductase, putative	58.4287	0.693261	0.758664	0.913792	0.360826	0.693547
AFLA_010180	conserved hypothetical protein	39.2748	0.21449	0.911113	0.235415	0.813886	0.97454
AFLA_010190	ad-003, putative	12.9848	-0.113739	0.910151	-0.124968	0.900549	NA
AFLA_010200	ankyrin, putative	5.63461	-0.214644	0.888013	-0.241713	0.809003	NA
AFLA_010210	conserved hypothetical protein	3.60416	-0.26903	0.888016	-0.302956	0.761924	NA
AFLA_010220	conserved hypothetical protein	2.32928	-0.425524	0.92641	-0.459325	0.646001	NA
AFLA_010230	conserved hypothetical protein	2.78859	-0.334933	0.938216	-0.356989	0.7211	NA
AFLA_010240	hypothetical protein	2.70157	-0.379593	0.959579	-0.395583	0.692413	NA
AFLA_010250	NADH dehydrogenase, putative	2.43228	-0.45586	0.940455	-0.484723	0.627873	NA
AFLA_010310	2,4-dihydroxyhept-2-ene-1,7-dioic acid aldolase	2.34699	-0.427763	0.93757	-0.456247	0.648213	NA
AFLA_010340	2-heptaprenyl-1,4-naphthoquinone methyltransferase, putative	3.17156	-0.365374	0.984831	-0.371002	0.710636	NA
AFLA_010360	quinone oxidoreductase, putative	2.76444	-0.355152	0.916885	-0.387346	0.6985	NA
AFLA_010400	hypothetical protein	2.31771	-0.434738	0.932078	-0.466418	0.640916	NA
AFLA_010410	conserved hypothetical protein	2.30191	-0.450125	0.9267	-0.485729	0.627159	NA
AFLA_010420	conserved hypothetical protein	2.89973	-0.331218	0.960615	-0.344798	0.730246	NA
AFLA_010440	chitinase, putative	2.69409	-0.392811	0.9437	-0.416245	0.677231	NA
AFLA_010450	hypothetical protein	2.47942	-0.393792	0.92763	-0.424515	0.671191	NA
AFLA_010460	conserved hypothetical protein	3.35106	-0.279176	0.868335	-0.321507	0.747826	NA
AFLA_010470	O-methyltransferase, putative	2.85688	-0.370272	0.961708	-0.385015	0.700226	NA
AFLA_010480	potassium channel, putative	2.42569	-0.385892	0.912848	-0.422734	0.672489	NA
AFLA_010490	conserved hypothetical protein	2.32406	-0.428403	0.921908	-0.464691	0.642152	NA
AFLA_010500	conserved hypothetical protein	2.29986	-0.447978	0.921018	-0.486394	0.626688	NA
AFLA_010550	O-methyltransferase family protein	3.58892	-0.294406	0.960893	-0.306388	0.75931	NA
AFLA_010560	hypothetical protein	2.48316	-0.405295	0.957202	-0.423417	0.671991	NA
AFLA_010570	hypothetical protein	2.9632	-0.339868	0.919568	-0.369595	0.711684	NA
AFLA_010580	nonribosomal peptide synthase, putative	76.6398	-1.89458	0.75123	-2.52197	0.01167	0.133044
AFLA_010590	siderophore biosynthesis lipase/esterase, putative	17.8477	0.663703	0.824573	0.804905	0.420874	NA
AFLA_010600	siderophore biosynthesis acetylase AceI, putative	30.6335	0.239934	0.794082	0.302153	0.762536	0.967987
AFLA_010610	enoyl-CoA hydratase/isomerase family protein	41.7741	-0.150779	0.891944	-0.169046	0.865761	0.979025
AFLA_010620	nonribosomal siderophore peptide synthase Sid2	136.416	-0.117004	0.743116	-0.157451	0.874889	0.983654
AFLA_010630	ABC multidrug transporter SidT	64.7693	-0.346257	0.748991	-0.462298	0.643867	0.909258
AFLA_010640	MFS siderophore transporter, putative	104.991	-0.891662	0.77268	-1.15399	0.248506	0.572032
AFLA_010650	conserved hypothetical protein	2.29933	-0.450648	0.927513	-0.485868	0.627061	NA
AFLA_010670	hypothetical protein	2.30183	-0.444425	0.92496	-0.48048	0.630886	NA
AFLA_010680	conserved hypothetical protein	50.0196	-0.902289	0.630561	-1.43093	0.15245	0.457136
AFLA_010690	vitamin H transporter, putative	37.081	-0.431427	0.79118	-0.545295	0.585551	0.87362
AFLA_010700	conserved hypothetical protein	36.4245	0.976279	0.722305	1.35162	0.176498	0.482999
AFLA_010710	conserved hypothetical protein	3.08807	-0.326806	0.945862	-0.345511	0.72971	NA
AFLA_010720	conserved hypothetical protein	11.0706	-0.154241	0.879232	-0.175427	0.860744	NA
AFLA_010730	conserved hypothetical protein	2.4375	-0.3963	0.938008	-0.422492	0.672666	NA
AFLA_010740	lysosomal protective protein precursor, putative	6.79124	-0.225859	0.965536	-0.233921	0.815046	NA
AFLA_010760	endoplasmic reticulum-resident kdel protein, putative	82.711	0.382978	0.590342	0.648738	0.516507	0.821105
AFLA_010770	porphobilinogen deaminase Hem3, putative	30.6468	2.05369	0.719074	2.85602	0.00428985	0.0799898
AFLA_010780	conserved hypothetical protein	10.0754	-0.307381	0.969956	-0.316902	0.751318	NA
AFLA_010790	elongation factor 1 gamma, putative	49.6089	-0.00104389	0.854652	-0.00122142	0.999025	0.999105
AFLA_010800	conserved hypothetical protein	16.2011	-0.0975057	0.894102	-0.109054	0.913159	NA
AFLA_010810	conserved hypothetical protein	70.8047	-0.314871	0.723557	-0.435172	0.663438	0.918327
AFLA_010820	hypothetical protein	4.21638	-0.417099	0.896997	-0.464995	0.641935	NA
AFLA_010830	conserved hypothetical protein	2.37745	-0.405599	0.937869	-0.432468	0.665401	NA
AFLA_010840	conserved hypothetical protein	2.29552	-0.453805	0.927408	-0.489326	0.624611	NA
AFLA_010860	F-box and wd40 domain protein, putative	47.4588	-1.25394	0.799567	-1.56827	0.116818	0.399694
AFLA_010870	endo-1,4-beta-xylanase B precursor, putative	15.6648	-0.110819	1.01266	-0.109433	0.912859	NA
AFLA_010880	conserved hypothetical protein	4.93335	-0.233396	0.924852	-0.252361	0.800762	NA
AFLA_010890	sterol desaturase, putative	20.2424	-0.0869767	0.865013	-0.10055	0.919908	NA
AFLA_010900	fatty acid desaturase, putative	30.5119	1.43486	0.755919	1.89817	0.0576742	0.29887
AFLA_010910	FKBP-type peptidyl-prolyl isomerase, putative	15.5351	-0.106595	0.934729	-0.114039	0.909207	NA
AFLA_010930	glutathione S-transferase family protein, putative	62.932	-1.13494	0.752759	-1.50771	0.131628	0.423566
AFLA_010940	urea hydro-lyase/cyanamide hydratase, putative	8.44106	0.0774797	0.870303	0.0890262	0.929061	NA
AFLA_010950	cytochrome P450 oxidoreductase, putative	117.816	-1.10591	0.756685	-1.46152	0.143872	0.444495
AFLA_010960	C6 finger domain protein, putative	7.69609	-0.172461	0.903183	-0.190948	0.848566	NA
AFLA_010970	MFS maltose permease, putative	2.97156	-0.322026	0.933849	-0.344838	0.730216	NA
AFLA_010980	maltase MalT	6.40369	-0.220038	0.937426	-0.234725	0.814422	NA
AFLA_010990	glucose-methanol-choline (gmc) oxidoreductase, putative	13.0085	-0.112499	0.935397	-0.120269	0.90427	NA
AFLA_011000	conserved hypothetical protein	5.03059	1.73949	0.808451	2.15163	0.0314263	NA
AFLA_011010	norsolorinic acid reductase, putative	2.66283	-0.38686	0.936163	-0.41324	0.679431	NA
AFLA_011040	conserved hypothetical protein	3.72239	-0.45984	0.934203	-0.492227	0.622559	NA
AFLA_011050	hypothetical protein	2.90068	-0.321085	0.922442	-0.348081	0.727779	NA
AFLA_011060	conserved hypothetical protein	3.73213	0.956543	0.824408	1.16028	0.245936	NA
AFLA_011070	RNA-dependent RNA polymerase, putative	3.89706	-0.261188	0.920164	-0.283849	0.776526	NA
AFLA_011080	beta-xylosidase, putative	17.4426	-0.0928435	0.901555	-0.102982	0.917978	NA
AFLA_011090	MFS allantoate transporter, putative	5.01147	-0.225083	0.876686	-0.256743	0.797377	NA
AFLA_011100	C6 finger domain protein, putative	3.97751	-0.252444	0.889114	-0.283928	0.776465	NA
AFLA_011110	conserved hypothetical protein	6.38617	0.628645	0.886642	0.709018	0.478313	NA
AFLA_011120	flavin-containing amine oxidase, putative	2.68807	-0.34433	0.898229	-0.383343	0.701465	NA
AFLA_011130	conserved hypothetical protein	19.4644	-0.0814295	0.920971	-0.0884169	0.929545	NA
AFLA_011140	hypothetical protein	2.33008	-0.422392	0.934034	-0.452223	0.651108	NA
AFLA_011150	allantoate permease, putative	2.30267	-0.445912	0.921104	-0.484106	0.62831	NA
AFLA_011200	alpha-ketoglutarate-dependent sulfonate dioxygenase, putative	2.36238	-0.405521	0.928033	-0.436968	0.662134	NA
AFLA_011210	hypothetical protein	2.5966	-0.349759	0.9228	-0.379019	0.704674	NA
AFLA_011220	glucose dehydrogenase, putative	5.22514	-0.231747	0.869894	-0.266409	0.789924	NA
AFLA_011230	glycosyl hydrolase, putative	14.1729	-0.110793	0.878783	-0.126075	0.899672	NA
AFLA_011240	conserved hypothetical protein	62.3693	1.04662	0.759558	1.37793	0.168225	0.47452
AFLA_011250	conserved hypothetical protein	26.1329	-0.0565269	0.882845	-0.0640281	0.948948	0.997396
AFLA_011260	electron transport oxidoreductase, putative	2.97181	-0.319396	0.912793	-0.349911	0.726405	NA
AFLA_011270	zinc-containing alcohol dehydrogenase, putative	36.835	-0.0194692	0.702913	-0.0276979	0.977903	0.997396
AFLA_011280	acyl-CoA dehydrogenase, putative	10.3705	-0.800462	0.834723	-0.958955	0.337582	NA
AFLA_011290	efflux pump antibiotic resistance protein, putative	34.0583	0.858449	0.66415	1.29255	0.196165	0.511351
AFLA_011300	conserved hypothetical protein	81.6753	-0.2377	0.801573	-0.296542	0.766816	0.968729
AFLA_011310	vps9-ankyrin repeat-containing protein, putative	9.31739	-0.166285	0.912166	-0.182297	0.85535	NA
AFLA_011320	conserved hypothetical protein	2.40618	-0.452381	0.926107	-0.488476	0.625213	NA
AFLA_011330	MFS transporter, putative	9.15935	0.126907	0.849211	0.149441	0.881206	NA
AFLA_011350	conserved hypothetical protein	2.38986	-0.417233	0.954526	-0.43711	0.662032	NA
AFLA_011360	conserved hypothetical protein	43.4747	-0.0629584	0.843922	-0.0746022	0.940531	0.997396
AFLA_011370	conserved hypothetical protein	66.9052	0.448417	0.83972	0.534008	0.593336	0.877874
AFLA_011380	conserved hypothetical protein	15.95	-0.039592	0.751592	-0.0526776	0.957989	NA
AFLA_011390	hypothetical protein	2.31598	-0.431239	0.928331	-0.464532	0.642267	NA
AFLA_011400	conserved hypothetical protein	2.92928	-0.380103	0.928866	-0.409211	0.682385	NA
AFLA_011410	conserved hypothetical protein	2.84532	-0.335005	0.947552	-0.353548	0.723678	NA
AFLA_011420	hypothetical protein	2.31906	-0.432734	0.918124	-0.471324	0.637409	NA
AFLA_011430	alpha-L-arabinofuranosidase, putative	2.44329	-0.392212	0.933006	-0.420375	0.674212	NA
AFLA_011440	endoglucanase, putative	666.725	1.01591	0.472591	2.14966	0.031582	0.222166
AFLA_011460	GMC oxidoreductase, putative	21.4687	-0.791746	0.770423	-1.02768	0.304102	NA
AFLA_011470	conserved hypothetical protein	10.5128	-0.198209	1.01436	-0.195403	0.845078	NA
AFLA_011480	amino acid permease (Can1), putative	33.8726	-1.14482	0.794151	-1.44156	0.149426	0.453121
AFLA_011490	MFS monocarboxylate transporter, putative	7.23744	-0.803465	0.865479	-0.928347	0.353227	NA
AFLA_011520	conserved hypothetical protein	2.98133	-0.32072	0.956743	-0.335221	0.737458	NA
AFLA_011530	hypothetical protein	181.956	0.0685195	0.822778	0.0832783	0.93363	0.997396
AFLA_011540	conserved hypothetical protein	9.42079	-0.311416	0.882416	-0.352914	0.724153	NA
AFLA_011550	tannase, putative	17.7919	-0.917898	0.852121	-1.07719	0.281394	NA
AFLA_011560	phosphatidylglycerol specific phospholipase, putative	291.94	0.925302	0.783043	1.18167	0.237335	0.558988
AFLA_011570	dynein intermediate chain, putative	24.1746	-0.3846	0.750358	-0.512555	0.608263	0.888229
AFLA_011580	conserved hypothetical protein	75.5043	0.530977	0.653469	0.812551	0.416476	0.736377
AFLA_011590	COP9 signalosome subunit 8 (CsnH), putative	13.9789	-0.414237	0.830028	-0.499064	0.617734	NA
AFLA_011600	oligosaccharyl transferase subunit (Stt3), putative	202.254	-0.116293	0.554173	-0.20985	0.833785	0.97454
AFLA_011610	conserved hypothetical protein	46.3965	1.56009	0.734037	2.12536	0.0335564	0.228526
AFLA_011620	mRNA cleavage and polyadenylation specificity factor complex subunit	12.2447	0.520543	0.720995	0.721979	0.470308	NA
AFLA_011630	transcriptional regulatory protein DEP1, putative	9.13069	-0.160671	0.842842	-0.19063	0.848815	NA
AFLA_011640	RNA binding protein, putative	25.9872	-0.282642	0.759969	-0.371912	0.709958	0.941466
AFLA_011650	conserved hypothetical protein	13.3811	-0.131642	0.827647	-0.159056	0.873625	NA
AFLA_011660	conserved hypothetical protein	258.877	-0.722685	0.555794	-1.30027	0.193507	0.509104
AFLA_011670	conserved hypothetical protein	3.42792	-0.308031	0.937303	-0.328635	0.742431	NA
AFLA_011680	conserved hypothetical protein	6.32245	0.0513605	0.862018	0.0595818	0.952489	NA
AFLA_011690	2-hydroxyacid dehydrogenase, putative	2.63214	-0.348495	0.927818	-0.375607	0.707209	NA
AFLA_011700	GPI anchored protein, putative	584.755	1.1656	0.480069	2.42799	0.0151829	0.15042
AFLA_011710	conserved hypothetical protein	4.6934	1.3214	0.876373	1.5078	NA	NA
AFLA_011720	CCCH zinc finger protein	28.3304	-0.0505035	0.831087	-0.060768	0.951544	0.997396
AFLA_011730	DNA-directed RNA polymerase III subunit 22.9 kDa, putative	2.74171	-0.331625	0.912954	-0.363244	0.716423	NA
AFLA_011740	cystathionine gamma-lyase	37.4888	1.01189	0.721849	1.40181	0.160972	0.466951
AFLA_011750	conserved hypothetical protein	10.362	-0.144104	0.923359	-0.156066	0.875981	NA
AFLA_011760	NADH-ubiquinone oxidoreductase 178 kDa subunit, putative	19.7279	-0.0652607	0.884018	-0.0738228	0.941151	NA
AFLA_011770	conserved hypothetical protein	236.607	-1.0796	0.576108	-1.87395	0.0609367	0.306333
AFLA_011780	hypothetical protein	8.60756	-0.158551	0.899197	-0.176325	0.860039	NA
AFLA_011790	C2H2 finger domain protein, putative	33.5363	0.171629	0.800147	0.214496	0.83016	0.97454
AFLA_011800	conserved hypothetical protein	62.4157	0.432099	0.74639	0.578918	0.562644	0.855899
AFLA_011810	AAA family ATPase, putative	24.4961	-1.09208	0.753263	-1.4498	0.147115	0.449949
AFLA_011820	translocation protein (Sec66), putative	42.5016	-0.435346	0.707598	-0.615244	0.538394	0.836282
AFLA_011840	conserved hypothetical protein	2.33156	-0.464572	0.941213	-0.493589	0.621597	NA
AFLA_011860	pentatricopeptide repeat protein	22.4226	-0.988081	0.746048	-1.32442	0.185364	0.497353
AFLA_011870	hypothetical protein	2.58549	-0.368644	0.95407	-0.386391	0.699207	NA
AFLA_011880	origin recognition complex subunit 3, putative	7.61226	-0.209887	0.903623	-0.232273	0.816326	NA
AFLA_011890	conserved hypothetical protein	5.24314	-0.395671	0.845218	-0.468129	0.639692	NA
AFLA_011900	rRNA maturation protein (Nop14), putative	19.0606	0.847037	0.794281	1.06642	0.286234	NA
AFLA_011910	triacylglycerol lipase, putative	3.97927	-0.274311	0.938855	-0.292176	0.770152	NA
AFLA_011920	G-patch domain protein, putative	7.73269	0.293024	0.828512	0.353675	0.723583	NA
AFLA_011930	conserved hypothetical protein	11.2251	-0.146608	0.907432	-0.161563	0.87165	NA
AFLA_011940	C2H2 zinc finger protein	33.5294	0.662786	0.719656	0.920975	0.357063	0.68958
AFLA_011950	suppressor protein SRP40, putative	10.8793	1.96825	0.812098	2.42366	0.0153649	NA
AFLA_011960	hypothetical protein	10.1244	-0.143447	0.875579	-0.163831	0.869864	NA
AFLA_011970	MFS transporter, putative	20.2304	-0.0714966	0.873945	-0.0818091	0.934799	NA
AFLA_011980	conserved hypothetical protein	9.7814	-0.160522	0.86567	-0.185431	0.852891	NA
AFLA_011990	hypothetical protein	2.31441	-0.432514	0.920492	-0.469873	0.638446	NA
AFLA_012000	hypothetical protein	3.14466	0.462729	0.815137	0.56767	0.570259	NA
AFLA_012010	C6 transcription factor (Ctf1B), putative	19.127	-0.265221	0.857334	-0.309355	0.757052	NA
AFLA_012020	carboxypeptidase S1, putative	33.8758	1.21351	0.753043	1.61148	0.107075	0.387467
AFLA_012030	DUF895 domain membrane protein	38.2975	1.2471	0.782525	1.59369	0.111006	0.392753
AFLA_012050	N-acetylglucosamine-6-phosphate deacetylase (NagA), putative	13.5853	0.107953	0.843126	0.128039	0.898118	NA
AFLA_012060	choline oxidase (CodA), putative	132.64	0.83127	0.615517	1.35052	0.176848	0.483445
AFLA_012070	betaine aldehyde dehydrogenase (BadH), putative	24.8368	0.801197	0.761774	1.05175	0.292913	0.626596
AFLA_012080	glucosamine-6-phosphate deaminase, putative	22.8744	-0.0576945	0.826969	-0.0697662	0.94438	0.997396
AFLA_012090	beta-N-acetylglucosaminidase, putative	55.3678	0.251608	0.785743	0.320217	0.748804	0.962964
AFLA_012100	NDT80_PhoG domain protein PcaG	9.92424	-0.154138	0.853495	-0.180597	0.856684	NA
AFLA_012110	cleavage and polyadenylation specificity factor subunit A, putative	46.0393	-0.435413	0.726209	-0.59957	0.548793	0.84384
AFLA_012120	LMBR1 domain protein, putative	31.4645	2.61754	0.697433	3.7531	0.000174659	0.015398
AFLA_012130	hypothetical protein	4.65363	-0.233729	0.899085	-0.259963	0.794892	NA
AFLA_012140	conserved hypothetical protein	13.9087	-0.121015	0.874224	-0.138425	0.889904	NA
AFLA_012150	ZIP family zinc transporter, putative	40.3006	-1.42352	0.776072	-1.83427	0.0666145	0.315504
AFLA_012160	acetyl-CoA acetyltransferase, putative	238.451	-0.357299	0.5293	-0.675041	0.49965	0.808146
AFLA_012170	U5 snRNP component Snu114, putative	62.6748	1.84087	0.581333	3.16664	0.00154213	0.0452176
AFLA_012180	cytoplasmic protein required for cell viability, putative	14.4227	-0.100974	0.872242	-0.115763	0.90784	NA
AFLA_012190	C6 finger domain protein, putative	44.6427	1.67139	0.695977	2.4015	0.0163279	0.155694
AFLA_012200	Hsp70 chaperone (HscA), putative	632.259	0.890162	0.396949	2.24251	0.0249283	0.192137
AFLA_012220	cyclin-dependent kinases regulatory subunit, putative	3.46305	-0.281806	0.913552	-0.308473	0.757723	NA
AFLA_012230	conserved hypothetical protein	106.655	1.16282	0.715795	1.62451	0.104267	0.383551
AFLA_012240	conserved hypothetical protein	116.533	0.248212	0.607232	0.408761	0.682715	0.92516
AFLA_012250	conserved hypothetical protein	97.1264	0.868525	0.604913	1.43578	0.151064	0.455707
AFLA_012260	RING finger domain protein, putative	14.1245	-1.05965	0.812768	-1.30376	0.192316	NA
AFLA_012270	peptidyl-prolyl cis-trans isomerase, putative	18.3943	-0.0929897	0.859141	-0.108236	0.913809	NA
AFLA_012370	conserved hypothetical protein	12.7348	1.11731	0.840251	1.32973	0.183606	NA
AFLA_012380	U3 small nucleolar ribonucleoprotein protein Mpp10	23.6256	-0.485926	0.751657	-0.646473	0.517973	0.821599
AFLA_012390	hypothetical protein	2.39531	-0.407025	0.948868	-0.428958	0.667954	NA
AFLA_012400	oxidoreductase, short-chain dehydrogenase/reductase family	73.4455	-0.123054	0.849478	-0.144858	0.884823	0.989574
AFLA_012410	NADH-ubiquinone oxidoreductase subunit B, putative	93.7298	1.50213	0.617401	2.43299	0.0149747	0.149901
AFLA_012420	conserved hypothetical protein	9.87011	-0.155197	0.886046	-0.175157	0.860957	NA
AFLA_012430	malonyl CoA-acyl carrier protein transacylase, putative	25.9621	1.69978	0.814141	2.08782	0.0368144	0.23963
AFLA_012440	hypothetical protein	11.7453	1.42756	0.788688	1.81004	0.0702893	NA
AFLA_012450	nuclear pore complex subunit Nup133, putative	21.4892	0.719624	0.756341	0.951454	0.341374	NA
AFLA_012460	STF2-like protein	59.4274	0.0169805	0.818629	0.0207426	0.983451	0.997396
AFLA_012560	conserved hypothetical protein	31.5299	-0.181973	0.865055	-0.21036	0.833386	0.97454
AFLA_012860	hypothetical protein	36.901	-0.16416	0.881151	-0.186302	0.852208	0.97472
AFLA_012870	conserved hypothetical protein	11.1622	0.105659	0.845583	0.124954	0.90056	NA
AFLA_012880	pheromone response protein, putative	20.3955	1.55082	0.716636	2.16403	0.0304624	NA
AFLA_012890	hypothetical protein	2.34251	-0.415354	0.91977	-0.451585	0.651568	NA
AFLA_012900	hypothetical protein	2.29659	-0.454803	0.929843	-0.489118	0.624758	NA
AFLA_012910	MFS sugar transporter, putative	66.1804	-2.40688	0.791616	-3.04046	0.00236214	0.0573089
AFLA_012920	conserved hypothetical protein	2.47293	-0.386729	0.935399	-0.413437	0.679286	NA
AFLA_012930	conserved hypothetical protein	2.37911	-0.415493	0.942152	-0.441005	0.65921	NA
AFLA_012940	sulfatase, putative	2.33237	-0.42421	0.923593	-0.459304	0.646016	NA
AFLA_012950	conserved hypothetical protein	13.0311	-0.273287	0.923735	-0.29585	0.767345	NA
AFLA_012960	endoglycoceramidase, putative	37.7188	-1.04974	0.793084	-1.32362	0.185631	0.49751
AFLA_012970	conserved hypothetical protein	3.34185	-0.295554	0.922738	-0.320301	0.74874	NA
AFLA_012980	conserved hypothetical protein	2.81592	-0.330714	0.921013	-0.359077	0.719538	NA
AFLA_013010	conserved hypothetical protein	2.36879	-0.444123	0.950554	-0.467226	0.640338	NA
AFLA_013020	efflux pump antibiotic resistance protein, putative	3.35048	-0.314842	0.951065	-0.331042	0.740613	NA
AFLA_013030	conserved hypothetical protein	2.41046	-0.38846	0.916818	-0.423704	0.671781	NA
AFLA_013040	conserved hypothetical protein	7.83574	-0.842904	0.807517	-1.04382	0.296568	NA
AFLA_013050	conserved hypothetical protein	4.1398	0.933893	0.834461	1.11916	0.263073	NA
AFLA_013060	conserved hypothetical protein	6.39616	2.13216	0.802791	2.65594	0.00790879	NA
AFLA_013070	sugar transporter, putative	5.2871	-0.228712	0.879886	-0.259934	0.794915	NA
AFLA_013080	conserved hypothetical protein	2.32833	-0.419966	0.919727	-0.45662	0.647944	NA
AFLA_013090	fungal specific transcription factor, putative	2.94426	-0.334851	0.926076	-0.361581	0.717665	NA
AFLA_013100	conserved hypothetical protein	2.31438	-0.451444	0.943737	-0.478358	0.632396	NA
AFLA_013110	efflux pump antibiotic resistance protein, putative	2.30118	-0.448176	0.925686	-0.484155	0.628276	NA
AFLA_013120	conserved hypothetical protein	2.75795	-0.383013	0.928371	-0.412564	0.679926	NA
AFLA_013130	hypothetical protein	3.75718	-0.25819	0.900035	-0.286866	0.774215	NA
AFLA_013140	conserved hypothetical protein	2.43149	-0.403578	0.952598	-0.42366	0.671814	NA
AFLA_013150	conserved hypothetical protein	3.81129	-0.272834	0.92133	-0.296131	0.76713	NA
AFLA_013160	methyltransferase family protein	10.4251	-0.193619	0.965322	-0.200574	0.841031	NA
AFLA_013170	hypothetical protein	4.05588	-0.261347	0.923906	-0.282872	0.777275	NA
AFLA_013180	williams-beuren syndrome chromosome region, putative	293.759	0.457462	0.758979	0.602734	0.546686	0.842725
AFLA_013190	conserved hypothetical protein	3.73719	-0.281702	0.928694	-0.303331	0.761638	NA
AFLA_013200	conserved hypothetical protein	5.63637	-0.37801	0.864793	-0.43711	0.662031	NA
AFLA_013220	beta-lactamase family protein	113.284	0.773769	0.782857	0.988391	0.322961	0.656687
AFLA_013230	steroid monooxygenase, putative	535.802	0.710351	0.685019	1.03698	0.299745	0.632006
AFLA_013240	C6 transcription factor, putative	3.40444	-0.299789	0.933904	-0.321006	0.748206	NA
AFLA_013250	maltose permease, putative	2.96355	-0.346942	0.964188	-0.359828	0.718976	NA
AFLA_013260	conserved hypothetical protein	3.72557	-0.272479	0.932663	-0.292152	0.770171	NA
AFLA_013270	conserved hypothetical protein	12.2016	-0.117404	0.919311	-0.127709	0.898379	NA
AFLA_013280	class V chitinase, putative	2.32664	-0.431779	0.927848	-0.465355	0.641677	NA
AFLA_013300	oxidoreductase, 2-nitropropane dioxygenase family, putative	21.049	-0.346345	0.928003	-0.373215	0.708988	NA
AFLA_013310	conserved hypothetical protein	2.66804	-0.34974	0.94075	-0.371767	0.710066	NA
AFLA_013320	cellulase family protein	12.0492	-0.790541	0.898248	-0.880093	0.378809	NA
AFLA_013330	oligopeptide transporter, putative	2.91473	-0.318156	0.953383	-0.333712	0.738597	NA
AFLA_013340	conserved hypothetical protein	2.84569	-0.343745	0.946263	-0.363266	0.716406	NA
AFLA_013350	hypothetical protein	9.26236	-0.151642	0.86681	-0.174943	0.861125	NA
AFLA_013360	glutamine-serine-proline rich protein, putative	100.094	1.43122	0.763951	1.87345	0.0610065	0.306333
AFLA_013370	sugar transporter, putative	9.99379	-0.705794	0.758812	-0.930129	0.352304	NA
AFLA_013390	conserved hypothetical protein	2.30717	-0.445294	0.931909	-0.47783	0.632772	NA
AFLA_013400	ankyrin repeat-containing protein, putative	8.55049	-0.357672	0.838693	-0.426464	0.66977	NA
AFLA_013410	conserved hypothetical protein	17.0959	2.44734	0.889424	2.7516	0.0059305	NA
AFLA_013420	conserved hypothetical protein	4.17352	-0.289578	0.927121	-0.312341	0.754781	NA
AFLA_013430	hypothetical protein	2.3197	-0.45338	0.933689	-0.48558	0.627265	NA
AFLA_013440	rhamnosidase B, putative	10.1846	-0.148545	0.885734	-0.167708	0.866813	NA
AFLA_013470	flavin-containing amine oxidasedehydrogenase, putative	5.19671	-0.234506	0.896066	-0.261706	0.793548	NA
AFLA_013480	conserved hypothetical protein	3.15819	-0.310781	0.912556	-0.340562	0.733434	NA
AFLA_013490	amino acid transporter, putative	2.32858	-0.446539	0.925609	-0.482427	0.629502	NA
AFLA_013500	conserved hypothetical protein	2.38114	-0.454234	0.943516	-0.481427	0.630213	NA
AFLA_013510	myo-inositol transporter	3.75987	-0.309349	0.950302	-0.325528	0.744782	NA
AFLA_013520	cytochrome P450, putative	55.7194	-1.4429	0.899028	-1.60495	0.108505	0.388687
AFLA_013530	conserved hypothetical protein	6.99572	-0.20754	0.956029	-0.217085	0.828142	NA
AFLA_013540	neuroligin, putative	21.8853	-0.0577119	0.921672	-0.0626166	0.950072	NA
AFLA_013550	hypothetical protein	2.39179	-0.403318	0.929119	-0.434086	0.664226	NA
AFLA_013560	conserved hypothetical protein	8.49117	-0.170543	0.900036	-0.189484	0.849713	NA
AFLA_013570	conserved hypothetical protein	2.42703	-0.392787	0.933059	-0.420967	0.673779	NA
AFLA_013580	amino acid transporter, putative	2.42699	-0.433829	0.93078	-0.466092	0.64115	NA
AFLA_013590	conserved hypothetical protein	2.86879	-0.329818	0.952158	-0.34639	0.729049	NA
AFLA_013610	multidrug resistance protein, putative	8.76873	-0.15331	0.965408	-0.158803	0.873824	NA
AFLA_013620	carboxylesterase, type B, putative	2.48372	-0.378555	0.937625	-0.403738	0.686405	NA
AFLA_013630	conserved hypothetical protein	2.66064	-0.378614	0.988689	-0.382946	NA	NA
AFLA_013640	hypothetical protein	12.1931	0.0595106	1.04117	0.0571577	0.95442	NA
AFLA_013660	amidohydrolase amhX, putative	3.23432	-0.314424	0.901852	-0.348643	0.727357	NA
AFLA_013670	oxidoreductase CipA-like, putative	2.67081	-0.344649	0.931739	-0.369898	0.711458	NA
AFLA_013680	phosphatidylglycerol specific phospholipase C, putative	53.981	0.184873	0.84665	0.218359	0.82715	0.97454
AFLA_013690	chitin synthase C	139.327	0.468457	0.611311	0.766315	0.443489	0.761745
AFLA_013700	MFS transporter, putative	32.6105	-0.047289	0.842229	-0.0561475	0.955224	0.997396
AFLA_013710	conserved hypothetical protein	52.4153	-0.765395	0.759556	-1.00769	0.313604	0.645656
AFLA_013720	conserved hypothetical protein	13.7886	-0.131638	0.850683	-0.154744	0.877023	NA
AFLA_013730	conserved hypothetical protein	14.7389	-0.124185	0.862612	-0.143964	0.885529	NA
AFLA_013740	Acid phosphatase precursor, putative	44.1403	-0.0410725	0.892824	-0.0460029	0.963308	0.997396
AFLA_013750	NPP1 domain protein, putative	6.68128	-1.10539	0.93202	-1.18601	0.235617	NA
AFLA_013760	endo-1,4-beta-glucanase, putative	73.5921	0.131659	0.799633	0.16465	0.86922	0.98065
AFLA_013770	conserved hypothetical protein	198.692	0.815893	0.593629	1.37441	0.169313	0.474663
AFLA_013780	conserved hypothetical protein	31.7724	0.812943	0.794407	1.02333	0.30615	0.636343
AFLA_013800	monocarboxylate transporter, putative	2.30372	-0.455527	0.9374	-0.485947	0.627004	NA
AFLA_013810	hypothetical protein	2.54831	-0.354625	0.921844	-0.384691	0.700467	NA
AFLA_013820	MFS myo-inositol transporter, putative	3.97287	-0.263304	0.920911	-0.285917	0.774942	NA
AFLA_013830	amino acid transporter, putative	6.63574	-0.384198	0.927455	-0.41425	0.678691	NA
AFLA_013840	conserved hypothetical protein	2.77428	-0.447939	1.0082	-0.444295	0.656829	NA
AFLA_013850	UDP-glucose dehydrogenase/UDP-mannac dehydrogenase, putative	2.32039	-0.442839	0.936554	-0.472839	0.636328	NA
AFLA_013860	BNR/Asp-box repeat domain protein	53.8132	-0.422054	0.748411	-0.563933	0.5728	0.864654
AFLA_013870	4-carboxymuconolactone decarboxylase family protein	21.9812	0.51243	0.842777	0.608026	0.54317	NA
AFLA_013880	lipase 2 precursor, putative	24.8285	-2.13499	0.878671	-2.42979	0.0151075	0.150255
AFLA_013890	C2H2 transcription factor, putative	6.76326	-1.62763	0.84832	-1.91866	0.055028	NA
AFLA_013900	conserved hypothetical protein	5.99362	-0.206324	0.867888	-0.237731	0.81209	NA
AFLA_013910	conserved hypothetical protein	2.29938	-0.448508	0.927604	-0.483513	0.628732	NA
AFLA_013930	short-chain dehydrogenase, putative	2.34825	-0.452329	0.92617	-0.488387	0.625276	NA
AFLA_013940	hypothetical protein	2.89307	-0.360201	0.961168	-0.374754	0.707844	NA
AFLA_013950	hypothetical protein	2.30502	-0.440287	0.924835	-0.476071	0.634024	NA
AFLA_013960	conserved hypothetical protein	4.46285	-0.247255	0.904852	-0.273254	0.784658	NA
AFLA_013970	NPRS-like enzyme, putative	3.50821	-0.342117	0.965945	-0.354178	NA	NA
AFLA_013980	aminopeptidase, putative	54.5368	-0.547625	0.723305	-0.757114	0.448981	0.767167
AFLA_013990	aspartate aminotransferase, putative	3.00148	-0.335558	0.943251	-0.355746	0.722031	NA
AFLA_014000	glutathione-S-transferase theta, GST, putative	7.57292	-0.190929	0.914934	-0.20868	0.834698	NA
AFLA_014010	integral membrane protein	5.48434	-0.32898	0.958977	-0.343053	0.731558	NA
AFLA_014020	conserved hypothetical protein	9.67509	-0.907553	0.857269	-1.05866	0.289757	NA
AFLA_014030	hypothetical protein	3.19956	-0.514293	0.924169	-0.556492	0.577874	NA
AFLA_014040	hypothetical protein	2.73918	-0.370395	0.945358	-0.391804	0.695203	NA
AFLA_014050	pyrroline-5-carboxylate reductase	60.1802	-0.491663	0.76689	-0.641113	0.521449	0.824975
AFLA_014070	monocarboxylate transporter, putative	2.33299	-0.440732	0.927074	-0.475401	0.634501	NA
AFLA_014090	conserved hypothetical protein	8.60062	-0.198604	0.935129	-0.212382	0.831809	NA
AFLA_014100	conserved hypothetical protein	1918.57	0.36561	0.501259	0.729384	0.465767	0.783161
AFLA_014110	conserved hypothetical protein	3.9647	-0.255978	0.875558	-0.292359	0.770012	NA
AFLA_014120	conserved hypothetical protein	8.54315	1.13597	0.878394	1.29323	0.195931	NA
AFLA_014130	conserved hypothetical protein	4.11171	-0.265283	0.90906	-0.291821	0.770423	NA
AFLA_014140	aldehyde dehydrogenase family protein, putative	22.5785	0.150517	0.807137	0.186482	0.852066	0.97472
AFLA_014150	conserved hypothetical protein	4.45184	-0.240612	0.906172	-0.265525	0.790605	NA
AFLA_014160	alcohol dehydrogenase, putative	7.08083	1.05186	0.922392	1.14036	0.254136	NA
AFLA_014170	conserved hypothetical protein	2.34051	-0.43596	0.937363	-0.465092	0.641866	NA
AFLA_014180	conserved hypothetical protein	2.29837	-0.457876	0.936768	-0.488783	0.624995	NA
AFLA_014190	beta-glucosidase, putative	6.4545	-0.190191	0.956506	-0.19884	0.842388	NA
AFLA_014200	sugar transporter, putative	2.88916	-0.336101	0.901379	-0.372874	0.709242	NA
AFLA_014210	MFS transporter, putative	14.3452	-0.124931	0.867949	-0.143938	0.885549	NA
AFLA_014220	hypothetical protein	2.33541	-0.444275	0.929426	-0.47801	0.632643	NA
AFLA_014230	phosphatidylserine decarboxylase, putative	31.3032	-0.0277532	0.881008	-0.0315017	0.974869	0.997396
AFLA_014240	conserved hypothetical protein	2.95865	-0.317089	0.94746	-0.334673	0.737872	NA
AFLA_014250	conserved hypothetical protein	34.779	-0.029893	0.85076	-0.0351368	0.971971	0.997396
AFLA_014260	conidial hydrophobin RodB/HypB	193.156	1.36692	0.736341	1.85636	0.0634021	0.309629
AFLA_014270	C6 transcription factor, putative	3.09696	-0.301268	0.919661	-0.327586	0.743225	NA
AFLA_014280	conserved hypothetical protein	5.95844	-0.206879	0.898427	-0.230267	0.817884	NA
AFLA_014290	conserved hypothetical protein	12.9213	-0.121882	0.876718	-0.139021	0.889434	NA
AFLA_014300	sodium bile acid symporter family protein	2.97194	-0.30821	0.9201	-0.334974	0.737645	NA
AFLA_014310	acyl-CoA dehydrogenase family protein	49.8579	2.03702	0.702386	2.90014	0.00372991	0.0717419
AFLA_014320	conserved hypothetical protein	2.3428	-0.437853	0.941636	-0.464991	0.641938	NA
AFLA_014330	conserved hypothetical protein	2.38031	-0.400328	0.921698	-0.434338	0.664043	NA
AFLA_014340	conserved hypothetical protein	4.04329	-0.263346	0.900157	-0.292555	0.769862	NA
AFLA_014350	conserved hypothetical protein	29.9277	-0.760748	0.757883	-1.00378	0.315485	0.648277
AFLA_014360	protein phosphatase 2A catalytic subunit Pph21, putative	52.8242	-0.640681	0.74948	-0.854834	0.392643	0.722666
AFLA_014370	homogentisate 1,2-dioxygenase, putative	65.9878	0.242755	0.867686	0.279773	0.779652	0.97395
AFLA_014380	glutamate carboxypeptidase, putative	12.4694	-0.12599	0.897686	-0.14035	0.888383	NA
AFLA_014390	efflux pump antibiotic resistance protein, putative	9.90327	-0.172658	0.92852	-0.18595	0.852484	NA
AFLA_014400	conserved hypothetical protein	2.30109	-0.449483	0.926504	-0.485139	0.627578	NA
AFLA_014410	conserved hypothetical protein	36.1541	0.55395	0.883962	0.626667	0.530877	0.832481
AFLA_014420	gluconate 5-dehydrogenase, putative	2.64115	-0.352245	0.907808	-0.388018	0.698003	NA
AFLA_014430	arylesterase/monoxygenase	3.79869	-0.319007	0.922935	-0.345645	0.72961	NA
AFLA_014440	conserved hypothetical protein	2.55838	-0.394139	0.959014	-0.410984	0.681085	NA
AFLA_014450	conserved hypothetical protein	51.9902	1.52694	0.778789	1.96066	0.0499192	0.281554
AFLA_014460	dimethylaniline monooxygenase, putative	3.51504	0.00393203	0.858929	0.00457783	0.996347	NA
AFLA_014470	oxidoreductase, short-chain dehydrogenase/reductase family, putative	10.0473	-0.150861	0.874337	-0.172543	0.863011	NA
AFLA_014480	3-oxoacyl-[acyl-carrier-protein] reductase, putative	6.09657	-0.213034	0.904522	-0.235521	0.813804	NA
AFLA_014490	conserved hypothetical protein	5.97194	-0.215064	0.919143	-0.233984	0.814998	NA
AFLA_014500	plasma membrane channel protein (Aqy1), putative	39.1958	0.680215	0.859856	0.79108	0.428897	0.747366
AFLA_014510	formate/nitrite transporter family protein, putative	26.2874	-0.0726419	0.83008	-0.0875119	0.930265	0.997396
AFLA_014520	multicopper oxidase, putative	110.756	0.387776	0.773002	0.501649	0.615914	0.893651
AFLA_014530	flavohemoprotein, putative	8.36005	0.0716509	0.847307	0.0845631	0.932609	NA
AFLA_014540	acetyltransferase, GNAT family, putative	10.486	0.3043	0.912361	0.33353	0.738734	NA
AFLA_014550	vesicle-mediated transport protein (Imh1), putative	12.7155	0.113488	0.879056	0.129102	0.897277	NA
AFLA_014560	hypothetical protein	2.30676	-0.438357	0.921106	-0.475903	0.634143	NA
AFLA_014570	conserved hypothetical protein	211.136	-0.26501	0.799024	-0.331666	0.740141	0.95825
AFLA_014580	chromatin remodeling complex subunit (Arp5), putative	26.5622	-0.267285	0.722403	-0.369995	0.711386	0.942482
AFLA_014590	conserved hypothetical protein	8.84563	1.36202	0.770771	1.76709	0.0772137	NA
AFLA_014600	profilin Pfy1, putative	316.733	-0.323109	0.567935	-0.568919	0.569411	0.862193
AFLA_014610	conserved hypothetical protein	7.71941	-0.337852	0.871254	-0.387777	0.698181	NA
AFLA_014620	conserved hypothetical protein	8.21974	-0.640525	0.771651	-0.830071	0.406499	NA
AFLA_014630	DNA-directed RNA polymerase III RPC4, putative	13.2876	-0.799646	0.815874	-0.98011	0.327032	NA
AFLA_014640	C6 finger domain protein, putative	34.3794	-0.729951	0.759517	-0.961073	0.336515	0.669278
AFLA_014650	G2/mitotic-specific cyclin (Clb3), putative	19.8233	0.527569	0.773913	0.681691	0.495435	NA
AFLA_014660	DEAD/DEAH box helicase, putative	25.0311	-1.50139	0.819183	-1.83279	0.0668334	0.316001
AFLA_014670	hypothetical protein	2.61393	-0.360691	0.948033	-0.380462	0.703602	NA
AFLA_014680	histidine triad nucleotide binding protein, putative	4.91957	-0.227277	0.87059	-0.261061	0.794046	NA
AFLA_014690	translocon-associated protein, alpha subunit, putative	87.7003	-0.601696	0.68505	-0.878324	0.379768	0.709987
AFLA_014700	telomere-binding alpha subunit central domain protein	8.4637	-0.330102	0.931794	-0.354266	0.72314	NA
AFLA_014710	karyopherin alpha subunit, putative	158.938	2.57543	0.56765	4.537	5.71e-06	0.00348066
AFLA_014720	nuclear cohesin complex subunit (Psc3), putative	27.1052	2.57968	0.714372	3.61111	0.000304889	0.0204141
AFLA_014730	urease accessory protein UreD	26.3057	0.929674	0.76488	1.21545	0.224194	0.547033
AFLA_014740	conserved hypothetical protein	21.7294	-0.48519	0.845473	-0.573869	0.566057	NA
AFLA_014750	conserved hypothetical protein	11.0225	0.10203	0.836017	0.122043	0.902865	NA
AFLA_014760	rRNA biogenesis protein RRP5, putative	52.3366	1.772	0.656766	2.69807	0.0069742	0.102336
AFLA_014770	hypothetical protein	2.82243	-0.331669	0.928517	-0.357203	0.72094	NA
AFLA_014780	WD repeat protein	9.37702	-0.142971	0.89815	-0.159184	0.873524	NA
AFLA_014790	WD repeat protein	6.38976	-0.195686	0.845375	-0.231478	0.816943	NA
AFLA_014800	t-complex protein 1, alpha subunit, putative	133.037	0.683969	0.564387	1.21188	0.225559	0.549736
AFLA_014810	prolyl-tRNA synthetase	150.559	0.668775	0.574094	1.16492	0.24405	0.566914
AFLA_014820	conserved hypothetical protein	9.57684	1.82163	0.812614	2.24169	0.0249814	NA
AFLA_014830	conserved hypothetical protein	2.79044	-0.344953	0.925328	-0.37279	0.709305	NA
AFLA_014840	3' exoribonuclease family protein	28.1263	-0.300254	0.726949	-0.413033	0.679582	0.924745
AFLA_014850	phosphatidylethanolamine methyltransferase Pem1, putative	105.602	-0.374509	0.653916	-0.572718	0.566836	0.859857
AFLA_014860	porphobilinogen deaminase, putative	3.39792	-0.325946	0.944408	-0.345132	0.729995	NA
AFLA_014870	hypothetical protein	2.43835	-0.419589	0.924804	-0.453706	0.65004	NA
AFLA_014880	conserved hypothetical protein	2.35976	-0.436461	0.936536	-0.466038	0.641188	NA
AFLA_014890	hypothetical protein	20.0514	-0.871312	0.873962	-0.996968	0.31878	NA
AFLA_014900	hypothetical protein	2.92252	-0.354144	0.921662	-0.384245	0.700797	NA
AFLA_014910	nucleotide binding protein Nbp35, putative	32.6894	-0.777334	0.843591	-0.921458	0.356811	0.68957
AFLA_014920	extracellular aspartic endopeptidase, putative	25.0316	0.179181	0.876635	0.204396	0.838044	0.97454
AFLA_014930	cofactor for methionyl-and glutamyl-tRNA synthetase, putative	142.01	1.17894	0.497734	2.36861	0.0178549	0.162354
AFLA_014940	alcohol dehydrogenase, zinc-containing	33.5343	-0.0342319	0.841281	-0.0406902	0.967543	0.997396
AFLA_014950	glycosyltransferase family protein	26.9277	1.6453	0.76109	2.16176	0.0306363	0.218758
AFLA_014960	mannan polymerase II complex ANP1 subunit Anp1, putative	54.9248	1.59306	0.665641	2.39327	0.0166989	0.155867
AFLA_014970	sister chromatid cohesion protein Dcc1, putative	14.433	0.515311	0.800746	0.643538	0.519875	NA
AFLA_014980	conserved hypothetical protein	45.9973	0.471185	0.678036	0.694927	0.487101	0.798435
AFLA_014990	RING finger protein, putative	10.7946	-0.135821	0.882475	-0.15391	0.877681	NA
AFLA_015000	glutamine synthetase, putative	2.44651	-0.0783151	0.890815	-0.087914	0.929945	NA
AFLA_015010	conserved hypothetical protein	5.39103	-0.233323	0.914534	-0.255127	0.798625	NA
AFLA_015020	conserved hypothetical protein	2.56952	-0.361756	0.93525	-0.386801	0.698903	NA
AFLA_015030	mitotic spindle checkpoint protein (Mad2B), putative	49.0037	-1.23941	0.754068	-1.64363	0.100252	0.376636
AFLA_015040	importin beta-5 subunit, putative	60.5203	-1.30171	0.705147	-1.84602	0.0648896	0.312859
AFLA_015050	methyltransferase family protein	3.20409	-0.296621	0.912921	-0.324914	0.745246	NA
AFLA_015060	phytanoyl-CoA dioxygenase family protein	65.6045	-0.128961	0.787797	-0.163698	0.869969	0.98065
AFLA_015070	conserved hypothetical protein	3.35241	-0.286618	0.900117	-0.318424	0.750164	NA
AFLA_015080	hypothetical protein	2.32009	-0.44672	0.932194	-0.479213	0.631787	NA
AFLA_015090	HET-C domain protein	61.2277	1.10873	0.694297	1.59691	0.110285	0.391128
AFLA_015100	2-hydroxyacid dehydrogenase, putative	3.45207	-0.0358626	0.966147	-0.0371192	0.97039	NA
AFLA_015110	conserved hypothetical protein	34.9931	-0.634394	0.821429	-0.772306	0.439933	0.759549
AFLA_015120	2-dehydropantoate 2-reductase family protein, putative	3.42136	-0.277763	0.878822	-0.316063	0.751955	NA
AFLA_015130	conserved hypothetical protein	2.83203	-0.336242	0.947427	-0.3549	0.722664	NA
AFLA_015140	conserved hypothetical protein	5.60014	-0.218406	0.969153	-0.225357	0.821701	NA
AFLA_015150	conserved hypothetical protein	6.18807	-0.200017	0.87278	-0.229172	0.818735	NA
AFLA_015160	TRAF-like signal transducer, putative	7.43349	-0.184074	0.89489	-0.205694	0.83703	NA
AFLA_015170	SNARE complex subunit (Syn8), putative	19.5497	1.48939	0.792021	1.8805	0.06004	NA
AFLA_015180	conserved hypothetical protein	7.36356	-0.333057	0.903124	-0.368784	0.712289	NA
AFLA_015190	conserved hypothetical protein	56.1942	-0.642166	0.760873	-0.843986	0.398677	0.727201
AFLA_015200	C-type cyclin (Fic1), putative	6.71155	-0.883764	0.825655	-1.07038	0.284449	NA
AFLA_015210	calcium dependent mitochondrial carrier protein, putative	22.3139	-1.68091	0.777898	-2.16084	0.0307075	0.2189
AFLA_015220	cell wall biogenesis protein/glutathione transferase (Gto1), putative	27.475	-0.854175	0.80369	-1.06282	0.287865	0.622056
AFLA_015230	poly(A)+ RNA transport protein (UbaA), putative	268.052	1.38937	0.544929	2.54964	0.0107833	0.13011
AFLA_015240	gamma-tubulin complex component GCP4, putative	24.4171	-0.895821	0.873022	-1.02611	0.304838	0.635885
AFLA_015250	hypothetical protein	2.30205	-0.449986	0.927147	-0.485345	0.627431	NA
AFLA_015260	short chain dehydrogenase/oxidoreductase, putative	10.6069	0.0846012	0.873518	0.0968511	0.922845	NA
AFLA_015270	MFS transporter, putative	16.5097	0.774717	0.77595	0.998411	0.31808	NA
AFLA_015280	hypothetical protein	2.73955	-0.336122	0.945785	-0.355389	0.722298	NA
AFLA_015290	conserved hypothetical protein	70.9058	1.20968	0.704578	1.71689	0.0859989	0.352857
AFLA_015300	L-lactate dehydrogenase, putative	14.27	-0.0464406	0.877921	-0.0528984	0.957813	NA
AFLA_015310	hexokinase family protein XprF, putative	17.6162	-0.993498	0.842969	-1.17857	0.238569	NA
AFLA_015320	transcription initiation factor iia small chain	12.5491	-0.123165	0.90939	-0.135437	0.892266	NA
AFLA_015330	conserved hypothetical protein	26.2076	-0.047686	0.873725	-0.0545779	0.956475	0.997396
AFLA_015340	conserved hypothetical protein	46.2533	-0.0321471	0.862742	-0.0372616	0.970276	0.997396
AFLA_015350	aldehyde dehydrogenase family protein, putative	64.7316	0.223296	0.795474	0.280708	0.778935	0.97395
AFLA_015360	N-methyltransferase, putative	98.088	0.944236	0.659821	1.43105	0.152416	0.457136
AFLA_015370	DUF92 domain protein	27.4035	0.517427	0.827442	0.625334	0.531752	0.832613
AFLA_015380	pyruvate formate lyase activating enzyme, putative	18.3564	-0.0955917	0.856391	-0.111622	0.911123	NA
AFLA_015390	C6 transcription factor, putative	22.4298	1.04064	0.738731	1.40869	0.158927	0.464008
AFLA_015400	mitochondrial DNA-directed RNA polymerase, putative	42.8344	0.553088	0.803783	0.688107	0.491386	0.802071
AFLA_015410	conserved hypothetical protein	16.2792	-0.936018	0.802893	-1.16581	0.243693	NA
AFLA_015420	sulfite reductase, putative	60.7106	1.3364	0.685567	1.94933	0.0512559	0.283501
AFLA_015430	conserved hypothetical protein	23.173	0.358531	0.837082	0.428311	0.668424	0.921586
AFLA_015440	RAS small monomeric GTPase Rab6, putative	16.3431	-0.0899432	0.891584	-0.10088	0.919646	NA
AFLA_015450	V-ATPase proteolipid subunit Ppa1, putative	45.6711	-0.80351	0.720734	-1.11485	0.264915	0.591543
AFLA_015460	molybdopterin biosynthesis protein, putative	95.1118	0.330014	0.657796	0.501697	0.615881	0.893651
AFLA_015470	DDHD domain protein	17.2666	-1.19172	0.785492	-1.51716	0.129226	NA
AFLA_015480	conserved hypothetical protein	3.00584	-0.306394	0.899438	-0.34065	0.733367	NA
AFLA_015490	FAD monooxygenase, putative	18.1993	1.46958	0.843114	1.74304	0.0813268	NA
AFLA_015500	DUF866 domain protein	8.69029	-0.185971	0.87993	-0.211347	0.832616	NA
AFLA_015510	small nuclear ribonucleoprotein SmF, putative	6.77449	-0.196895	0.900101	-0.218748	0.826847	NA
AFLA_015520	hypothetical protein	5.58359	0.0459784	0.843	0.0545414	0.956504	NA
AFLA_015530	conserved hypothetical protein	19.5463	-0.063529	0.932508	-0.068127	0.945685	NA
AFLA_015540	amino acid transporter, putative	3.74107	-0.329156	0.944517	-0.348491	0.727471	NA
AFLA_015550	MFS sugar transporter, putative	16.8979	-0.169732	0.81794	-0.207512	0.83561	NA
AFLA_015560	hypothetical protein	12.4506	-0.13304	0.892505	-0.149063	0.881504	NA
AFLA_015570	conserved hypothetical protein	60.3156	-0.340806	0.820739	-0.415242	0.677965	0.923711
AFLA_015580	sorbitol/xylulose reductase Sou1-like, putative	332.893	-0.0763518	0.692017	-0.110332	0.912146	0.997396
AFLA_015590	conserved hypothetical protein	8.6402	0.293357	0.853891	0.343553	0.731182	NA
AFLA_015600	MFS transporter family protein, putative	110.788	-0.291826	0.710289	-0.410856	0.681178	0.92516
AFLA_015610	conserved hypothetical protein	8.87256	-0.245951	1.02672	-0.23955	0.810679	NA
AFLA_015620	conserved hypothetical protein	2.319	-0.430567	0.929655	-0.463147	0.643259	NA
AFLA_015630	conserved hypothetical protein	14.1993	0.319259	0.879557	0.362977	0.716622	NA
AFLA_015640	kinesin, putative	4.55462	-0.262748	0.948766	-0.276937	0.781829	NA
AFLA_015650	MFS drug transporter, putative	10.4082	0.0968958	0.869943	0.111382	0.911314	NA
AFLA_015660	choline transport protein, putative	2.35748	-0.403779	0.915314	-0.441137	0.659114	NA
AFLA_015670	vacuolar segregation protein (Pep7), putative	48.3028	-1.20642	0.80358	-1.50131	0.133275	0.424689
AFLA_015680	conserved hypothetical protein	36.0044	0.255603	0.792499	0.322528	0.747053	0.962267
AFLA_015690	conserved hypothetical protein	57.8474	0.622035	0.662437	0.93901	0.347726	0.681408
AFLA_015700	ribulose-phosphate 3-epimerase	27.5273	-0.213771	0.855319	-0.249932	0.80264	0.97454
AFLA_015710	conserved hypothetical protein	56.8128	-0.176455	0.704011	-0.250642	0.802091	0.97454
AFLA_015720	small nuclear ribonucleoprotein (LSM2), putative	24.9059	0.91569	0.825268	1.10957	0.267186	0.593592
AFLA_015730	DNA repair protein Pso2/Snm1, putative	16.1562	-0.0925879	0.912379	-0.10148	0.91917	NA
AFLA_015740	cytochrome P450 benzoate 4-monooxygenase, putative	14.4141	-0.866127	0.861162	-1.00577	0.314528	NA
AFLA_015750	conserved hypothetical protein	2.31718	-0.431462	0.919395	-0.46929	0.638863	NA
AFLA_015760	oligomycin resistance ATP-dependent permease yor1, putative	9.07163	1.98496	0.878772	2.25879	0.0238965	NA
AFLA_015770	ABC transporter, putative	7.58509	-0.630678	0.884879	-0.712729	0.476014	NA
AFLA_015780	small oligopeptide transporter, OPT family	171.993	1.30141	0.665319	1.95606	0.0504576	0.282008
AFLA_015790	C6 transcription factor (Leu3), putative	4.20015	-0.256142	0.931302	-0.275036	0.783289	NA
AFLA_015800	DUF636 domain protein	29.7311	1.68331	0.750542	2.24279	0.0249104	0.192137
AFLA_015810	citrate synthase, putative	2.63172	-0.340304	0.915554	-0.371692	0.710123	NA
AFLA_015820	hypothetical protein	2.40246	-0.419735	0.956774	-0.438698	0.66088	NA
AFLA_015830	MFS efflux transporter, putative	2.32701	-0.425371	0.929281	-0.457742	0.647138	NA
AFLA_015850	AflR-like C6 transcription factor, putative	2.88087	-0.32104	0.916547	-0.350271	0.726135	NA
AFLA_015860	aconitase, putative	4.42065	-0.239969	0.887523	-0.270381	0.786867	NA
AFLA_015870	conserved hypothetical protein	2.83944	-0.316044	0.904951	-0.349239	0.72691	NA
AFLA_015880	ATP-binding cassette transporter, putative	8.4195	-0.176908	0.837138	-0.211324	0.832634	NA
AFLA_015890	C2H2 finger domain protein, putative	15.0776	-0.886903	0.857765	-1.03397	0.30115	NA
AFLA_015900	carboxyphosphonoenolpyruvate mutase, putative	2.38118	-0.414447	0.913584	-0.45365	0.650081	NA
AFLA_015910	MFS transporter, putative	2.36203	-0.426182	0.92174	-0.462366	0.643819	NA
AFLA_015920	C6 transcription factor Aro80, putative	6.99276	1.37101	0.887309	1.54513	0.122315	NA
AFLA_015930	NAD dependent epimerase/dehydratase, putative	24.2175	0.982467	0.761721	1.2898	0.19712	0.512922
AFLA_015940	6-hydroxy-D-nicotine oxidase, putative	2.3223	-0.429808	0.929108	-0.462603	0.643649	NA
AFLA_015960	hypothetical protein	2.3194	-0.43645	0.925406	-0.471631	0.63719	NA
AFLA_015970	1-aminocyclopropane-1-carboxylate oxidase, putative	7.30677	-0.205978	0.929848	-0.221518	0.824689	NA
AFLA_015980	conserved hypothetical protein	2.31951	-0.426048	0.923266	-0.461458	0.64447	NA
AFLA_016000	DUF895 domain membrane protein	2.31677	-0.453079	0.939839	-0.482082	0.629748	NA
AFLA_016010	short-chain dehydrogenase, putative	5.81623	-0.201142	0.859444	-0.234038	0.814956	NA
AFLA_016020	hscarg dehydrogenase, putative	2.40854	-0.407131	0.937673	-0.434193	0.664149	NA
AFLA_016030	conserved hypothetical protein	5.38033	-0.230478	0.923831	-0.249481	0.802989	NA
AFLA_016040	conserved hypothetical protein	2.34055	-0.423986	0.92478	-0.458472	0.646613	NA
AFLA_016050	polysaccharide export protein (CAP59), putative	3.46506	1.03817	0.848481	1.22356	0.221118	NA
AFLA_016060	conserved hypothetical protein	2.41872	-0.395679	0.941023	-0.420478	0.674136	NA
AFLA_016070	oxidoreductase, short chain dehydrogenase/reductase family, putative	2.34382	-0.445493	0.922207	-0.483073	0.629044	NA
AFLA_016090	conserved hypothetical protein	2.32492	-0.435594	0.944655	-0.461115	0.644716	NA
AFLA_016100	glucose-methanol-choline (gmc) oxidoreductase, putative	2.37227	-0.428745	0.958267	-0.447418	0.654574	NA
AFLA_016110	glucose dehydrogenase, putative	2.39079	-0.419466	0.962099	-0.435991	0.662843	NA
AFLA_016120	O-methyltransferase family protein	87.1047	-0.291679	0.738532	-0.394945	0.692884	0.930654
AFLA_016130	hypothetical protein	19.7179	-0.229792	0.871088	-0.263799	0.791935	NA
AFLA_016140	conidial pigment biosynthesis scytalone dehydratase Arp1	12.0348	0.307519	0.907739	0.338774	0.73478	NA
AFLA_016150	lipase, putative	15.9872	-0.236328	0.933535	-0.253154	0.800149	NA
AFLA_016160	conserved hypothetical protein	11.773	-0.279846	0.887826	-0.315203	0.752607	NA
AFLA_016170	AMP dependent CoA ligase, putative	6.54306	-0.192687	0.884474	-0.217855	0.827542	NA
AFLA_016180	hypothetical protein	2.72433	-0.536991	0.921287	-0.582871	0.55998	NA
AFLA_016190	conserved hypothetical protein	4.0666	-0.264358	0.92098	-0.28704	0.774082	NA
AFLA_016200	bypass of stop codon protein, putative	2.63881	-0.344305	0.905164	-0.380378	0.703665	NA
AFLA_016210	arabinosidase, putative	16.3457	-1.86326	0.805065	-2.31442	0.0206445	NA
AFLA_016220	conserved hypothetical protein	3.68171	-0.279464	0.900966	-0.310183	0.756422	NA
AFLA_016230	cortactin-binding protein, putative	2.36888	-0.41242	0.929044	-0.443919	0.657101	NA
AFLA_016240	conserved hypothetical protein	2.50799	-0.363967	0.922526	-0.394533	0.693187	NA
AFLA_016250	conserved hypothetical protein	4.33801	-0.249727	0.898508	-0.277935	0.781062	NA
AFLA_016260	kinesin light chain, putative	6.50556	-0.193188	0.886609	-0.217896	0.82751	NA
AFLA_016280	conserved hypothetical protein	2.31739	-0.447545	0.944229	-0.47398	0.635514	NA
AFLA_016290	zinc alcohol dehydrogenase, putative	4.44122	-0.261869	0.933021	-0.280668	0.778965	NA
AFLA_016300	FMN binding oxidoreductase, putative	4.29552	-0.403722	0.786347	-0.513415	0.607661	NA
AFLA_016320	ToxD-like zinc binding oxidoreductase, putative	2.71588	-0.368319	0.928143	-0.396835	0.691489	NA
AFLA_016330	alpha/beta fold family hydrolase, putative	9.26558	-0.167912	0.905908	-0.185352	0.852953	NA
AFLA_016340	conserved hypothetical protein	2.78395	-0.348447	0.920563	-0.378515	0.705048	NA
AFLA_016350	NAD(P)H-dependent FMN reductase LOT6, putative	7.56997	-0.224665	0.995336	-0.225718	0.821421	NA
AFLA_016360	PAF acetylhydrolase family protein	59.5994	1.90066	0.746353	2.54659	0.0108781	0.13011
AFLA_016370	dimethylaniline monooxygenase, putative	2.45205	-0.401052	0.924287	-0.433904	0.664358	NA
AFLA_016380	alcohol dehydrogenase, putative	5.79407	-0.233985	0.945874	-0.247375	0.804618	NA
AFLA_016390	MFS transporter, putative	7.9385	0.999251	0.87934	1.13636	0.255804	NA
AFLA_016400	glutathione S-transferase, putative	24.8154	-0.00271484	0.869452	-0.00312247	0.997509	0.998912
AFLA_016420	hypothetical protein	2.31103	-0.445458	0.93364	-0.47712	0.633277	NA
AFLA_016430	sugar transporter, putative	2.37531	-0.409193	0.941905	-0.434431	0.663975	NA
AFLA_016440	conserved hypothetical protein	2.31675	-0.438027	0.927784	-0.472121	0.63684	NA
AFLA_016490	cytochrome P450, putative	2.33727	-0.444482	0.946166	-0.469772	0.638518	NA
AFLA_016500	hypothetical protein	2.58774	-0.353316	0.92058	-0.383797	0.701129	NA
AFLA_016510	hypothetical protein	3.2548	-0.477414	0.921887	-0.517865	0.604552	NA
AFLA_016520	thioesterase family protein	2.85439	-0.330784	0.943375	-0.350639	0.725859	NA
AFLA_016530	beta-galactosidase, putative	39.2648	0.251002	0.820968	0.305739	0.759803	0.967156
AFLA_016540	conserved hypothetical protein	4.73181	-0.235738	0.925315	-0.254765	0.798905	NA
AFLA_016550	conserved hypothetical protein	6.55924	0.0643486	0.870335	0.0739354	0.941062	NA
AFLA_016560	methionyl-tRNA synthetase	85.2842	-0.470254	0.60968	-0.771313	0.440522	0.759549
AFLA_016570	epoxide hydrolase, putative	7.32013	-0.201949	0.970984	-0.207983	0.835242	NA
AFLA_016580	conserved hypothetical protein	3.76572	-0.301615	0.931436	-0.323817	0.746077	NA
AFLA_016590	hypothetical protein	2.42399	-0.418853	0.938141	-0.446471	0.655257	NA
AFLA_016600	conserved hypothetical protein	17.1837	-0.521291	0.854474	-0.610073	0.541814	NA
AFLA_016610	conserved hypothetical protein	12.3982	-0.133799	0.867205	-0.154288	0.877383	NA
AFLA_016620	tryptophanyl-tRNA synthetase, putative	9.12121	1.04708	0.794991	1.3171	0.187805	NA
AFLA_016630	transcription initiation factor TFIID subunit 7, putative	13.0797	-0.106679	0.883162	-0.120792	0.903855	NA
AFLA_016640	hypothetical protein	12.4885	-0.139557	0.891604	-0.156523	0.875621	NA
AFLA_016650	pH-signaling protein PalC	14.7409	-0.112266	0.908559	-0.123565	0.901659	NA
AFLA_016660	NADH-ubiquinone oxidoreductase 12 kda subunit, putative	37.9268	0.928224	0.746498	1.24344	0.213706	0.532963
AFLA_016670	alpha-1,6-mannosyltransferase subunit, putative	43.7156	1.08839	0.66345	1.6405	0.100901	0.377642
AFLA_016680	hypothetical protein	2.74669	-0.361661	0.93736	-0.38583	0.699623	NA
AFLA_016690	hypothetical protein	2.44818	-0.380646	0.910216	-0.418193	0.675806	NA
AFLA_016700	protein kinase, putative	18.5592	0.339318	0.796799	0.425851	0.670216	NA
AFLA_016710	conserved hypothetical protein	2.66681	-0.340605	0.937156	-0.363445	0.716272	NA
AFLA_016720	translationally controlled tumor protein, putative	2.40745	-0.403367	0.922192	-0.4374	0.661821	NA
AFLA_016730	alanine racemase	34.1873	1.69097	0.714477	2.36672	0.0179463	0.162354
AFLA_016740	conserved hypothetical protein	12.4992	-0.792819	0.837436	-0.946723	0.34378	NA
AFLA_016750	exonuclease, putative	9.61531	0.0949579	0.825647	0.11501	0.908437	NA
AFLA_016760	NmrA-like family protein	4.1002	-0.315822	0.942507	-0.335087	0.737559	NA
AFLA_016770	hypothetical protein	2.47434	-0.387375	0.922555	-0.419894	0.674563	NA
AFLA_016780	conserved hypothetical protein	2.31152	-0.451079	0.926817	-0.486697	0.626473	NA
AFLA_016790	hypothetical protein	3.26962	-0.293784	0.930658	-0.315674	0.75225	NA
AFLA_016800	thioredoxin, putative	31.4429	0.791835	0.740618	1.06915	0.285	0.617114
AFLA_016810	Gamma-butyrobetaine hydroxylase subfamily, putative	41.7923	1.46304	0.759359	1.92668	0.0540193	0.289258
AFLA_016820	mitochondrial deoxynucleotide carrier protein, putative	27.5211	-0.754664	0.826776	-0.912779	0.361359	0.693738
AFLA_016830	tubulin subunit TubB	161.469	0.647324	0.662305	0.977381	0.328381	0.661096
AFLA_016840	Mechanosensitive ion channel family	63.3635	0.911473	0.731116	1.24669	0.212512	0.532528
AFLA_016850	hypothetical protein	18.4847	-0.0890496	0.853549	-0.104329	0.916909	NA
AFLA_016860	GMC oxidoreductase, putative	3.28207	-0.287366	0.924398	-0.310869	0.755901	NA
AFLA_016870	C-3 sterol dehydrogenase/C-4 decarboxylase	56.6805	-0.0709892	0.708372	-0.100215	0.920174	0.997396
AFLA_016880	ubiquitin conjugating enzyme, putative	5.2501	-0.226722	0.947378	-0.239316	0.810861	NA
AFLA_016890	Rho GTPase activator (Lrg11), putative	28.6389	0.205232	0.761201	0.269616	0.787455	0.97454
AFLA_016900	conserved hypothetical protein	7.95859	0.244713	0.938349	0.260792	0.794253	NA
AFLA_016910	26S proteasome regulatory subunit S5A	56.7196	-0.342336	0.631778	-0.541862	0.587914	0.875006
AFLA_016920	Sybindin-like family protein	8.84556	-0.482218	0.873163	-0.552265	0.580767	NA
AFLA_016930	O-methyltransferase, putative	2.93097	-0.327099	0.912609	-0.358422	0.720028	NA
AFLA_016940	enoyl-CoA hydratase/isomerase family protein	46.2579	1.21296	0.706735	1.71629	0.0861081	0.352857
AFLA_016950	SNARE protein Snc2, putative	138.751	-0.356204	0.67226	-0.529861	0.596208	0.880275
AFLA_016960	acetylglutamate kinase, putative	218.425	-0.315058	0.537904	-0.585716	0.558067	0.852269
AFLA_016970	Rad21/Rec8 N terminal domain protein	2.50481	-0.370549	0.939347	-0.394475	0.693231	NA
AFLA_016980	conserved hypothetical protein	8.3186	-1.03638	0.870712	-1.19027	0.23394	NA
AFLA_016990	fibrillarin	170.482	1.2648	0.617991	2.04662	0.040695	0.250553
AFLA_017000	nucleoside-diphosphate-sugar epimerase, putative	20.0278	0.265238	0.713891	0.371539	0.710236	NA
AFLA_017010	mitochondrial processing peptidase beta subunit, putative	429.147	-0.042713	0.507857	-0.0841045	0.932973	0.997396
AFLA_017020	DUF614 domain protein	6.16603	-0.26603	1.00748	-0.264055	0.791738	NA
AFLA_017030	conserved hypothetical protein	5.01901	-0.553295	0.873885	-0.633143	0.52664	NA
AFLA_017040	C6 transcription factor, putative	8.0603	-0.340902	0.876372	-0.388992	0.697282	NA
AFLA_017050	sugar transporter, putative	2.82709	-0.324159	0.926286	-0.349956	0.726372	NA
AFLA_017060	conserved hypothetical protein	2.31433	-0.455835	0.929686	-0.490311	0.623914	NA
AFLA_017070	sterol glucosyltransferase, putative	3.34667	-0.295181	0.899641	-0.328109	0.742829	NA
AFLA_017080	isoamyl alcohol oxidase, putative	2.96018	-0.370654	0.945874	-0.391865	0.695158	NA
AFLA_017090	methyltransferase (Ncl1), putative	70.0869	0.476462	0.653647	0.728929	0.466045	0.783161
AFLA_017100	beta-galactosidase, putative	294.147	0.319073	0.60907	0.52387	0.600369	0.883383
AFLA_017110	conserved hypothetical protein	5.23039	-0.223801	0.900105	-0.248639	0.80364	NA
AFLA_017120	UV-induced protein uvi15, putative	14.6811	-0.116672	0.839703	-0.138944	0.889494	NA
AFLA_017130	nuclear segregation protein (Bfr1), putative	240.507	-0.0472537	0.539941	-0.0875164	0.930261	0.997396
AFLA_017140	DNA-directed RNA polymerase II, putative	2.29277	-0.458812	0.926407	-0.49526	0.620417	NA
AFLA_017150	RNA polymerase subunit	11.8135	1.04696	0.749407	1.39705	0.162398	NA
AFLA_017160	integral membrane protein Pth11-like, putative	8.51537	-0.159408	0.922106	-0.172874	0.86275	NA
AFLA_017170	histidinol-phosphate aminotransferase	61.7184	2.03141	0.767922	2.64533	0.00816108	0.108968
AFLA_017180	pectin lyase A precursor, putative	5.94232	-0.214354	0.961857	-0.222854	0.823649	NA
AFLA_017190	hypothetical protein	18.6388	-0.611631	0.841499	-0.726834	0.467327	NA
AFLA_017200	chromosome segregation protein BIR1, putative	11.7446	-0.130573	0.855722	-0.152588	0.878723	NA
AFLA_017210	C2H2 finger domain protein, putative	10.9425	-0.14789	0.886406	-0.166842	0.867494	NA
AFLA_017220	pyridoxal-dependent decarboxylase domain protein	432.657	-0.147917	0.726619	-0.203569	0.83869	0.97454
AFLA_017230	conserved hypothetical protein	2.3186	-0.433536	0.925073	-0.468651	0.639319	NA
AFLA_017240	catecholamine-O-methyltransferase, putative	7.21057	0.0594908	0.903011	0.0658805	0.947473	NA
AFLA_017250	FAD monooxygenase, putative	3.99287	-0.28858	0.965601	-0.298861	0.765046	NA
AFLA_017260	solid-state culture specific ATP-grasp domain protein	2.88191	-0.323699	0.920861	-0.351518	0.7252	NA
AFLA_017280	F-box domain protein	7.55506	-0.190945	0.878435	-0.217369	0.827921	NA
AFLA_017290	conserved hypothetical protein	4.83075	-0.240469	0.914009	-0.263093	0.792479	NA
AFLA_017300	cytochrome P450 oxidoreductase OrdA-like, putative	89.9891	0.270265	0.741729	0.364372	0.71558	0.945984
AFLA_017310	hypothetical protein	2.35826	-0.426616	0.952081	-0.448088	0.65409	NA
AFLA_017320	conserved hypothetical protein	2.35369	-0.412226	0.9325	-0.442065	0.658442	NA
AFLA_017330	DUF292 domain protein	45.4058	2.30933	0.672748	3.43269	0.00059763	0.0271476
AFLA_017340	MFS transporter, putative	11.2546	-0.152512	0.888853	-0.171583	0.863765	NA
AFLA_017350	conserved hypothetical protein	6.12739	0.0518657	0.880963	0.0588739	0.953053	NA
AFLA_017360	NAD dependent epimerase/dehydratase, putative	21.0361	-0.399375	0.757587	-0.527167	0.598078	NA
AFLA_017370	AP-2 adaptor complex subunit sigma, putative	4.47127	-0.234243	0.887478	-0.263943	0.791824	NA
AFLA_017380	conserved hypothetical protein	16.9761	0.136717	0.83054	0.164612	0.869249	NA
AFLA_017390	diphthine synthase, putative	18.6289	1.52055	0.748406	2.03172	0.0421819	NA
AFLA_017400	SAGA-like transcriptional regulatory complex subunit Spt3, putative	25.9762	-0.884836	0.814486	-1.08637	0.277314	0.605693
AFLA_017410	blue light-inducible protein Bli-3	60.1675	0.11973	0.807819	0.148214	0.882174	0.987388
AFLA_017420	conserved hypothetical protein	6.84641	-0.194478	0.910707	-0.213546	0.830901	NA
AFLA_017430	conserved hypothetical protein	31.9535	-0.4316	0.763915	-0.564984	0.572085	0.864654
AFLA_017440	hypothetical protein	2.95062	-0.312998	0.915768	-0.341787	0.732511	NA
AFLA_017460	conserved hypothetical protein	2.7866	-0.355123	0.918054	-0.386821	0.698888	NA
AFLA_017480	SUN domain protein (Adg3), putative	17.4099	-1.72622	0.827692	-2.08559	0.0370158	NA
AFLA_017490	conserved hypothetical protein	19.4117	-0.0971039	0.909611	-0.106753	0.914985	NA
AFLA_017500	Leucine carboxyl methyltransferase superfamily	94.4526	0.820266	0.688522	1.19134	0.233519	0.554988
AFLA_017510	RING zinc finger protein, putative	25.1376	2.33676	0.725723	3.2199	0.00128233	0.0421198
AFLA_017520	TFIIH complex helicase Rad3, putative	17.2046	-0.0856241	0.871077	-0.0982968	0.921697	NA
AFLA_017530	DNA-directed RNA polymerase I subunit (Rpa190), putative	55.0575	0.239109	0.71552	0.334175	0.738248	0.95825
AFLA_017540	U4/U6 small nuclear ribonucleoprotein, putative	34.9326	1.73684	0.65662	2.64512	0.00816625	0.108968
AFLA_017550	snoRNP assembly factor Naf1, putative	13.8431	-0.258255	0.887004	-0.291154	0.770933	NA
AFLA_017560	alpha-1,2-mannosyltransferase (Alg9), putative	23.5125	-0.340004	0.830922	-0.409189	0.682401	0.92516
AFLA_017570	conserved hypothetical protein	11.5915	0.100433	0.877074	0.114509	0.908835	NA
AFLA_017580	conserved hypothetical protein	23.9253	-0.0582245	0.909819	-0.0639958	0.948974	0.997396
AFLA_017590	integral membrane protein, Mpv17/PMP22 family, putative	9.47132	-0.162178	0.858122	-0.188992	0.850099	NA
AFLA_017600	MFS multidrug transporter, putative	41.2875	1.38449	0.830188	1.66768	0.0953793	0.36759
AFLA_017610	histone H3	497.68	-0.558364	0.436801	-1.2783	0.201143	0.51771
AFLA_017620	histone H4.1	815.343	0.571619	0.453841	1.25951	0.207845	0.526982
AFLA_017630	hypothetical protein	2.42275	-0.419746	0.934232	-0.449295	0.653219	NA
AFLA_017640	C2H2 transcription factor (Rpn4), putative	30.4079	-1.18131	0.922278	-1.28086	0.200242	0.516948
AFLA_017650	hypothetical protein	3.47813	-0.280802	0.913245	-0.307477	0.75848	NA
AFLA_017660	hypothetical protein	2.83087	-0.328875	0.927542	-0.354566	0.722915	NA
AFLA_017670	hypothetical protein	2.88628	-0.345997	0.935027	-0.37004	0.711353	NA
AFLA_017680	pentafunctional polypeptide (AroM), putative	145.244	0.351719	0.513558	0.684867	0.493428	0.803255
AFLA_017690	5'->3' exoribonculease Dhp1	17.6427	1.47982	0.710707	2.08218	0.0373263	NA
AFLA_017700	intracellular protein transport protein (UsoA), putative	17.9513	0.649563	0.777256	0.835714	0.403316	NA
AFLA_017710	isoleucyl-tRNA synthetase, cytoplasmic	203.415	0.735147	0.558174	1.31706	0.187819	0.500617
AFLA_017720	centrin-binding protein Sfi1, putative	25.4582	-0.0635596	0.861212	-0.0738025	0.941168	0.997396
AFLA_017730	WD repeat protein	46.0388	0.869907	0.648242	1.34195	0.179613	0.488104
AFLA_017740	conserved hypothetical protein	5.11467	-0.238483	0.913449	-0.261079	0.794031	NA
AFLA_017750	conserved hypothetical protein	129.552	0.322027	0.890717	0.361537	0.717698	0.946732
AFLA_017760	phenol 2-monooxygenase, putative	6.48383	-0.200807	0.887583	-0.22624	0.821015	NA
AFLA_017770	D-isomer specific 2-hydroxyacid dehydrogenase family protein	14.707	2.04046	0.820447	2.48701	0.0128823	NA
AFLA_017780	oligopeptide transporter, OPT family, putative	77.7642	0.317558	0.641627	0.494926	0.620652	0.894971
AFLA_017790	hypothetical protein	3.26063	-0.29065	0.898374	-0.323529	0.746294	NA
AFLA_017800	SH3 domain protein	19.8932	-0.2118	0.896788	-0.236176	0.813296	NA
AFLA_017810	cell division protein kinase (Ctk1), putative	14.025	-0.112958	0.898733	-0.125686	0.899981	NA
AFLA_017820	conserved hypothetical protein	53.786	0.159408	0.698873	0.228093	0.819574	0.97454
AFLA_017830	small nuclear ribonucleoprotein complex protein Nhp2, putative	93.9238	0.897946	0.589196	1.52402	0.127504	0.416161
AFLA_017840	NRPS-like enzyme, putative	23.2543	1.23781	0.84265	1.46895	0.141846	0.441782
AFLA_017850	conserved hypothetical protein	71.0484	0.744529	0.794084	0.937594	0.348453	0.682208
AFLA_017860	hypothetical protein	77.0862	-0.22595	0.742287	-0.304397	0.760825	0.967156
AFLA_017870	GTP-binding protein	13.0489	-0.11352	0.921972	-0.123127	0.902007	NA
AFLA_017880	conserved hypothetical protein	25.6176	-0.0828711	0.867432	-0.095536	0.923889	0.997396
AFLA_017890	SET domain protein	12.5609	0.108324	0.842154	0.128628	0.897652	NA
AFLA_017900	C6 transcription factor FacB/Cat8	59.5803	0.960259	0.626045	1.53385	0.125067	0.413828
AFLA_017910	transketolase TktA	698.647	1.6373	0.43912	3.7286	0.000192547	0.0161211
AFLA_017920	spermidine synthase	217.457	1.13897	0.598349	1.90353	0.056972	0.296589
AFLA_017930	conserved hypothetical protein	2.49564	-0.388305	0.951131	-0.408256	0.683086	NA
AFLA_017940	hypothetical protein	5.86602	-0.251244	0.947361	-0.265204	0.790852	NA
AFLA_017950	ubiquinol-cytochrome C reductase complex subunit UcrQ, putative	93.7418	1.86127	0.586274	3.17475	0.00149964	0.0444686
AFLA_017960	prohibitin complex subunit Phb1, putative	92.6481	1.00321	0.663806	1.51131	0.130711	0.422079
AFLA_017970	conserved hypothetical protein	9.17487	-1.08981	0.784272	-1.38958	0.164657	NA
AFLA_017980	cell wall proline rich protein, putative	80.028	0.724184	0.639935	1.13165	0.257781	0.584248
AFLA_017990	conserved hypothetical protein	27.3462	-0.0617074	0.881668	-0.0699894	0.944202	0.997396
AFLA_018000	gamma tubulin MipA, putative	30.2792	-0.852071	0.811859	-1.04953	0.293934	0.626596
AFLA_018010	hydantoin racemase (Dcg1), putative	30.2431	0.172293	0.820741	0.209923	0.833728	0.97454
AFLA_018020	gulonolactone oxidase, putative	7.59057	-0.178752	0.947408	-0.188675	0.850347	NA
AFLA_018040	glucose-methanol-choline (gmc) oxidoreductase, putative	16.3598	-0.0927456	1.00961	-0.091863	0.926807	NA
AFLA_018050	aflatoxin B1-aldehyde reductase GliO-like, putative	33.4829	-0.65877	0.790033	-0.833851	0.404365	0.729426
AFLA_018060	conserved hypothetical protein	7.22389	-0.236809	0.990206	-0.239151	0.810988	NA
AFLA_018070	MFS transporter, putative	6.2635	-0.237961	0.968018	-0.245823	0.805819	NA
AFLA_018080	DUF6 domain protein, putative	15.9318	2.10095	0.749839	2.80187	0.00508077	NA
AFLA_018090	Arp2/3 complex subunit (Arp2), putative	113.356	-1.19578	0.692538	-1.72666	0.0842287	0.349856
AFLA_018100	6-phosphogluconate dehydrogenase family protein	17.955	-0.0877641	0.866914	-0.101237	0.919362	NA
AFLA_018110	bZIP transcription factor, putative	53.4732	1.38046	0.697599	1.97888	0.0478295	0.27377
AFLA_018120	GTP cyclohydrolase II, putative	21.7734	1.68612	0.734361	2.29604	0.0216739	NA
AFLA_018130	SAGA-associated factor, putative	17.5483	-0.0943418	0.866541	-0.108872	0.913304	NA
AFLA_018140	mannose-6-phosphate isomerase, class I	72.4221	0.215005	0.685749	0.313534	0.753875	0.966879
AFLA_018150	6-hexanolactone hydrolase, putative	11.1959	1.55755	0.73425	2.12128	0.0338982	NA
AFLA_018160	Coatomer subunit epsilon, putative	49.9305	2.35655	0.672941	3.50187	0.000462001	0.0250583
AFLA_018170	1-phosphatidylinositol-bisphosphate phosphodiesterase Plc1, putative	26.0582	-0.457992	0.812908	-0.5634	0.573163	0.864807
AFLA_018180	hypothetical protein	2.33332	-0.429777	0.938389	-0.457994	0.646956	NA
AFLA_018190	hypothetical protein	4.65246	-0.249093	0.91616	-0.271889	0.785708	NA
AFLA_018200	conserved hypothetical protein	29.342	2.32761	0.793725	2.93251	0.00336229	0.06691
AFLA_018210	cytochrome P450 pisatin demethylase, putative	29.637	0.163606	0.841932	0.194322	0.845924	0.97472
AFLA_018220	conserved hypothetical protein	54.8275	-1.61956	0.733459	-2.20811	0.0272364	0.200516
AFLA_018230	short-chain dehydrogenase, putative	16.5678	1.25949	0.838554	1.50198	0.133101	NA
AFLA_018240	uridine permease Fui1, putative	78.2217	-0.646085	0.798789	-0.808831	0.418612	0.738321
AFLA_018250	conserved hypothetical protein	39.7192	1.53388	0.741099	2.06974	0.0384767	0.244487
AFLA_018260	DUF543 domain protein	84.9065	0.601299	0.794901	0.756445	0.449382	0.767545
AFLA_018270	hypothetical protein	2.73225	-0.337157	0.933315	-0.361247	0.717915	NA
AFLA_018280	mitochondrial outer membrane protein (Sam35), putative	6.88702	-0.372214	0.928272	-0.400976	0.688438	NA
AFLA_018290	conserved hypothetical protein	8.23763	0.481858	0.845519	0.569895	0.568749	NA
AFLA_018300	cell division control protein 14	15.8622	-0.103407	0.911284	-0.113474	0.909655	NA
AFLA_018310	geranylgeranyl diphosphate synthase	15.7482	1.04238	0.861227	1.21034	0.226149	NA
AFLA_018320	Smr domain protein	7.6557	-0.170626	0.872987	-0.19545	0.84504	NA
AFLA_018330	hypothetical protein	2.3291	-0.42775	0.940401	-0.45486	0.64921	NA
AFLA_018340	G-protein complex alpha subunit GpaA/FadA	28.3287	0.164066	0.788839	0.207985	0.835241	0.97454
AFLA_018350	conserved hypothetical protein	12.0398	-0.180517	1.02345	-0.176381	NA	NA
AFLA_018360	4-coumarate-CoA ligase, putative	36.6189	-0.0928641	0.811014	-0.114504	0.908839	0.997396
AFLA_018370	nucleoporin (Nup184), putative	75.8051	-0.582057	0.649361	-0.896353	0.370064	0.700502
AFLA_018380	anthranilate synthase multifunctional protein TrpC, putative	202.747	0.98228	0.542355	1.81114	0.0701193	0.321946
AFLA_018390	U3 small nucleolar ribonucleoprotein protein IMP4, putative	29.9407	-0.569221	0.783266	-0.726728	0.467392	0.783558
AFLA_018400	regulator of nonsense transcripts, putative	57.1557	0.460962	0.599223	0.769267	0.441735	0.759649
AFLA_018410	C2H2 transcription factor, putative	30.927	-0.0579264	0.77056	-0.0751745	0.940076	0.997396
AFLA_018420	possible dual specificity protein phosphatase 3	7.88427	-0.623162	0.904801	-0.688728	0.490994	NA
AFLA_018440	SNF2 family helicase/ATPase PasG, putative	5.88177	-0.202188	0.846714	-0.238791	0.811267	NA
AFLA_018450	tyrosinase, putative	73.62	1.96338	0.61255	3.20527	0.00134938	0.043009
AFLA_018460	conserved hypothetical protein	2.97125	-0.045129	0.922597	-0.0489152	0.960987	NA
AFLA_018470	conserved hypothetical protein	4.1497	-0.269026	0.913065	-0.29464	0.768269	NA
AFLA_018480	cytoskeletal adaptor protein SagA	44.9057	-0.691795	0.715157	-0.967333	0.333378	0.666443
AFLA_018490	conserved hypothetical protein	11.2706	-0.132293	0.847282	-0.156138	0.875925	NA
AFLA_018500	conserved hypothetical protein	9.61081	0.0477199	0.949297	0.0502687	0.959908	NA
AFLA_018510	conserved hypothetical protein	6.18528	1.19879	0.775186	1.54645	0.121996	NA
AFLA_018520	SCF ubiquitin ligase complex subunit CulA, putative	62.5721	-0.128092	0.632504	-0.202516	0.839514	0.97454
AFLA_018530	Avl9 protein, putative	7.24532	-1.09822	0.832645	-1.31896	0.187184	NA
AFLA_018540	G protein complex alpha subunit GpaB	10.3404	-0.14924	0.857502	-0.17404	0.861834	NA
AFLA_018550	glycogen phosphorylase GlpV/Gph1, putative	784.268	1.06941	0.681157	1.56999	0.116418	0.399602
AFLA_018560	ABC fatty acid transporter, putative	36.8884	-1.52257	0.784413	-1.94104	0.0522539	0.285091
AFLA_018570	monooxygenase, putative	2.97622	-0.312475	0.932521	-0.335086	0.73756	NA
AFLA_018580	conserved hypothetical protein	2.60884	-0.35574	0.920831	-0.386325	0.699256	NA
AFLA_018590	aspartate aminotransferase, putative	2.84354	-0.369059	0.938062	-0.393427	0.694004	NA
AFLA_018600	sulfite reductase, putative	3.59113	-0.283032	0.940079	-0.301073	0.763359	NA
AFLA_018610	conserved hypothetical protein	2.91615	-0.309655	0.895228	-0.345895	0.729422	NA
AFLA_018620	pyrroline-5-carboxylate dehydrogenase, putative	2.42302	-0.404354	0.946041	-0.427417	0.669076	NA
AFLA_018630	conserved hypothetical protein	2.67022	-0.352957	0.936167	-0.377023	0.706156	NA
AFLA_018640	hypothetical protein	2.54918	-0.374757	0.916797	-0.408768	0.68271	NA
AFLA_018660	conserved hypothetical protein	2.86675	-0.331086	0.944858	-0.350409	0.726032	NA
AFLA_018670	cell wall biogenesis protein Mhp1, putative	25.0478	1.82514	0.719235	2.53762	0.011161	0.130923
AFLA_018680	benomyl/methotrexate resistance protein, putative	3.00534	-0.32538	0.928892	-0.350288	0.726123	NA
AFLA_018700	60S ribosomal protein L5, putative	1439.64	1.09224	0.430286	2.53841	0.0111357	0.130923
AFLA_018710	hypothetical protein	2.60427	-0.362106	0.954234	-0.379473	0.704337	NA
AFLA_018720	ABC multidrug transporter, putative	2.70301	-0.343019	0.937488	-0.365891	0.714446	NA
AFLA_018730	epoxide hydrolase, putative	17.015	0.391186	0.833878	0.469116	0.638986	NA
AFLA_018740	magnesium and cobalt transport protein and translocase of inner mitochondrial membrane, putative	11.3703	0.79369	0.842365	0.942216	0.346082	NA
AFLA_018750	phosphatidylinositol glycan, putative	2.4456	-0.393678	0.95342	-0.412911	0.679672	NA
AFLA_018760	kinetochore protein fta4, putative	4.09496	-0.250672	0.920458	-0.272334	0.785365	NA
AFLA_018770	conserved hypothetical protein	39.4582	0.369242	0.780434	0.473124	0.636125	0.903412
AFLA_018780	DUF718 domain protein	2.80537	-0.325241	0.924541	-0.351787	0.724998	NA
AFLA_018790	nitrate transporter CrnA	28.3588	-0.0282198	0.891458	-0.0316558	0.974747	0.997396
AFLA_018800	nitrite reductase NiiA	192.114	0.722144	0.733237	0.984871	0.324687	0.65837
AFLA_018810	nitrate reductase NiaD	44.5492	0.401067	0.800549	0.500989	0.616379	0.893651
AFLA_018820	gamma-tubulin complex component GCP6, putative	8.62436	-0.161035	0.886111	-0.181732	0.855793	NA
AFLA_018830	conserved hypothetical protein	3.1852	-0.313217	0.909822	-0.344262	0.730649	NA
AFLA_018840	hypothetical protein	2.77482	-0.337127	0.921045	-0.366027	0.714345	NA
AFLA_018850	isocitrate dehydrogenase, NAD-dependent	271.337	0.583959	0.484289	1.20581	0.227892	0.552035
AFLA_018860	Exocyst complex component Sec5, putative	51.7021	0.44814	0.646545	0.693131	0.488228	0.799667
AFLA_018870	conserved hypothetical protein	8.25905	-0.167874	0.874349	-0.191999	0.847743	NA
AFLA_018880	conserved hypothetical protein	21.7858	0.15551	0.894274	0.173895	0.861948	NA
AFLA_018890	factor for adipocyte differentiation, putative	2.90795	-0.392145	0.931467	-0.420997	0.673757	NA
AFLA_018900	conserved hypothetical protein	3.97643	-0.260966	0.90456	-0.288501	0.772963	NA
AFLA_018910	elastase, putative	7.03492	-0.231998	0.959252	-0.241854	0.808894	NA
AFLA_018920	hypothetical protein	2.5633	-0.36782	0.914118	-0.402377	0.687407	NA
AFLA_018930	adenylyl cyclase-associated protein (cap)	109.471	1.1962	0.538002	2.22341	0.0261882	0.195539
AFLA_018940	PfkB family carbohydrate kinase (Mak32), putative	10.4511	-0.821022	0.837144	-0.980741	0.32672	NA
AFLA_018950	conserved hypothetical protein	89.9941	-0.578951	0.669998	-0.864109	0.387528	0.716339
AFLA_018960	60S ribosomal protein L3	42.5794	0.547162	0.698357	0.783499	0.433334	0.751863
AFLA_018970	PBSP domain protein	8.51622	-0.180913	0.867749	-0.208485	0.83485	NA
AFLA_018980	hypothetical protein	7.92524	-0.248526	0.951063	-0.261314	0.79385	NA
AFLA_018990	protein STU1, putative	11.6317	-0.126705	0.864614	-0.146545	0.883491	NA
AFLA_019000	conserved hypothetical protein	3.53079	-0.292596	0.95228	-0.307258	0.758647	NA
AFLA_019010	C2H2 finger domain protein, putative	36.0121	0.0561918	0.838719	0.0669971	0.946584	0.997396
AFLA_019020	RNA polymerase II Elongator complex associated protein Kti12	13.0156	-0.136552	0.814584	-0.167634	0.866871	NA
AFLA_019030	hypothetical protein	2.54027	-0.395614	0.965206	-0.409876	0.681897	NA
AFLA_019040	conserved hypothetical protein	7.92885	-0.177292	0.875299	-0.20255	0.839487	NA
AFLA_019050	conserved hypothetical protein	26.8165	-0.669883	0.800653	-0.83667	0.402778	0.727983
AFLA_019060	ABC transporter, putative	29.4525	1.86053	0.794447	2.34192	0.0191851	0.166844
AFLA_019070	multidrug resistance protein, putative	2.97408	-0.345249	0.918492	-0.375887	0.707001	NA
AFLA_019080	hypothetical protein	2.30119	-0.445588	0.92073	-0.483951	0.628421	NA
AFLA_019090	conserved hypothetical protein	4.08581	-0.297715	0.897373	-0.331763	0.740068	NA
AFLA_019100	F-box domain protein	11.347	0.476053	0.862503	0.551944	0.580987	NA
AFLA_019110	conserved hypothetical protein	2.84551	-0.326988	0.917851	-0.356254	0.72165	NA
AFLA_019120	conserved hypothetical protein	2.97755	-0.416204	0.955305	-0.435677	0.663071	NA
AFLA_019130	metacaspase CasB	24.7772	1.14737	0.842101	1.36251	0.173037	0.477306
AFLA_019140	conserved hypothetical protein	4.67758	-0.258998	0.93361	-0.277416	0.781461	NA
AFLA_019150	conserved hypothetical protein	7.51841	-0.372903	0.931435	-0.400353	0.688896	NA
AFLA_019160	conserved hypothetical protein	12.1414	-0.856831	0.89484	-0.957524	0.338303	NA
AFLA_019170	conserved hypothetical protein	5.16492	-0.241411	0.96821	-0.249337	0.8031	NA
AFLA_019180	CipC-like antibiotic response protein, putative	7.29006	-0.103931	0.91419	-0.113686	0.909487	NA
AFLA_019190	aspartyl protease, putative	2.31202	-0.437844	0.922477	-0.47464	0.635044	NA
AFLA_019200	conserved hypothetical protein	13.4081	-0.108285	0.885731	-0.122255	0.902697	NA
AFLA_019210	short-chain dehydrogenase, putative	2.39843	-0.399774	0.943389	-0.423763	0.671739	NA
AFLA_019220	hypothetical protein	2.54549	-0.356886	0.903013	-0.395217	0.692683	NA
AFLA_019230	mismatched base pair and cruciform DNA recognition protein, putative	336.513	-1.57441	0.79605	-1.97777	0.0479541	0.274115
AFLA_019240	conserved hypothetical protein	15.4346	0.128538	0.825153	0.155775	0.87621	NA
AFLA_019250	mercuric reductase, putative	57.0686	-0.437913	0.793775	-0.551684	0.581165	0.870422
AFLA_019260	short-chain dehydrogenase, putative	3.43844	-0.318733	0.977956	-0.325918	0.744486	NA
AFLA_019270	NADH-dependent flavin oxidoreductase, putative	40.5972	0.378479	0.842175	0.449407	0.653138	0.914693
AFLA_019280	peroxiredoxin, putative	85.5199	1.02365	0.644509	1.58827	0.112226	0.393777
AFLA_019300	conserved hypothetical protein	32.0946	0.907125	0.778878	1.16466	0.244158	0.566914
AFLA_019310	phospholipase, putative	15.1513	-0.66377	0.849478	-0.781386	0.434575	NA
AFLA_019320	hypothetical protein	2.46857	-0.374845	0.912249	-0.410903	0.681144	NA
AFLA_019330	MFS transporter, putative	2.55831	-0.359577	0.931868	-0.385867	0.699595	NA
AFLA_019340	conserved hypothetical protein	2.76138	-0.328271	0.927542	-0.353915	0.723403	NA
AFLA_019350	conserved hypothetical protein	2.67063	-0.352366	0.944976	-0.372884	0.709235	NA
AFLA_019410	conserved hypothetical protein	2.33899	-0.449829	0.931827	-0.482738	0.629281	NA
AFLA_019420	allantoate permease, putative	115.738	-1.43094	0.735384	-1.94584	0.0516734	0.283804
AFLA_019430	monoxygenase, putative	65.1204	0.0266751	0.846787	0.0315015	0.97487	0.997396
AFLA_019440	conserved hypothetical protein	17.8427	-0.230718	0.870067	-0.265173	0.790876	NA
AFLA_019450	hypothetical protein	2.76615	-0.33101	0.938018	-0.352883	0.724176	NA
AFLA_019460	conserved hypothetical protein	2.76282	-0.336875	0.926104	-0.363754	0.716041	NA
AFLA_019490	ThiJ/PfpI family protein	64.1181	1.82397	0.732181	2.49114	0.0127333	0.137916
AFLA_019500	hypothetical protein	2.31112	-0.435747	0.927619	-0.469748	0.638535	NA
AFLA_019510	conserved hypothetical protein	35.6202	0.0162247	0.907163	0.0178851	0.985731	0.997396
AFLA_019520	conserved hypothetical protein	65.7938	1.73193	0.694283	2.49456	0.0126112	0.137372
AFLA_019530	thiamin pyrophosphokinase, putative	19.7356	-0.366635	0.842614	-0.435116	0.663478	NA
AFLA_019540	glucose dehydrogenase, putative	2.94275	-0.353526	0.97303	-0.363325	0.716362	NA
AFLA_019550	MFS multidrug transporter, putative	2.9587	-0.0437482	0.919772	-0.0475641	0.962064	NA
AFLA_019570	efflux pump antibiotic resistance protein, putative	2.63789	-0.363621	0.96545	-0.376633	0.706446	NA
AFLA_019580	sugar transporter, putative	4.72669	0.0252104	0.932331	0.0270402	NA	NA
AFLA_019590	conserved hypothetical protein	3.46203	-0.277784	0.903968	-0.307295	0.758619	NA
AFLA_019600	hypothetical protein	2.59669	-0.363087	0.95655	-0.37958	0.704257	NA
AFLA_019610	carboxypeptidase S1, putative	22.3618	0.780211	0.882309	0.884283	0.376544	0.707365
AFLA_019620	conserved hypothetical protein	1304.53	0.0946741	0.492211	0.192345	0.847472	0.97472
AFLA_019630	plasma membrane ammonium transporter (Ato3), putative	3.21138	-0.309405	0.957448	-0.323156	0.746577	NA
AFLA_019640	efflux pump antibiotic resistance protein, putative	8.82338	-0.163771	0.87732	-0.186672	0.851918	NA
AFLA_019650	phosphoketolase, putative	72.1479	0.718255	0.845524	0.849479	0.395615	0.725011
AFLA_019660	deoxyribonuclease tatD, putative	5.3638	0.390685	0.954661	0.40924	0.682364	NA
AFLA_019670	methyltransferase, putative	36.0256	0.169273	0.805772	0.210075	0.833609	0.97454
AFLA_019680	zinc metalloproteinase, putative	9.7586	0.847727	0.766005	1.10669	0.26843	NA
AFLA_019690	3-ketoacyl-CoA ketothiolase (Kat1), putative	95.8823	1.34141	0.676846	1.98186	0.0474954	0.272588
AFLA_019700	conserved hypothetical protein	56.8539	-2.11949	0.709072	-2.9891	0.00279798	0.0619035
AFLA_019710	conserved hypothetical protein	7.18143	0.0633772	0.915242	0.0692464	0.944793	NA
AFLA_019720	Rho GTPase activator Rga, putative	23.009	0.162192	0.788783	0.205623	0.837085	0.97454
AFLA_019730	GTPase activator protein, putative	4.77471	-0.230333	0.872606	-0.26396	0.791811	NA
AFLA_019740	multidrug resistance protein 1, 2, putative	61.3602	1.49441	0.776171	1.92536	0.0541843	0.289289
AFLA_019750	hypothetical protein	2.30837	-0.440511	0.931408	-0.472951	0.636248	NA
AFLA_019760	palmitoyl-protein thioesterase precursor	25.3372	1.73342	0.750084	2.31096	0.0208349	0.176237
AFLA_019770	protein efr3	41.3591	0.380485	0.796882	0.477467	0.63303	0.901313
AFLA_019780	RNA polymerase II mediator complex subunit Soh1, putative	4.58708	-0.239066	0.879204	-0.271912	0.78569	NA
AFLA_019790	hypothetical protein	4.74592	-0.234021	0.888134	-0.263497	0.792168	NA
AFLA_019800	extracellular phytase, putative	173.727	-0.744822	0.764657	-0.974061	0.330026	0.662855
AFLA_019810	protein pal1, putative	67.5556	1.04273	0.746299	1.3972	0.162353	0.469999
AFLA_019820	DNA replication licensing factor Mcm2, putative	32.3533	0.181817	0.836744	0.217291	0.827981	0.97454
AFLA_019830	metaphase-anaphase transition protein (Mlo2), putative	10.5899	-0.15128	0.873969	-0.173095	0.862576	NA
AFLA_019840	cyclin-dependent protein kinase Ssn3, putative	17.1134	0.139939	0.840277	0.166539	0.867733	NA
AFLA_019850	conserved hypothetical protein	4.87466	-1.81002	0.89434	-2.02386	0.0429844	NA
AFLA_019860	MFS glucose transporter, putative	16.2245	-0.536833	0.845516	-0.634917	0.525482	NA
AFLA_019870	phosphatidylserine decarboxylase Psd2, putative	46.9642	0.641697	0.660117	0.972096	0.331003	0.663559
AFLA_019880	Mis12-Mtw1 family protein	8.6088	-0.338715	0.887296	-0.381739	0.702655	NA
AFLA_019890	conserved hypothetical protein	8.7907	-0.166749	0.910009	-0.183239	0.854611	NA
AFLA_019900	hypothetical protein	4.01618	-0.268884	0.895304	-0.300327	0.763928	NA
AFLA_019920	hypothetical protein	2.31458	-0.446439	0.931742	-0.479144	0.631836	NA
AFLA_019930	short chain dehydrogenase/reductase, putative	3.22134	-0.288138	0.899168	-0.320449	0.748628	NA
AFLA_019940	sugar transporter, putative	6.76343	-0.200114	0.907968	-0.220398	0.825561	NA
AFLA_019950	conserved hypothetical protein	7.48278	-0.215595	0.915933	-0.235383	0.813911	NA
AFLA_019960	conserved hypothetical protein	2.49108	-0.379828	0.942002	-0.403213	0.686791	NA
AFLA_019980	beta-galactosidase, putative	3.11688	-0.325429	0.932555	-0.348965	0.727116	NA
AFLA_020000	pectinesterase precursor, putative	12.2447	2.14981	0.799755	2.68809	0.00718618	NA
AFLA_020010	hypothetical protein	18.3965	0.379864	0.800516	0.474523	0.635127	NA
AFLA_020020	conserved hypothetical protein	18.2184	0.128203	0.83839	0.152916	0.878465	NA
AFLA_020030	conserved hypothetical protein	3.69289	0.41909	0.839986	0.498925	0.617832	NA
AFLA_020040	pyruvate decarboxylase, putative	2.42465	-0.414941	0.939576	-0.441626	0.65876	NA
AFLA_020050	alpha-ketoglutarate-dependent sulfonate dioxygenase, putative	2.39902	-0.394086	0.922146	-0.427358	0.669119	NA
AFLA_020060	conserved hypothetical protein	8.35707	-0.158834	0.939053	-0.169142	0.865685	NA
AFLA_020070	DUF1212 domain membrane protein Prm10, putative	25.2387	-0.0472163	0.867829	-0.0544074	0.956611	0.997396
AFLA_020080	MFS transporter, putative	3.05218	-0.309838	0.907284	-0.341501	0.732727	NA
AFLA_020090	conserved hypothetical protein	2.54954	-0.385076	0.943165	-0.408281	0.683068	NA
AFLA_020100	conserved hypothetical protein	46.5221	1.61185	0.676865	2.38134	0.0172497	0.158184
AFLA_020110	conserved hypothetical protein	2.44553	-0.37747	0.927975	-0.406767	0.684179	NA
AFLA_020130	APSES transcription factor, putative	10.7054	0.463961	0.85922	0.539979	NA	NA
AFLA_020140	NADH-ubiquinone oxidoreductase B18 subunit, putative	34.482	0.828952	0.698318	1.18707	0.235201	0.557948
AFLA_020150	glutamate-cysteine ligase Gcs1, putative	67.0848	1.06947	0.6791	1.57484	0.115294	0.397788
AFLA_020160	conserved hypothetical protein	3.1924	-0.357289	0.972376	-0.367439	0.713291	NA
AFLA_020170	extracellular lipase, putative	4.80684	-0.416596	0.924145	-0.45079	0.652141	NA
AFLA_020180	conserved hypothetical protein	6.27923	-1.06682	0.922655	-1.15625	0.24758	NA
AFLA_020190	hypothetical protein	2.46481	-0.398305	0.944859	-0.421549	0.673354	NA
AFLA_020200	hypothetical protein	2.38579	-0.399558	0.937265	-0.426302	0.669888	NA
AFLA_020210	sexual development transcription factor NsdD	24.3971	-0.0638927	0.836378	-0.0763922	0.939107	0.997396
AFLA_020220	aminotransferase class III, putative	2.5705	-0.351417	0.918536	-0.382584	0.702028	NA
AFLA_020230	hypothetical protein	4.16611	-0.245767	0.878072	-0.279894	0.779558	NA
AFLA_020240	hypothetical protein	10.8253	-0.468224	0.887878	-0.527351	0.59795	NA
AFLA_020250	vacuolar segregation protein pep7, putative	28.6707	1.23409	0.792646	1.55693	0.119488	0.402695
AFLA_020260	cation transporting ATPase, putative	92.9803	0.206106	0.687861	0.299633	0.764457	0.968141
AFLA_020270	integral membrane protein, putative	2.98084	-0.829493	0.920999	-0.900645	0.367777	NA
AFLA_020280	glycolipid transfer protein HET-C2, putative	68.6955	0.839538	0.693096	1.21129	0.225786	0.549736
AFLA_020290	PH domain protein	21.7395	-0.984118	0.860687	-1.14341	0.252869	NA
AFLA_020300	mitochondrial inner membrane protease subunit Imp2, putative	10.7058	-0.470939	0.927049	-0.507998	0.611455	NA
AFLA_020310	F-box domain protein	17.9577	-0.355149	0.885024	-0.401287	0.688209	NA
AFLA_020330	conserved hypothetical protein	4.60841	-0.233943	0.889544	-0.262993	0.792556	NA
AFLA_020340	sulfate transporter, putative	79.856	-0.0454603	0.758769	-0.0599132	0.952225	0.997396
AFLA_020350	translation initiation factor 2 alpha subunit, putative	62.1903	-0.409371	0.655645	-0.62438	0.532378	0.832999
AFLA_020360	potassium ion channel Yvc1, putative	42.7043	2.00911	0.754044	2.66444	0.00771163	0.106221
AFLA_020370	LRP16 family protein	27.795	0.98922	0.747848	1.32276	0.185917	0.497641
AFLA_020380	stomatin family protein	19.1425	0.51748	0.828924	0.624278	0.532445	NA
AFLA_020390	conserved hypothetical protein	20.0502	-0.650705	0.792655	-0.820919	0.411693	NA
AFLA_020400	conserved hypothetical protein	8.77667	1.08413	0.785787	1.37968	0.167687	NA
AFLA_020410	C6 transcription factor, putative	3.65503	-0.274703	0.916042	-0.29988	0.764269	NA
AFLA_020420	conserved hypothetical protein	20.8217	0.148572	0.871517	0.170475	0.864636	NA
AFLA_020430	extracellular dioxygenase, putative	5.56023	1.68478	0.808473	2.0839	0.0371694	NA
AFLA_020440	conserved hypothetical protein	7.4743	-0.20127	0.936039	-0.215023	0.82975	NA
AFLA_020450	nucleolar protein nop5	97.6508	-0.736749	0.648248	-1.13652	0.255738	0.581779
AFLA_020460	vacuolar ATP synthase subunit d, putative	75.7834	-0.509675	0.624359	-0.816318	0.414318	0.734997
AFLA_020470	ribose-phosphate pyrophosphokinase	29.8389	2.0081	0.752999	2.6668	0.00765768	0.106221
AFLA_020480	ubiquitin-like protein (HubA), putative	14.3648	-0.262754	0.858451	-0.30608	0.759544	NA
AFLA_020490	pseudouridylate synthase 3	25.6866	-1.34249	0.830097	-1.61727	0.105821	0.384777
AFLA_020500	Rho-like small GTPase, putative	9.73508	-0.156045	0.881424	-0.177037	0.859479	NA
AFLA_020510	40S ribosomal protein S0	687.552	1.02901	0.432937	2.37681	0.0174633	0.159334
AFLA_020520	ribosomal protein S15, putative	41.8377	-1.01066	0.635124	-1.59128	0.111546	0.393638
AFLA_020530	conserved hypothetical protein	2.39837	-0.389707	0.916217	-0.425343	0.670586	NA
AFLA_020540	conserved hypothetical protein	22.3141	0.14758	0.813975	0.181308	0.856126	0.97472
AFLA_020550	DEAD/DEAH box helicase (Sbp4), putative	17.0313	0.319616	0.8813	0.362664	0.716856	NA
AFLA_020560	phosphatidate cytidylyltransferase, putative	23.4815	-0.0590901	0.893278	-0.0661498	0.947259	0.997396
AFLA_020570	Rad2-like endonuclease, putative	7.52758	0.0700272	0.844789	0.0828931	0.933937	NA
AFLA_020580	actin-related protein RO7, putative	9.86312	-0.931563	0.825929	-1.1279	0.259363	NA
AFLA_020590	aldose 1-epimerase, putative	90.5563	1.14284	0.670352	1.70483	0.0882252	0.35724
AFLA_020600	AT DNA binding protein, putative	13.1571	0.346147	0.823294	0.420442	0.674163	NA
AFLA_020610	conserved hypothetical protein	7.07359	-0.193522	0.863749	-0.224049	0.822719	NA
AFLA_020620	protein kinase domain-containing protein	22.7014	-0.0511427	0.887586	-0.05762	0.954051	0.997396
AFLA_020630	1,3-beta-glucanosyltransferase, putative	11.3527	-0.138326	0.908726	-0.152219	0.879014	NA
AFLA_020640	conserved hypothetical protein	50.5147	-0.285508	0.803979	-0.355118	0.722501	0.949255
AFLA_020650	YjgH family protein	60.5098	2.05166	0.689628	2.97502	0.00292969	0.0619296
AFLA_020660	conserved hypothetical protein	4.19798	-0.248242	0.860103	-0.288619	0.772873	NA
AFLA_020670	conserved hypothetical protein	83.4113	0.457192	0.764892	0.597721	0.550026	0.844824
AFLA_020680	deacetylase complex subunit Sds3, putative	46.8047	-0.531725	0.785967	-0.676523	0.498709	0.807656
AFLA_020690	extracellular serine-threonine rich protein	3497.85	0.668497	0.473147	1.41287	0.157693	0.462862
AFLA_020700	conserved hypothetical protein	67.59	1.16522	0.633677	1.83882	0.0659417	0.314494
AFLA_020710	conserved hypothetical protein	6.20461	-0.195949	0.880586	-0.222521	0.823908	NA
AFLA_020720	conserved hypothetical protein	1748.1	0.910443	0.53399	1.70498	0.0881978	0.35724
AFLA_020730	conserved hypothetical protein	29.1111	0.515332	0.818151	0.629874	0.528777	0.829797
AFLA_020740	ubiquitin conjugating enzyme, putative	8.63145	0.138465	0.814326	0.170037	0.864981	NA
AFLA_020750	DUF1168 domain protein	5.21615	-0.21387	0.86659	-0.246795	0.805067	NA
AFLA_020760	t-complex protein 1, gamma subunit (Cct3), putative	121.658	-1.14352	0.619514	-1.84583	0.0649164	0.312859
AFLA_020770	conserved hypothetical protein	3.22229	-0.300268	0.94455	-0.317895	0.750564	NA
AFLA_020780	dioxygenase, putative	13.5438	-0.582867	0.877086	-0.664549	0.506339	NA
AFLA_020790	mitochondrial chaperone BCS1, putative	21.0474	0.639756	0.673416	0.950016	0.342104	NA
AFLA_020800	conserved hypothetical protein	3.69977	-0.308964	0.948726	-0.325662	0.74468	NA
AFLA_020810	conserved proline-rich protein	3.31472	-0.301827	0.907905	-0.332444	0.739554	NA
AFLA_020820	cell wall protein TIR4 precursor, putative	61.8184	0.123455	0.945083	0.130629	0.896069	0.997396
AFLA_020830	GTPase activating protein (Gyp3), putative	53.592	-0.155444	0.74458	-0.208767	0.83463	0.97454
AFLA_020840	ubiquitin conjugating enzyme (UbcB), putative	46.1819	-0.549093	0.74928	-0.732828	0.463664	0.780848
AFLA_020850	Signal peptidase I	11.0482	0.0979731	0.863035	0.113522	0.909617	NA
AFLA_020860	RTA1 domain protein, putative	2.49942	-0.424768	0.940005	-0.451879	0.651356	NA
AFLA_020870	kinesin family protein	10.6856	0.0989548	0.868569	0.113929	0.909294	NA
AFLA_020880	transcriptional corepressor of histone genes (Hir3), putative	10.9751	0.145647	0.795207	0.183156	0.854675	NA
AFLA_020890	clathrin-coated vesiclec protein (Bud7), putative	69.324	2.26499	0.636611	3.55789	0.000373852	0.0221715
AFLA_020900	major centromere autoantigen B, putative	25.864	0.167698	0.874586	0.191746	0.847942	0.97472
AFLA_020910	C6 transcription factor, putative	14.6589	-0.0314546	0.709705	-0.0443206	0.964649	NA
AFLA_020920	nucleoside-diphosphate-sugar epimerase, putative	15.8628	-2.31814	0.845677	-2.74116	0.00612229	NA
AFLA_020930	conserved hypothetical protein	7.98982	-0.162067	0.913649	-0.177384	0.859206	NA
AFLA_020940	conserved hypothetical protein	6.25701	-0.2104	0.848568	-0.247947	0.804175	NA
AFLA_020950	DNA repair protein Mus81, putative	4.8283	-0.231762	0.898881	-0.257834	0.796535	NA
AFLA_020960	copper resistance-associated P-type ATPase, putative	14.786	-0.118212	0.909676	-0.12995	0.896606	NA
AFLA_020970	transcription factor TFIIIB complex subunit Brf1, putative	27.3297	1.85157	0.774999	2.38913	0.0168885	0.155867
AFLA_020980	conserved hypothetical protein	66.9509	-0.245691	0.798212	-0.307802	0.758233	0.967156
AFLA_020990	DUF250 domain membrane protein	217.788	-0.123802	0.573581	-0.21584	0.829112	0.97454
AFLA_021000	conserved hypothetical protein	264.246	1.35971	0.561519	2.42149	0.0154569	0.151641
AFLA_021010	hypothetical protein	4.29674	-0.294958	0.929771	-0.317237	0.751064	NA
AFLA_021020	hypothetical protein	2.74212	-0.328876	0.907878	-0.362247	0.717167	NA
AFLA_021030	serine/threonine protein kinase, putative	15.8432	0.311295	0.739953	0.420696	0.673977	NA
AFLA_021040	C6 finger domain protein Acr-2, putative	15.3725	-0.673693	0.825717	-0.815889	0.414564	NA
AFLA_021050	hypothetical protein	4.22575	-0.251735	0.915056	-0.275103	0.783237	NA
AFLA_021070	hypothetical protein	20.2055	-0.0842928	0.934332	-0.0902171	0.928115	NA
AFLA_021080	ribosomal S30/ubiquitin fusion	728.636	1.15543	0.472383	2.44595	0.014447	0.146706
AFLA_021090	sporulation associated protein	16.6442	-0.242517	0.906497	-0.267532	0.78906	NA
AFLA_021100	prostaglandin G/H synthase 2/cyclooxygenase 2, pgh2/cox2, putative	80.3136	0.716197	0.809716	0.884504	0.376424	0.707365
AFLA_021110	histone transcription regulator Hir1, putative	56.3547	0.551116	0.751709	0.733151	0.463467	0.780848
AFLA_021120	stomatin family protein	63.1378	0.890171	0.691313	1.28765	0.197867	0.513612
AFLA_021130	lupus la ribonucleoprotein, putative	28.9182	1.95446	0.693241	2.81931	0.00481269	0.0849181
AFLA_021140	UPF0171 domain protein	44.2444	1.6657	0.72176	2.30784	0.0210082	0.176237
AFLA_021150	cytochrome c oxidase assembly protein Cox19, putative	2.70601	-0.342718	0.93555	-0.366328	0.71412	NA
AFLA_021160	aldehyde reductase (AKR1), putative	45.389	-1.30136	0.796663	-1.63351	0.102362	0.380737
AFLA_021170	hypothetical protein	2.3262	-0.447213	0.934277	-0.478673	0.632171	NA
AFLA_021180	profilin, putative	7.75976	-0.179693	0.879483	-0.204317	0.838106	NA
AFLA_021190	PAP2 domain protein	17.1145	0.142707	0.861836	0.165585	0.868484	NA
AFLA_021200	conserved hypothetical protein	10.4347	1.00081	0.762701	1.3122	0.189454	NA
AFLA_021210	ankyrin repeat protein	42.56	2.18204	0.76803	2.84109	0.0044959	0.0827478
AFLA_021220	tRNA ligase	20.2699	0.142064	0.876489	0.162083	0.871241	NA
AFLA_021230	hypothetical protein	5.04916	-0.229382	0.910925	-0.251812	0.801186	NA
AFLA_021240	HLH transcription factor (GlcD gamma), putative	42.1856	0.797279	0.785389	1.01514	0.31004	0.640606
AFLA_021250	mitochondrial 2-oxodicarboxylate carrier protein, putative	110.488	0.0191918	0.598028	0.0320918	0.974399	0.997396
AFLA_021260	GPI anchored protein, putative	11.7804	-0.139866	0.879427	-0.159042	0.873636	NA
AFLA_021290	conserved hypothetical protein	7.8076	-0.187927	0.907551	-0.207071	0.835955	NA
AFLA_021300	piwil3 protein, putative	3.05866	-0.314815	0.924364	-0.340575	0.733423	NA
AFLA_021310	conserved hypothetical protein	4.79905	-0.239186	0.889691	-0.268842	0.788051	NA
AFLA_021320	NAD dependent epimerase/dehydratase, putative	4.05526	-0.317139	0.946962	-0.334901	0.7377	NA
AFLA_021330	conserved hypothetical protein	52.432	1.3112	0.666474	1.96737	0.0491404	0.27936
AFLA_021340	C6 transcription factor (Acr-2), putative	8.50827	-0.322832	0.898183	-0.359428	0.719275	NA
AFLA_021350	transulfuration enzyme family protein, putative	9.26744	-0.167974	0.906295	-0.185341	0.852962	NA
AFLA_021360	transcriptional regulator, putative	9.89014	0.510652	0.817658	0.62453	0.53228	NA
AFLA_021370	O-acetyltransferase, putative	44.4778	-1.2524	0.772906	-1.62038	0.105151	0.384093
AFLA_021390	dihydroxy-acid dehydratase, putative	58.7275	0.0919171	0.785246	0.117055	0.906816	0.997396
AFLA_021400	vanillate O-demethylase oxidoreductase, putative	7.73384	-0.18123	0.889422	-0.203762	0.838539	NA
AFLA_021410	conserved hypothetical protein	13.5243	1.42491	0.956005	1.49048	0.136097	NA
AFLA_021440	hypothetical protein	3.87596	-0.338393	0.975958	-0.346729	0.728795	NA
AFLA_021460	phosphate-repressible Na+/phosphate cotransporter Pho89, putative	4.85901	-0.271456	0.982392	-0.276322	0.782301	NA
AFLA_021470	conserved hypothetical protein	2.79078	-0.325038	0.922479	-0.352353	0.724574	NA
AFLA_021480	actin-interacting protein (Bud6/Aip3), putative	40.4103	0.662424	0.703812	0.941195	0.346605	0.679524
AFLA_021490	PAB1 binding protein (Pbp1), putative	61.4255	-0.131352	0.722599	-0.181778	0.855757	0.97472
AFLA_021500	protein kinase family protein	22.0286	0.524442	0.793856	0.660627	0.508852	NA
AFLA_021510	conserved hypothetical protein	36.2216	-0.574324	0.736646	-0.779647	0.435599	0.755486
AFLA_021520	N-acetyltransferase complex ARD1 subunit, putative	82.823	0.0416714	0.698885	0.0596256	0.952454	0.997396
AFLA_021530	conserved hypothetical protein	35.7478	0.41588	0.761175	0.546365	0.584815	0.873432
AFLA_021540	conserved hypothetical protein	16.4813	-0.244316	0.872877	-0.279897	0.779557	NA
AFLA_021550	conserved hypothetical protein	2.35966	-0.414883	0.937256	-0.442658	0.658013	NA
AFLA_021560	conserved hypothetical protein	11.9321	-0.118407	0.86368	-0.137096	0.890955	NA
AFLA_021570	protein transport protein (LST8), putative	22.8883	-0.36793	0.81216	-0.453027	0.650529	0.912536
AFLA_021580	dynein light chain (Tctex1), putative	26.5459	0.536841	0.737554	0.727867	0.466695	0.783558
AFLA_021590	vacuolar transporter chaperon Vtc1, putative	62.0058	-1.01754	0.741073	-1.37306	0.169732	0.474663
AFLA_021600	glucan 1,3-beta-glucosidase precursor, putative	17.4695	-0.251567	0.825771	-0.304645	0.760637	NA
AFLA_021610	hypothetical protein	6.48117	-0.213956	0.942841	-0.226927	0.82048	NA
AFLA_021620	conserved hypothetical protein	11.9386	-0.139191	0.851618	-0.163442	0.87017	NA
AFLA_021630	conserved hypothetical protein	101.954	-0.316082	0.659529	-0.479253	0.631759	0.900404
AFLA_021640	conserved hypothetical protein	9.39933	-0.308513	0.906464	-0.340347	0.733595	NA
AFLA_021650	conserved hypothetical protein	2.96858	-0.337626	0.914508	-0.369189	0.711987	NA
AFLA_021660	GPI anchored serine-threonine rich protein	3.56715	-0.289295	0.928243	-0.311659	0.7553	NA
AFLA_021670	ubiquitin-protein ligase (Rsp5), putative	101.033	0.4185	0.564571	0.741271	0.458529	0.775721
AFLA_021680	conserved hypothetical protein	13.5424	2.28275	0.746902	3.05629	0.00224096	NA
AFLA_021690	vacuolar protein sorting 29, putative	43.7652	0.370239	0.806728	0.45894	0.646278	0.910052
AFLA_021700	aminotransferase, class V, putative	113.897	0.176444	0.630325	0.279926	0.779534	0.97395
AFLA_021710	NIF domain protein	23.127	0.375153	0.792309	0.473493	0.635861	0.903412
AFLA_021720	translation regulator GCD7	24.7738	-0.471136	0.851929	-0.553023	0.580248	0.869895
AFLA_021730	ribosomal protein S23 (S12)	675.028	0.886775	0.477775	1.85605	0.0634461	0.309629
AFLA_021740	conserved hypothetical protein	5.25271	-0.221726	0.878627	-0.252355	0.800767	NA
AFLA_021750	conserved hypothetical protein	9.73097	-0.163808	0.950425	-0.172352	0.863161	NA
AFLA_021760	50S ribosomal protein L17	15.306	0.262558	0.737233	0.35614	0.721736	NA
AFLA_021770	tocopherol O-methyltransferase, putative	2.528	-0.367157	0.937552	-0.391613	0.695345	NA
AFLA_021780	efflux pump antibiotic resistance protein, putative	5.56215	-0.243308	0.964825	-0.252179	0.800903	NA
AFLA_021790	actin binding protein, putative	14.7132	-0.832792	0.835234	-0.997076	0.318728	NA
AFLA_021800	conserved hypothetical protein	5.88522	-0.206542	0.900691	-0.229315	0.818624	NA
AFLA_021810	C6 transcription factor, putative	6.238	0.809008	0.824435	0.981288	0.326451	NA
AFLA_021820	nuclear movement protein NudC	64.4844	1.11943	0.673118	1.66305	0.0963014	0.368796
AFLA_021830	conserved hypothetical protein	92.2608	-1.91652	0.677256	-2.82984	0.00465719	0.0836503
AFLA_021840	diphthamide biosynthesis protein Dph2, putative	16.8804	1.49799	0.769543	1.9466	0.0515831	NA
AFLA_021850	maleylacetate reductase, putative	25.6768	0.0118099	0.847015	0.013943	0.988875	0.997396
AFLA_021860	nucleolar protein Jip5, putative	39.9784	0.0903765	0.790368	0.114347	0.908962	0.997396
AFLA_021870	cellobiohydrolase celD	132.765	-0.0398653	0.797261	-0.0500028	0.96012	0.997396
AFLA_021880	alpha/beta hydrolase family protein, putative	16.0462	-0.113849	0.884175	-0.128763	0.897546	NA
AFLA_021900	autophagy protein Apg5, putative	11.3876	-0.136595	0.882825	-0.154725	0.877038	NA
AFLA_021910	NACHT and Ankyrin domain protein	21.9039	0.35347	0.821714	0.430162	0.667078	NA
AFLA_021920	cellular morphogenesis protein Boi1-like, putative	81.736	-0.651404	0.661223	-0.98515	0.32455	0.65837
AFLA_021930	C6 transcription factor RosA	9.39249	-0.154822	0.876172	-0.176702	0.859742	NA
AFLA_021940	conserved hypothetical protein	9.9416	-0.15297	0.872788	-0.175266	0.860871	NA
AFLA_021950	von Willebrand and RING finger domain protein	25.2863	-0.225001	0.793248	-0.283645	0.776683	0.973343
AFLA_021960	pyruvate dehydrogenase E1 component alpha subunit, putative	295.406	0.678483	0.571855	1.18646	0.235441	0.557995
AFLA_021970	conserved hypothetical protein	27.8492	-0.0408151	0.87596	-0.0465947	0.962836	0.997396
AFLA_021980	30S ribosomal subunit S4, putative	70.5328	-1.06524	0.663597	-1.60525	0.108439	0.388687
AFLA_021990	DNA repair protein Rad26, putative	35.8123	0.368856	0.794633	0.464185	0.642515	0.909258
AFLA_022000	phosphatidate cytidylyltransferase	28.779	-0.525078	0.813531	-0.645432	0.518648	0.822364
AFLA_022010	cyclin, putative	9.22015	-0.154649	0.925692	-0.167064	0.86732	NA
AFLA_022020	cyclin, putative	6.00836	0.0597375	0.81191	0.0735765	0.941347	NA
AFLA_022030	glutathione-S-transferase theta, GST, putative	49.7285	0.057742	0.789357	0.0731508	0.941686	0.997396
AFLA_022040	fructosamine-3-kinase, putative	15.9807	0.122396	0.853377	0.143425	0.885954	NA
AFLA_022050	armadillo repeat protein	29.509	-0.0641289	0.80304	-0.0798577	0.93635	0.997396
AFLA_022060	cyclin-dependent protein kinase regulator Pho80	81.4512	-0.594871	0.71459	-0.832464	0.405147	0.729761
AFLA_022070	tRNA-specific adenosine-34 deaminase subunit Tad3, putative	16.0144	-0.560936	0.873252	-0.642353	0.520644	NA
AFLA_022080	conserved hypothetical protein	122.507	1.19035	0.749745	1.58767	0.112361	0.393777
AFLA_022090	conserved hypothetical protein	98.373	0.77136	0.627102	1.23004	0.218683	0.54038
AFLA_022100	conserved hypothetical protein	17.2423	0.971952	0.734328	1.32359	0.185638	NA
AFLA_022110	export control protein CHS7-like, putative	16.6001	-0.0795754	0.8897	-0.0894407	0.928732	NA
AFLA_022120	c-24(28) sterol reductase	56.4644	0.492268	0.760334	0.647436	0.51735	0.821599
AFLA_022130	RING finger domain protein (Rnf10), putative	38.7987	0.547115	0.766729	0.71357	0.475493	0.789353
AFLA_022140	ubiquitin C-terminal hydrolase, putative	23.7937	2.36523	0.776944	3.04427	0.00233249	0.0569232
AFLA_022150	hypothetical protein	12.1593	0.934303	0.815497	1.14569	0.251925	NA
AFLA_022160	Na/H antiporter, putative	28.426	-0.0212484	0.894335	-0.0237589	0.981045	0.997396
AFLA_022170	ribonuclease H, putative	8.53606	-0.170119	0.871057	-0.195302	0.845156	NA
AFLA_022180	conserved hypothetical protein	13.3365	0.977508	0.89486	1.09236	0.274675	NA
AFLA_022190	hypothetical protein	10.1292	2.1362	0.793784	2.69117	0.00712027	NA
AFLA_022200	mitochondrial cytochrome b2, putative	34.0438	0.114923	0.773007	0.14867	0.881814	0.987243
AFLA_022210	conserved hypothetical protein	45.7588	-1.15984	0.74963	-1.54721	0.121812	0.406676
AFLA_022220	6-phosphofructo-2-kinase 1	37.4747	1.17645	0.778206	1.51175	0.130598	0.422079
AFLA_022230	DSBA-like thioredoxin domain protein	17.9099	0.289348	0.937278	0.308711	NA	NA
AFLA_022240	conserved hypothetical protein	5.28277	-0.22389	0.909976	-0.24604	0.805651	NA
AFLA_022250	SPX domain protein	59.2154	0.553305	0.737997	0.749739	0.453412	0.771342
AFLA_022260	conserved hypothetical protein	13.7669	-0.30251	0.798903	-0.378657	0.704943	NA
AFLA_022270	conserved hypothetical protein	67.3	2.09463	0.697892	3.00137	0.00268768	0.0600287
AFLA_022280	tetracycline transporter, putative	26.0131	1.89901	0.756331	2.51082	0.0120451	0.134994
AFLA_022290	hypothetical protein	4.33176	-0.240602	0.871528	-0.276069	0.782495	NA
AFLA_022300	chromosome segregation protein (SepB), putative	19.122	0.526727	0.797401	0.660555	0.508898	NA
AFLA_022310	cytochrome P450, putative	24.9515	-0.0604349	0.863732	-0.0699694	0.944218	0.997396
AFLA_022320	RNA12 protein, putative	21.4815	0.137002	0.809252	0.169294	0.865565	NA
AFLA_022330	conserved hypothetical protein	26.7038	-1.22253	0.756753	-1.6155	0.106203	0.38529
AFLA_022340	glutamate synthase Glt1, putative	156.238	2.46606	0.583313	4.22767	2.36e-05	0.00720169
AFLA_022350	conserved hypothetical protein	32.9847	2.00618	0.727006	2.7595	0.00578891	0.093819
AFLA_022360	SNARE complex subunit (Bet1), putative	3.00662	-0.343418	0.922755	-0.372166	0.709769	NA
AFLA_022370	conserved hypothetical protein	99.4171	0.823773	0.658873	1.25028	0.211199	0.530532
AFLA_022380	molecular chaperone Hsp70	1481.06	0.777207	0.471478	1.64845	0.0992604	0.37475
AFLA_022390	mitochondrial GTP/GDP transporter Ggc1, putative	66.4386	2.12249	0.727895	2.91593	0.00354633	0.0691454
AFLA_022400	autophagic death protein IDI-7, putative	141.067	-0.407152	0.65072	-0.625694	0.531516	0.832613
AFLA_022410	coproporphyrinogen III oxidase, putative	156.711	-0.59699	0.728404	-0.819587	0.412452	0.733816
AFLA_022420	microtubule binding protein HOOK3, putative	15.2448	0.707553	0.750819	0.942375	0.346001	NA
AFLA_022440	hypothetical protein	16.75	-0.0936765	0.854761	-0.109594	0.912732	NA
AFLA_022450	mRNA cleavage factor complex component Pcf11, putative	7.44651	-0.186226	0.857319	-0.217219	0.828038	NA
AFLA_022460	dimeric dihydrodiol dehydrogenase, putative	97.5517	-1.07006	0.685793	-1.56032	0.118684	0.402271
AFLA_022470	adenylate kinase, putative	121.051	0.87684	0.489144	1.7926	0.0730367	0.328535
AFLA_022480	26S proteasome regulatory particle subunit Rpn8, putative	42.7058	-1.59367	0.767125	-2.07746	0.0377589	0.242166
AFLA_022490	conserved hypothetical protein	6.7051	-0.219127	0.926131	-0.236605	0.812963	NA
AFLA_022500	hypothetical protein	6.95861	-0.230744	0.972905	-0.23717	0.812525	NA
AFLA_022510	MYB DNA-binding domain protein	24.7447	1.41528	0.776813	1.82191	0.0684689	0.319018
AFLA_022520	conserved hypothetical protein	17.5918	-0.271933	0.832565	-0.326621	0.743955	NA
AFLA_022530	cell polarity protein (Alp11), putative	42.449	0.55223	0.769399	0.717742	0.472916	0.787272
AFLA_022540	Cupin domain protein	36.0584	1.13051	0.699249	1.61675	0.105933	0.384777
AFLA_022550	ribonuclease HI large subunit	12.4128	-0.129216	0.844597	-0.152992	0.878405	NA
AFLA_022560	peroxisomal membrane protein pex16 (peroxin-16)	36.0778	1.66106	0.838102	1.98193	0.047487	0.272588
AFLA_022570	conserved hypothetical protein	12.6881	0.117801	0.89365	0.13182	0.895127	NA
AFLA_022580	zinc knuckle domain protein (Byr3), putative	47.4113	0.740652	0.664883	1.11396	0.265297	0.591543
AFLA_022590	YdiU domain protein	128.519	-0.272552	0.655354	-0.415886	0.677494	0.923364
AFLA_022600	conserved hypothetical protein	2.40591	-0.399137	0.960707	-0.415462	0.677804	NA
AFLA_022610	conserved hypothetical protein	19.1859	0.394558	0.803827	0.490849	0.623533	NA
AFLA_022620	ctl transporter, putative	72.4117	0.695539	0.722851	0.962216	0.335941	0.66875
AFLA_022630	secretion related GTPase SrgD	57.8178	1.27565	0.749527	1.70194	0.0887675	0.358258
AFLA_022640	protein O-mannosyl transferase	103.091	0.807295	0.590067	1.36814	0.171268	0.477047
AFLA_022650	MFS monosaccharide transporter, putative	85.6322	0.475077	0.725713	0.654636	0.512702	0.818101
AFLA_022660	mitochondrial carrier protein, putative	20.3935	0.767545	0.814849	0.941948	0.346219	NA
AFLA_022670	transcription elongation complex subunit (Cdc68)	76.6885	2.03331	0.659577	3.08275	0.002051	0.0534011
AFLA_022680	metalloprotease MEP1	14.5695	0.315514	0.865724	0.364451	0.715521	NA
AFLA_022690	LEM3/CDC50 family protein	57.635	-1.32164	0.750569	-1.76086	0.0782628	0.338927
AFLA_022700	SWIRM domain protein Fun19, putative	44.7359	-0.262044	0.872827	-0.300225	0.764006	0.968141
AFLA_022800	conserved hypothetical protein	2.78833	-0.40285	0.938478	-0.429259	0.667735	NA
AFLA_022810	sugar transporter, putative	2.67461	-0.374062	0.935524	-0.399842	0.689273	NA
AFLA_022820	conserved hypothetical protein	30.9605	-0.894713	0.858107	-1.04266	0.297106	0.628664
AFLA_022830	conserved hypothetical protein	16.7925	-0.106264	0.876199	-0.121279	0.90347	NA
AFLA_022860	hypothetical protein	2.64475	-0.362938	0.941221	-0.385604	0.69979	NA
AFLA_022870	conserved hypothetical protein	6.91438	-1.73085	0.869007	-1.99175	0.0463981	NA
AFLA_022880	oligopeptide transporter, putative	268.941	2.10925	0.707239	2.98237	0.00286025	0.0619296
AFLA_022990	conserved hypothetical protein	7.14361	-0.183163	0.870143	-0.210498	0.833279	NA
AFLA_023000	Ankyrin domain protein	64.1743	-0.0479282	0.841629	-0.0569469	0.954587	0.997396
AFLA_023010	GA4 desaturase family protein	180.111	0.0170614	0.818048	0.0208562	0.98336	0.997396
AFLA_023020	NRPS-like enzyme, putative	300.425	1.26571	0.916088	1.38165	0.16708	0.474163
AFLA_023030	cytochrome P450 oxidoreductase GliC-like, putative	320.956	0.394644	0.912988	0.432255	0.665556	0.919663
AFLA_023040	C6 transcription factor, putative	154.571	-0.51016	0.677107	-0.753441	0.451185	0.769701
[truncated: 10,535 more rows]

## Sheet: SIF9
	Annotation	baseMean	log2FoldChange	lfcSE	stat	pvalue	padj
AFLA_000010	conserved hypothetical protein	2.31133	-0.70904	0.868672	-0.816234	0.414366	NA
AFLA_000020	penicillin-binding protein, putative	2.33087	-0.70437	0.886611	-0.794452	0.426932	NA
AFLA_000330	Ankyrin domain protein	39.426	0.0391213	0.804428	0.0486325	0.961212	0.980962
AFLA_000340	short-chain dehydrogenase, putative	3.08343	-0.634752	0.874448	-0.725889	0.467907	NA
AFLA_000350	NAD dependent epimerase/dehydratase, putative	3.36304	-0.627831	0.881389	-0.71232	0.476266	NA
AFLA_000360	hypothetical protein	2.47133	-0.696106	0.885478	-0.786136	0.431788	NA
AFLA_000370	hypothetical protein	2.56338	-0.660625	0.884845	-0.7466	0.455305	NA
AFLA_000380	oxidoreductase, short-chain dehydrogenase/reductase family, putative	3.00299	-0.63513	0.913654	-0.695153	0.486959	NA
AFLA_000390	conserved hypothetical protein	2.39937	-0.672037	0.924916	-0.726593	0.467476	NA
AFLA_000500	conserved hypothetical protein	2.37136	-0.696405	0.905531	-0.769057	0.44186	NA
AFLA_000510	conserved hypothetical protein	3.13277	-0.663438	0.914799	-0.725228	0.468312	NA
AFLA_000520	conserved hypothetical protein	19.771	0.482717	0.769191	0.627564	0.53029	0.718825
AFLA_000530	conserved hypothetical protein	8.34996	-0.387383	0.886309	-0.437074	0.662058	NA
AFLA_000540	amidase, putative	2.98461	-0.644324	0.839567	-0.767448	0.442815	NA
AFLA_000550	benzoate 4-monooxygenase cytochrome P450, putative	12.6042	-0.211641	0.898216	-0.235624	0.813725	NA
AFLA_000590	conserved hypothetical protein	3.70023	-0.598148	0.891604	-0.670867	0.502305	NA
AFLA_000600	amino acid transporter, putative	7.85956	-0.545634	0.883194	-0.617797	0.536709	NA
AFLA_000610	hypothetical protein	2.40015	-0.701946	0.884374	-0.793721	0.427358	NA
AFLA_000640	polyamine oxidase, putative	4.51862	0.515383	0.78623	0.655512	0.512138	NA
AFLA_000650	amino acid transporter, putative	2.34716	-0.699166	0.897642	-0.778892	0.436043	NA
AFLA_000660	benzoate 4-monooxygenase cytochrome P450, putative	2.59321	-0.652613	0.914235	-0.713835	0.475329	NA
AFLA_000680	hypothetical protein	2.48995	-0.664607	0.898191	-0.739939	0.459337	NA
AFLA_000690	alcohol dehydrogenase, putative	12.5503	-0.295113	0.844927	-0.349276	0.726882	NA
AFLA_000700	hypothetical protein	2.39249	-0.686933	0.899731	-0.763487	0.445173	NA
AFLA_000710	6-hydroxy-D-nicotine oxidase, putative	7.97313	-0.550875	0.886208	-0.621609	0.534199	NA
AFLA_000720	hypothetical protein	18.6006	0.330424	0.733006	0.45078	0.652148	NA
AFLA_000730	conserved hypothetical protein	35.3846	0.579165	0.801363	0.722725	0.469849	0.668043
AFLA_000740	conserved hypothetical protein	20.9538	0.558127	0.757389	0.736909	0.461178	0.660054
AFLA_000750	phenylacetaldoxime dehydratase family protein, putative	70.5865	2.10489	0.729439	2.88563	0.00390629	0.02824
AFLA_000760	MFS transporter, putative	8.09424	0.128767	0.856978	0.150258	0.880561	NA
AFLA_000770	conserved hypothetical protein	4.39978	-0.171698	0.838387	-0.204796	0.837732	NA
AFLA_000780	conserved hypothetical protein	13.7153	0.0194829	0.782763	0.0248899	0.980143	NA
AFLA_000790	conserved hypothetical protein	14.6443	-1.4072	0.783229	-1.79666	0.0723897	NA
AFLA_000800	hypothetical protein	3.41749	-0.631141	0.87978	-0.717385	0.473137	NA
AFLA_000810	beta-glucosidase, putative	23.3142	0.749858	0.720797	1.04032	0.298192	0.503131
AFLA_000820	MFS sugar transporter, putative	7.55905	-0.620876	0.864482	-0.718206	NA	NA
AFLA_000830	conserved hypothetical protein	15.2392	-0.0858769	0.880464	-0.097536	0.922301	NA
AFLA_000840	efflux pump antibiotic resistance protein, putative	12.5889	1.20745	0.785953	1.53629	0.124468	NA
AFLA_000850	conserved hypothetical protein	3.54957	-0.638023	0.925119	-0.689666	0.490404	NA
AFLA_000860	tripeptidyl peptidase A	286.874	1.86641	0.587075	3.17917	0.00147697	0.0153373
AFLA_000870	hypothetical protein	13.1599	-0.0892956	0.866317	-0.103075	0.917903	NA
AFLA_000880	hypothetical protein	2.30028	-0.712907	0.884816	-0.805713	0.420408	NA
AFLA_000890	laccase TilA	9.1503	-0.384317	0.847774	-0.453325	0.650315	NA
AFLA_000900	polyamine transporter, putative	2.92598	-0.645905	0.892735	-0.723513	0.469365	NA
AFLA_000910	feruloyl esterase B precursor, putative	2.43755	-0.684993	0.883187	-0.775592	0.43799	NA
AFLA_000920	conserved hypothetical protein	5.9621	-1.14624	0.851178	-1.34665	0.178092	NA
AFLA_000930	acetolactate synthase, large subunit, putative	22.241	1.37911	0.720634	1.91375	0.0556525	0.165634
AFLA_000940	acetylornithine deacetylase, putative	6.50907	0.922368	0.843325	1.09373	0.274075	NA
AFLA_000950	conserved hypothetical protein	2.5651	-0.661761	0.918196	-0.720719	0.471083	NA
AFLA_000960	allantoate permease, putative	2.58386	-0.656279	0.883066	-0.743183	0.457371	NA
AFLA_000980	conserved hypothetical protein	2.34173	-0.699269	0.884337	-0.790726	0.429104	NA
AFLA_000990	conserved hypothetical protein	2.31553	-0.707137	0.893241	-0.791653	0.428563	NA
AFLA_001000	conserved hypothetical protein	12.0392	0.831797	0.819615	1.01486	0.310171	NA
AFLA_001010	benzoate 4-monooxygenase cytochrome P450, putative	111.573	2.33851	0.741677	3.153	0.00161599	0.0162177
AFLA_001020	cytochrome P450 monooxygenase, putative	3.26923	-0.101452	0.857003	-0.118379	0.905767	NA
AFLA_001030	lanosterol synthase, putative	5.53892	-0.595097	0.862216	-0.690195	0.490072	NA
AFLA_001040	mitochondrial protein Fmp29, putative	2.92294	0.461946	0.81945	0.563727	0.57294	NA
AFLA_001050	MFS transporter Seo1, putative	2.63264	-0.636776	0.925444	-0.688076	0.491405	NA
AFLA_001060	conserved hypothetical protein	2.62574	-0.64186	0.919282	-0.698219	0.48504	NA
AFLA_001070	ABC transporter, putative	2.83101	-0.641952	0.863189	-0.743698	0.457059	NA
AFLA_001080	glycosyltransferase, putative	2.453	-0.678053	0.886059	-0.765246	0.444125	NA
AFLA_001090	conserved hypothetical protein	6.59733	-0.791485	0.847422	-0.933991	NA	NA
AFLA_001100	conserved hypothetical protein	2.68478	-0.692211	0.898796	-0.770153	0.441209	NA
AFLA_001110	conserved hypothetical protein	15.9143	0.443828	0.743723	0.596765	0.550664	NA
AFLA_001120	conserved hypothetical protein	2.53094	-0.67799	0.923738	-0.733964	0.462971	NA
AFLA_001130	hypothetical protein	2.31884	-0.716558	0.881341	-0.813032	0.4162	NA
AFLA_001140	conserved hypothetical protein	8.68483	-0.55518	0.839944	-0.660972	0.50863	NA
AFLA_001150	ankyrin repeat-containing protein, putative	5.14604	0.131444	0.861428	0.152588	0.878723	NA
AFLA_001160	hypothetical protein	2.32644	-0.697904	0.881918	-0.791348	0.428741	NA
AFLA_001180	pheromone-regulated membrane protein, putative	30.7274	1.55692	0.699438	2.22596	0.026017	0.100517
AFLA_001190	MFS transporter, putative	3.2619	-0.392435	0.851846	-0.460688	0.645023	NA
AFLA_001200	conserved hypothetical protein	2.95058	-0.625097	0.893014	-0.699986	0.483936	NA
AFLA_001210	hypothetical protein	3.06557	-0.631922	0.875025	-0.722175	0.470187	NA
AFLA_001220	isochorismatase family hydrolase, putative	26.4747	-0.31734	0.792873	-0.400241	0.688979	0.822693
AFLA_001230	gloeobacteria sulfatase, putative	2.51324	-0.675601	0.891021	-0.758232	0.448312	NA
AFLA_001240	beta-glucosidase precursor, putative	12.7554	-0.507593	0.939615	-0.540214	0.58905	NA
AFLA_001250	hexose carrier protein, putative	2.32119	-0.706811	0.87744	-0.805537	0.42051	NA
AFLA_001270	hypothetical protein	2.34623	-0.691176	0.881541	-0.784054	0.433009	NA
AFLA_001280	isoflavone reductase family protein CipA, putative	3.0684	-0.631111	0.921009	-0.685239	0.493193	NA
AFLA_001290	oligopeptide transporter, putative	38.1148	1.3896	0.694762	2.00011	0.0454888	0.145003
AFLA_001300	oligopeptide transporter, putative	32.2056	1.26965	0.792265	1.60256	0.109032	0.259408
AFLA_001310	hypothetical protein	2.43654	-0.677906	0.883449	-0.76734	0.442879	NA
AFLA_001320	2-oxo-hepta-3-ene-1,7-dioic acid hydratase, putative	2.33108	-0.708966	0.895777	-0.791454	0.428679	NA
AFLA_001330	hypothetical protein	4.7435	-0.575329	0.913119	-0.63007	0.528649	NA
AFLA_001340	conserved hypothetical protein	7.61297	-0.385696	0.889016	-0.433846	0.6644	NA
AFLA_001350	oxidoreductase, FAD-binding, putative	8.86734	-0.560497	0.822733	-0.681262	0.495706	NA
AFLA_001360	glutathione S-transferase, putative	23.1927	0.48622	0.743235	0.654194	0.512987	0.704702
AFLA_001380	conserved hypothetical protein	2.3752	-0.688319	0.889789	-0.773575	0.439182	NA
AFLA_001390	conserved hypothetical protein	3.98021	0.546476	0.859917	0.635499	0.525103	NA
AFLA_001400	conserved hypothetical protein	2.88758	-0.650999	0.873503	-0.745273	0.456107	NA
AFLA_001410	pectin methylesterase, putative	4.44956	0.147048	0.838769	0.175314	0.860833	NA
AFLA_001420	extracellular exo-polygalacturonase, putative	20.1948	-1.33611	0.863342	-1.5476	0.121717	0.280605
AFLA_001430	conserved hypothetical protein	3.96263	-0.633302	0.904016	-0.700543	0.483588	NA
AFLA_001440	feruloyl esterase B precursor, putative	4.65607	-0.244274	0.861699	-0.28348	0.776809	NA
AFLA_001450	conserved hypothetical protein	4.25799	-0.367192	0.907285	-0.404715	0.685687	NA
AFLA_001460	deoxyribodipyrimidine photo-lyase Phr1, putative	9.74156	-0.508765	0.809321	-0.628632	0.52959	NA
AFLA_001470	conserved hypothetical protein	32.9945	-0.510393	0.915991	-0.557203	0.577389	0.75029
AFLA_001480	hypothetical protein	2.50547	-0.667412	0.884458	-0.7546	0.450489	NA
AFLA_001490	conserved hypothetical protein	5.73176	0.414662	0.842872	0.491964	0.622745	NA
AFLA_001500	integral membrane protein	2.54433	-0.677432	0.874873	-0.774321	0.438741	NA
AFLA_001510	glutamyl-tRNA(gln) amidotransferase subunit A, putative	17.7438	0.962972	0.809109	1.19016	0.233982	NA
AFLA_001520	conserved hypothetical protein	5.88481	-0.578009	0.833349	-0.693598	0.487934	NA
AFLA_001530	MFS monocarboxylate transporter, putative	13.4053	0.65337	0.747145	0.87449	0.381852	NA
AFLA_001540	conserved hypothetical protein	2.7441	-0.680328	0.872306	-0.779918	0.435439	NA
AFLA_001550	ATP-binding cassette transporter, putative	4.46239	-0.596401	0.895964	-0.665653	0.505633	NA
AFLA_001560	short-chain dehydrogenase, putative	6.82245	-0.391832	0.851622	-0.460101	0.645444	NA
AFLA_001570	conserved hypothetical protein	5.72033	-0.773199	0.812512	-0.951615	0.341292	NA
AFLA_001580	conserved hypothetical protein	3.14622	-1.15371	0.854953	-1.34944	0.177195	NA
AFLA_001600	D-amino acid oxidase, putative	5.72596	-0.562458	0.896259	-0.627561	0.530291	NA
AFLA_001610	hypothetical protein	3.00747	-0.630925	0.878166	-0.718458	0.472475	NA
AFLA_001620	luciferase, putative	10.7369	-0.536608	0.871098	-0.616013	0.537886	NA
AFLA_001630	conserved hypothetical protein	6.53128	-0.941138	0.782629	-1.20253	0.229156	NA
AFLA_001640	glycosyl hydrolase, putative	8.85656	-0.0994027	0.885259	-0.112287	0.910596	NA
AFLA_001650	efflux pump antibiotic resistance protein, putative	3.18519	-0.623527	0.878477	-0.709781	0.47784	NA
AFLA_001660	conserved hypothetical protein	15.2593	0.901296	0.776292	1.16103	0.245631	NA
AFLA_001670	3-demethylubiquinone-9 3-methyltransferase, putative	17.5611	1.34222	0.810445	1.65615	0.0976914	NA
AFLA_001680	conserved hypothetical protein	2.80373	-0.403521	0.834974	-0.483274	0.628901	NA
AFLA_001690	conserved hypothetical protein	28.098	1.00828	0.68158	1.47932	0.139054	0.306745
AFLA_001700	conserved hypothetical protein	2.41154	-0.701412	0.923245	-0.759725	0.447419	NA
AFLA_001710	aldo-keto reductase, putative	29.4563	-0.452857	0.77983	-0.580712	0.561435	0.740463
AFLA_001730	conserved hypothetical protein	29.9849	1.28135	0.68585	1.86827	0.0617251	0.177918
AFLA_001740	arginine permease, putative	16.1771	-0.200231	0.856535	-0.233768	0.815165	NA
AFLA_001750	cell surface protein Mas1, putative	8.3247	0.0117661	0.875694	0.0134363	0.98928	NA
AFLA_001770	conserved hypothetical protein	13.8492	-0.537406	0.817523	-0.657359	0.51095	NA
AFLA_001780	tyrosinase family protein	2.82735	-0.636869	0.922519	-0.690359	0.489969	NA
AFLA_001790	polyamine transporter, putative	6.48598	-0.559779	0.899972	-0.621996	0.533945	NA
AFLA_001800	hypothetical protein	4.85192	-0.569102	0.928158	-0.613152	0.539776	NA
AFLA_001810	conserved hypothetical protein	6.02783	-0.553871	0.885001	-0.625842	0.531419	NA
AFLA_001820	hypothetical protein	2.51434	-0.673484	0.90102	-0.747468	0.454781	NA
AFLA_001830	conserved hypothetical protein	4.36199	-0.57515	0.929909	-0.618502	0.536245	NA
AFLA_001840	conserved hypothetical protein	2.96121	-0.628614	0.904537	-0.694957	0.487083	NA
AFLA_001850	conserved hypothetical protein	2.89046	-0.64671	0.861124	-0.751008	0.452648	NA
AFLA_001890	cellobiose dehydrogenase	157.526	1.07247	0.67871	1.58016	0.114071	0.268441
AFLA_001900	sulfatase domain protein	107.836	0.808018	0.515957	1.56606	0.117335	0.272884
AFLA_001910	hypothetical protein	9.70468	-0.0317143	0.779	-0.0407115	0.967526	NA
AFLA_001920	flavin-binding monooxygenase, putative	8.31902	-0.225165	0.804293	-0.279954	0.779513	NA
AFLA_001930	luciferase, putative	15.5747	-0.403597	0.760258	-0.530869	0.595509	NA
AFLA_001940	amino acid transporter, putative	10.1783	-0.352453	0.779501	-0.452152	0.65116	NA
AFLA_001950	gluconate 5-dehydrogenase, putative	33.5564	0.0415276	0.792941	0.0523716	0.958233	0.980315
AFLA_001960	aldehyde dehydrogenase, putative	69.788	0.212238	0.626844	0.338582	0.734925	0.852513
AFLA_001980	glutamate cysteine ligase, putative	5.17014	-0.575474	0.88576	-0.649695	0.515889	NA
AFLA_002000	DUF821 domain protein	19.7066	0.69137	0.813592	0.849775	0.39545	0.601843
AFLA_002010	conserved hypothetical protein	4.68156	-0.59779	0.844198	-0.708116	0.478873	NA
AFLA_002020	spherulin 4-like cell surface protein, putative	3.73251	0.779349	0.815711	0.955422	0.339364	NA
AFLA_002030	MFS monocarboxylate transporter, putative	3.34376	-0.195981	0.882299	-0.222126	0.824216	NA
AFLA_002060	zinc-binding oxidoreductase, putative	36.452	1.1181	0.698458	1.60081	0.109419	0.259809
AFLA_002080	hypothetical protein	3.53542	-1.73172	0.834119	-2.0761	0.0378843	NA
AFLA_002090	extracellular serine carboxypeptidase, putative	105.803	1.59542	0.601465	2.65256	0.0079884	0.0461638
AFLA_002140	acetyltransferase, putative	2.44496	-0.688961	0.901203	-0.764491	0.444575	NA
AFLA_002160	extracellular salicylate hydroxylase/monooxygenase, putative	2.72746	-0.649867	0.859578	-0.75603	0.449631	NA
AFLA_002170	conserved hypothetical protein	30.9881	1.04812	0.791946	1.32347	0.185679	0.369957
AFLA_002180	conserved hypothetical protein	4.01723	-0.090399	0.822886	-0.109856	0.912524	NA
AFLA_002190	MFS transporter, putative	4.25711	-0.0446251	0.808157	-0.0552184	0.955964	NA
AFLA_002200	esterase, putative	111.427	1.35389	0.604698	2.23894	0.0251596	0.0984847
AFLA_002210	hypothetical protein	7.39628	-0.565935	0.841168	-0.672797	0.501076	NA
AFLA_002220	proline permease, putative	53.7003	-0.00429338	0.704285	-0.00609608	0.995136	0.998528
AFLA_002230	conserved hypothetical protein	2.74826	-0.65983	0.884059	-0.746364	0.455448	NA
AFLA_002240	hypothetical protein	2.35181	-0.701371	0.882005	-0.7952	0.426497	NA
AFLA_002250	hypothetical protein	2.39883	-0.688207	0.877725	-0.78408	0.432993	NA
AFLA_002270	GPI anchored protein, putative	2.53755	-0.654428	0.895763	-0.730582	0.465035	NA
AFLA_002280	hypothetical protein	4.82778	-0.586873	0.850868	-0.689735	0.490361	NA
AFLA_002290	C2H2 transcription factor (AmdX), putative	141.063	2.20866	0.552393	3.99836	6.38e-05	0.00189595
AFLA_002300	conserved hypothetical protein	44.0103	-0.0853706	0.768193	-0.111132	0.911512	0.958575
AFLA_002310	conserved hypothetical protein	6.77835	-0.38928	0.839631	-0.463633	0.642911	NA
AFLA_002320	sorting nexin Mvp1	73.2988	-0.139768	0.718028	-0.194655	0.845663	0.920163
AFLA_002330	Na+/H+ antiporter Nha1	42.1365	-1.29986	0.72301	-1.79785	0.0722008	0.198438
AFLA_002340	protein kinase regulator Ste50	20.7165	-0.373199	0.616981	-0.60488	0.545259	0.728646
AFLA_002350	hypothetical protein	2.43539	-0.682928	0.892644	-0.765062	0.444235	NA
AFLA_002360	conserved hypothetical protein	9.45006	-0.531559	0.86825	-0.612218	0.540393	NA
AFLA_002370	cell division control protein Cdc48	683.173	2.01528	0.452032	4.45827	8.26e-06	0.00056951
AFLA_002380	conserved hypothetical protein	2.63311	-0.682281	0.889973	-0.766631	0.443301	NA
AFLA_002390	conserved hypothetical protein	24.9379	-0.699221	0.745911	-0.937406	0.34855	0.557586
AFLA_002400	conserved hypothetical protein	2.79497	-0.6399	0.876068	-0.730423	0.465132	NA
AFLA_002410	integral membrane protein 25D9-6	44.1917	0.602899	0.648225	0.930077	0.352331	0.560806
AFLA_002420	DUF298 domain protein	153.341	2.64977	0.61667	4.29691	1.73e-05	0.00085412
AFLA_002430	conserved hypothetical protein	15.6849	-0.0785597	0.78017	-0.100696	0.919792	NA
AFLA_002440	hypothetical protein	4.79377	-0.597264	0.862849	-0.6922	0.488812	NA
AFLA_002450	conserved hypothetical protein	27.0172	0.288768	0.758151	0.380885	0.703289	0.83209
AFLA_002460	hypothetical protein	2.35081	-0.711044	0.896884	-0.792794	0.427898	NA
AFLA_002470	50S ribosomal subunit L30	28.1951	1.05638	0.655867	1.61067	0.107253	0.25627
AFLA_002480	hypothetical protein	7.93408	0.748078	0.767285	0.974966	0.329577	NA
AFLA_002490	conserved hypothetical protein	27.8777	-0.0950301	0.584109	-0.162692	0.870761	0.934417
AFLA_002500	succinate:fumarate antiporter (Acr1), putative	24.1684	1.16983	0.772631	1.51409	0.130003	0.293866
AFLA_002510	actin monomer binding protein, putative	248.037	1.19676	0.573042	2.08843	0.0367595	0.126327
AFLA_002520	conserved hypothetical protein	8.41778	-0.389568	0.80896	-0.481567	0.630113	NA
AFLA_002530	nuclear protein SDK3, putative	7.07974	-0.53651	0.864687	-0.620467	0.53495	NA
AFLA_002540	epoxide hydrolase, putative	6.38597	-0.563002	0.860332	-0.654401	0.512853	NA
AFLA_002550	conserved hypothetical protein	9.82354	-0.545774	0.843837	-0.646776	0.517777	NA
AFLA_002560	60S ribosomal protein L37a	239.175	1.24185	0.523282	2.37319	0.0176351	0.0786799
AFLA_002570	PHD and RING finger domain protein, putative	36.5823	-0.258434	0.65468	-0.394749	0.693028	0.825869
AFLA_002580	hypothetical protein	2.72581	-0.642205	0.89088	-0.720866	0.470992	NA
AFLA_002590	MFS multidrug transporter, putative	19.5319	-0.313919	0.883049	-0.355495	0.722219	0.843742
AFLA_002600	sister chromatid cohesion and DNA repair protein (BimD), putative	26.2422	0.14936	0.662641	0.225401	0.821667	0.904347
AFLA_002610	SWI-SNF complex subunit (Snf5), putative	27.0455	1.53125	0.682022	2.24517	0.0247574	0.0975526
AFLA_002620	endonuclease/exonuclease/phosphatase family protein	17.2363	-0.685839	0.671719	-1.02102	0.307245	NA
AFLA_002630	conserved hypothetical protein	2.68288	-0.656391	0.899953	-0.729361	0.465781	NA
AFLA_002640	exo-polygalacturonase, putative	2.95613	0.0433147	0.83972	0.0515823	0.958862	NA
AFLA_002650	hypothetical protein	2.363	-0.692742	0.887025	-0.780973	0.434819	NA
AFLA_002660	conserved hypothetical protein	2.76558	-0.201243	0.865656	-0.232475	0.816169	NA
AFLA_002670	curved DNA-binding protein (42 kDa protein)	296.764	0.508358	0.408675	1.24392	0.21353	0.403476
AFLA_002680	PHD finger domain protein, putative	31.932	-0.879525	0.733113	-1.19971	0.230251	0.424341
AFLA_002690	lectin family integral membrane protein, putative	29.7876	1.07351	0.668729	1.60529	0.108429	0.258491
AFLA_002700	glucosyltransferase	21.2192	1.0562	0.778095	1.35741	0.17465	0.355884
AFLA_002710	DDT domain protein	8.84269	-0.0317825	0.794472	-0.0400045	0.96809	NA
AFLA_002720	mitochondrial carrier protein (Leu5), putative	55.331	0.883154	0.665105	1.32784	0.184231	0.368927
AFLA_002730	pre-rRNA-processing protein esf2	5.49472	-0.393357	0.832044	-0.47276	0.636385	NA
AFLA_002740	conserved hypothetical protein	47.2577	1.06529	0.698191	1.52579	0.127063	0.289283
AFLA_002750	peroxisome biosynthesis protein (PAS10/Peroxin-12), putative	19.3626	-0.322789	0.711357	-0.453766	0.649997	0.802125
AFLA_002760	DUF1237 domain protein	14.327	0.0888795	0.776007	0.114534	0.908814	NA
AFLA_002770	conserved hypothetical protein	8.41856	0.296856	0.755371	0.392994	0.694324	NA
AFLA_002780	DNA repair protein (RadR), putative	19.7641	-0.00873157	0.779275	-0.0112047	0.99106	0.997193
AFLA_002790	vacuolar sorting protein SNF7 family protein, putative	14.9335	1.23856	0.774572	1.59902	0.109816	NA
AFLA_002800	conserved hypothetical protein	33.1436	-0.0794251	0.672571	-0.118092	0.905995	0.955413
AFLA_002810	tRNA nucleotidyltransferase	11.0958	-0.556153	0.807176	-0.68901	0.490817	NA
AFLA_002820	Protein phosphatase 2C, putative	5.14298	0.614834	0.796961	0.771473	0.440426	NA
AFLA_002830	alpha,alpha-trehalose-phosphate synthase subunit, putative	18.4653	-0.171279	0.817983	-0.209392	0.834142	NA
AFLA_002840	HHE domain protein	15.3495	0.313099	0.757075	0.413564	0.679193	NA
AFLA_002850	calcium binding protein Caleosin, putative	4.56282	-0.584193	0.882669	-0.661848	0.508069	NA
AFLA_002860	NAD binding Rossmann fold oxidoreductase, putative	27.4914	-0.0747832	0.819797	-0.0912216	0.927317	0.965481
AFLA_002870	conserved hypothetical protein	6.33384	-0.391995	0.810063	-0.483906	0.628452	NA
AFLA_002880	polyphosphoinositide phosphatase Fig4	11.1333	-0.546055	0.828398	-0.659169	0.509787	NA
AFLA_002890	AMP-binding enzyme family protein	20.8043	0.437911	0.780832	0.560826	0.574916	0.748356
AFLA_002900	polyketide synthase, putative	70.3138	0.826389	0.727436	1.13603	0.255944	0.45708
AFLA_002910	conserved hypothetical protein	4.70985	-0.93958	0.797804	-1.17771	0.238913	NA
AFLA_002920	flavonoid 3-hydroxylase, putative	3.00854	-0.272401	0.9211	-0.295734	0.767433	NA
AFLA_002930	hypothetical protein	3.5155	-0.623106	0.874485	-0.712541	0.47613	NA
AFLA_002940	glycosyl hydrolase, putative	11.1686	-0.674242	0.860825	-0.783251	0.43348	NA
AFLA_002960	conserved hypothetical protein	2.96362	-0.636364	0.874717	-0.727509	0.466914	NA
AFLA_002970	serine-threonine protein kinase, putative	17.6062	0.678985	0.749215	0.906262	0.364797	NA
AFLA_002980	N,N-dimethylglycine oxidase	132.251	0.141155	0.629796	0.224128	0.822658	0.904638
AFLA_002990	DNA polymerase delta catalytic subunit Cdc2, putative	18.4998	0.715871	0.728824	0.982228	0.325988	NA
AFLA_003000	conserved hypothetical protein	2.34264	-0.697214	0.889878	-0.783493	0.433337	NA
AFLA_003010	alcohol dehydrogenase, putative	2.31059	-0.712877	0.877416	-0.812474	0.41652	NA
AFLA_003020	conserved hypothetical protein	3.99142	-0.607777	0.851513	-0.713761	0.475375	NA
AFLA_003040	conserved hypothetical protein	10.7369	-1.01169	0.810673	-1.24796	0.212044	NA
AFLA_003050	RTA1 domain protein, putative	4.0719	-0.601934	0.914108	-0.658494	0.510221	NA
AFLA_003060	conserved hypothetical protein	5.37529	-0.593731	0.833765	-0.712109	0.476397	NA
AFLA_003070	conserved hypothetical protein	3.28844	-0.179568	0.871708	-0.205995	0.836795	NA
AFLA_003080	hypothetical protein	2.72627	-0.644952	0.878314	-0.734307	0.462762	NA
AFLA_003090	conserved hypothetical protein	16.792	-0.468806	0.899691	-0.521074	0.602315	NA
AFLA_003100	C2H2 finger domain protein, putative	4.01948	-0.6311	0.922444	-0.684161	NA	NA
AFLA_003110	cyanate hydratase, putative	44.4418	-0.159935	0.633523	-0.252454	0.80069	0.891197
AFLA_003120	conserved hypothetical protein	3.98778	-0.0970593	0.842547	-0.115198	0.908289	NA
AFLA_003130	caffeine resistance protein, putative	2.81072	-0.645159	0.902374	-0.714958	0.474635	NA
AFLA_003140	conserved hypothetical protein	3.70792	-0.611154	0.929451	-0.657543	0.510832	NA
AFLA_003150	conserved hypothetical protein	10.3258	0.0279798	0.82033	0.034108	0.972791	NA
AFLA_003160	conserved hypothetical protein	2.38362	-0.684518	0.887643	-0.771164	0.44061	NA
AFLA_003170	caffeine resistance protein, putative	2.4866	-0.675751	0.894053	-0.755828	0.449752	NA
AFLA_003200	hypothetical protein	15.4274	-0.491171	0.881411	-0.557255	0.577353	NA
AFLA_003220	phospholipase D (PLD), putative	321.971	1.29748	0.502669	2.58118	0.00984628	0.0533967
AFLA_003230	conserved hypothetical protein	83.741	-1.01548	0.678343	-1.497	0.134392	0.30008
AFLA_003240	hypothetical protein	2.44796	-0.689078	0.900405	-0.765298	0.444094	NA
AFLA_003250	conserved hypothetical protein	13.8221	-1.66437	0.794676	-2.0944	0.0362246	NA
AFLA_003260	rhomboid family membrane protein	53.3212	0.140706	0.684956	0.205423	0.837242	0.915348
AFLA_003270	DHHC zinc finger membrane protein	30.3618	1.18794	0.764842	1.55319	0.120378	0.278733
AFLA_003280	ubiquitin conjugating enzyme (UbcF), putative	21.3495	-1.22697	0.737801	-1.66301	0.096311	0.240449
AFLA_003290	hypothetical protein	3.88283	-0.429183	0.913483	-0.469831	NA	NA
AFLA_003320	hypothetical protein	2.4348	-0.673384	0.88054	-0.76474	0.444426	NA
AFLA_003330	hypothetical protein	2.42623	-0.687903	0.877638	-0.783813	0.43315	NA
AFLA_003340	conserved hypothetical protein	4.00412	-0.601715	0.915881	-0.656979	0.511194	NA
AFLA_003350	conserved hypothetical protein	2.59891	-0.664771	0.87563	-0.759192	0.447738	NA
AFLA_003360	ankyrin repeat and socs box protein, putative	2.89627	-0.640536	0.858268	-0.746312	0.455479	NA
AFLA_003380	conserved hypothetical protein	2.45671	-0.67465	0.858403	-0.785936	0.431905	NA
AFLA_003390	TFIIIC transcription initiation factor complex subunits Tfc3	11.6754	-1.62001	0.809912	-2.00023	0.0454754	NA
AFLA_003400	conserved hypothetical protein	9.5856	-0.525317	0.900698	-0.583233	0.559736	NA
AFLA_003410	DUF858 domain protein	8.95044	-0.158693	0.84087	-0.188725	0.850308	NA
AFLA_003420	ribosomal N-lysine methyltransferase, putative	5.64025	-0.362358	0.834321	-0.434315	0.66406	NA
AFLA_003430	hypothetical protein	30.3277	1.50955	0.715072	2.11104	0.0347685	0.122323
AFLA_003440	translation initiation factor 4B	88.7376	-0.423212	0.514404	-0.822722	0.410666	0.615489
AFLA_003450	hypothetical protein	13.0538	0.143908	0.796639	0.180644	0.856647	NA
AFLA_003460	conserved hypothetical protein	8.21077	0.877909	0.777552	1.12907	0.258869	NA
AFLA_003470	oxidoreductase family, NAD-binding Rossmann fold protein	14.8036	0.743314	0.822891	0.903296	0.366369	NA
AFLA_003480	60S ribosomal protein L32	121.671	2.55937	0.553117	4.62717	3.71e-06	0.000320554
AFLA_003490	DRAP deaminase (Rib2), putative	41.6813	0.140387	0.749958	0.187193	0.851509	0.923342
AFLA_003500	thioesterase family protein	7.68464	-1.81732	0.761956	-2.38507	0.0170758	NA
AFLA_003510	conserved hypothetical protein	19.7528	1.53156	0.714298	2.14415	0.0320212	0.116732
AFLA_003520	hypothetical protein	8.24767	-0.716683	0.845413	-0.847731	0.396588	NA
AFLA_003530	dihydroxy acid dehydratase, putative	31.3669	2.08468	0.70095	2.97408	0.00293869	0.0236488
AFLA_003540	DnaJ domain protein (Mas5), putative	22.9878	0.456599	0.716373	0.637375	0.52388	0.712489
AFLA_003550	glutamyl-tRNA synthetase	15.9595	0.547262	0.775408	0.705773	0.480329	NA
AFLA_003590	cell division control protein Cdc25, putative	57.6745	0.350982	0.680042	0.516118	0.605772	0.770129
AFLA_003610	hypothetical protein	2.4288	-0.685596	0.925123	-0.741086	0.458641	NA
AFLA_003620	conserved hypothetical protein	2.31513	-0.710011	0.877053	-0.809542	0.418204	NA
AFLA_003630	C2H2 finger domain protein, putative	151.541	1.93517	0.571008	3.38903	0.000701401	0.00929209
AFLA_003640	chromosome condensation protein (CrcB), putative	15.9212	-0.515094	0.836327	-0.6159	0.53796	NA
AFLA_003650	uracil phosphoribosyltransferase	180.102	2.24629	0.577585	3.88912	0.00010061	0.00245385
AFLA_003660	conserved hypothetical protein	7.65261	-0.544632	0.848751	-0.641686	0.521077	NA
AFLA_003670	DEAD/DEAH box helicase, putative	30.3008	0.217741	0.757772	0.287343	0.77385	0.87671
AFLA_003680	conserved hypothetical protein	2.3552	-0.690696	0.904017	-0.76403	0.444849	NA
AFLA_003690	phosphoric ester hydrolase, putative	31.9823	-0.218007	0.674452	-0.323236	0.746516	0.859687
AFLA_003700	mitochondrial cytochrome b2, putative	59.0477	-1.11322	0.64989	-1.71293	0.0867254	0.223813
AFLA_003710	hypothetical protein	4.79342	-0.582017	0.873058	-0.666642	0.505001	NA
AFLA_003720	sugar transporter, putative	14.6384	1.42897	0.83449	1.71239	0.0868246	NA
AFLA_003730	ras-like GTP-binding protein, putative	12.0995	-1.74689	0.8092	-2.15878	0.030867	NA
AFLA_003740	conserved hypothetical protein	38.3775	1.2045	0.705214	1.708	0.0876367	0.225298
AFLA_003760	NACHT domain protein	85.4736	0.907622	0.765319	1.18594	0.235646	0.431383
AFLA_003770	ankyrin repeat-containing protein, putative	5.69158	1.31906	0.828484	1.59214	0.111354	NA
AFLA_003780	choline/ethanolamine kinase, putative	3.7562	-0.606345	0.871616	-0.695656	0.486644	NA
AFLA_003790	conserved hypothetical protein	3.72477	-0.63523	0.917143	-0.692618	0.488549	NA
AFLA_003810	endonuclease/exonuclease/phosphatase family protein	59.6976	0.0574775	0.845698	0.0679645	0.945814	0.975134
AFLA_003820	hypothetical protein	31.2282	0.379118	0.820566	0.462021	0.644067	0.797993
AFLA_003830	efflux pump antibiotic resistance protein, putative	2.32255	-0.705425	0.881149	-0.800573	0.423379	NA
AFLA_003840	conserved hypothetical protein	4.96696	-0.573366	0.952809	-0.601763	0.547332	NA
AFLA_003850	conserved hypothetical protein	2.66089	-0.670741	0.8941	-0.750186	0.453143	NA
AFLA_003860	conserved hypothetical protein	5.78306	-0.562911	0.902999	-0.623379	0.533035	NA
AFLA_003870	inositol polyphosphate phosphatase, putative	40.8591	1.34241	0.768175	1.74754	0.0805445	0.212719
AFLA_003880	conserved hypothetical protein	2.92586	-0.642742	0.864976	-0.743075	0.457436	NA
AFLA_003890	proteasome component Pre6, putative	135.395	0.7383	0.529248	1.395	0.163016	0.34088
AFLA_003900	RNA binding protein (Arp), putative	54.5449	1.09668	0.633617	1.73082	0.0834836	0.217919
AFLA_003910	nuclear condensin complex subunit 3, putative	72.5149	1.46071	0.495336	2.94893	0.00318872	0.0247594
AFLA_003920	cysteine synthase (o-acetylserine (thiol)-lyase) (csase)	78.34	2.545	0.665703	3.82302	0.000131825	0.00295736
AFLA_003930	sulfite oxidase, putative	17.0068	-0.352043	0.83941	-0.419393	0.674929	NA
AFLA_003940	conserved hypothetical protein	2.32933	-0.711298	0.872398	-0.815337	0.41488	NA
AFLA_003950	GNAT family acetyltransferase, putative	19.3102	-0.897594	0.839062	-1.06976	0.284728	0.488164
AFLA_003960	hypothetical protein	2.35327	-0.696864	0.876193	-0.795332	0.426421	NA
AFLA_003970	conserved hypothetical protein	2.31646	-0.707455	0.892905	-0.792307	0.428182	NA
AFLA_003980	cation efflux protein/ zinc transporter, putative	10.2677	-1.59526	0.873123	-1.82708	0.0676883	NA
AFLA_003990	conserved hypothetical protein	20.5962	0.791131	0.784617	1.0083	0.31331	0.520147
AFLA_004000	conserved hypothetical protein	11.3171	-0.216137	0.832367	-0.259665	0.795122	NA
AFLA_004010	conserved hypothetical protein	2.41872	-0.678995	0.876003	-0.775106	0.438277	NA
AFLA_004020	conserved hypothetical protein	56.6281	0.469765	0.556344	0.844379	0.398458	0.604872
AFLA_004030	hypothetical protein	6.10292	-0.580148	0.838638	-0.691774	0.489079	NA
AFLA_004040	actin interacting protein 2	74.9889	1.74785	0.668028	2.61643	0.00888533	0.0495993
AFLA_004050	Mst3-like protein kinase, putative	17.2472	-0.379389	0.801921	-0.4731	0.636142	NA
AFLA_004060	conserved hypothetical protein	44.9439	0.756288	0.69535	1.08764	0.276756	0.480208
AFLA_004070	Mitochondrial import inner membrane translocase subunit TIM22, putative	11.9124	-0.566559	0.786042	-0.720775	0.471048	NA
AFLA_004080	conserved hypothetical protein	12.745	-0.527891	0.841391	-0.627403	0.530395	NA
AFLA_004090	conserved hypothetical protein	71.3863	1.66956	0.663599	2.51591	0.0118724	0.0611094
AFLA_004100	transesterase (LovD), putative	37.847	1.40435	0.707589	1.98469	0.0471786	0.148992
AFLA_004110	conserved hypothetical protein	2.30347	-0.71361	0.884391	-0.806894	0.419728	NA
AFLA_004120	hypothetical protein	2.35405	-0.692193	0.884146	-0.782895	0.433689	NA
AFLA_004150	conserved hypothetical protein	2.43064	-0.678405	0.86225	-0.786784	0.431408	NA
AFLA_004160	ankyrin repeat-containing protein, putative	3.46108	-0.427044	0.852859	-0.500721	0.616567	NA
AFLA_004170	cyanamide hydratase, putative	5.24362	1.05877	0.798877	1.32533	0.185063	NA
AFLA_004180	UMTA methyltransferase family protein	27.9085	-0.194346	0.792992	-0.24508	0.806395	0.894406
AFLA_004190	conserved hypothetical protein	12.4747	-0.150212	0.816737	-0.183918	0.854078	NA
AFLA_004200	GPI anchored glycoprotein, putative	47.4713	0.496193	0.66668	0.744275	0.45671	0.656823
AFLA_004210	conserved hypothetical protein	5.37827	-0.138557	0.817353	-0.169519	0.865388	NA
AFLA_004220	FAD dependent oxidoreductase, putative	4.16763	-0.601797	0.858562	-0.700936	0.483343	NA
AFLA_004240	conserved hypothetical protein	9.2221	-0.355405	0.899918	-0.39493	0.692894	NA
AFLA_004250	zinc binding dehydrogenase, putative	3.62441	-0.611519	0.867505	-0.704917	0.480862	NA
AFLA_004260	MFS transporter, putative	3.36865	-0.791047	0.895899	-0.882965	0.377255	NA
AFLA_004270	conserved hypothetical protein	3.08136	-0.108819	0.876379	-0.124169	0.901181	NA
AFLA_004280	C6 transcription factor, putative	2.36197	-0.689424	0.878828	-0.784481	0.432758	NA
AFLA_004290	conserved hypothetical protein	36.0324	-0.512161	0.724479	-0.706937	0.479605	0.675253
AFLA_004300	prenyltransferase, putative	4.58824	-0.578244	0.936979	-0.617136	0.537145	NA
AFLA_004340	conserved hypothetical protein	2.37097	-0.697913	0.898383	-0.776855	0.437244	NA
AFLA_004350	phosphatidylserine decarboxylase family protein	1586.54	2.86976	0.701497	4.0909	4.3e-05	0.00142405
AFLA_004360	alcohol dehydrogenase, putative	4.08585	-0.594927	0.897005	-0.663237	0.507179	NA
AFLA_004370	cytochrome P450 oxidoreductase, putative	8.00145	0.0450079	0.785501	0.0572984	0.954308	NA
AFLA_004380	xylosidase : arabinofuranosidase, putative	3.29433	-0.632602	0.84135	-0.751889	0.452118	NA
AFLA_004400	trypsin Inhibitor like cysteine rich domain containing protein	2.31704	-0.706975	0.872069	-0.810687	0.417546	NA
AFLA_004410	conserved hypothetical protein	37.8828	0.142165	0.78926	0.180124	0.857055	0.92643
AFLA_004420	phospholipase D precursor, putative	4.85159	-0.396015	0.882378	-0.448804	0.653573	NA
AFLA_004440	ABC multidrug transporter, putative	2.84973	-0.25693	0.867839	-0.296057	0.767186	NA
AFLA_004450	nonribosomal peptide synthase, putative	8.75267	-0.550748	0.849777	-0.648109	0.516914	NA
AFLA_004460	fatty acid desaturase family protein	53.1887	-0.0911595	0.714463	-0.127592	0.898472	0.950743
AFLA_004480	endo-1,3(4)-beta-glucanase, putative	4.11064	-0.593348	0.882087	-0.672664	0.501161	NA
AFLA_004490	conserved hypothetical protein	8.95855	0.138447	0.897653	0.154232	0.877427	NA
AFLA_004500	potassium ion transporter (Trk1), putative	33.2099	0.69918	0.663751	1.05338	0.292169	0.496446
AFLA_004510	peroxidase, putative	22.1974	-1.58192	0.781156	-2.0251	0.0428567	0.138869
AFLA_004520	alpha/beta hydrolase, putative	31.3384	0.0782798	0.815163	0.0960296	0.923497	0.964627
AFLA_004530	conserved hypothetical protein	3.23083	-0.62755	0.864332	-0.726052	0.467807	NA
AFLA_004540	hydrolase, carbon-nitrogen family, putative	9.83197	-0.531637	0.911513	-0.583247	0.559727	NA
AFLA_004550	vacuolar dynamin-like GTPase VpsA, putative	93.2229	-0.373459	0.577065	-0.64717	0.517522	0.70789
AFLA_004560	vacuolar ATP synthase catalytic subunit A, putative	343.729	0.663648	0.423307	1.56777	0.116934	0.272617
AFLA_004570	conserved hypothetical protein	6.99179	0.423466	0.817882	0.517758	0.604627	NA
AFLA_004580	Auxin Efflux Carrier superfamily	4.89306	-0.402034	0.841711	-0.47764	0.632907	NA
AFLA_004590	catabolite degradation protein, putative	44.5804	1.12129	0.642646	1.7448	0.0810196	0.213462
AFLA_004600	eukaryotic translation initiation factor eIF-4A subunit, putative	28.6405	1.2786	0.728322	1.75554	0.0791664	0.211361
AFLA_004610	ATP dependent DNA ligase domain protein	37.9187	1.10455	0.61845	1.78599	0.0741002	0.201729
AFLA_004620	20S cyclosome subunit (APC8), putative	9.03863	0.578187	0.802523	0.720462	0.471241	NA
AFLA_004630	farnesyl-pyrophosphate synthetase	88.5961	1.35495	0.58287	2.32462	0.0200924	0.0856268
AFLA_004640	conserved hypothetical protein	5.17803	-0.588632	0.838242	-0.702221	0.482541	NA
AFLA_004650	thiamine biosynthesis protein (Nmt1), putative	2079.49	2.11598	0.520129	4.06818	4.74e-05	0.00155076
AFLA_004660	glycogen synthase Gsy1, putative	85.8092	2.25864	0.60445	3.73669	0.000186457	0.00377358
AFLA_004670	zinc-binding oxidoreductase, putative	9.26515	-0.551335	0.83751	-0.658302	0.510344	NA
AFLA_004680	hypothetical protein	2.43558	-0.678943	0.906092	-0.749309	0.453671	NA
AFLA_004690	conserved hypothetical protein	37.8877	0.568139	0.787158	0.721759	0.470442	0.668206
AFLA_004700	GARP complex component (Vps54), putative	36.7547	1.61398	0.699075	2.30874	0.0209581	0.0879839
AFLA_004710	DNA replication licensing factor Mcm5, putative	30.349	-0.949831	0.672804	-1.41175	0.158024	0.333582
AFLA_004720	conserved hypothetical protein	2.59644	-0.662885	0.880161	-0.75314	0.451366	NA
AFLA_004730	ribokinase	29.9107	0.340998	0.678437	0.502623	0.615229	0.7782
AFLA_004740	conserved hypothetical protein	13.7975	0.233273	0.79617	0.292995	0.769526	NA
AFLA_004750	RNA polymerase III transcription factor subunit, putative	7.45522	0.0196167	0.866079	0.02265	0.981929	NA
AFLA_004760	protein phosphatase regulatory subunit (Ssc1), putative	52.4444	-0.403382	0.626096	-0.64428	0.519394	0.709227
AFLA_004770	histone acetylase complex subunit Paf400, putative	103.447	1.35879	0.634722	2.14076	0.0322935	0.117243
AFLA_004780	mRNA splicing protein Yju2	15.0686	-0.491349	0.874449	-0.561895	0.574188	NA
AFLA_004790	20S cyclosome subunit (Cut9/Cdc16), putative	16.3523	-0.0863941	0.687212	-0.125717	0.899956	NA
AFLA_004800	arylsulfatase, putative	4.14751	-0.754907	0.89962	-0.83914	0.401391	NA
AFLA_004810	nuclear pore glycoprotein p62, putative	55.3758	2.18251	0.76117	2.86731	0.00413983	0.0291058
AFLA_004820	conserved hypothetical protein	2.53836	-0.665868	0.879351	-0.757226	0.448914	NA
AFLA_004830	endoplasmic reticulum-resident kdel protein, putative	13.8456	-0.0469132	0.838594	-0.0559426	0.955387	NA
AFLA_004840	thioredoxin, putative	2.37931	-0.693192	0.883639	-0.784475	0.432762	NA
AFLA_004850	hypothetical protein	2.29221	-0.721541	0.876448	-0.823257	0.410362	NA
AFLA_004860	cytochrome P450, putative	2.43352	-0.675417	0.89698	-0.75299	0.451456	NA
AFLA_004870	cytochrome P450, putative	6.80506	1.25337	0.775056	1.61714	0.105848	NA
AFLA_004890	conserved hypothetical protein	4.2341	-0.0928278	0.829618	-0.111892	0.910909	NA
AFLA_004900	C6 transcription factor, putative	28.2613	0.555796	0.77149	0.720419	0.471267	0.668659
AFLA_004910	MFS multidrug transporter, putative	12.8355	0.176213	0.833764	0.211347	0.832617	NA
AFLA_004920	phosphoribosylformylglycinamidine synthase	116.653	1.37725	0.480782	2.8646	0.00417541	0.0292163
AFLA_004930	gamma-tubulin complex component GCP5, putative	9.94139	0.348907	0.77517	0.450104	0.652636	NA
AFLA_004940	alpha-1,2-mannosyltransferase (Ktr4), putative	22.9826	0.17218	0.782346	0.220081	0.825808	0.907053
AFLA_004950	cytochrome c oxidase subunit Va, putative	105.719	0.572646	0.652738	0.877299	0.380324	0.589193
AFLA_004960	antibiotic biosynthesis monooxygenase family protein	7.79871	-0.536558	0.89494	-0.599547	0.548808	NA
AFLA_004970	fatty acid elongase (Gns1), putative	67.7749	0.306822	0.614764	0.499088	0.617717	0.780503
AFLA_004980	conserved hypothetical protein	55.3361	-0.317311	0.683921	-0.463958	0.642678	0.797021
AFLA_005010	glucokinase regulator family protein, putative	2.3255	-0.701274	0.884939	-0.792455	0.428096	NA
AFLA_005020	conserved hypothetical protein	6.47826	-0.56064	0.872422	-0.642625	0.520467	NA
AFLA_005030	conserved hypothetical protein	6.74288	-0.55339	0.865868	-0.639116	0.522748	NA
AFLA_005040	phenazine biosynthesis-like protein, putative	13.0861	-0.189595	0.809823	-0.23412	0.814892	NA
AFLA_005050	conserved hypothetical protein	12.3571	-0.350852	0.855933	-0.409906	0.681875	NA
AFLA_005070	alcohol dehydrogenase, putative	3.75442	-0.412486	0.850424	-0.485036	0.627651	NA
AFLA_005080	conserved hypothetical protein	2.34856	-0.695846	0.869808	-0.8	0.423711	NA
AFLA_005090	conserved hypothetical protein	2.50883	-0.695171	0.928353	-0.748822	0.453965	NA
AFLA_005100	conserved hypothetical protein	3.4556	-0.627152	0.834642	-0.751402	0.452411	NA
AFLA_005110	conserved hypothetical protein	6.0138	0.0273076	0.842441	0.0324148	0.974141	NA
AFLA_005120	sarcosine oxidase, putative	19.3676	-0.973838	0.760918	-1.27982	0.200609	0.387843
AFLA_005130	L-lysine 2,3-aminomutase, putative	31.3899	0.368083	0.747999	0.492091	0.622655	0.783161
AFLA_005140	hypothetical protein	13.5736	-0.341277	0.782592	-0.436086	0.662775	NA
AFLA_005150	conserved hypothetical protein	59.5185	0.549976	0.714395	0.769848	0.44139	0.64158
AFLA_005160	conserved hypothetical protein	2.39901	-0.687654	0.886845	-0.775393	0.438107	NA
AFLA_005180	AAA family ATPase, putative	9.42008	0.335549	0.80292	0.417911	0.676013	NA
AFLA_005190	hypothetical protein	2.34032	-0.699162	0.885679	-0.789408	0.429874	NA
AFLA_005200	hypothetical protein	2.3219	-0.706796	0.882087	-0.801277	0.422971	NA
AFLA_005210	hypothetical protein	3.78589	-0.60515	0.910414	-0.664698	NA	NA
AFLA_005220	hypothetical protein	2.51323	-0.65671	0.916198	-0.716777	0.473511	NA
AFLA_005230	hypothetical protein	2.54463	-0.656166	0.911761	-0.719669	0.471729	NA
AFLA_005240	hypothetical protein	2.68473	-0.648184	0.910223	-0.712116	0.476393	NA
AFLA_005250	hypothetical protein	2.85653	-0.637613	0.89928	-0.709025	0.478309	NA
AFLA_005260	hypothetical protein	2.52604	-0.664847	0.897165	-0.741054	0.458661	NA
AFLA_005270	conserved hypothetical protein	2.30487	-0.717064	0.872633	-0.821725	0.411234	NA
AFLA_005290	conserved hypothetical protein	3.24409	-0.631025	0.87859	-0.718225	0.472619	NA
AFLA_005310	vacuolar ATP synthase proteolipid subunit, putative	21.4794	0.126112	0.871228	0.144751	0.884907	0.943954
AFLA_005320	polyketide synthase, putative	20.7313	0.484035	0.771403	0.627474	0.530349	0.718825
AFLA_005330	conserved hypothetical protein	45.3557	-0.606677	0.782451	-0.775355	0.43813	0.640364
AFLA_005340	conserved hypothetical protein	219.467	2.00311	0.674914	2.96794	0.00299802	0.0239238
AFLA_005350	hypothetical protein	12.6635	-0.502914	0.888286	-0.566163	0.571283	NA
AFLA_005360	conserved hypothetical protein	71.8225	1.17037	0.765205	1.52949	0.126143	0.2876
AFLA_005370	conserved hypothetical protein	13.8916	0.112958	0.914868	0.12347	0.901735	NA
AFLA_005390	conserved hypothetical protein	2.59873	-0.665548	0.877921	-0.758095	0.448394	NA
AFLA_005400	ankyrin repeat-containing protein, putative	4.18088	-0.608026	0.851274	-0.714254	0.47507	NA
AFLA_005410	5-AMP-activated protein kinase, putative	13.8052	0.152467	0.76841	0.198419	0.842717	NA
AFLA_005430	hypothetical protein	20.8636	2.16204	0.776333	2.78494	0.00535381	0.0343164
AFLA_005440	nonribosomal peptide synthase, putative	15.8332	1.19436	0.846036	1.41171	0.158036	NA
AFLA_005450	conserved hypothetical protein	11.8847	-0.363154	0.888623	-0.40867	0.682782	NA
AFLA_005460	cytochrome P450, putative	3.61335	-0.414538	0.875609	-0.473428	0.635908	NA
AFLA_005470	hypothetical protein	2.67339	-0.658575	0.906873	-0.726204	0.467714	NA
AFLA_005480	nADP transhydrogenase, putative	24.9164	0.0620086	0.711247	0.087183	0.930526	0.966706
AFLA_005490	nADP transhydrogenase, putative	11.5103	-0.0841285	0.824836	-0.101994	0.918761	NA
AFLA_005510	amino acid permease, putative	24.1675	1.71614	0.757975	2.26411	0.0235672	0.0948941
AFLA_005520	C6 transcription factor, putative	8.92473	-0.55753	0.819905	-0.679993	0.496509	NA
AFLA_005530	glutathione-S-transferase theta, GST, putative	3.70768	-0.619236	0.850638	-0.727967	0.466634	NA
AFLA_005540	sugar transporter, putative	11.1253	-0.274221	0.792277	-0.346117	0.729255	NA
AFLA_005550	conserved hypothetical protein	20.4645	-1.33965	0.787643	-1.70084	0.0889732	0.227363
AFLA_005560	integral membrane protein, putative	5.95545	-0.556753	0.888072	-0.626923	0.53071	NA
AFLA_005570	oxidoreductase, short-chain dehydrogenase/reductase family	64.594	-0.66677	0.649514	-1.02657	0.304624	0.510138
AFLA_005580	conserved hypothetical protein	4.82015	-0.596666	0.872712	-0.683692	0.49417	NA
AFLA_005590	conserved hypothetical protein	10.1271	0.144638	0.805037	0.179666	0.857415	NA
AFLA_005600	SNARE domain protein	20.1644	0.175996	0.77317	0.22763	0.819934	0.904086
AFLA_005610	NAP family protein	45.3982	0.400796	0.692194	0.579022	0.562574	0.740959
AFLA_005620	nitrogen metabolite repression regulator NmrA	13.1578	0.151224	0.776498	0.194751	0.845588	NA
AFLA_005630	hypothetical protein	2.58519	-0.674026	0.870052	-0.774696	0.438519	NA
AFLA_005640	lysophospholipase, putative	39.2308	-0.829732	0.744459	-1.11454	0.265046	0.466701
AFLA_005650	choline transport protein Ctr, putative	8.33128	0.638262	0.817342	0.7809	0.434862	NA
AFLA_005660	conserved hypothetical protein	14.0846	-1.78595	0.711413	-2.51042	0.0120587	NA
AFLA_005690	LCCL domain protein	120.943	2.04335	0.698877	2.92376	0.00345834	0.0260663
AFLA_005700	aromatic amino acid aminotransferase, putative	32.087	0.974174	0.732295	1.3303	0.183418	0.36792
AFLA_005710	Impact family protein	3.68463	0.676618	0.790146	0.85632	0.391821	NA
AFLA_005720	conserved hypothetical protein	717.287	1.72027	0.567132	3.03328	0.0024191	0.0211756
AFLA_005730	60S ribosomal protein L4, putative	749.386	1.35746	0.394907	3.43743	0.000587265	0.00826341
AFLA_005740	C6 transcription factor, putative	39.4375	-0.136823	0.699941	-0.195479	0.845018	0.92016
AFLA_005750	DnaJ domain protein	27.9698	0.715294	0.651121	1.09856	0.271961	0.474659
AFLA_005760	conserved hypothetical protein	2.58367	-0.658837	0.883295	-0.745885	0.455737	NA
AFLA_005770	transcriptional regulator Cwf13/SkiP, putative	66.0725	0.190335	0.642654	0.29617	0.7671	0.871763
AFLA_005780	conserved hypothetical protein	10.2312	-0.499702	0.917339	-0.54473	0.585939	NA
AFLA_005790	conserved hypothetical protein	13.6054	-1.38989	0.754996	-1.84092	0.0656336	NA
AFLA_005800	WD repeat protein	7.02642	-0.0337971	0.759248	-0.0445139	0.964495	NA
AFLA_005810	septin	129.57	0.363393	0.501146	0.725124	0.468376	0.666745
AFLA_005820	small nucleolar ribonucleoprotein complex subunit (Pwp2), putative	33.378	0.918899	0.730673	1.25761	0.208534	0.397033
AFLA_005830	cytochrome P450 monooxygenase SirB-like, putative	2.38364	-0.686567	0.906709	-0.757208	0.448925	NA
AFLA_005840	conserved hypothetical protein	12.6312	0.0461025	0.765972	0.0601882	0.952006	NA
AFLA_005850	exonuclease Kem1, putative	79.8957	2.42517	0.584686	4.14781	3.36e-05	0.00116531
AFLA_005860	chromatin assembly factor 1 subunit C, putative	38.5842	-0.540766	0.82687	-0.653992	0.513117	0.704702
AFLA_005870	GTP cyclohydrolase I, putative	20.2596	-0.168388	0.799501	-0.210616	0.833187	0.911999
AFLA_005880	conserved hypothetical protein	8.19778	0.0905565	0.943526	0.0959767	0.923539	NA
AFLA_005890	hypothetical protein	2.31386	-0.711005	0.873947	-0.813557	0.415899	NA
AFLA_005900	protein kinase, putative	37.993	1.60531	0.702429	2.28538	0.0222907	0.0914706
AFLA_005910	translation initiation factor eIF4E3, putative	28.2346	1.61484	0.648163	2.49141	0.0127239	0.0636328
AFLA_005920	Ulp1 protease family protein	6.93222	-0.0932642	0.839747	-0.111062	0.911567	NA
AFLA_005930	disease resistance protein Aig2, putative	12.4	-0.240587	0.79001	-0.304537	0.760719	NA
AFLA_005940	microsomal signal peptidase subunit (gp23), putative	42.4844	0.0971087	0.710047	0.136764	0.891218	0.947815
AFLA_005950	stress response RCI peptide, putative	21.7699	0.794339	0.818602	0.97036	0.331867	0.541107
AFLA_005960	pyruvate dehydrogenase kinase, putative	27.009	1.60412	0.667487	2.40322	0.0162512	0.074533
AFLA_005970	ubiquitin C-terminal hydrolase, putative	37.5402	1.01071	0.688936	1.46706	0.142359	0.311987
AFLA_005980	endosomal cargo receptor (Erp3), putative	65.4961	1.18463	0.517075	2.29103	0.0219619	0.0908266
AFLA_005990	conserved hypothetical protein	19.5092	-1.58625	0.771937	-2.0549	0.0398888	0.133037
AFLA_006000	hypothetical protein	25.2306	-0.51309	0.797569	-0.643317	0.520018	0.709672
AFLA_006010	conserved hypothetical protein	4.47345	-0.109284	0.880521	-0.124112	0.901226	NA
AFLA_006020	hypothetical protein	3.5261	0.0330176	0.847579	0.0389552	0.968926	NA
AFLA_006030	female-specific protein transformer, putative	18.0901	0.689859	0.709131	0.972823	0.330641	NA
AFLA_006040	conserved hypothetical protein	7.11677	-0.352936	0.820662	-0.430062	0.66715	NA
AFLA_006050	conserved hypothetical protein	25.7593	0.464419	0.818645	0.567303	0.570509	0.746038
AFLA_006060	conserved hypothetical protein	25.0652	0.389599	0.716594	0.543682	0.58666	0.755117
AFLA_006070	TFIIH complex helicase Ssl2, putative	27.6297	0.616326	0.782736	0.7874	0.431047	0.634076
AFLA_006080	hypothetical protein	2.45079	-0.672558	0.89841	-0.748609	0.454093	NA
AFLA_006090	hypothetical protein	2.56516	-0.673465	0.926641	-0.726781	0.46736	NA
AFLA_006100	HypA-like protein, putative	33.0327	0.89095	0.644096	1.38326	0.166586	0.344772
AFLA_006110	conserved hypothetical protein	70.4211	1.57554	0.735831	2.14118	0.0322597	0.11721
AFLA_006120	glutamine dependent NAD+ synthetase, putative	20.5669	0.338358	0.753865	0.448831	0.653553	0.803143
AFLA_006130	NADH pyrophosphatase, putative	30.8873	1.75693	0.729886	2.40712	0.0160787	0.0739751
AFLA_006140	conserved hypothetical protein	13.3659	-1.40754	0.74973	-1.87739	0.0604642	NA
AFLA_006150	flavin dependent monooxygenase, putative	15.8359	-0.483564	0.850802	-0.568363	0.569789	NA
AFLA_006160	HDA1 complex subunit, putative	13.6429	-1.87537	0.801454	-2.33996	0.0192857	NA
AFLA_006170	polyketide synthetase PksP	69.732	1.40718	0.755073	1.86363	0.0623738	0.179353
AFLA_006180	conidial pigment biosynthesis oxidase Arb2/brown2	18.023	1.21339	0.813992	1.49067	0.136048	NA
AFLA_006190	multicopper oxidase, putative	4.69879	-0.592001	0.933679	-0.634052	0.526047	NA
AFLA_006200	hypothetical protein	2.31115	-0.70549	0.882107	-0.799778	0.42384	NA
AFLA_006210	SH3 domain protein (Cyk3), putative	23.122	-1.2974	0.69663	-1.8624	0.0625468	0.179633
AFLA_006220	exopolyphosphatase, putative	35.9719	-0.494437	0.6422	-0.769911	0.441353	0.64158
AFLA_006230	1-aminocyclopropane-1-carboxylate deaminase, putative	9.43843	0.0304535	0.826697	0.0368376	0.970614	NA
AFLA_006240	PHD transcription factor (Rum1), putative	34.3761	0.82865	0.727224	1.13947	0.254507	0.455737
AFLA_006250	hypothetical protein	3.53891	-0.625744	0.838072	-0.746646	0.455277	NA
AFLA_006260	thymidylate kinase	8.5042	-0.555538	0.856986	-0.648246	0.516826	NA
AFLA_006270	tRNA-guanine transglycosylase family protein	29.2127	0.884623	0.725779	1.21886	0.222897	0.416717
AFLA_006280	methylenetetrahydrofolate reductase	72.8825	0.981934	0.674264	1.4563	0.145309	0.315277
AFLA_006290	conserved hypothetical protein	13.2959	-0.23796	0.81806	-0.290883	0.771141	NA
AFLA_006300	nucleoside diphosphate kinase	156.712	0.669788	0.527887	1.26881	0.204509	0.392038
AFLA_006310	alpha glucosidase II, alpha subunit, putative	186.288	3.29245	0.585148	5.6267	1.84e-08	1.09e-05
AFLA_006320	PQ loop repeat protein	12.2698	1.66434	0.785848	2.11789	0.0341848	NA
AFLA_006330	conserved hypothetical protein	157.153	2.46113	0.611734	4.0232	5.74e-05	0.00177309
AFLA_006340	conserved hypothetical protein	11.7952	0.228011	0.848709	0.268656	0.788194	NA
AFLA_006350	thioredoxin reductase, putative	150.389	-0.198541	0.60129	-0.330192	0.741255	0.856717
AFLA_006360	plasma membrane H(+)ATPase, putative	16.851	-0.117564	0.839074	-0.140111	0.888572	NA
AFLA_006370	glutamyl-tRNA synthetase	265.648	1.5141	0.477156	3.17317	0.00150783	0.0154552
AFLA_006380	mitochondrial large ribosomal subunit protein L1, putative	31.4933	0.0419627	0.695812	0.0603075	0.951911	0.978661
AFLA_006390	conserved hypothetical protein	14.1562	-0.838941	0.789807	-1.06221	0.28814	NA
AFLA_006400	conserved hypothetical protein	15.8579	1.04837	0.794512	1.31951	0.186998	NA
AFLA_006410	nucleotide binding protein, putative	13.1741	1.22573	0.749775	1.6348	0.102091	NA
AFLA_006420	Cdc48-dependent protein degradation adaptor protein (Shp1), putative	34.7795	1.68885	0.725181	2.32887	0.019866	0.0849665
AFLA_006430	mitochondrial import protein, putative	21.6013	-0.515788	0.787123	-0.655282	0.512286	0.703968
AFLA_006440	mitochondrial export translocase Oxa1, putative	57.069	0.644687	0.608718	1.05909	0.289559	0.493069
AFLA_006450	adenylate kinase 3, putative	3.23516	-0.620518	0.958383	-0.647463	0.517332	NA
AFLA_006460	conserved hypothetical protein	30.3479	1.812	0.733088	2.47173	0.0134459	0.0661311
AFLA_006470	transcription initiation factor TFIID subunit beta, putative	10.7162	0.895863	0.71235	1.25762	0.20853	NA
AFLA_006490	S-adenosylmethionine decarboxylase proenzyme	151.391	1.29883	0.542883	2.39246	0.0167359	0.0759179
AFLA_006500	TATA binding protein associated factor, putative	18.9073	-0.485362	0.846371	-0.573463	0.566331	0.742822
AFLA_006520	CRAL/TRIO domain protein	124.676	2.43979	0.555101	4.39522	1.11e-05	0.000659034
AFLA_006530	conserved hypothetical protein	6.56341	-1.69528	0.773353	-2.19211	0.0283714	NA
AFLA_006540	conserved hypothetical protein	113.439	2.57407	0.604839	4.2558	2.08e-05	0.000920946
AFLA_006550	chromatin assembly factor 1 subunit A, putative	26.8166	0.482022	0.747949	0.644458	0.519279	0.709227
AFLA_006560	conserved hypothetical protein	66.1278	1.89078	0.630404	2.99932	0.00270585	0.0226955
AFLA_006570	isopenicillin N-CoA epimerase, putative	31.7198	1.32411	0.770861	1.71771	0.0858501	0.22263
AFLA_006580	WW domain protein	185.885	1.47142	0.535513	2.74767	0.00600196	0.037412
AFLA_006590	class III chitinase ChiA1	117.772	2.02096	0.675158	2.99331	0.00275972	0.0227868
AFLA_006610	lipase, putative	77.1106	1.15395	0.58686	1.96631	0.0492633	0.152736
AFLA_006620	ferrooxidoreductase Fet3, putative	46.4664	1.83492	0.735794	2.49379	0.0126387	0.0634055
AFLA_006630	high-affinity iron transporter FtrA	108.723	1.13648	0.573064	1.98317	0.0473487	0.149424
AFLA_006640	spindle pole body associated protein SnaD, putative	13.4575	0.742599	0.761877	0.974698	0.32971	NA
AFLA_006650	class III chitinase, putative	60.6179	2.11319	0.645258	3.27495	0.00105681	0.012289
AFLA_006660	alkaline phosphatase family protein	34.2506	0.887071	0.640634	1.38468	0.166151	0.344321
AFLA_006670	signal recognition particle protein SRP54	56.7988	1.27282	0.642286	1.9817	0.0475124	0.149424
AFLA_006680	DUF1665 domain protein	16.3427	1.18324	0.802402	1.47463	0.140313	NA
AFLA_006690	2Fe-2S iron-sulfur cluster binding domain protein	19.1692	0.998176	0.801717	1.24505	0.213114	0.40317
AFLA_006700	hypothetical protein	5.08065	-0.591728	0.833945	-0.709553	0.477981	NA
AFLA_006710	hypothetical protein	3.59075	-0.613696	0.857098	-0.716016	0.473981	NA
AFLA_006720	bZIP transcription factor HapX	17.5318	-0.759512	0.817455	-0.929117	0.352828	NA
AFLA_006730	alcohol dehydrogenase, putative	9.30381	-0.379674	0.829325	-0.457811	0.647088	NA
AFLA_006740	glucan endo-1,3-alpha-glucosidase agn1 precursor, putative	12.0938	-0.218543	0.855714	-0.255392	0.79842	NA
AFLA_006750	vacuolar aspartyl aminopeptidase Lap4, putative	92.3544	1.79797	0.565779	3.17787	0.0014836	0.0153726
AFLA_006760	integral membrane protein, putative	35.32	0.323117	0.772448	0.418303	0.675726	0.816335
AFLA_006770	proteasome maturation ans ribosome synthesis protein Nop10, putative	42.1706	2.05009	0.668521	3.0666	0.00216508	0.0196885
AFLA_006780	ribosome biogenesis protein nop10, putative	2.5639	-0.656435	0.91379	-0.718365	0.472532	NA
AFLA_006790	tRNA-splicing endonuclease subunit Sen2, putative	45.0325	0.878465	0.731306	1.20123	0.229663	0.424052
AFLA_006800	DNA damage repair protein (Rad9), putative	18.1849	-0.582817	0.772727	-0.754234	0.450709	NA
AFLA_006810	50S ribosomal protein L27, putative	57.4028	-0.154342	0.629408	-0.245218	0.806287	0.894406
AFLA_006820	conserved hypothetical protein	5.3025	-0.588734	0.832459	-0.707222	0.479428	NA
AFLA_006830	scramblase family protein	21.0525	0.331943	0.735858	0.451096	0.65192	0.802362
AFLA_006840	ubiquitin conjugating enzyme (UbcH), putative	28.9675	-0.613857	0.736432	-0.833556	0.404531	0.610584
AFLA_006850	meiosis-specific topoisomerase Spo11, putative	2.43225	-0.67592	0.871575	-0.775515	0.438035	NA
AFLA_006860	oxidosqualene:lanosterol cyclase	46.428	1.28783	0.694477	1.85439	0.0636835	0.181582
AFLA_006870	SGT1 and CS domain protein	21.5229	1.28638	0.678271	1.89656	0.0578862	0.169628
AFLA_006880	PQ loop repeat protein	12.2262	-0.546972	0.810197	-0.67511	0.499606	NA
AFLA_006890	SIR2 family histone deacetylase, putative	18.445	1.1575	0.704165	1.64379	0.100219	NA
AFLA_006900	cyclin-dependent protein kinase PhoA	28.2161	-0.0409948	0.72245	-0.0567441	0.954749	0.980226
AFLA_006910	hypothetical protein	2.30848	-0.712558	0.872803	-0.816402	0.41427	NA
AFLA_006920	cAMP receptor-like protein, putative	4.71766	-0.584566	0.884111	-0.661191	0.50849	NA
AFLA_006930	MIND kinetochore complex component Nnf1, putative	6.73218	0.0457426	0.790721	0.0578492	0.953869	NA
AFLA_006940	conserved hypothetical protein	26.1962	-0.622609	0.80569	-0.772765	0.439661	0.641026
AFLA_006950	NTF2 and RRM domain protein	51.4278	1.75525	0.646688	2.71421	0.00664335	0.040298
AFLA_006960	molecular chaperone and allergen Mod-E/Hsp90/Hsp1	1166.39	2.20572	0.455688	4.84043	1.3e-06	0.000166538
AFLA_006970	conserved hypothetical protein	35.0595	0.87827	0.802099	1.09496	0.273532	0.476178
AFLA_006980	HLH transcription factor (PalcA), putative	31.4923	-0.0785194	0.731628	-0.107322	0.914534	0.960791
AFLA_006990	DNA directed RNA polymerase III subunit Rpc82, putative	40.5393	-1.28553	0.714604	-1.79894	0.0720274	0.198282
AFLA_007000	ubiquinol-cytochrome C reductase complex core protein 2, putative	295.237	1.61929	0.485118	3.33792	0.000844076	0.010509
AFLA_007010	mitochondrial DNA replication protein (Yhm2), putative	832.064	1.03469	0.489312	2.11457	0.0344663	0.121847
AFLA_007020	citrate synthase (Cit1), putative	418.541	1.33528	0.478958	2.78788	0.00530544	0.034157
AFLA_007030	RNA binding protein Nrd1, putative	35.4202	0.0923721	0.725109	0.127391	0.898631	0.950743
AFLA_007040	homocysteine synthase CysD	67.0683	0.278318	0.755929	0.368181	0.712739	0.836887
AFLA_007050	conserved hypothetical protein	47.9891	1.2559	0.694912	1.80728	0.0707192	0.195899
AFLA_007060	arginine transporter, putative	40.5845	0.246387	0.662539	0.371883	0.70998	0.836015
AFLA_007070	AMP-binding enzyme, putative	85.9032	-0.406556	0.599281	-0.678406	0.497514	0.691057
AFLA_007080	conserved hypothetical protein	51.0657	1.38435	0.718177	1.92759	0.0539057	0.162058
AFLA_007090	WW domain protein, putative	82.7821	0.289644	0.623148	0.464807	0.64207	0.796475
AFLA_007100	WD repeat protein	17.2888	1.11809	0.767101	1.45755	0.144964	NA
AFLA_007110	peroxisomal membrane protein Pmp47, putative	44.0151	0.629991	0.668256	0.942739	0.345814	0.555151
AFLA_007120	secretion related GTPase SrgB/Ypt1	304.798	2.16569	0.436816	4.95789	7.13e-07	0.000116874
AFLA_007130	hypothetical protein	2.34615	-0.705467	0.876741	-0.804647	0.421023	NA
AFLA_007140	aminopeptidase, putative	215.159	1.31612	0.411063	3.20175	0.00136595	0.014501
AFLA_007150	RNA polymerase TFIIH complex subunit Ssl1, putative	6.14876	0.141068	0.809361	0.174296	0.861633	NA
AFLA_007160	hypothetical protein	6.4675	0.241126	0.838589	0.287538	0.7737	NA
AFLA_007170	Pumilio-family RNA binding repeat domain protein	2.92778	-0.637449	0.86725	-0.735023	0.462325	NA
AFLA_007180	ER to Golgi transport protein (Sly41), putative	36.8197	1.00676	0.682275	1.47559	0.140054	0.308522
AFLA_007190	NADH-ubiquinone oxidoreductase, subunit G, putative	384.453	0.7164	0.452712	1.58246	0.113544	0.267732
AFLA_007200	conserved hypothetical protein	17.2318	-0.0769533	0.773916	-0.0994336	0.920794	NA
AFLA_007210	cytokinesis regulator (Byr4), putative	49.9978	1.83731	0.730944	2.51361	0.0119503	0.0613112
AFLA_007220	conserved hypothetical protein	6.05113	-0.591193	0.819429	-0.72147	0.47062	NA
AFLA_007230	er lumen protein retaining receptor, putative	20.7571	1.12723	0.733266	1.53728	0.124226	0.284868
AFLA_007240	mitochondrial 37S ribosomal protein S27, putative	21.0446	0.224801	0.837919	0.268284	0.78848	0.884618
AFLA_007250	nucleolar RNAse III, putative	8.88455	0.241752	0.842617	0.286907	0.774184	NA
AFLA_007360	hypothetical protein	2.98119	-0.634647	0.908811	-0.698326	0.484973	NA
AFLA_007370	conserved hypothetical protein	2.78756	-0.642219	0.877226	-0.732102	0.464107	NA
AFLA_007380	conserved hypothetical protein	2.75897	-0.648751	0.862452	-0.752217	0.451921	NA
AFLA_007390	zeaxanthin epoxidase, putative	2.39076	-0.4558	0.858761	-0.530765	0.595581	NA
AFLA_007400	conserved hypothetical protein	2.39078	-0.689682	0.887004	-0.777541	0.43684	NA
AFLA_007420	hypothetical protein	2.42677	-0.686587	0.888336	-0.772891	0.439587	NA
AFLA_007430	conserved hypothetical protein	150.613	0.559211	0.621757	0.899404	0.368437	0.576891
AFLA_007440	conserved hypothetical protein	34.8173	1.13115	0.739288	1.53005	0.126004	0.287498
AFLA_007450	O-methyltransferase, putative	120.845	1.06065	0.639389	1.65885	0.097146	0.242025
AFLA_007460	cytochrome P450, putative	144.24	1.74953	0.608969	2.87293	0.00406686	0.0288943
AFLA_007470	cytochrome P450, putative	265.112	2.17862	0.59343	3.67124	0.000241378	0.00450193
AFLA_007480	conserved hypothetical protein	228.63	2.51402	0.640476	3.92524	8.66e-05	0.0022036
AFLA_007490	4-hydroxyphenylpyruvate dioxygenase, putative	13.9501	1.27744	0.797532	1.60174	0.109214	NA
AFLA_007500	conserved hypothetical protein	2.49292	-0.668815	0.894838	-0.747415	0.454813	NA
AFLA_007510	2-hydroxyhepta-2,4-diene-1,7-dioate isomerase, putative	2.48081	-0.662979	0.922959	-0.71832	0.47256	NA
AFLA_007520	conserved hypothetical protein	2.35165	-0.687112	0.907929	-0.75679	0.449176	NA
AFLA_007530	conserved hypothetical protein	17.1843	2.01423	0.830404	2.4256	0.0152831	NA
AFLA_007540	glutathione S-transferase, putative	19.8118	0.398988	0.805055	0.495604	0.620174	0.781592
AFLA_007560	F5/8 type C domain protein	11.8238	0.691155	0.823031	0.839768	0.401039	NA
AFLA_007580	MFS sugar transporter, putative	14.8567	0.584414	0.74389	0.785618	0.432091	NA
AFLA_007590	hypothetical protein	2.3298	-0.712016	0.883267	-0.806116	0.420176	NA
AFLA_007600	oligopeptide transporter, putative	13.417	2.14629	0.743053	2.88848	0.00387109	NA
AFLA_007610	conserved hypothetical protein	5.76744	-0.585324	0.875064	-0.668893	0.503564	NA
AFLA_007620	GNAT family N-acetyltransferase, putative	6.682	-0.555188	0.907297	-0.611914	0.540594	NA
AFLA_007630	integral membrane protein, Mpv17/PMP22 family, putative	6.14965	-0.394826	0.826983	-0.477429	0.633056	NA
AFLA_007640	conserved hypothetical protein	330.739	2.43602	0.660534	3.68796	0.000226062	0.00431787
AFLA_007650	conserved hypothetical protein	3.93837	-0.59472	0.884947	-0.672041	0.501558	NA
AFLA_007660	conserved hypothetical protein	9.12007	-0.375894	0.835943	-0.449664	0.652952	NA
AFLA_007670	sugar transporter, putative	3.1465	-0.608728	0.92478	-0.65824	0.510384	NA
AFLA_007680	argininosuccinate lyase, putative	2.93833	-0.64231	0.887763	-0.723516	0.469363	NA
AFLA_007690	conserved hypothetical protein	6.02379	-0.570054	0.885075	-0.644074	0.519528	NA
AFLA_007700	conserved hypothetical protein	42.6938	2.11345	0.752338	2.80918	0.0049668	0.0327121
AFLA_007710	conserved hypothetical protein	2.83429	-0.634685	0.892269	-0.711316	0.476888	NA
AFLA_007720	pectin lyase	90.773	1.76231	0.578794	3.04479	0.00232845	0.020777
AFLA_007730	conserved hypothetical protein	2.51777	-0.664733	0.896711	-0.741301	0.458511	NA
AFLA_007740	heat shock protein Hsp20/Hsp26, putative	2.36753	-0.688016	0.875858	-0.785534	0.432141	NA
AFLA_007750	hypothetical protein	2.3575	-0.698871	0.88544	-0.789293	0.429941	NA
AFLA_007760	flavin-binding monooxygenase-like protein	101.083	-0.82701	0.631268	-1.31008	0.190169	0.374822
AFLA_007770	conserved hypothetical protein	34.7865	2.05592	0.657487	3.12693	0.00176644	0.0171103
AFLA_007780	FAD binding domain protein	33.7438	-1.1337	0.764747	-1.48245	0.13822	0.305755
AFLA_007790	MFS transporter of unkown specificity	13.5022	-1.03177	0.78015	-1.32253	0.185993	NA
AFLA_007800	conserved hypothetical protein	36.6459	1.60341	0.674137	2.37846	0.017385	0.0776367
AFLA_007810	gibberellin 20-oxidase family protein	235.2	2.95057	0.672675	4.38632	1.15e-05	0.000676892
AFLA_007820	hypothetical protein	17.9171	0.463022	0.833485	0.555525	0.578536	NA
AFLA_007830	conserved hypothetical protein	69.1355	1.55194	0.735172	2.11099	0.0347731	0.122323
AFLA_007840	cysteine desulfurylase, putative	124.619	1.81477	0.67137	2.70308	0.00686997	0.0412545
AFLA_007850	conserved hypothetical protein	56.2294	1.90272	0.713013	2.66857	0.00761759	0.0447067
AFLA_007860	oligopeptide transporter, putative	58.2963	0.611405	0.748425	0.816922	0.413973	0.618554
AFLA_007870	phosphatidylserine decarboxylase, putative	27.9131	0.693965	0.838357	0.827768	0.407802	0.613574
AFLA_007880	conserved hypothetical protein	2.40949	-0.686552	0.879605	-0.780523	0.435083	NA
AFLA_007890	5'-nucleotidase, putative	50.4907	1.15336	0.582064	1.9815	0.0475354	0.149424
AFLA_007900	5-oxo-L-prolinase, putative	204.257	1.25678	0.622892	2.01765	0.0436278	0.140293
AFLA_007910	cytochrome P450 monooxygenase, putative	7.09064	-0.398921	0.77243	-0.516449	0.605541	NA
AFLA_007920	C6 transcription factor, putative	15.7104	1.01629	0.757484	1.34166	0.179705	NA
AFLA_007930	conserved hypothetical protein	12.0173	-0.213816	0.864479	-0.247336	0.804649	NA
AFLA_007940	HET domain protein	7.43043	-0.226463	0.796934	-0.284167	0.776282	NA
AFLA_007950	conserved hypothetical protein	6.53175	-0.0908213	0.825137	-0.110068	0.912355	NA
AFLA_007960	conserved hypothetical protein	2.47835	-0.667555	0.898427	-0.743026	0.457466	NA
AFLA_007970	3-hydroxyacyl-CoA dehydrogenase, putative	26.68	0.236175	0.772508	0.305725	0.759814	0.86763
AFLA_007980	NAD dependent epimerase/dehydratase, putative	2.37741	-0.684474	0.904322	-0.756892	0.449114	NA
AFLA_007990	conserved hypothetical protein	2.87628	-0.63569	0.883794	-0.719274	0.471972	NA
AFLA_008000	conserved hypothetical protein	2.40364	-0.707424	0.885118	-0.799243	0.42415	NA
AFLA_008010	alpha-L-rhamnosidase family protein	2.58672	-0.664678	0.87672	-0.758142	0.448366	NA
AFLA_008020	quinate dehydrogenase, putative	2.29699	-0.716001	0.882491	-0.81134	0.41717	NA
AFLA_008040	pentafunctional AROM polypeptide, putative	3.31906	-0.611628	0.887572	-0.689102	0.490759	NA
AFLA_008050	conserved hypothetical protein	2.7132	-0.653184	0.900461	-0.725389	0.468213	NA
AFLA_008060	4-hydroxyphenylpyruvate dioxygenase, putative	2.65763	-0.672247	0.866116	-0.776163	0.437653	NA
AFLA_008070	shikimate 5-dehydrogenase, putative	2.53253	-0.667638	0.876195	-0.761973	0.446076	NA
AFLA_008080	hypothetical protein	12.344	0.205713	0.900563	0.228427	0.819314	NA
AFLA_008090	hypothetical protein	2.44284	-0.676048	0.896638	-0.753981	0.450861	NA
AFLA_008100	conserved hypothetical protein	4.34351	-0.602351	0.864953	-0.696398	0.486179	NA
AFLA_008110	extracellular endo-1,4-beta-xylanase, putative	13.1992	-0.489783	0.811076	-0.603868	0.545931	NA
AFLA_008120	conserved hypothetical protein	10.3806	-0.358866	0.873414	-0.410878	0.681162	NA
AFLA_008130	MFS transporter, putative	18.8825	-1.78882	0.775454	-2.3068	0.0210657	0.0881166
AFLA_008140	conserved hypothetical protein	2.32272	-0.70139	0.872665	-0.803733	0.421551	NA
AFLA_008150	5-oxoprolinase, putative	26.8832	0.0396853	0.795293	0.0499002	0.960202	0.980315
AFLA_008160	conserved hypothetical protein	2.54379	-0.660084	0.922757	-0.715338	0.4744	NA
AFLA_008170	conserved hypothetical protein	2.7847	-0.653333	0.899418	-0.726395	0.467597	NA
AFLA_008180	heat shock trehalose synthase, putative	9.98315	0.516776	0.863269	0.598626	0.549422	NA
AFLA_008190	conserved hypothetical protein	32.3926	1.18191	0.816468	1.44759	0.147733	0.318182
AFLA_008200	hypothetical protein	4.66483	-0.577881	0.900019	-0.642076	0.520824	NA
AFLA_008210	NF-X1 finger and helicase domain protein, putative	7.73962	-0.563244	0.842018	-0.668922	0.503545	NA
AFLA_008220	conserved hypothetical protein	4.17832	-0.61519	0.822819	-0.747662	0.454664	NA
AFLA_008230	srpk, putative	2.34744	-0.692161	0.883035	-0.783843	0.433132	NA
AFLA_008240	calcium sensor (NCS-1), putative	8.61005	0.413809	0.79026	0.523636	0.600532	NA
AFLA_008250	endosomal integral membrane protein (P24a), putative	39.7287	-0.897373	0.685618	-1.30885	0.190584	0.375174
AFLA_008260	hypothetical protein	2.39232	-0.690226	0.910929	-0.757717	0.448621	NA
AFLA_008270	U3 small nucleolar ribonucleoprotein protein LCP5, putative	20.7816	1.16478	0.691334	1.68483	0.0920217	0.232919
AFLA_008280	hypothetical protein	3.58371	-0.79649	0.859016	-0.927212	0.353816	NA
AFLA_008290	kinesin family protein (KinA), putative	88.9267	0.530929	0.582907	0.91083	0.362385	0.570222
AFLA_008300	ubiquitin conjugating enzyme (UbcB), putative	19.5867	-0.505725	0.789314	-0.640715	0.521708	0.710933
AFLA_008310	acetyl-CoA-acetyltransferase, putative	126.983	2.82548	0.595842	4.742	2.12e-06	0.000209674
AFLA_008320	conserved hypothetical protein	5.9819	-0.586435	0.841032	-0.69728	0.485628	NA
AFLA_008330	beta-1,4-mannosyltransferase (Alg1), putative	16.4848	0.29452	0.733031	0.401784	0.687843	NA
AFLA_008340	CDF zinc transporter (Msc2), putative	16.8176	1.27306	0.713123	1.78519	0.0742308	NA
AFLA_008350	amine oxidase	6.90011	-0.559855	0.870674	-0.643013	0.520215	NA
AFLA_008360	conserved hypothetical protein	3.91004	-0.60285	0.898979	-0.670595	NA	NA
AFLA_008370	RTA1 domain protein, putative	15.4908	0.418687	0.774123	0.540853	0.588609	NA
AFLA_008380	ubiquitin conjugating enzyme, putative	15.9058	-0.675479	0.809326	-0.834618	0.403933	NA
AFLA_008390	conserved hypothetical protein	68.0333	1.04858	0.584032	1.79541	0.072589	0.199326
AFLA_008410	MFS multidrug transporter, putative	4.99642	-0.600429	0.83559	-0.718569	0.472406	NA
AFLA_008420	hypothetical protein	2.32856	-0.700191	0.88575	-0.790506	0.429232	NA
AFLA_008430	sugar transporter, putative	2.35637	-0.687847	0.891333	-0.771706	0.440289	NA
AFLA_008440	conserved hypothetical protein	5.64759	-0.576279	0.865039	-0.666188	0.505291	NA
AFLA_008450	conserved hypothetical protein	63.5524	0.370374	0.712928	0.519511	0.603405	0.767735
AFLA_008460	conserved hypothetical protein	24.8963	2.06215	0.864741	2.3847	0.017093	0.0767712
AFLA_008470	hypothetical protein	2.31692	-0.708572	0.88014	-0.805067	0.420781	NA
AFLA_008480	CFEM domain protein	93.8561	0.236759	0.611602	0.387113	0.698673	0.829579
AFLA_008490	mitochondrial carnitine:acyl carnitine carrier, putative	55.1731	0.862359	0.544238	1.58453	0.113074	0.266888
AFLA_008500	conserved hypothetical protein	18.7439	0.13612	0.821437	0.165709	0.868386	NA
AFLA_008510	hypothetical protein	2.43724	-0.679752	0.885963	-0.767247	0.442935	NA
AFLA_008520	alpha-amylase, putative	17.6415	-0.368012	0.776736	-0.473792	0.635648	NA
AFLA_008530	conserved hypothetical protein	5.72148	-0.604258	0.809755	-0.746224	0.455532	NA
AFLA_008550	hypothetical protein	2.44612	-0.673374	0.872589	-0.771696	0.440294	NA
AFLA_008560	alpha-1,2-mannosidase, putative subfamily	23.2921	-0.483874	0.836905	-0.578171	0.563149	0.741305
AFLA_008570	conserved hypothetical protein	7.02926	1.6487	0.799544	2.06205	0.0392025	NA
AFLA_008580	hypothetical protein	2.4651	-0.670026	0.905294	-0.74012	0.459227	NA
AFLA_008590	conserved hypothetical protein	4.08154	-0.413654	0.874804	-0.472853	0.636318	NA
AFLA_008600	conserved hypothetical protein	13.6049	-0.311194	0.800765	-0.388621	0.697557	NA
AFLA_008610	hypothetical protein	2.36153	-0.699645	0.897066	-0.779926	0.435434	NA
AFLA_008620	ankyrin repeat-containing protein, putative	9.35981	-0.701538	0.834222	-0.840949	0.400377	NA
AFLA_008630	hypothetical protein	4.34283	-0.588192	0.881458	-0.667294	0.504584	NA
AFLA_008640	ferric-chelate reductase, putative	36.2752	0.691682	0.659987	1.04802	0.294628	0.499554
AFLA_008650	short-chain dehydrogenases/reductase, putative	2.48979	-0.661322	0.905812	-0.730087	0.465337	NA
AFLA_008660	hypothetical protein	2.49297	-0.665696	0.883788	-0.753231	0.451311	NA
AFLA_008670	conserved hypothetical protein	2.6624	-0.65606	0.88526	-0.741094	0.458637	NA
AFLA_008690	conserved hypothetical protein	5.81194	-0.741243	0.843023	-0.879268	0.379256	NA
AFLA_008720	conserved hypothetical protein	12.5537	0.492442	0.76698	0.642053	0.520839	NA
AFLA_008730	hypothetical protein	2.35442	-0.696066	0.889646	-0.782408	0.433975	NA
AFLA_008740	oxidoreductase, short chain dehydrogenase/reductase family	8.17296	0.636064	0.776821	0.818803	0.412899	NA
AFLA_008750	hypothetical protein	2.54158	-0.446332	0.870837	-0.512533	0.608278	NA
AFLA_008760	multidrug resistance protein, putative	2.38857	-0.682093	0.887178	-0.768834	0.441992	NA
AFLA_008790	conserved hypothetical protein	2.3037	-0.711182	0.88769	-0.80116	0.423039	NA
AFLA_008820	conserved hypothetical protein	4.77728	-0.584359	0.870057	-0.671633	0.501817	NA
AFLA_008830	GTPase activating protein (Evi5), putative	31.4578	-1.03585	0.733448	-1.41231	0.15786	0.333385
AFLA_008840	DNA topoisomerase II	171.699	0.938579	0.488188	1.92258	0.054533	0.16353
AFLA_008850	conserved hypothetical protein	4.24932	-0.585176	0.919442	-0.636447	0.524485	NA
AFLA_008860	conserved hypothetical protein	2.52667	-0.664099	0.879578	-0.75502	0.450237	NA
AFLA_008870	hypothetical protein	2.38718	-0.684324	0.883035	-0.774968	0.438359	NA
AFLA_008880	zinc-containing alcohol dehydrogenase, putative	23.0388	1.31942	0.815806	1.61732	0.105808	0.255314
AFLA_008890	glutamate decarboxylase	611.919	1.81371	0.614342	2.95228	0.00315435	0.0247152
AFLA_008900	conserved hypothetical protein	3.03564	-0.427008	0.898788	-0.475093	0.634721	NA
AFLA_008910	conserved hypothetical protein	81.5336	3.02168	0.710161	4.25491	2.09e-05	0.000920946
AFLA_008920	conserved hypothetical protein	35.528	0.405385	0.756228	0.536062	0.591916	0.758837
AFLA_008930	acid phosphatase AphA	10.3277	-0.357877	0.873451	-0.409727	0.682006	NA
AFLA_008950	aminotransferase, classes I and II family, putative	3.00894	-0.640476	0.895703	-0.715053	0.474576	NA
AFLA_008960	TPR domain protein	8.70951	-1.8623	0.766325	-2.43017	0.0150919	NA
AFLA_008970	SAM dependent methyltransferase, putative	10.4881	-0.227651	0.935539	-0.243337	0.807745	NA
AFLA_008980	UPF0023 family protein	17.695	1.02472	0.712526	1.43815	0.15039	NA
AFLA_008990	carboxypeptidase CpyA/Prc1, putative	527.823	1.79992	0.44273	4.06549	4.79e-05	0.00155076
AFLA_009000	ribosomal protein S13p/S18e	1695.64	1.87711	0.394565	4.75742	1.96e-06	0.000202736
AFLA_009010	conserved hypothetical protein	3.78994	-0.41165	0.83584	-0.492499	0.622367	NA
AFLA_009020	cytochrome c peroxidase, putative	24.4308	0.79888	0.779207	1.02525	0.305246	0.51082
AFLA_009030	conserved hypothetical protein	3.09541	-0.629381	0.876253	-0.718263	0.472595	NA
AFLA_009040	3-isopropylmalate dehydrogenase	13.6168	-0.35286	0.745686	-0.473202	0.636069	NA
AFLA_009050	TPR repeat protein	22.4024	0.618051	0.775035	0.79745	0.42519	0.629578
AFLA_009060	endo-1,4-beta-xylanase, putative	42.0504	1.29325	0.787721	1.64176	0.100639	0.247871
AFLA_009070	conserved hypothetical protein	4.67766	-0.402623	0.907866	-0.443483	0.657416	NA
AFLA_009080	conserved hypothetical protein	12.4974	-0.555419	0.786352	-0.706324	0.479987	NA
AFLA_009090	nuclear serine protease HtrA2/Nma111, putative	96.0165	1.32696	0.52449	2.53	0.0114064	0.0594834
AFLA_009100	pax transcription activation domain interacting protein, putative	43.4304	0.978537	0.675421	1.44878	0.147399	0.318004
AFLA_009110	cwl1, putative	164.583	0.613157	0.570991	1.07385	0.282891	0.486417
AFLA_009120	NRPS-like enzyme, putative	3.23267	-0.254366	0.869846	-0.292426	0.769961	NA
AFLA_009130	long-chain-fatty-acid CoA ligase, putative	2.69827	-0.657018	0.896867	-0.73257	0.463821	NA
AFLA_009140	PKS-like enzyme, putative	2.88862	-0.397591	0.895692	-0.443893	0.65712	NA
AFLA_009150	hypothetical protein	2.30218	-0.715877	0.877778	-0.815556	0.414754	NA
AFLA_009160	conserved hypothetical protein	2.83051	-0.646211	0.874363	-0.739065	0.459868	NA
AFLA_009170	HMG-CoA reductase, putative	153.629	1.57719	0.603644	2.61279	0.00898068	0.0498458
AFLA_009180	conserved hypothetical protein	2.44858	-0.888949	0.863436	-1.02955	0.303222	NA
AFLA_009190	efflux pump antibiotic resistance protein, putative	2.33728	-0.70435	0.869529	-0.810037	0.417919	NA
AFLA_009200	conserved hypothetical protein	5.94041	-0.592087	0.837255	-0.707176	0.479457	NA
AFLA_009210	hypothetical protein	5.93703	-0.56727	0.884288	-0.641499	0.521199	NA
AFLA_009220	conserved hypothetical protein	4.27402	-0.61576	0.840321	-0.732767	0.4637	NA
AFLA_009240	serine protein kinase, putative	154.694	0.705864	0.70013	1.00819	NA	NA
AFLA_009250	serine protein kinase, putative	19.1831	-0.193185	0.897327	-0.21529	0.829541	0.909474
AFLA_009260	conserved hypothetical protein	26.4479	0.859047	0.769711	1.11606	0.264394	0.465899
AFLA_009270	conserved hypothetical protein	14.7545	1.17638	0.814271	1.44471	0.14854	NA
AFLA_009280	conserved hypothetical protein	3.48988	0.237544	0.877715	0.270639	0.786669	NA
AFLA_009290	AMP dependent CoA ligase, putative	2.31362	-0.712687	0.872688	-0.816658	0.414124	NA
AFLA_009300	AMP dependent ligase, putative	2.31254	-0.704417	0.885114	-0.795848	0.42612	NA
AFLA_009310	conserved hypothetical protein	2.7588	-0.253529	0.854278	-0.296775	0.766638	NA
AFLA_009320	conserved hypothetical protein	2.36503	-0.702477	0.879127	-0.799063	0.424254	NA
AFLA_009340	developmental regulator Mod-A, putative	2.4931	-0.669	0.865915	-0.772592	0.439764	NA
AFLA_009360	serine racemase, putative	2.30221	-0.714142	0.875946	-0.815281	0.414912	NA
AFLA_009370	conserved hypothetical protein	2.40637	-0.917218	0.856228	-1.07123	0.284066	NA
AFLA_009380	conserved hypothetical protein	10.759	-0.51038	0.885721	-0.576231	0.564459	NA
AFLA_009390	hypothetical protein	2.35537	-0.696163	0.894571	-0.778209	0.436446	NA
AFLA_009400	conserved hypothetical protein	3.28253	-0.653026	0.903917	-0.72244	0.470024	NA
AFLA_009410	delta(3,5)-delta(2,4)-dienoyl-CoA isomerase, mitochondrial precursor, putative	4.17683	0.5582	0.849268	0.657272	0.511006	NA
AFLA_009420	conserved hypothetical protein	7.92611	-0.543268	0.891321	-0.609509	0.542187	NA
AFLA_009430	hypothetical protein	51.0308	2.19603	0.719511	3.05212	0.00227233	0.0203525
AFLA_009440	cytochrome B5, putative	2.68388	-0.652157	0.888518	-0.733984	0.462959	NA
AFLA_009460	conserved hypothetical protein	8.51977	-2.22804	0.880809	-2.52954	0.0114211	NA
AFLA_009470	short chain alcohol dehydrogenase, putative	2.99203	0.0245631	0.87657	0.0280219	0.977645	NA
AFLA_009480	monoxygenase, putative	2.60062	-0.656123	0.90466	-0.72527	0.468286	NA
AFLA_009490	C6 transcription factor, putative	4.13607	-0.378706	0.830293	-0.456111	0.64831	NA
AFLA_009500	hypothetical protein	2.51613	-0.671814	0.866641	-0.775193	0.438226	NA
AFLA_009510	sodium/chloride dependent neurotransmitter transporter, putative	12.5248	-0.302516	0.779962	-0.38786	0.69812	NA
AFLA_009520	conserved hypothetical protein	2.36029	-0.693176	0.862737	-0.803462	0.421708	NA
AFLA_009530	hypothetical protein	2.93591	-0.624385	0.929253	-0.671921	0.501634	NA
AFLA_009540	conserved hypothetical protein	2.40478	-0.68184	0.905621	-0.752898	0.451511	NA
AFLA_009550	xylosidase/arabinosidase, putative	2.94859	-0.637703	0.901006	-0.707768	0.479089	NA
AFLA_009560	hexose transporter, putative	2.99701	-0.682136	0.918386	-0.742755	0.45763	NA
AFLA_009570	conserved hypothetical protein	3.25136	-1.54479	0.836379	-1.84699	0.0647482	NA
AFLA_009580	C6 transcription factor, putative	2.50092	-0.663681	0.888925	-0.746611	0.455299	NA
AFLA_009590	UPF0075 domain protein	2.30967	-0.706612	0.88255	-0.800648	0.423336	NA
AFLA_009600	MFS sugar transporter, putative	2.41238	-0.681722	0.865138	-0.787993	0.430701	NA
AFLA_009610	hypothetical protein	2.30052	-0.716031	0.875403	-0.817945	0.413389	NA
AFLA_009620	hypothetical protein	2.31019	-0.706123	0.879404	-0.802957	0.422	NA
AFLA_009630	ankyrin repeat-containing protein, putative	8.61495	-0.709087	0.837842	-0.846325	0.397371	NA
AFLA_009690	conserved hypothetical protein	3.49245	-0.627673	0.865781	-0.724979	0.468465	NA
AFLA_009700	alcohol dehydrogenase, putative	2.31803	-0.708419	0.876875	-0.80789	0.419154	NA
AFLA_009710	conserved hypothetical protein	2.50663	-0.660808	0.884361	-0.747215	0.454934	NA
AFLA_009720	conserved hypothetical protein	2.45467	-0.672331	0.883628	-0.760875	0.446732	NA
AFLA_009730	hypothetical protein	2.59023	-0.66008	0.862503	-0.765308	0.444088	NA
AFLA_009740	hypothetical protein	78.9719	1.28139	0.773465	1.65669	0.0975823	0.242335
AFLA_009750	sugar transporter, putative	3.60209	-0.628134	0.878116	-0.71532	0.474411	NA
AFLA_009760	conserved hypothetical protein	2.30991	-0.71088	0.890169	-0.79859	0.424528	NA
AFLA_009780	hypothetical protein	2.34603	-0.695147	0.887548	-0.783221	0.433497	NA
AFLA_009790	conserved hypothetical protein	2.75787	-0.661379	0.89702	-0.737306	0.460936	NA
AFLA_009800	conserved hypothetical protein	3.46844	-0.608744	0.915865	-0.664666	0.506264	NA
AFLA_009840	conserved hypothetical protein	2.91387	-0.636239	0.877307	-0.725218	0.468318	NA
AFLA_009860	MFS transporter, putative	2.35615	-0.692621	0.892585	-0.775972	0.437765	NA
AFLA_009870	conserved hypothetical protein	2.90808	-0.632687	0.929584	-0.680613	0.496117	NA
AFLA_009900	conserved hypothetical protein	12.8662	-0.320628	0.759327	-0.422253	0.672841	NA
AFLA_009910	conserved hypothetical protein	3.57642	-0.604805	0.93544	-0.646546	0.517926	NA
AFLA_009930	diacylglycerol pyrophosphate phosphatase, putative	2.30111	-0.713582	0.877158	-0.813516	0.415922	NA
AFLA_009940	hypothetical protein	2.32219	-0.711081	0.88699	-0.801679	0.422739	NA
AFLA_009950	hypothetical protein	6.88156	-0.306802	0.916299	-0.334827	0.737755	NA
AFLA_009960	hypothetical protein	2.385	-0.689446	0.894148	-0.771065	0.440669	NA
AFLA_009980	ABC multidrug transporter, putative	5.51518	-0.119818	0.923423	-0.129754	0.896761	NA
AFLA_009990	1-aminocyclopropane-1-carboxylate oxidase, putative	5.1317	-0.394627	0.903967	-0.43655	0.662438	NA
AFLA_010000	polyketide synthase, putative	12.6865	0.674054	0.83573	0.806545	0.419929	NA
AFLA_010010	nonribosomal peptide synthase, putative	31.9004	1.1208	0.835588	1.34133	0.179815	0.363605
AFLA_010020	nonribosomal peptide synthase, putative	14.2368	0.506414	0.767154	0.66012	0.509177	NA
AFLA_010030	oxidoreductase, 2OG-Fe(II) oxygenase family, putative	3.67031	-0.248242	0.861856	-0.288032	0.773322	NA
AFLA_010040	conserved hypothetical protein	4.46259	-0.76852	0.885706	-0.867691	0.385563	NA
AFLA_010050	alcohol dehydrogenase, putative	5.91434	-0.388835	0.851282	-0.456764	0.64784	NA
AFLA_010060	conserved hypothetical protein	2.70941	-0.675593	0.88151	-0.766404	0.443436	NA
AFLA_010070	hypothetical protein	2.33474	-0.697251	0.877413	-0.794666	0.426808	NA
AFLA_010080	ankyrin repeat-containing protein, putative	5.74411	-0.387742	0.887077	-0.437101	0.662038	NA
AFLA_010090	hypothetical protein	2.82681	-0.626975	0.917863	-0.683081	0.494555	NA
AFLA_010110	choline dehydrogenase, putative	2.87244	-0.638214	0.95266	-0.669929	0.502903	NA
AFLA_010120	extracellular dioxygenase, putative	4.49164	-0.132631	0.90919	-0.145878	0.884017	NA
AFLA_010130	oxidoreductase, short-chain dehydrogenase/reductase family	8.00822	-0.384434	0.860858	-0.446571	0.655185	NA
AFLA_010140	UbiD family decarboxylase, putative	3.95492	0.402359	0.847993	0.474484	0.635155	NA
AFLA_010150	srpk, putative	2.38166	-0.684485	0.885399	-0.77308	0.439475	NA
AFLA_010170	tropinone reductase, putative	58.4287	0.767886	0.715752	1.07284	0.283344	0.487019
AFLA_010180	conserved hypothetical protein	39.2748	0.793483	0.847905	0.935816	0.349368	0.557956
AFLA_010190	ad-003, putative	12.9848	0.225559	0.840289	0.26843	0.788368	NA
AFLA_010200	ankyrin, putative	5.63461	-0.395816	0.835355	-0.47383	0.635621	NA
AFLA_010210	conserved hypothetical protein	3.60416	-0.0837425	0.807314	-0.10373	0.917384	NA
AFLA_010220	conserved hypothetical protein	2.32928	-0.700522	0.878281	-0.797606	0.425099	NA
AFLA_010230	conserved hypothetical protein	2.78859	-0.638838	0.896183	-0.712843	0.475943	NA
AFLA_010240	hypothetical protein	2.70157	-0.658307	0.917655	-0.71738	0.47314	NA
AFLA_010250	NADH dehydrogenase, putative	2.43228	-0.71317	0.892127	-0.799403	0.424056	NA
AFLA_010310	2,4-dihydroxyhept-2-ene-1,7-dioic acid aldolase	2.34699	-0.697372	0.890585	-0.783049	0.433598	NA
AFLA_010340	2-heptaprenyl-1,4-naphthoquinone methyltransferase, putative	3.17156	-0.63832	0.946482	-0.674413	0.500049	NA
AFLA_010360	quinone oxidoreductase, putative	2.76444	0.194252	0.81208	0.239202	0.810949	NA
AFLA_010400	hypothetical protein	2.31771	-0.703808	0.88403	-0.796136	0.425953	NA
AFLA_010410	conserved hypothetical protein	2.30191	-0.715177	0.877032	-0.815451	0.414814	NA
AFLA_010420	conserved hypothetical protein	2.89973	-0.626657	0.920876	-0.680501	0.496188	NA
AFLA_010440	chitinase, putative	2.69409	-0.673288	0.899365	-0.748626	0.454082	NA
AFLA_010450	hypothetical protein	2.47942	-0.680577	0.88153	-0.77204	0.440091	NA
AFLA_010460	conserved hypothetical protein	3.35106	-0.6337	0.824348	-0.768729	0.442054	NA
AFLA_010470	O-methyltransferase, putative	2.85688	-0.651457	0.92044	-0.707767	0.47909	NA
AFLA_010480	potassium channel, putative	2.42569	-0.681868	0.86575	-0.787603	0.430929	NA
AFLA_010490	conserved hypothetical protein	2.32406	-0.704087	0.873093	-0.806429	0.419996	NA
AFLA_010500	conserved hypothetical protein	2.29986	-0.71616	0.870818	-0.822399	0.41085	NA
AFLA_010550	O-methyltransferase family protein	3.58892	-0.60224	0.922599	-0.652764	0.513908	NA
AFLA_010560	hypothetical protein	2.48316	-0.675519	0.913748	-0.739283	0.459735	NA
AFLA_010570	hypothetical protein	2.9632	-0.650063	0.875681	-0.742351	0.457875	NA
AFLA_010580	nonribosomal peptide synthase, putative	76.6398	-1.37376	0.679952	-2.02038	0.0433444	0.139809
AFLA_010590	siderophore biosynthesis lipase/esterase, putative	17.8477	0.480641	0.780313	0.615959	0.537922	NA
AFLA_010600	siderophore biosynthesis acetylase AceI, putative	30.6335	-0.646344	0.769349	-0.840118	0.400842	0.606942
AFLA_010610	enoyl-CoA hydratase/isomerase family protein	41.7741	2.51094	0.782095	3.21052	0.00132493	0.0142243
AFLA_010620	nonribosomal siderophore peptide synthase Sid2	136.416	2.99556	0.664492	4.50804	6.54e-06	0.000493934
AFLA_010630	ABC multidrug transporter SidT	64.7693	0.419974	0.688828	0.609693	0.542065	0.726368
AFLA_010640	MFS siderophore transporter, putative	104.991	1.10891	0.663962	1.67015	0.0948907	0.238027
AFLA_010650	conserved hypothetical protein	2.29933	-0.715165	0.87791	-0.814622	0.415289	NA
AFLA_010670	hypothetical protein	2.30183	-0.712473	0.875455	-0.813832	0.415741	NA
AFLA_010680	conserved hypothetical protein	50.0196	-0.415357	0.57577	-0.721394	0.470667	0.668206
AFLA_010690	vitamin H transporter, putative	37.081	1.61564	0.647445	2.4954	0.0125814	0.0631858
AFLA_010700	conserved hypothetical protein	36.4245	0.774444	0.682346	1.13497	0.256386	0.457304
AFLA_010710	conserved hypothetical protein	3.08807	-0.630244	0.90489	-0.696487	0.486124	NA
AFLA_010720	conserved hypothetical protein	11.0706	-0.0378139	0.810624	-0.0466478	0.962794	NA
AFLA_010730	conserved hypothetical protein	2.4375	-0.677829	0.892859	-0.759167	0.447753	NA
AFLA_010740	lysosomal protective protein precursor, putative	6.79124	-0.553773	0.929877	-0.595534	0.551487	NA
AFLA_010760	endoplasmic reticulum-resident kdel protein, putative	82.711	0.0306975	0.557797	0.0550335	0.956112	0.980226
AFLA_010770	porphobilinogen deaminase Hem3, putative	30.6468	2.04915	0.682098	3.00419	0.00266291	0.0225029
AFLA_010780	conserved hypothetical protein	10.0754	-0.370514	0.925404	-0.400381	0.688876	NA
AFLA_010790	elongation factor 1 gamma, putative	49.6089	-0.269802	0.811062	-0.332652	0.739397	0.854989
AFLA_010800	conserved hypothetical protein	16.2011	0.866516	0.79961	1.08367	0.27851	NA
AFLA_010810	conserved hypothetical protein	70.8047	1.37665	0.587011	2.34519	0.0190174	0.0825999
AFLA_010820	hypothetical protein	4.21638	-0.765742	0.856022	-0.894535	0.371036	NA
AFLA_010830	conserved hypothetical protein	2.37745	-0.683653	0.89219	-0.766264	0.443519	NA
AFLA_010840	conserved hypothetical protein	2.29552	-0.717085	0.877581	-0.817115	0.413863	NA
AFLA_010860	F-box and wd40 domain protein, putative	47.4588	-0.257347	0.697124	-0.369156	0.712012	0.83659
AFLA_010870	endo-1,4-beta-xylanase B precursor, putative	15.6648	1.58488	0.943861	1.67915	0.0931233	NA
AFLA_010880	conserved hypothetical protein	4.93335	-0.577845	0.886053	-0.652157	0.5143	NA
AFLA_010890	sterol desaturase, putative	20.2424	0.586681	0.773701	0.758278	0.448285	0.648431
AFLA_010900	fatty acid desaturase, putative	30.5119	1.99916	0.700009	2.8559	0.00429149	0.0298397
AFLA_010910	FKBP-type peptidyl-prolyl isomerase, putative	15.5351	-0.204343	0.88761	-0.230217	0.817923	NA
AFLA_010930	glutathione S-transferase family protein, putative	62.932	0.802827	0.61201	1.31179	0.189592	0.373839
AFLA_010940	urea hydro-lyase/cyanamide hydratase, putative	8.44106	0.034552	0.813183	0.0424898	0.966108	NA
AFLA_010950	cytochrome P450 oxidoreductase, putative	117.816	0.196848	0.656784	0.299716	0.764394	0.870233
AFLA_010960	C6 finger domain protein, putative	7.69609	1.10235	0.790696	1.39415	0.163271	NA
AFLA_010970	MFS maltose permease, putative	2.97156	-0.194098	0.863762	-0.224713	0.822203	NA
AFLA_010980	maltase MalT	6.40369	1.15999	0.828192	1.40063	0.161323	NA
AFLA_010990	glucose-methanol-choline (gmc) oxidoreductase, putative	13.0085	0.891634	0.850823	1.04797	0.294654	NA
AFLA_011000	conserved hypothetical protein	5.03059	1.14588	0.784171	1.46126	0.143943	NA
AFLA_011010	norsolorinic acid reductase, putative	2.66283	-0.672707	0.891336	-0.754718	0.450418	NA
AFLA_011040	conserved hypothetical protein	3.72239	0.0727641	0.847181	0.0858897	0.931554	NA
AFLA_011050	hypothetical protein	2.90068	-0.636766	0.879714	-0.723833	0.469168	NA
AFLA_011060	conserved hypothetical protein	3.73213	-0.620506	0.863033	-0.718983	0.472152	NA
AFLA_011070	RNA-dependent RNA polymerase, putative	3.89706	-0.598535	0.879977	-0.680172	0.496396	NA
AFLA_011080	beta-xylosidase, putative	17.4426	0.544496	0.82041	0.663688	0.50689	NA
AFLA_011090	MFS allantoate transporter, putative	5.01147	-0.594246	0.835833	-0.710963	0.477107	NA
AFLA_011100	C6 finger domain protein, putative	3.97751	-0.606749	0.847543	-0.715891	0.474059	NA
AFLA_011110	conserved hypothetical protein	6.38617	-0.233692	0.874386	-0.267263	0.789266	NA
AFLA_011120	flavin-containing amine oxidase, putative	2.68807	-0.662142	0.852367	-0.776828	0.43726	NA
AFLA_011130	conserved hypothetical protein	19.4644	-0.0785116	0.868713	-0.0903769	0.927988	0.965677
AFLA_011140	hypothetical protein	2.33008	-0.695528	0.886959	-0.784171	0.43294	NA
AFLA_011150	allantoate permease, putative	2.30267	-0.714899	0.87105	-0.820732	0.411799	NA
AFLA_011200	alpha-ketoglutarate-dependent sulfonate dioxygenase, putative	2.36238	-0.687651	0.88129	-0.780278	0.435227	NA
AFLA_011210	hypothetical protein	2.5966	-0.654984	0.878648	-0.745445	0.456003	NA
AFLA_011220	glucose dehydrogenase, putative	5.22514	-0.601799	0.828448	-0.726417	0.467583	NA
AFLA_011230	glycosyl hydrolase, putative	14.1729	0.921034	0.77528	1.188	0.234833	NA
AFLA_011240	conserved hypothetical protein	62.3693	1.7158	0.708323	2.42234	0.0154209	0.0717113
AFLA_011250	conserved hypothetical protein	26.1329	2.04169	0.765963	2.66552	0.00768683	0.0448864
AFLA_011260	electron transport oxidoreductase, putative	2.97181	-0.639891	0.869406	-0.73601	0.461725	NA
AFLA_011270	zinc-containing alcohol dehydrogenase, putative	36.835	0.904215	0.61976	1.45897	0.144572	0.31454
AFLA_011280	acyl-CoA dehydrogenase, putative	10.3705	-0.510081	0.751059	-0.679149	0.497044	NA
AFLA_011290	efflux pump antibiotic resistance protein, putative	34.0583	-0.724058	0.680182	-1.06451	0.2871	0.490519
AFLA_011300	conserved hypothetical protein	81.6753	1.27367	0.68576	1.85731	0.0632677	0.181048
AFLA_011310	vps9-ankyrin repeat-containing protein, putative	9.31739	-0.538239	0.875027	-0.615111	0.538481	NA
AFLA_011320	conserved hypothetical protein	2.40618	-0.716752	0.876222	-0.818003	0.413356	NA
AFLA_011330	MFS transporter, putative	9.15935	-1.27881	0.860742	-1.48571	0.137355	NA
AFLA_011350	conserved hypothetical protein	2.38986	-0.684039	0.910151	-0.751567	0.452312	NA
AFLA_011360	conserved hypothetical protein	43.4747	0.043495	0.785389	0.0553802	0.955836	0.980226
AFLA_011370	conserved hypothetical protein	66.9052	0.943249	0.780573	1.20841	0.226891	0.420673
AFLA_011380	conserved hypothetical protein	15.95	-2.64995	0.780215	-3.39644	0.000682687	NA
AFLA_011390	hypothetical protein	2.31598	-0.703205	0.88006	-0.799042	0.424266	NA
AFLA_011400	conserved hypothetical protein	2.92928	0.309871	0.817064	0.37925	0.704502	NA
AFLA_011410	conserved hypothetical protein	2.84532	-0.634831	0.906379	-0.700404	0.483675	NA
AFLA_011420	hypothetical protein	2.31906	-0.708223	0.86861	-0.815352	0.414871	NA
AFLA_011430	alpha-L-arabinofuranosidase, putative	2.44329	-0.677364	0.887547	-0.763187	0.445352	NA
AFLA_011440	endoglucanase, putative	666.725	1.5062	0.442812	3.40144	0.000670314	0.00905686
AFLA_011460	GMC oxidoreductase, putative	21.4687	0.838399	0.640159	1.30967	0.190307	0.374937
AFLA_011470	conserved hypothetical protein	10.5128	-0.11484	0.971203	-0.118245	0.905874	NA
AFLA_011480	amino acid permease (Can1), putative	33.8726	-0.329371	0.690921	-0.476713	0.633566	0.791098
AFLA_011490	MFS monocarboxylate transporter, putative	7.23744	-0.571156	0.78647	-0.726228	0.467699	NA
AFLA_011520	conserved hypothetical protein	2.98133	-0.621485	0.917052	-0.677699	0.497963	NA
AFLA_011530	hypothetical protein	181.956	0.359754	0.769158	0.467724	0.639982	0.795236
AFLA_011540	conserved hypothetical protein	9.42079	-0.0328857	0.806835	-0.0407589	0.967488	NA
AFLA_011550	tannase, putative	17.7919	0.480734	0.737684	0.65168	0.514608	NA
AFLA_011560	phosphatidylglycerol specific phospholipase, putative	291.94	1.27416	0.739116	1.72389	0.0847269	0.220318
AFLA_011570	dynein intermediate chain, putative	24.1746	0.0558334	0.672193	0.0830616	0.933803	0.967477
AFLA_011580	conserved hypothetical protein	75.5043	0.89421	0.60634	1.47477	0.140275	0.308865
AFLA_011590	COP9 signalosome subunit 8 (CsnH), putative	13.9789	-0.832579	0.791923	-1.05134	0.293103	NA
AFLA_011600	oligosaccharyl transferase subunit (Stt3), putative	202.254	0.683376	0.509423	1.34147	0.179768	0.363605
AFLA_011610	conserved hypothetical protein	46.3965	0.231181	0.733182	0.315312	0.752525	0.863035
AFLA_011620	mRNA cleavage and polyadenylation specificity factor complex subunit	12.2447	-0.19556	0.70578	-0.277084	0.781715	NA
AFLA_011630	transcriptional regulatory protein DEP1, putative	9.13069	-0.382633	0.790179	-0.484236	0.628218	NA
AFLA_011640	RNA binding protein, putative	25.9872	0.0650938	0.7017	0.0927658	0.92609	0.96526
AFLA_011650	conserved hypothetical protein	13.3811	0.568238	0.71777	0.791672	0.428552	NA
AFLA_011660	conserved hypothetical protein	258.877	0.876582	0.490318	1.78778	0.0738112	0.201385
AFLA_011670	conserved hypothetical protein	3.42792	-0.621752	0.896407	-0.693605	0.48793	NA
AFLA_011680	conserved hypothetical protein	6.32245	-0.581452	0.840638	-0.69168	0.489139	NA
AFLA_011690	2-hydroxyacid dehydrogenase, putative	2.63214	-0.652026	0.884178	-0.737438	0.460856	NA
AFLA_011700	GPI anchored protein, putative	584.755	1.39139	0.450399	3.08923	0.00200678	0.0186776
AFLA_011710	conserved hypothetical protein	4.6934	-0.598187	0.91323	-0.655024	NA	NA
AFLA_011720	CCCH zinc finger protein	28.3304	0.535755	0.739538	0.724446	0.468792	0.666938
AFLA_011730	DNA-directed RNA polymerase III subunit 22.9 kDa, putative	2.74171	-0.647675	0.868935	-0.745367	0.45605	NA
AFLA_011740	cystathionine gamma-lyase	37.4888	2.003	0.65867	3.04098	0.00235808	0.0209201
AFLA_011750	conserved hypothetical protein	10.362	-0.517769	0.887377	-0.583483	0.559568	NA
AFLA_011760	NADH-ubiquinone oxidoreductase 178 kDa subunit, putative	19.7279	1.03457	0.786933	1.31469	0.188615	0.372979
AFLA_011770	conserved hypothetical protein	236.607	-0.234571	0.511701	-0.458414	0.646655	0.800076
AFLA_011780	hypothetical protein	8.60756	-0.370624	0.851838	-0.435087	0.663499	NA
AFLA_011790	C2H2 finger domain protein, putative	33.5363	1.27715	0.692841	1.84335	0.0652785	0.185242
AFLA_011800	conserved hypothetical protein	62.4157	1.17343	0.668697	1.7548	0.0792932	0.211361
AFLA_011810	AAA family ATPase, putative	24.4961	1.39974	0.572417	2.44531	0.0144726	0.0689604
AFLA_011820	translocation protein (Sec66), putative	42.5016	0.191986	0.625277	0.307042	0.758812	0.867109
AFLA_011840	conserved hypothetical protein	2.33156	-0.718067	0.892432	-0.804618	0.42104	NA
AFLA_011860	pentatricopeptide repeat protein	22.4226	-0.492437	0.665256	-0.740222	0.459166	0.658705
AFLA_011870	hypothetical protein	2.58549	-0.653665	0.912041	-0.716706	0.473556	NA
AFLA_011880	origin recognition complex subunit 3, putative	7.61226	-0.571747	0.864581	-0.6613	0.50842	NA
AFLA_011890	conserved hypothetical protein	5.24314	-0.111987	0.753136	-0.148694	0.881795	NA
AFLA_011900	rRNA maturation protein (Nop14), putative	19.0606	0.943485	0.744692	1.26695	0.205174	0.392992
AFLA_011910	triacylglycerol lipase, putative	3.97927	-0.598823	0.899468	-0.665752	0.505569	NA
AFLA_011920	G-patch domain protein, putative	7.73269	-0.0327838	0.787001	-0.0416566	0.966772	NA
AFLA_011930	conserved hypothetical protein	11.2251	-0.328513	0.859705	-0.382123	0.70237	NA
AFLA_011940	C2H2 zinc finger protein	33.5294	1.01568	0.65495	1.55077	0.120957	0.279388
AFLA_011950	suppressor protein SRP40, putative	10.8793	-0.530808	0.864284	-0.614159	0.53911	NA
AFLA_011960	hypothetical protein	10.1244	0.907006	0.764957	1.1857	0.235742	NA
AFLA_011970	MFS transporter, putative	20.2304	0.813987	0.779475	1.04428	0.296357	0.501414
AFLA_011980	conserved hypothetical protein	9.7814	-0.222389	0.80495	-0.276277	0.782335	NA
AFLA_011990	hypothetical protein	2.31441	-0.707137	0.87125	-0.811635	0.417001	NA
AFLA_012000	hypothetical protein	3.14466	-0.645351	0.833104	-0.774634	0.438556	NA
AFLA_012010	C6 transcription factor (Ctf1B), putative	19.127	0.414647	0.776752	0.533822	0.593465	0.760172
AFLA_012020	carboxypeptidase S1, putative	33.8758	0.877629	0.718651	1.22122	0.222004	0.41569
AFLA_012030	DUF895 domain membrane protein	38.2975	2.14738	0.719871	2.98301	0.00285428	0.0233648
AFLA_012050	N-acetylglucosamine-6-phosphate deacetylase (NagA), putative	13.5853	0.434594	0.765761	0.567533	0.570352	NA
AFLA_012060	choline oxidase (CodA), putative	132.64	-0.241566	0.590441	-0.409128	0.682446	0.81969
AFLA_012070	betaine aldehyde dehydrogenase (BadH), putative	24.8368	-0.16821	0.748555	-0.224713	0.822203	0.904347
AFLA_012080	glucosamine-6-phosphate deaminase, putative	22.8744	-0.000257961	0.768887	-0.000335499	0.999732	0.999732
AFLA_012090	beta-N-acetylglucosaminidase, putative	55.3678	2.04264	0.678195	3.01188	0.00259636	0.0220926
AFLA_012100	NDT80_PhoG domain protein PcaG	9.92424	1.17983	0.721919	1.63429	0.102197	NA
AFLA_012110	cleavage and polyadenylation specificity factor subunit A, putative	46.0393	1.09357	0.618768	1.76733	0.0771724	0.20748
AFLA_012120	LMBR1 domain protein, putative	31.4645	0.614438	0.718634	0.855008	0.392546	0.600442
AFLA_012130	hypothetical protein	4.65363	-0.366515	0.843901	-0.43431	0.664063	NA
AFLA_012140	conserved hypothetical protein	13.9087	0.157789	0.798873	0.197515	0.843425	NA
AFLA_012150	ZIP family zinc transporter, putative	40.3006	0.416436	0.641132	0.649533	0.515994	0.70641
AFLA_012160	acetyl-CoA acetyltransferase, putative	238.451	0.655173	0.477294	1.37268	0.169851	0.34969
AFLA_012170	U5 snRNP component Snu114, putative	62.6748	1.271	0.560191	2.26887	0.023276	0.0939734
AFLA_012180	cytoplasmic protein required for cell viability, putative	14.4227	0.414121	0.787619	0.525788	0.599036	NA
AFLA_012190	C6 finger domain protein, putative	44.6427	1.96769	0.650244	3.02607	0.00247752	0.0213076
AFLA_012200	Hsp70 chaperone (HscA), putative	632.259	1.01615	0.371302	2.73671	0.00620577	0.038281
AFLA_012220	cyclin-dependent kinases regulatory subunit, putative	3.46305	-0.615103	0.872044	-0.705358	0.480588	NA
AFLA_012230	conserved hypothetical protein	106.655	2.56138	0.63997	4.00235	6.27e-05	0.001876
AFLA_012240	conserved hypothetical protein	116.533	0.34386	0.564383	0.609267	0.542347	0.726388
AFLA_012250	conserved hypothetical protein	97.1264	0.742114	0.568459	1.30548	0.191729	0.376742
AFLA_012260	RING finger domain protein, putative	14.1245	-0.285088	0.70263	-0.405744	0.684931	NA
AFLA_012270	peptidyl-prolyl cis-trans isomerase, putative	18.3943	-0.178202	0.802639	-0.22202	0.824298	NA
AFLA_012370	conserved hypothetical protein	12.7348	1.24504	0.791498	1.57302	0.115715	NA
AFLA_012380	U3 small nucleolar ribonucleoprotein protein Mpp10	23.6256	-1.48923	0.74855	-1.98949	0.0466472	0.148082
AFLA_012390	hypothetical protein	2.39531	-0.680022	0.904352	-0.751945	0.452084	NA
AFLA_012400	oxidoreductase, short-chain dehydrogenase/reductase family	73.4455	2.44073	0.750796	3.25086	0.00115055	0.013091
AFLA_012410	NADH-ubiquinone oxidoreductase subunit B, putative	93.7298	1.11354	0.586633	1.89819	0.0576713	0.16954
AFLA_012420	conserved hypothetical protein	9.87011	-0.542823	0.848316	-0.639883	0.522249	NA
AFLA_012430	malonyl CoA-acyl carrier protein transacylase, putative	25.9621	1.53034	0.777522	1.96822	0.0490423	0.152348
AFLA_012440	hypothetical protein	11.7453	0.246388	0.788768	0.312371	0.754758	NA
AFLA_012450	nuclear pore complex subunit Nup133, putative	21.4892	1.19871	0.699272	1.71423	0.0864865	0.223427
AFLA_012460	STF2-like protein	59.4274	1.23244	0.711697	1.73169	0.0833288	0.21764
AFLA_012560	conserved hypothetical protein	31.5299	1.53061	0.753233	2.03205	0.0421485	0.137206
AFLA_012860	hypothetical protein	36.901	-0.593132	0.84679	-0.700447	0.483648	0.678754
AFLA_012870	conserved hypothetical protein	11.1622	0.564698	0.762124	0.740953	0.458722	NA
AFLA_012880	pheromone response protein, putative	20.3955	0.362041	0.714728	0.506544	0.612475	0.775747
AFLA_012890	hypothetical protein	2.34251	-0.697056	0.871554	-0.799786	0.423835	NA
AFLA_012900	hypothetical protein	2.29659	-0.716715	0.88025	-0.814217	0.41552	NA
AFLA_012910	MFS sugar transporter, putative	66.1804	0.104096	0.670092	0.155346	0.876549	0.938466
AFLA_012920	conserved hypothetical protein	2.47293	-0.672944	0.890498	-0.755694	0.449833	NA
AFLA_012930	conserved hypothetical protein	2.37911	-0.688005	0.896402	-0.767519	0.442773	NA
AFLA_012940	sulfatase, putative	2.33237	-0.700869	0.875234	-0.800779	0.42326	NA
AFLA_012950	conserved hypothetical protein	13.0311	-0.650677	0.888301	-0.732496	0.463866	NA
AFLA_012960	endoglycoceramidase, putative	37.7188	-0.891391	0.72057	-1.23706	0.216064	0.407292
AFLA_012970	conserved hypothetical protein	3.34185	-0.620035	0.881241	-0.703593	0.481687	NA
AFLA_012980	conserved hypothetical protein	2.81592	-0.643589	0.877693	-0.733273	0.463392	NA
AFLA_013010	conserved hypothetical protein	2.36879	-0.702121	0.904214	-0.776499	0.437455	NA
AFLA_013020	efflux pump antibiotic resistance protein, putative	3.35048	-0.620136	0.911086	-0.680656	0.496089	NA
AFLA_013030	conserved hypothetical protein	2.41046	-0.681789	0.869947	-0.783713	0.433209	NA
AFLA_013040	conserved hypothetical protein	7.83574	-1.69777	0.799397	-2.12382	0.0336855	NA
AFLA_013050	conserved hypothetical protein	4.1398	-0.609893	0.86821	-0.702471	0.482385	NA
AFLA_013060	conserved hypothetical protein	6.39616	-0.578447	0.871484	-0.66375	0.506851	NA
AFLA_013070	sugar transporter, putative	5.2871	-0.0850425	0.803668	-0.105818	0.915727	NA
AFLA_013080	conserved hypothetical protein	2.32833	-0.699875	0.871212	-0.803335	0.421781	NA
AFLA_013090	fungal specific transcription factor, putative	2.94426	-0.64404	0.882989	-0.729385	0.465766	NA
AFLA_013100	conserved hypothetical protein	2.31438	-0.709234	0.896095	-0.791472	0.428669	NA
AFLA_013110	efflux pump antibiotic resistance protein, putative	2.30118	-0.714419	0.876025	-0.815524	0.414773	NA
AFLA_013120	conserved hypothetical protein	2.75795	0.316985	0.815337	0.388777	0.697441	NA
AFLA_013130	hypothetical protein	3.75718	-0.240718	0.833881	-0.288673	0.772832	NA
AFLA_013140	conserved hypothetical protein	2.43149	-0.676342	0.908691	-0.744304	0.456693	NA
AFLA_013150	conserved hypothetical protein	3.81129	-0.60572	0.880737	-0.687743	0.491615	NA
AFLA_013160	methyltransferase family protein	10.4251	1.32659	0.869464	1.52576	0.127069	NA
AFLA_013170	hypothetical protein	4.05588	-0.596957	0.883953	-0.675327	0.499468	NA
AFLA_013180	williams-beuren syndrome chromosome region, putative	293.759	1.55273	0.692879	2.24098	0.0250271	0.0980468
AFLA_013190	conserved hypothetical protein	3.73719	0.408894	0.831034	0.49203	0.622698	NA
AFLA_013200	conserved hypothetical protein	5.63637	-0.753282	0.823939	-0.914245	0.360588	NA
AFLA_013220	beta-lactamase family protein	113.284	0.900439	0.742167	1.21326	0.225032	0.419244
AFLA_013230	steroid monooxygenase, putative	535.802	0.198832	0.651449	0.305215	0.760203	0.867865
AFLA_013240	C6 transcription factor, putative	3.40444	-0.617862	0.893077	-0.691835	0.489041	NA
AFLA_013250	maltose permease, putative	2.96355	-0.635336	0.924189	-0.687453	0.491798	NA
AFLA_013260	conserved hypothetical protein	3.72557	-0.600398	0.892879	-0.67243	0.50131	NA
AFLA_013270	conserved hypothetical protein	12.2016	-0.501299	0.883885	-0.567155	0.570609	NA
AFLA_013280	class V chitinase, putative	2.32664	-0.703722	0.879494	-0.800144	0.423627	NA
AFLA_013300	oxidoreductase, 2-nitropropane dioxygenase family, putative	21.049	-0.735604	0.893875	-0.822939	0.410543	0.615489
AFLA_013310	conserved hypothetical protein	2.66804	-0.647268	0.898254	-0.720585	0.471165	NA
AFLA_013320	cellulase family protein	12.0492	-1.16305	0.860727	-1.35125	0.176617	NA
AFLA_013330	oligopeptide transporter, putative	2.91473	-0.621294	0.913465	-0.680151	0.496409	NA
AFLA_013340	conserved hypothetical protein	2.84569	-0.641036	0.904585	-0.708652	0.47854	NA
AFLA_013350	hypothetical protein	9.26236	0.369582	0.774449	0.47722	0.633206	NA
AFLA_013360	glutamine-serine-proline rich protein, putative	100.094	2.60188	0.704315	3.6942	0.000220584	0.00428202
AFLA_013370	sugar transporter, putative	9.99379	-0.310764	0.659188	-0.471434	0.637331	NA
AFLA_013390	conserved hypothetical protein	2.30717	-0.710223	0.883181	-0.804165	0.421302	NA
AFLA_013400	ankyrin repeat-containing protein, putative	8.55049	0.611359	0.731313	0.835974	0.40317	NA
AFLA_013410	conserved hypothetical protein	17.0959	2.29644	0.855276	2.68503	0.00725235	NA
AFLA_013420	conserved hypothetical protein	4.17352	-0.386385	0.871492	-0.443361	0.657505	NA
AFLA_013430	hypothetical protein	2.3197	-0.714352	0.884663	-0.807485	0.419387	NA
AFLA_013440	rhamnosidase B, putative	10.1846	-0.538433	0.848229	-0.634773	0.525577	NA
AFLA_013470	flavin-containing amine oxidasedehydrogenase, putative	5.19671	-0.591696	0.855641	-0.691524	0.489236	NA
AFLA_013480	conserved hypothetical protein	3.15819	-0.634433	0.869588	-0.729579	0.465648	NA
AFLA_013490	amino acid transporter, putative	2.32858	-0.713472	0.876051	-0.814418	0.415405	NA
AFLA_013500	conserved hypothetical protein	2.38114	-0.710997	0.895674	-0.793813	0.427304	NA
AFLA_013510	myo-inositol transporter	3.75987	-0.616863	0.910483	-0.677512	0.498081	NA
AFLA_013520	cytochrome P450, putative	55.7194	0.268763	0.820854	0.327419	0.743351	0.857893
AFLA_013530	conserved hypothetical protein	6.99572	-0.106744	0.899579	-0.11866	0.905545	NA
AFLA_013540	neuroligin, putative	21.8853	-0.272315	0.87942	-0.309653	0.756825	0.866915
AFLA_013550	hypothetical protein	2.39179	-0.685851	0.882613	-0.777069	0.437118	NA
AFLA_013560	conserved hypothetical protein	8.49117	0.241174	0.819543	0.294279	0.768545	NA
AFLA_013570	conserved hypothetical protein	2.42703	-0.6777	0.887574	-0.763542	0.44514	NA
AFLA_013580	amino acid transporter, putative	2.42699	-0.703779	0.88264	-0.797357	0.425244	NA
AFLA_013590	conserved hypothetical protein	2.86879	-0.629451	0.91165	-0.690452	0.48991	NA
AFLA_013610	multidrug resistance protein, putative	8.76873	-0.503668	0.931598	-0.54065	0.588749	NA
AFLA_013620	carboxylesterase, type B, putative	2.48372	-0.666893	0.893375	-0.746487	0.455373	NA
AFLA_013630	conserved hypothetical protein	2.66064	-0.645243	0.950325	-0.67897	NA	NA
AFLA_013640	hypothetical protein	12.1931	-0.27348	1.01539	-0.269336	0.787671	NA
AFLA_013660	amidohydrolase amhX, putative	3.23432	-0.641491	0.85793	-0.747719	0.45463	NA
AFLA_013670	oxidoreductase CipA-like, putative	2.67081	-0.647881	0.888652	-0.72906	0.465965	NA
AFLA_013680	phosphatidylglycerol specific phospholipase C, putative	53.981	1.00868	0.787178	1.28139	0.200056	0.387335
AFLA_013690	chitin synthase C	139.327	1.29287	0.55638	2.32371	0.0201409	0.0857564
AFLA_013700	MFS transporter, putative	32.6105	0.339863	0.762285	0.445847	0.655707	0.804578
AFLA_013710	conserved hypothetical protein	52.4153	0.463989	0.650022	0.713804	0.475348	0.672614
AFLA_013720	conserved hypothetical protein	13.7886	0.971968	0.731071	1.32951	0.183679	NA
AFLA_013730	conserved hypothetical protein	14.7389	0.355773	0.774508	0.459353	0.645981	NA
AFLA_013740	Acid phosphatase precursor, putative	44.1403	1.00487	0.819113	1.22678	0.219904	0.412484
AFLA_013750	NPP1 domain protein, putative	6.68128	-1.43833	0.894803	-1.60742	0.107962	NA
AFLA_013760	endo-1,4-beta-glucanase, putative	73.5921	1.0849	0.742677	1.46079	0.144073	0.314461
AFLA_013770	conserved hypothetical protein	198.692	1.98918	0.551721	3.60541	0.000311655	0.00546948
AFLA_013780	conserved hypothetical protein	31.7724	0.407798	0.760473	0.536243	0.591791	0.758837
AFLA_013800	monocarboxylate transporter, putative	2.30372	-0.714174	0.888697	-0.803619	0.421617	NA
AFLA_013810	hypothetical protein	2.54831	-0.658482	0.877347	-0.750538	0.452931	NA
AFLA_013820	MFS myo-inositol transporter, putative	3.97287	-0.0994931	0.849999	-0.117051	0.90682	NA
AFLA_013830	amino acid transporter, putative	6.63574	-0.171506	0.859763	-0.19948	0.841887	NA
AFLA_013840	conserved hypothetical protein	2.77428	-0.6813	0.970017	-0.702359	0.482455	NA
AFLA_013850	UDP-glucose dehydrogenase/UDP-mannac dehydrogenase, putative	2.32039	-0.706904	0.88854	-0.795579	0.426277	NA
AFLA_013860	BNR/Asp-box repeat domain protein	53.8132	0.96015	0.672353	1.42804	0.153279	0.326319
AFLA_013870	4-carboxymuconolactone decarboxylase family protein	21.9812	0.914458	0.777313	1.17643	0.239421	0.436613
AFLA_013880	lipase 2 precursor, putative	24.8285	-2.26873	0.830341	-2.73229	0.00628962	0.0386478
AFLA_013890	C2H2 transcription factor, putative	6.76326	-1.98792	0.805569	-2.46772	0.0135977	NA
AFLA_013900	conserved hypothetical protein	5.99362	-0.395566	0.81364	-0.486169	0.626847	NA
AFLA_013910	conserved hypothetical protein	2.29938	-0.713856	0.878149	-0.81291	0.41627	NA
AFLA_013930	short-chain dehydrogenase, putative	2.34825	-0.716697	0.876294	-0.817873	0.41343	NA
AFLA_013940	hypothetical protein	2.89307	-0.645214	0.920294	-0.701096	0.483243	NA
AFLA_013950	hypothetical protein	2.30502	-0.71005	0.875584	-0.810945	0.417397	NA
AFLA_013960	conserved hypothetical protein	4.46285	-0.596193	0.86434	-0.689767	0.490341	NA
AFLA_013970	NPRS-like enzyme, putative	3.50821	-0.63143	0.926327	-0.681649	NA	NA
AFLA_013980	aminopeptidase, putative	54.5368	-0.558031	0.670008	-0.832872	0.404917	0.610779
AFLA_013990	aspartate aminotransferase, putative	3.00148	-0.637054	0.901657	-0.706537	0.479855	NA
AFLA_014000	glutathione-S-transferase theta, GST, putative	7.57292	-0.553729	0.877105	-0.631314	0.527835	NA
AFLA_014010	integral membrane protein	5.48434	-0.625907	0.919177	-0.680943	0.495907	NA
AFLA_014020	conserved hypothetical protein	9.67509	1.23148	0.743434	1.65648	0.0976249	NA
AFLA_014030	hypothetical protein	3.19956	-0.820738	0.881228	-0.931357	0.351669	NA
AFLA_014040	hypothetical protein	2.73918	-0.658471	0.902333	-0.729743	0.465547	NA
AFLA_014050	pyrroline-5-carboxylate reductase	60.1802	1.28443	0.647163	1.9847	0.0471775	0.148992
AFLA_014070	monocarboxylate transporter, putative	2.33299	-0.709416	0.878065	-0.807932	0.41913	NA
AFLA_014090	conserved hypothetical protein	8.60062	-0.549537	0.898148	-0.611856	0.540633	NA
AFLA_014100	conserved hypothetical protein	1918.57	1.72974	0.469217	3.68645	0.000227408	0.00431801
AFLA_014110	conserved hypothetical protein	3.9647	-0.615232	0.833159	-0.738433	0.460251	NA
AFLA_014120	conserved hypothetical protein	8.54315	0.638893	0.848595	0.752883	0.45152	NA
AFLA_014130	conserved hypothetical protein	4.11171	0.221784	0.816793	0.271531	0.785983	NA
AFLA_014140	aldehyde dehydrogenase family protein, putative	22.5785	0.15291	0.74517	0.205202	0.837414	0.915348
AFLA_014150	conserved hypothetical protein	4.45184	-0.59118	0.866004	-0.682653	0.494826	NA
AFLA_014160	alcohol dehydrogenase, putative	7.08083	-0.667566	0.93254	-0.715858	0.474079	NA
AFLA_014170	conserved hypothetical protein	2.34051	-0.702429	0.889867	-0.789363	0.4299	NA
AFLA_014180	conserved hypothetical protein	2.29837	-0.71582	0.887842	-0.806247	0.4201	NA
AFLA_014190	beta-glucosidase, putative	6.4545	-0.327994	0.911478	-0.359848	0.718961	NA
AFLA_014200	sugar transporter, putative	2.88916	-0.655558	0.856233	-0.76563	0.443896	NA
AFLA_014210	MFS transporter, putative	14.3452	-0.0823876	0.803567	-0.102527	0.918338	NA
AFLA_014220	hypothetical protein	2.33541	-0.710603	0.880462	-0.807079	0.419621	NA
AFLA_014230	phosphatidylserine decarboxylase, putative	31.3032	0.49422	0.805432	0.613608	0.539474	0.725086
AFLA_014240	conserved hypothetical protein	2.95865	-0.623211	0.907038	-0.687083	0.49203	NA
AFLA_014250	conserved hypothetical protein	34.779	-0.473292	0.816287	-0.579811	0.562042	0.740463
AFLA_014260	conidial hydrophobin RodB/HypB	193.156	-0.611769	0.718627	-0.851303	0.394601	0.601144
AFLA_014270	C6 transcription factor, putative	3.09696	-0.625122	0.877683	-0.712241	0.476315	NA
AFLA_014280	conserved hypothetical protein	5.95844	-0.232962	0.837902	-0.27803	0.78099	NA
AFLA_014290	conserved hypothetical protein	12.9213	-0.303971	0.826525	-0.36777	0.713045	NA
AFLA_014300	sodium bile acid symporter family protein	2.97194	-0.629455	0.877808	-0.717077	0.473327	NA
AFLA_014310	acyl-CoA dehydrogenase family protein	49.8579	1.62425	0.670554	2.42225	0.0154249	0.0717113
AFLA_014320	conserved hypothetical protein	2.3428	-0.701867	0.894543	-0.78461	0.432682	NA
AFLA_014330	conserved hypothetical protein	2.38031	-0.687075	0.874603	-0.785585	0.432111	NA
AFLA_014340	conserved hypothetical protein	4.04329	-0.608958	0.858673	-0.709185	0.47821	NA
AFLA_014350	conserved hypothetical protein	29.9277	-0.202397	0.663862	-0.304879	0.760459	0.867913
AFLA_014360	protein phosphatase 2A catalytic subunit Pph21, putative	52.8242	0.210175	0.646291	0.325202	0.745028	0.858786
AFLA_014370	homogentisate 1,2-dioxygenase, putative	65.9878	2.29785	0.773587	2.97039	0.00297421	0.0238137
AFLA_014380	glutamate carboxypeptidase, putative	12.4694	0.815713	0.8011	1.01824	0.308564	NA
AFLA_014390	efflux pump antibiotic resistance protein, putative	9.90327	0.381991	0.84945	0.449693	0.652932	NA
AFLA_014400	conserved hypothetical protein	2.30109	-0.714871	0.876858	-0.815265	0.414921	NA
AFLA_014410	conserved hypothetical protein	36.1541	1.56067	0.816261	1.91197	0.0558797	0.165967
AFLA_014420	gluconate 5-dehydrogenase, putative	2.64115	-0.662996	0.862249	-0.768915	0.441944	NA
AFLA_014430	arylesterase/monoxygenase	3.79869	1.11482	0.784753	1.4206	0.155433	NA
AFLA_014440	conserved hypothetical protein	2.55838	-0.667762	0.916327	-0.728737	0.466162	NA
AFLA_014450	conserved hypothetical protein	51.9902	-0.209729	0.770558	-0.272178	0.785485	0.883381
AFLA_014460	dimethylaniline monooxygenase, putative	3.51504	-0.633237	0.838863	-0.754875	0.450324	NA
AFLA_014470	oxidoreductase, short-chain dehydrogenase/reductase family, putative	10.0473	-0.545284	0.836448	-0.651904	0.514463	NA
AFLA_014480	3-oxoacyl-[acyl-carrier-protein] reductase, putative	6.09657	-0.573452	0.865403	-0.662641	0.50756	NA
AFLA_014490	conserved hypothetical protein	5.97194	-0.568114	0.880695	-0.645075	0.518879	NA
AFLA_014500	plasma membrane channel protein (Aqy1), putative	39.1958	0.983981	0.807304	1.21885	0.222902	0.416717
AFLA_014510	formate/nitrite transporter family protein, putative	26.2874	-0.204343	0.77415	-0.263957	0.791813	0.886172
AFLA_014520	multicopper oxidase, putative	110.756	1.58965	0.698894	2.27452	0.0229349	0.0931009
AFLA_014530	flavohemoprotein, putative	8.36005	0.161683	0.778936	0.207569	0.835566	NA
AFLA_014540	acetyltransferase, GNAT family, putative	10.486	-0.802762	0.908335	-0.883773	0.376819	NA
AFLA_014550	vesicle-mediated transport protein (Imh1), putative	12.7155	0.32346	0.813986	0.397378	0.691089	NA
AFLA_014560	hypothetical protein	2.30676	-0.71039	0.871556	-0.815083	0.415025	NA
AFLA_014570	conserved hypothetical protein	211.136	0.536395	0.744941	0.72005	0.471494	0.668782
AFLA_014580	chromatin remodeling complex subunit (Arp5), putative	26.5622	1.37407	0.622487	2.20738	0.0272876	0.104171
AFLA_014590	conserved hypothetical protein	8.84563	1.0686	0.735215	1.45345	0.146098	NA
AFLA_014600	profilin Pfy1, putative	316.733	1.93379	0.502131	3.85117	0.000117557	0.00275419
AFLA_014610	conserved hypothetical protein	7.71941	-0.389119	0.810346	-0.480189	0.631093	NA
AFLA_014620	conserved hypothetical protein	8.21974	-0.224264	0.672237	-0.333609	0.738675	NA
AFLA_014630	DNA-directed RNA polymerase III RPC4, putative	13.2876	0.828255	0.673401	1.22996	0.218712	NA
AFLA_014640	C6 finger domain protein, putative	34.3794	-1.24318	0.726982	-1.71006	0.0872549	0.224709
AFLA_014650	G2/mitotic-specific cyclin (Clb3), putative	19.8233	0.160018	0.737693	0.216917	0.828273	0.908712
AFLA_014660	DEAD/DEAH box helicase, putative	25.0311	0.812388	0.686881	1.18272	0.23692	0.433548
AFLA_014670	hypothetical protein	2.61393	-0.651158	0.90574	-0.718924	0.472188	NA
AFLA_014680	histidine triad nucleotide binding protein, putative	4.91957	-0.232113	0.802513	-0.289232	0.772404	NA
AFLA_014690	translocon-associated protein, alpha subunit, putative	87.7003	0.0339992	0.626634	0.0542569	0.95673	0.980315
AFLA_014700	telomere-binding alpha subunit central domain protein	8.4637	-0.256246	0.87443	-0.293043	0.769489	NA
AFLA_014710	karyopherin alpha subunit, putative	158.938	1.87565	0.544144	3.44697	0.000566903	0.00811545
AFLA_014720	nuclear cohesin complex subunit (Psc3), putative	27.1052	1.37257	0.705334	1.94599	0.051656	0.158093
AFLA_014730	urease accessory protein UreD	26.3057	-1.05425	0.78032	-1.35105	0.176679	0.35881
AFLA_014740	conserved hypothetical protein	21.7294	-0.575878	0.789003	-0.729881	0.465463	0.664259
AFLA_014750	conserved hypothetical protein	11.0225	0.7476	0.74187	1.00772	0.313587	NA
AFLA_014760	rRNA biogenesis protein RRP5, putative	52.3366	1.30459	0.628386	2.0761	0.0378848	0.128976
AFLA_014770	hypothetical protein	2.82243	-0.640942	0.885783	-0.723588	0.469319	NA
AFLA_014780	WD repeat protein	9.37702	0.567175	0.807677	0.70223	0.482536	NA
AFLA_014790	WD repeat protein	6.38976	-0.394927	0.789666	-0.500119	0.616991	NA
AFLA_014800	t-complex protein 1, alpha subunit, putative	133.037	0.952518	0.525604	1.81223	0.0699499	0.194323
AFLA_014810	prolyl-tRNA synthetase	150.559	1.30617	0.528377	2.47205	0.013434	0.0661311
AFLA_014820	conserved hypothetical protein	9.57684	-0.541863	0.864132	-0.62706	0.53062	NA
AFLA_014830	conserved hypothetical protein	2.79044	-0.650835	0.881653	-0.738199	0.460394	NA
AFLA_014840	3' exoribonuclease family protein	28.1263	0.226205	0.656705	0.344454	0.730505	0.849873
AFLA_014850	phosphatidylethanolamine methyltransferase Pem1, putative	105.602	1.35904	0.573721	2.36882	0.0178451	0.079149
AFLA_014860	porphobilinogen deaminase, putative	3.39792	-0.430921	0.890699	-0.4838	0.628528	NA
AFLA_014870	hypothetical protein	2.43835	-0.697567	0.876881	-0.795509	0.426318	NA
AFLA_014880	conserved hypothetical protein	2.35976	-0.703063	0.88891	-0.790927	0.428986	NA
AFLA_014890	hypothetical protein	20.0514	-0.497888	0.801964	-0.620836	0.534708	0.722258
AFLA_014900	hypothetical protein	2.92252	-0.658244	0.877197	-0.750395	0.453017	NA
AFLA_014910	nucleotide binding protein Nbp35, putative	32.6894	1.01199	0.743794	1.36058	0.173648	0.355417
AFLA_014920	extracellular aspartic endopeptidase, putative	25.0316	1.62182	0.783441	2.07013	0.0384402	0.130401
AFLA_014930	cofactor for methionyl-and glutamyl-tRNA synthetase, putative	142.01	0.949615	0.468847	2.02543	0.0428236	0.138869
AFLA_014940	alcohol dehydrogenase, zinc-containing	33.5343	1.56052	0.722685	2.15933	0.0308243	0.114353
AFLA_014950	glycosyltransferase family protein	26.9277	1.25232	0.729983	1.71554	0.0862459	0.222937
AFLA_014960	mannan polymerase II complex ANP1 subunit Anp1, putative	54.9248	0.0589097	0.672337	0.0876194	0.930179	0.966557
AFLA_014970	sister chromatid cohesion protein Dcc1, putative	14.433	-0.011066	0.771501	-0.0143434	0.988556	NA
AFLA_014980	conserved hypothetical protein	45.9973	0.987201	0.627942	1.57212	0.115922	0.271133
AFLA_014990	RING finger protein, putative	10.7946	-0.216952	0.826552	-0.262479	0.792952	NA
AFLA_015000	glutamine synthetase, putative	2.44651	-0.698115	0.870208	-0.80224	0.422414	NA
AFLA_015010	conserved hypothetical protein	5.39103	-0.177177	0.850511	-0.208318	0.834981	NA
AFLA_015020	conserved hypothetical protein	2.56952	-0.65728	0.891636	-0.737162	0.461024	NA
AFLA_015030	mitotic spindle checkpoint protein (Mad2B), putative	49.0037	-1.60384	0.711426	-2.25439	0.0241714	0.0961195
AFLA_015040	importin beta-5 subunit, putative	60.5203	-0.672328	0.61972	-1.08489	0.27797	0.481437
AFLA_015050	methyltransferase family protein	3.20409	-0.625078	0.87067	-0.717928	0.472802	NA
AFLA_015060	phytanoyl-CoA dioxygenase family protein	65.6045	2.06116	0.648917	3.1763	0.00149165	0.0153867
AFLA_015070	conserved hypothetical protein	3.35241	-0.624245	0.857506	-0.727978	0.466627	NA
AFLA_015080	hypothetical protein	2.32009	-0.710965	0.883409	-0.804797	0.420937	NA
AFLA_015090	HET-C domain protein	61.2277	0.217038	0.674319	0.321862	0.747557	0.860242
AFLA_015100	2-hydroxyacid dehydrogenase, putative	3.45207	-0.602809	0.942482	-0.639598	0.522434	NA
AFLA_015110	conserved hypothetical protein	34.9931	-0.798789	0.768985	-1.03876	0.298918	0.503597
AFLA_015120	2-dehydropantoate 2-reductase family protein, putative	3.42136	-0.62802	0.835454	-0.751711	0.452225	NA
AFLA_015130	conserved hypothetical protein	2.83203	-0.635686	0.906191	-0.701492	0.482996	NA
AFLA_015140	conserved hypothetical protein	5.60014	-0.546929	0.93399	-0.585583	0.558156	NA
AFLA_015150	conserved hypothetical protein	6.18807	0.475921	0.767769	0.619876	0.53534	NA
AFLA_015160	TRAF-like signal transducer, putative	7.43349	1.09806	0.776562	1.414	0.157361	NA
AFLA_015170	SNARE complex subunit (Syn8), putative	19.5497	0.870922	0.765843	1.13721	0.255452	0.456569
AFLA_015180	conserved hypothetical protein	7.36356	0.16692	0.820387	0.203465	0.838772	NA
AFLA_015190	conserved hypothetical protein	56.1942	0.622913	0.682385	0.912846	0.361323	0.569054
AFLA_015200	C-type cyclin (Fic1), putative	6.71155	-1.26894	0.783209	-1.62018	0.105194	NA
AFLA_015210	calcium dependent mitochondrial carrier protein, putative	22.3139	-1.37275	0.690885	-1.98694	0.0469286	0.148579
AFLA_015220	cell wall biogenesis protein/glutathione transferase (Gto1), putative	27.475	-0.567415	0.723369	-0.784406	0.432802	0.635225
AFLA_015230	poly(A)+ RNA transport protein (UbaA), putative	268.052	1.35402	0.512852	2.64018	0.00828616	0.0474236
AFLA_015240	gamma-tubulin complex component GCP4, putative	24.4171	0.874417	0.768799	1.13738	0.255379	0.456569
AFLA_015250	hypothetical protein	2.30205	-0.714918	0.877538	-0.814686	0.415252	NA
AFLA_015260	short chain dehydrogenase/oxidoreductase, putative	10.6069	-0.543089	0.851008	-0.638172	0.523362	NA
AFLA_015270	MFS transporter, putative	16.5097	0.595532	0.732297	0.813239	0.416081	NA
AFLA_015280	hypothetical protein	2.73955	-0.636329	0.904383	-0.703605	0.481679	NA
AFLA_015290	conserved hypothetical protein	70.9058	1.4888	0.652695	2.28101	0.022548	0.0923284
AFLA_015300	L-lactate dehydrogenase, putative	14.27	0.0765031	0.816309	0.0937183	0.925333	NA
AFLA_015310	hexokinase family protein XprF, putative	17.6162	-1.11042	0.787722	-1.40966	0.158641	NA
AFLA_015320	transcription initiation factor iia small chain	12.5491	1.87069	0.792316	2.36104	0.0182236	NA
AFLA_015330	conserved hypothetical protein	26.2076	1.56583	0.763668	2.05041	0.0403247	0.133554
AFLA_015340	conserved hypothetical protein	46.2533	1.35248	0.776239	1.74235	0.0814468	0.214248
AFLA_015350	aldehyde dehydrogenase family protein, putative	64.7316	2.27122	0.677201	3.35383	0.000797008	0.010028
AFLA_015360	N-methyltransferase, putative	98.088	0.0958031	0.637663	0.150241	0.880575	0.941761
AFLA_015370	DUF92 domain protein	27.4035	0.264099	0.785527	0.336205	0.736716	0.853929
AFLA_015380	pyruvate formate lyase activating enzyme, putative	18.3564	0.993027	0.745989	1.33115	0.183138	NA
AFLA_015390	C6 transcription factor, putative	22.4298	0.607576	0.707574	0.858675	0.39052	0.598554
AFLA_015400	mitochondrial DNA-directed RNA polymerase, putative	42.8344	0.267019	0.766456	0.348381	0.727554	0.847062
AFLA_015410	conserved hypothetical protein	16.2792	0.168503	0.706678	0.238443	0.811537	NA
AFLA_015420	sulfite reductase, putative	60.7106	2.62021	0.619894	4.22687	2.37e-05	0.000983301
AFLA_015430	conserved hypothetical protein	23.173	1.68156	0.742822	2.26375	0.0235897	0.0948941
AFLA_015440	RAS small monomeric GTPase Rab6, putative	16.3431	0.786036	0.800095	0.982428	0.325889	NA
AFLA_015450	V-ATPase proteolipid subunit Ppa1, putative	45.6711	-0.553185	0.636822	-0.868666	0.38503	0.59339
AFLA_015460	molybdopterin biosynthesis protein, putative	95.1118	0.549154	0.612606	0.896423	0.370027	0.578137
AFLA_015470	DDHD domain protein	17.2666	0.0515845	0.651004	0.0792384	0.936843	NA
AFLA_015480	conserved hypothetical protein	3.00584	-0.637387	0.855763	-0.744818	0.456382	NA
AFLA_015490	FAD monooxygenase, putative	18.1993	1.28658	0.805518	1.59721	0.110219	NA
AFLA_015500	DUF866 domain protein	8.69029	0.202723	0.793732	0.255405	0.798411	NA
AFLA_015510	small nuclear ribonucleoprotein SmF, putative	6.77449	-0.386855	0.850216	-0.455008	0.649104	NA
AFLA_015520	hypothetical protein	5.58359	1.08887	0.722434	1.50723	0.131752	NA
AFLA_015530	conserved hypothetical protein	19.5463	1.17541	0.84741	1.38707	0.165422	0.343707
AFLA_015540	amino acid transporter, putative	3.74107	-0.632355	0.903326	-0.70003	0.483909	NA
AFLA_015550	MFS sugar transporter, putative	16.8979	0.296244	0.733412	0.403926	0.686267	NA
AFLA_015560	hypothetical protein	12.4506	0.507373	0.804341	0.630794	0.528175	NA
AFLA_015570	conserved hypothetical protein	60.3156	1.69688	0.744716	2.27856	0.0226935	0.0926458
AFLA_015580	sorbitol/xylulose reductase Sou1-like, putative	332.893	1.52692	0.629519	2.42553	0.0152861	0.0716361
AFLA_015590	conserved hypothetical protein	8.6402	0.387677	0.792131	0.48941	0.624551	NA
AFLA_015600	MFS transporter family protein, putative	110.788	-0.189077	0.653556	-0.289306	0.772348	0.876555
AFLA_015610	conserved hypothetical protein	8.87256	-0.536981	0.996947	-0.538626	0.590145	NA
AFLA_015620	conserved hypothetical protein	2.319	-0.702263	0.881582	-0.796595	0.425687	NA
AFLA_015630	conserved hypothetical protein	14.1993	0.708098	0.813564	0.870365	0.384101	NA
AFLA_015640	kinesin, putative	4.55462	0.135797	0.873391	0.155482	0.876441	NA
AFLA_015650	MFS drug transporter, putative	10.4082	0.539053	0.791744	0.680842	0.495971	NA
AFLA_015660	choline transport protein, putative	2.35748	-0.691837	0.86736	-0.797635	0.425082	NA
AFLA_015670	vacuolar segregation protein (Pep7), putative	48.3028	0.774018	0.695392	1.11307	0.265679	0.46747
AFLA_015680	conserved hypothetical protein	36.0044	-0.268407	0.762618	-0.351955	0.724872	0.845428
AFLA_015690	conserved hypothetical protein	57.8474	0.119496	0.633607	0.188597	0.850409	0.92257
AFLA_015700	ribulose-phosphate 3-epimerase	27.5273	0.201994	0.775695	0.260404	0.794552	0.887175
AFLA_015710	conserved hypothetical protein	56.8128	-0.0537818	0.641338	-0.0838587	0.933169	0.967339
AFLA_015720	small nuclear ribonucleoprotein (LSM2), putative	24.9059	1.23999	0.769292	1.61186	0.106993	0.25627
AFLA_015730	DNA repair protein Pso2/Snm1, putative	16.1562	0.309407	0.842263	0.367352	0.713357	NA
AFLA_015740	cytochrome P450 benzoate 4-monooxygenase, putative	14.4141	-1.32284	0.827339	-1.5989	0.109842	NA
AFLA_015750	conserved hypothetical protein	2.31718	-0.706945	0.870107	-0.81248	0.416516	NA
AFLA_015760	oligomycin resistance ATP-dependent permease yor1, putative	9.07163	-0.327608	0.907234	-0.361106	0.71802	NA
AFLA_015770	ABC transporter, putative	7.58509	-0.997684	0.845365	-1.18018	0.237928	NA
AFLA_015780	small oligopeptide transporter, OPT family	171.993	2.01828	0.625923	3.22449	0.00126197	0.0138943
AFLA_015790	C6 transcription factor (Leu3), putative	4.20015	-0.590138	0.892066	-0.661541	0.508266	NA
AFLA_015800	DUF636 domain protein	29.7311	0.923895	0.731249	1.26345	0.206428	0.394445
AFLA_015810	citrate synthase, putative	2.63172	-0.652089	0.871284	-0.748423	0.454205	NA
AFLA_015820	hypothetical protein	2.40246	-0.684678	0.912537	-0.750301	0.453073	NA
AFLA_015830	MFS efflux transporter, putative	2.32701	-0.699268	0.881482	-0.793286	0.427611	NA
AFLA_015850	AflR-like C6 transcription factor, putative	2.88087	-0.639309	0.873362	-0.73201	0.464163	NA
AFLA_015860	aconitase, putative	4.42065	-0.599212	0.846447	-0.707915	0.478998	NA
AFLA_015870	conserved hypothetical protein	2.83944	-0.641174	0.861155	-0.744551	0.456543	NA
AFLA_015880	ATP-binding cassette transporter, putative	8.4195	-0.222717	0.769949	-0.289263	0.77238	NA
AFLA_015890	C2H2 finger domain protein, putative	15.0776	-0.755173	0.790706	-0.955062	0.339547	NA
AFLA_015900	carboxyphosphonoenolpyruvate mutase, putative	2.38118	-0.699045	0.864782	-0.808349	0.41889	NA
AFLA_015910	MFS transporter, putative	2.36203	-0.702812	0.873056	-0.805002	0.420819	NA
AFLA_015920	C6 transcription factor Aro80, putative	6.99276	-0.565437	0.917565	-0.616237	0.537738	NA
AFLA_015930	NAD dependent epimerase/dehydratase, putative	24.2175	0.25542	0.741339	0.344538	0.730441	0.849873
AFLA_015940	6-hydroxy-D-nicotine oxidase, putative	2.3223	-0.702025	0.881018	-0.796833	0.425548	NA
AFLA_015960	hypothetical protein	2.3194	-0.707518	0.876474	-0.807233	0.419532	NA
AFLA_015970	1-aminocyclopropane-1-carboxylate oxidase, putative	7.30677	0.269849	0.851004	0.317094	0.751172	NA
AFLA_015980	conserved hypothetical protein	2.31951	-0.702116	0.874751	-0.802647	0.422179	NA
AFLA_016000	DUF895 domain membrane protein	2.31677	-0.711752	0.891596	-0.79829	0.424702	NA
AFLA_016010	short-chain dehydrogenase, putative	5.81623	-0.586159	0.819114	-0.715602	0.474237	NA
AFLA_016020	hscarg dehydrogenase, putative	2.40854	-0.684682	0.891884	-0.76768	0.442677	NA
AFLA_016030	conserved hypothetical protein	5.38033	0.139287	0.845727	0.164695	0.869184	NA
AFLA_016040	conserved hypothetical protein	2.34055	-0.700251	0.876567	-0.798856	0.424374	NA
AFLA_016050	polysaccharide export protein (CAP59), putative	3.46506	-0.632955	0.888211	-0.712617	0.476083	NA
AFLA_016060	conserved hypothetical protein	2.41872	-0.676196	0.896229	-0.754491	0.450555	NA
AFLA_016070	oxidoreductase, short chain dehydrogenase/reductase family, putative	2.34382	-0.714207	0.872315	-0.818749	0.41293	NA
AFLA_016090	conserved hypothetical protein	2.32492	-0.699289	0.898068	-0.778659	0.436181	NA
AFLA_016100	glucose-methanol-choline (gmc) oxidoreductase, putative	2.37227	-0.689638	0.913747	-0.754737	0.450407	NA
AFLA_016110	glucose dehydrogenase, putative	2.39079	-0.682344	0.918539	-0.742858	0.457568	NA
AFLA_016120	O-methyltransferase family protein	87.1047	0.942567	0.653402	1.44255	0.149147	0.319955
AFLA_016130	hypothetical protein	19.7179	-0.644855	0.835109	-0.772181	0.440007	0.641038
AFLA_016140	conidial pigment biosynthesis scytalone dehydratase Arp1	12.0348	-0.497901	0.89246	-0.557898	0.576914	NA
AFLA_016150	lipase, putative	15.9872	1.68066	0.835177	2.01234	0.0441846	NA
AFLA_016160	conserved hypothetical protein	11.773	-0.511347	0.841667	-0.607541	0.543492	NA
AFLA_016170	AMP dependent CoA ligase, putative	6.54306	-0.568953	0.845299	-0.673079	0.500897	NA
AFLA_016180	hypothetical protein	2.72433	-0.837547	0.87712	-0.954884	0.339636	NA
AFLA_016190	conserved hypothetical protein	4.0666	-0.600268	0.880719	-0.681566	0.495513	NA
AFLA_016200	bypass of stop codon protein, putative	2.63881	-0.659122	0.859838	-0.766565	0.44334	NA
AFLA_016210	arabinosidase, putative	16.3457	-1.66963	0.725971	-2.29986	0.0214563	NA
AFLA_016220	conserved hypothetical protein	3.68171	-0.41756	0.844246	-0.494595	0.620886	NA
AFLA_016230	cortactin-binding protein, putative	2.36888	-0.691471	0.881999	-0.783982	0.433051	NA
AFLA_016240	conserved hypothetical protein	2.50799	-0.664091	0.87759	-0.756721	0.449217	NA
AFLA_016250	conserved hypothetical protein	4.33801	-0.600713	0.857526	-0.700518	0.483604	NA
AFLA_016260	kinesin light chain, putative	6.50556	-0.568308	0.847495	-0.670574	0.502492	NA
AFLA_016280	conserved hypothetical protein	2.31739	-0.706694	0.896884	-0.787944	0.43073	NA
AFLA_016290	zinc alcohol dehydrogenase, putative	4.44122	-0.593176	0.893691	-0.663737	0.506859	NA
AFLA_016300	FMN binding oxidoreductase, putative	4.29552	-1.83062	0.819027	-2.23511	0.02541	NA
AFLA_016320	ToxD-like zinc binding oxidoreductase, putative	2.71588	-0.664446	0.883504	-0.752058	0.452016	NA
AFLA_016330	alpha/beta fold family hydrolase, putative	9.26558	0.237016	0.82748	0.286431	0.774548	NA
AFLA_016340	conserved hypothetical protein	2.78395	-0.0890709	0.836261	-0.106511	0.915177	NA
AFLA_016350	NAD(P)H-dependent FMN reductase LOT6, putative	7.56997	-0.538343	0.962435	-0.559355	0.575919	NA
AFLA_016360	PAF acetylhydrolase family protein	59.5994	1.66144	0.712173	2.33291	0.0196527	0.0843578
AFLA_016370	dimethylaniline monooxygenase, putative	2.45205	-0.686448	0.877415	-0.782354	0.434007	NA
AFLA_016380	alcohol dehydrogenase, putative	5.79407	1.27368	0.834772	1.52578	0.127064	NA
AFLA_016390	MFS transporter, putative	7.9385	0.237309	0.857161	0.276855	0.781892	NA
AFLA_016400	glutathione S-transferase, putative	24.8154	0.16667	0.807551	0.206389	0.836487	0.915255
AFLA_016420	hypothetical protein	2.31103	-0.709634	0.885112	-0.801744	0.422701	NA
AFLA_016430	sugar transporter, putative	2.37531	-0.684223	0.89647	-0.763242	0.445319	NA
AFLA_016440	conserved hypothetical protein	2.31675	-0.707512	0.879025	-0.804882	0.420888	NA
AFLA_016490	cytochrome P450, putative	2.33727	-0.704079	0.899244	-0.782968	0.433646	NA
AFLA_016500	hypothetical protein	2.58774	-0.658189	0.876052	-0.751313	0.452465	NA
AFLA_016510	hypothetical protein	3.2548	-0.796283	0.880206	-0.904655	0.365648	NA
AFLA_016520	thioesterase family protein	2.85439	-0.633915	0.901996	-0.702791	0.482186	NA
AFLA_016530	beta-galactosidase, putative	39.2648	0.264476	0.775052	0.341237	0.732925	0.851439
AFLA_016540	conserved hypothetical protein	4.73181	-0.579203	0.886462	-0.653387	0.513507	NA
AFLA_016550	conserved hypothetical protein	6.55924	-0.564031	0.848274	-0.664916	0.506104	NA
AFLA_016560	methionyl-tRNA synthetase	85.2842	0.227698	0.544703	0.418023	0.675931	0.816335
AFLA_016570	epoxide hydrolase, putative	7.32013	0.687149	0.891372	0.770889	0.440773	NA
AFLA_016580	conserved hypothetical protein	3.76572	-0.620143	0.890348	-0.696518	0.486105	NA
AFLA_016590	hypothetical protein	2.42399	-0.691696	0.891747	-0.775664	0.437947	NA
AFLA_016600	conserved hypothetical protein	17.1837	-0.929713	0.816881	-1.13813	0.255068	NA
AFLA_016610	conserved hypothetical protein	12.3982	-0.0829168	0.801636	-0.103435	0.917618	NA
AFLA_016620	tryptophanyl-tRNA synthetase, putative	9.12121	1.42466	0.733723	1.94168	0.0521757	NA
AFLA_016630	transcription initiation factor TFIID subunit 7, putative	13.0797	1.38974	0.768654	1.80801	0.0706046	NA
AFLA_016640	hypothetical protein	12.4885	0.952452	0.785995	1.21178	0.225597	NA
AFLA_016650	pH-signaling protein PalC	14.7409	-0.50289	0.872861	-0.57614	0.56452	NA
AFLA_016660	NADH-ubiquinone oxidoreductase 12 kda subunit, putative	37.9268	0.589874	0.711253	0.829344	0.40691	0.612619
AFLA_016670	alpha-1,6-mannosyltransferase subunit, putative	43.7156	-0.197559	0.670129	-0.294808	0.768141	0.872529
AFLA_016680	hypothetical protein	2.74669	-0.442596	0.879108	-0.50346	0.614641	NA
AFLA_016690	hypothetical protein	2.44818	-0.679729	0.86319	-0.787462	0.431012	NA
AFLA_016700	protein kinase, putative	18.5592	0.0450928	0.753637	0.0598336	0.952288	NA
AFLA_016710	conserved hypothetical protein	2.66681	-0.642954	0.894753	-0.718583	0.472398	NA
AFLA_016720	translationally controlled tumor protein, putative	2.40745	-0.688735	0.874971	-0.787152	0.431193	NA
AFLA_016730	alanine racemase	34.1873	1.77844	0.672985	2.64262	0.00822683	0.0471976
AFLA_016740	conserved hypothetical protein	12.4992	0.146424	0.724692	0.20205	0.839877	NA
AFLA_016750	exonuclease, putative	9.61531	0.212941	0.754512	0.282224	0.777772	NA
AFLA_016760	NmrA-like family protein	4.1002	-0.624548	0.901726	-0.692615	0.488551	NA
AFLA_016770	hypothetical protein	2.47434	-0.678712	0.876317	-0.774505	0.438632	NA
AFLA_016780	conserved hypothetical protein	2.31152	-0.715697	0.877104	-0.815977	0.414513	NA
AFLA_016790	hypothetical protein	3.26962	-0.382473	0.874918	-0.437153	0.662	NA
AFLA_016800	thioredoxin, putative	31.4429	0.505211	0.703321	0.718323	0.472558	0.669892
AFLA_016810	Gamma-butyrobetaine hydroxylase subfamily, putative	41.7923	0.688319	0.736341	0.934783	0.3499	0.558431
AFLA_016820	mitochondrial deoxynucleotide carrier protein, putative	27.5211	0.385038	0.718222	0.536099	0.59189	0.758837
AFLA_016830	tubulin subunit TubB	161.469	1.8903	0.598542	3.15817	0.00158761	0.0160311
AFLA_016840	Mechanosensitive ion channel family	63.3635	1.0214	0.681355	1.49908	0.133853	0.299298
AFLA_016850	hypothetical protein	18.4847	-0.0775433	0.791083	-0.0980216	0.921915	NA
AFLA_016860	GMC oxidoreductase, putative	3.28207	-0.613934	0.883377	-0.694986	0.487064	NA
AFLA_016870	C-3 sterol dehydrogenase/C-4 decarboxylase	56.6805	2.39553	0.602125	3.97846	6.94e-05	0.00197228
AFLA_016880	ubiquitin conjugating enzyme, putative	5.2501	-0.562938	0.910297	-0.618411	0.536305	NA
AFLA_016890	Rho GTPase activator (Lrg11), putative	28.6389	0.618417	0.679541	0.91005	0.362796	0.570222
AFLA_016900	conserved hypothetical protein	7.95859	0.732507	0.873231	0.838846	0.401556	NA
AFLA_016910	26S proteasome regulatory subunit S5A	56.7196	-1.28693	0.617801	-2.08308	0.0372441	0.127507
AFLA_016920	Sybindin-like family protein	8.84556	-0.0718526	0.788426	-0.0911342	0.927386	NA
AFLA_016930	O-methyltransferase, putative	2.93097	-0.644917	0.868819	-0.742292	0.457911	NA
AFLA_016940	enoyl-CoA hydratase/isomerase family protein	46.2579	-0.392574	0.689886	-0.569042	0.569328	0.745085
AFLA_016950	SNARE protein Snc2, putative	138.751	1.40723	0.596112	2.36067	0.0182418	0.0804804
AFLA_016960	acetylglutamate kinase, putative	218.425	1.07469	0.488741	2.1989	0.0278849	0.106096
AFLA_016970	Rad21/Rec8 N terminal domain protein	2.50481	-0.66112	0.895681	-0.738119	0.460442	NA
AFLA_016980	conserved hypothetical protein	8.3186	0.284066	0.751068	0.378216	0.70527	NA
AFLA_016990	fibrillarin	170.482	-0.168005	0.593718	-0.282972	0.777199	0.878466
AFLA_017000	nucleoside-diphosphate-sugar epimerase, putative	20.0278	-0.232611	0.682166	-0.340988	0.733112	0.851449
AFLA_017010	mitochondrial processing peptidase beta subunit, putative	429.147	1.23256	0.469608	2.62466	0.00867358	0.0488637
AFLA_017020	DUF614 domain protein	6.16603	-0.560956	0.974896	-0.575401	0.56502	NA
AFLA_017030	conserved hypothetical protein	5.01901	-0.38671	0.796625	-0.485435	0.627368	NA
AFLA_017040	C6 transcription factor, putative	8.0603	0.856349	0.756381	1.13217	0.257564	NA
AFLA_017050	sugar transporter, putative	2.82709	-0.637076	0.883717	-0.720905	0.470968	NA
AFLA_017060	conserved hypothetical protein	2.31433	-0.717391	0.880005	-0.815212	0.414951	NA
AFLA_017070	sterol glucosyltransferase, putative	3.34667	-0.63003	0.856571	-0.735526	0.462019	NA
AFLA_017080	isoamyl alcohol oxidase, putative	2.96018	-0.658419	0.902886	-0.729239	0.465856	NA
AFLA_017090	methyltransferase (Ncl1), putative	70.0869	0.773381	0.610735	1.26631	0.205401	0.393114
AFLA_017100	beta-galactosidase, putative	294.147	1.81066	0.56434	3.20847	0.00133445	0.0142943
AFLA_017110	conserved hypothetical protein	5.23039	-0.5827	0.860337	-0.677293	0.49822	NA
AFLA_017120	UV-induced protein uvi15, putative	14.6811	-0.213756	0.780313	-0.273936	0.784134	NA
AFLA_017130	nuclear segregation protein (Bfr1), putative	240.507	0.537177	0.500012	1.07433	0.282676	0.486399
AFLA_017140	DNA-directed RNA polymerase II, putative	2.29277	-0.720445	0.876126	-0.822307	0.410902	NA
AFLA_017150	RNA polymerase subunit	11.8135	-0.305698	0.752077	-0.406471	0.684396	NA
AFLA_017160	integral membrane protein Pth11-like, putative	8.51537	-0.528869	0.885629	-0.597167	0.550396	NA
AFLA_017170	histidinol-phosphate aminotransferase	61.7184	2.4067	0.725399	3.31776	0.000907432	0.0109815
AFLA_017180	pectin lyase A precursor, putative	5.94232	0.262324	0.891344	0.294302	0.768527	NA
AFLA_017190	hypothetical protein	18.6388	-0.658448	0.781771	-0.842251	0.399647	NA
AFLA_017200	chromosome segregation protein BIR1, putative	11.7446	0.922983	0.740069	1.24716	0.212339	NA
AFLA_017210	C2H2 finger domain protein, putative	10.9425	-0.368675	0.838566	-0.439649	0.660191	NA
AFLA_017220	pyridoxal-dependent decarboxylase domain protein	432.657	1.52651	0.652209	2.34053	0.0192566	0.0833342
AFLA_017230	conserved hypothetical protein	2.3186	-0.7059	0.876288	-0.805558	0.420498	NA
AFLA_017240	catecholamine-O-methyltransferase, putative	7.21057	0.573616	0.824861	0.695408	0.486799	NA
AFLA_017250	FAD monooxygenase, putative	3.99287	-0.0788118	0.901565	-0.0874167	0.93034	NA
AFLA_017260	solid-state culture specific ATP-grasp domain protein	2.88191	-0.639138	0.877888	-0.72804	0.466589	NA
AFLA_017280	F-box domain protein	7.55506	0.419896	0.779845	0.538436	0.590276	NA
AFLA_017290	conserved hypothetical protein	4.83075	-0.587521	0.874299	-0.671991	0.50159	NA
AFLA_017300	cytochrome P450 oxidoreductase OrdA-like, putative	89.9891	2.61268	0.618223	4.22611	2.38e-05	0.000983301
AFLA_017310	hypothetical protein	2.35826	-0.690819	0.906907	-0.761731	0.446221	NA
AFLA_017320	conserved hypothetical protein	2.35369	-0.689938	0.885844	-0.778849	0.436069	NA
AFLA_017330	DUF292 domain protein	45.4058	1.25891	0.662254	1.90095	0.0573088	0.168978
AFLA_017340	MFS transporter, putative	11.2546	-0.539694	0.8513	-0.633965	0.526104	NA
AFLA_017350	conserved hypothetical protein	6.12739	-0.572463	0.858748	-0.666626	0.505011	NA
AFLA_017360	NAD dependent epimerase/dehydratase, putative	21.0361	-0.247934	0.691685	-0.358449	0.720007	0.842746
AFLA_017370	AP-2 adaptor complex subunit sigma, putative	4.47127	-0.595423	0.846666	-0.703256	0.481896	NA
AFLA_017380	conserved hypothetical protein	16.9761	1.00253	0.732233	1.36914	0.170957	NA
AFLA_017390	diphthine synthase, putative	18.6289	2.23304	0.689849	3.237	0.00120792	NA
AFLA_017400	SAGA-like transcriptional regulatory complex subunit Spt3, putative	25.9762	1.0133	0.699214	1.4492	0.147281	0.318004
AFLA_017410	blue light-inducible protein Bli-3	60.1675	0.313441	0.745634	0.420369	0.674216	0.816335
AFLA_017420	conserved hypothetical protein	6.84641	-0.34502	0.859899	-0.401234	0.688248	NA
AFLA_017430	conserved hypothetical protein	31.9535	0.455681	0.693324	0.657241	0.511026	0.703021
AFLA_017440	hypothetical protein	2.95062	-0.634457	0.872927	-0.726816	0.467339	NA
AFLA_017460	conserved hypothetical protein	2.7866	-0.660413	0.873208	-0.756307	0.449465	NA
AFLA_017480	SUN domain protein (Adg3), putative	17.4099	-2.17203	0.79177	-2.74325	0.00608336	NA
AFLA_017490	conserved hypothetical protein	19.4117	0.468825	0.832559	0.563114	0.573357	0.747912
AFLA_017500	Leucine carboxyl methyltransferase superfamily	94.4526	1.99797	0.629141	3.17572	0.00149467	0.0153867
AFLA_017510	RING zinc finger protein, putative	25.1376	0.147554	0.759416	0.1943	0.845941	0.920163
AFLA_017520	TFIIH complex helicase Rad3, putative	17.2046	-0.0780363	0.811461	-0.0961677	0.923387	NA
AFLA_017530	DNA-directed RNA polymerase I subunit (Rpa190), putative	55.0575	0.0422908	0.675555	0.0626016	0.950084	0.978116
AFLA_017540	U4/U6 small nuclear ribonucleoprotein, putative	34.9326	0.460567	0.650718	0.707783	0.47908	0.675114
AFLA_017550	snoRNP assembly factor Naf1, putative	13.8431	0.667144	0.791639	0.842738	0.399375	NA
AFLA_017560	alpha-1,2-mannosyltransferase (Alg9), putative	23.5125	0.0811482	0.761504	0.106563	0.915136	0.960791
AFLA_017570	conserved hypothetical protein	11.5915	0.270168	0.812304	0.332595	0.73944	NA
AFLA_017580	conserved hypothetical protein	23.9253	0.0338507	0.853371	0.039667	0.968359	0.985558
AFLA_017590	integral membrane protein, Mpv17/PMP22 family, putative	9.47132	0.159981	0.772753	0.207027	0.835988	NA
AFLA_017600	MFS multidrug transporter, putative	41.2875	0.920123	0.798963	1.15165	0.249466	0.449247
AFLA_017610	histone H3	497.68	0.932018	0.394389	2.36319	0.0181182	0.080233
AFLA_017620	histone H4.1	815.343	0.704709	0.425262	1.65712	0.0974958	0.242335
AFLA_017630	hypothetical protein	2.42275	-0.693829	0.887344	-0.781917	0.434263	NA
AFLA_017640	C2H2 transcription factor (Rpn4), putative	30.4079	-0.088096	0.855033	-0.103032	0.917937	0.962246
AFLA_017650	hypothetical protein	3.47813	-0.614585	0.871756	-0.704997	0.480812	NA
AFLA_017660	hypothetical protein	2.83087	-0.639566	0.88486	-0.722788	0.46981	NA
AFLA_017670	hypothetical protein	2.88628	-0.64732	0.892192	-0.725539	0.468122	NA
AFLA_017680	pentafunctional polypeptide (AroM), putative	145.244	-0.00571722	0.483899	-0.0118149	0.990573	0.997193
AFLA_017690	5'->3' exoribonculease Dhp1	17.6427	-0.36746	0.762843	-0.481699	0.63002	NA
AFLA_017700	intracellular protein transport protein (UsoA), putative	17.9513	-0.504682	0.785282	-0.642676	0.520434	NA
AFLA_017710	isoleucyl-tRNA synthetase, cytoplasmic	203.415	0.232535	0.528489	0.44	0.659937	0.807459
AFLA_017720	centrin-binding protein Sfi1, putative	25.4582	0.486485	0.776667	0.626375	0.531069	0.719591
AFLA_017730	WD repeat protein	46.0388	0.816184	0.608018	1.34237	0.179477	0.363385
AFLA_017740	conserved hypothetical protein	5.11467	0.607311	0.809389	0.750332	0.453054	NA
AFLA_017750	conserved hypothetical protein	129.552	3.09882	0.823301	3.76389	0.000167289	0.00347436
AFLA_017760	phenol 2-monooxygenase, putative	6.48383	1.26018	0.756789	1.66516	0.0958802	NA
AFLA_017770	D-isomer specific 2-hydroxyacid dehydrogenase family protein	14.707	0.465566	0.811809	0.573492	0.566312	NA
AFLA_017780	oligopeptide transporter, OPT family, putative	77.7642	0.773666	0.585704	1.32092	0.186529	0.370476
AFLA_017790	hypothetical protein	3.26063	-0.627651	0.855448	-0.73371	0.463125	NA
AFLA_017800	SH3 domain protein	19.8932	0.74186	0.808674	0.917377	0.358945	0.566592
AFLA_017810	cell division protein kinase (Ctk1), putative	14.025	0.0298649	0.835177	0.0357587	0.971475	NA
AFLA_017820	conserved hypothetical protein	53.786	0.712709	0.628023	1.13485	0.25644	0.457304
AFLA_017830	small nuclear ribonucleoprotein complex protein Nhp2, putative	93.9238	0.672083	0.555821	1.20917	0.226597	0.420673
AFLA_017840	NRPS-like enzyme, putative	23.2543	0.31182	0.827018	0.377041	0.706143	0.833974
AFLA_017850	conserved hypothetical protein	71.0484	1.00473	0.748124	1.34299	0.179274	0.363129
AFLA_017860	hypothetical protein	77.0862	0.742457	0.669295	1.10931	0.267296	0.469446
AFLA_017870	GTP-binding protein	13.0489	0.376584	0.849121	0.443499	0.657405	NA
AFLA_017880	conserved hypothetical protein	25.6176	-0.203414	0.814314	-0.249798	0.802744	0.892554
AFLA_017890	SET domain protein	12.5609	-0.0813467	0.791992	-0.102712	0.918192	NA
AFLA_017900	C6 transcription factor FacB/Cat8	59.5803	0.373241	0.600274	0.621784	0.534084	0.721825
AFLA_017910	transketolase TktA	698.647	2.77459	0.408996	6.78391	1.17e-11	5.56e-08
AFLA_017920	spermidine synthase	217.457	1.27988	0.562739	2.27438	0.0229434	0.0931009
AFLA_017930	conserved hypothetical protein	2.49564	-0.667374	0.907829	-0.735131	0.462259	NA
AFLA_017940	hypothetical protein	5.86602	0.687349	0.851151	0.807551	0.419349	NA
AFLA_017950	ubiquinol-cytochrome C reductase complex subunit UcrQ, putative	93.7418	1.61665	0.556416	2.90547	0.00366706	0.0271813
AFLA_017960	prohibitin complex subunit Phb1, putative	92.6481	1.51688	0.615728	2.46355	0.0137569	0.066763
AFLA_017970	conserved hypothetical protein	9.17487	-0.347596	0.658605	-0.527776	0.597655	NA
AFLA_017980	cell wall proline rich protein, putative	80.028	1.65307	0.573221	2.88382	0.00392884	0.0282687
AFLA_017990	conserved hypothetical protein	27.3462	0.345883	0.807441	0.428369	0.668383	0.813423
AFLA_018000	gamma tubulin MipA, putative	30.2792	0.142307	0.703494	0.202286	0.839693	0.9168
AFLA_018010	hydantoin racemase (Dcg1), putative	30.2431	-0.197082	0.781923	-0.252048	0.801004	0.891337
AFLA_018020	gulonolactone oxidase, putative	7.59057	-0.530114	0.911772	-0.58141	0.560964	NA
AFLA_018040	glucose-methanol-choline (gmc) oxidoreductase, putative	16.3598	0.576544	0.956059	0.603042	0.54648	NA
AFLA_018050	aflatoxin B1-aldehyde reductase GliO-like, putative	33.4829	0.646574	0.664578	0.972909	0.330598	0.539947
AFLA_018060	conserved hypothetical protein	7.22389	0.197314	0.927697	0.212693	0.831567	NA
AFLA_018070	MFS transporter, putative	6.2635	0.212499	0.898284	0.236561	0.812997	NA
AFLA_018080	DUF6 domain protein, putative	15.9318	0.451808	0.76335	0.591874	0.553935	NA
AFLA_018090	Arp2/3 complex subunit (Arp2), putative	113.356	0.828211	0.578619	1.43136	0.152328	0.324875
AFLA_018100	6-phosphogluconate dehydrogenase family protein	17.955	1.41222	0.749651	1.88383	0.0595873	NA
AFLA_018110	bZIP transcription factor, putative	53.4732	1.93868	0.641999	3.01975	0.00252983	0.02164
AFLA_018120	GTP cyclohydrolase II, putative	21.7734	-0.110589	0.760933	-0.145334	0.884447	0.943954
AFLA_018130	SAGA-associated factor, putative	17.5483	0.1427	0.794037	0.179715	0.857376	NA
AFLA_018140	mannose-6-phosphate isomerase, class I	72.4221	0.68004	0.625966	1.08638	0.277309	0.480667
AFLA_018150	6-hexanolactone hydrolase, putative	11.1959	-0.443163	0.77608	-0.571027	0.567981	NA
AFLA_018160	Coatomer subunit epsilon, putative	49.9305	1.70986	0.648521	2.63656	0.00837514	0.0478177
AFLA_018170	1-phosphatidylinositol-bisphosphate phosphodiesterase Plc1, putative	26.0582	0.619687	0.711249	0.871266	0.383609	0.592152
AFLA_018180	hypothetical protein	2.33332	-0.698265	0.891385	-0.783349	0.433422	NA
AFLA_018190	hypothetical protein	4.65246	-0.5923	0.876224	-0.675968	0.499061	NA
AFLA_018200	conserved hypothetical protein	29.342	0.68496	0.78583	0.871639	0.383405	0.592038
AFLA_018210	cytochrome P450 pisatin demethylase, putative	29.637	0.433206	0.772831	0.560545	0.575108	0.748356
AFLA_018220	conserved hypothetical protein	54.8275	0.347825	0.602451	0.57735	0.563703	0.741445
AFLA_018230	short-chain dehydrogenase, putative	16.5678	0.638373	0.811704	0.786461	0.431597	NA
AFLA_018240	uridine permease Fui1, putative	78.2217	1.56681	0.694022	2.25758	0.0239721	0.0955792
AFLA_018250	conserved hypothetical protein	39.7192	0.761857	0.717726	1.06149	0.288468	0.492446
AFLA_018260	DUF543 domain protein	84.9065	2.75517	0.706992	3.89703	9.74e-05	0.00238727
AFLA_018270	hypothetical protein	2.73225	-0.642394	0.890735	-0.721195	0.470789	NA
AFLA_018280	mitochondrial outer membrane protein (Sam35), putative	6.88702	0.165509	0.847946	0.195188	0.845245	NA
AFLA_018290	conserved hypothetical protein	8.23763	0.665322	0.782565	0.850181	0.395224	NA
AFLA_018300	cell division control protein 14	15.8622	0.311466	0.839558	0.370988	0.710647	NA
AFLA_018310	geranylgeranyl diphosphate synthase	15.7482	1.45594	0.807039	1.80404	0.0712243	NA
AFLA_018320	Smr domain protein	7.6557	0.273538	0.783849	0.348968	0.727113	NA
AFLA_018330	hypothetical protein	2.3291	-0.696221	0.893754	-0.778985	0.435989	NA
AFLA_018340	G-protein complex alpha subunit GpaA/FadA	28.3287	1.18958	0.679093	1.75172	0.0798225	0.211899
AFLA_018350	conserved hypothetical protein	12.0398	0.350797	0.971776	0.360986	NA	NA
AFLA_018360	4-coumarate-CoA ligase, putative	36.6189	2.06621	0.688374	3.00158	0.00268578	0.0225682
AFLA_018370	nucleoporin (Nup184), putative	75.8051	0.485172	0.568002	0.854172	0.393009	0.600442
AFLA_018380	anthranilate synthase multifunctional protein TrpC, putative	202.747	1.95049	0.500356	3.89821	9.69e-05	0.00238727
AFLA_018390	U3 small nucleolar ribonucleoprotein protein IMP4, putative	29.9407	-1.00155	0.747674	-1.33955	0.180391	0.363828
AFLA_018400	regulator of nonsense transcripts, putative	57.1557	0.0295462	0.568522	0.0519702	0.958552	0.980315
AFLA_018410	C2H2 transcription factor, putative	30.927	0.160923	0.711222	0.226263	0.820997	0.904347
AFLA_018420	possible dual specificity protein phosphatase 3	7.88427	-0.982367	0.866357	-1.1339	0.256835	NA
AFLA_018440	SNF2 family helicase/ATPase PasG, putative	5.88177	0.495092	0.731086	0.677201	0.498279	NA
AFLA_018450	tyrosinase, putative	73.62	1.48752	0.584855	2.5434	0.0109779	0.0576916
AFLA_018460	conserved hypothetical protein	2.97125	-0.104222	0.866013	-0.120347	0.904208	NA
AFLA_018470	conserved hypothetical protein	4.1497	-0.606911	0.872095	-0.695923	0.486477	NA
AFLA_018480	cytoskeletal adaptor protein SagA	44.9057	-0.189741	0.632962	-0.299766	0.764355	0.870233
AFLA_018490	conserved hypothetical protein	11.2706	0.70025	0.737411	0.949606	0.342312	NA
AFLA_018500	conserved hypothetical protein	9.61081	0.805165	0.874554	0.920657	0.357229	NA
AFLA_018510	conserved hypothetical protein	6.18528	-0.39538	0.81242	-0.48667	0.626492	NA
AFLA_018520	SCF ubiquitin ligase complex subunit CulA, putative	62.5721	0.000228502	0.583393	0.000391678	0.999687	0.999732
AFLA_018530	Avl9 protein, putative	7.24532	-1.30077	0.777604	-1.6728	0.094367	NA
AFLA_018540	G protein complex alpha subunit GpaB	10.3404	-0.0817053	0.788212	-0.103659	0.91744	NA
AFLA_018550	glycogen phosphorylase GlpV/Gph1, putative	784.268	3.14805	0.622626	5.05609	4.28e-07	8.14e-05
AFLA_018560	ABC fatty acid transporter, putative	36.8884	-1.00512	0.693934	-1.44844	0.147495	0.318004
AFLA_018570	monooxygenase, putative	2.97622	-0.626766	0.891019	-0.703427	0.48179	NA
AFLA_018580	conserved hypothetical protein	2.60884	-0.659615	0.876197	-0.752816	0.45156	NA
AFLA_018590	aspartate aminotransferase, putative	2.84354	0.436511	0.825809	0.528586	0.597093	NA
AFLA_018600	sulfite reductase, putative	3.59113	-0.60406	0.900443	-0.670847	0.502318	NA
AFLA_018610	conserved hypothetical protein	2.91615	-0.64135	0.851101	-0.753554	0.451117	NA
AFLA_018620	pyrroline-5-carboxylate dehydrogenase, putative	2.42302	-0.679527	0.901335	-0.753912	0.450902	NA
AFLA_018630	conserved hypothetical protein	2.67022	-0.651292	0.893074	-0.729269	0.465837	NA
AFLA_018640	hypothetical protein	2.54918	-0.673285	0.870728	-0.773244	0.439378	NA
AFLA_018660	conserved hypothetical protein	2.86675	-0.633463	0.903606	-0.701039	0.483279	NA
AFLA_018670	cell wall biogenesis protein Mhp1, putative	25.0478	-0.167407	0.743379	-0.225198	0.821825	0.904347
AFLA_018680	benomyl/methotrexate resistance protein, putative	3.00534	-0.399943	0.870375	-0.459506	0.645871	NA
AFLA_018700	60S ribosomal protein L5, putative	1439.64	1.29452	0.403813	3.20574	0.00134713	0.0143977
AFLA_018710	hypothetical protein	2.60427	-0.64942	0.91251	-0.711685	0.47666	NA
AFLA_018720	ABC multidrug transporter, putative	2.70301	-0.644359	0.895006	-0.719949	0.471556	NA
AFLA_018730	epoxide hydrolase, putative	17.015	-0.373668	0.814109	-0.45899	0.646241	NA
AFLA_018740	magnesium and cobalt transport protein and translocase of inner mitochondrial membrane, putative	11.3703	1.44076	0.77417	1.86104	0.062739	NA
AFLA_018750	phosphatidylinositol glycan, putative	2.4456	-0.669801	0.910108	-0.735958	0.461756	NA
AFLA_018760	kinetochore protein fta4, putative	4.09496	-0.591403	0.880726	-0.671495	0.501906	NA
AFLA_018770	conserved hypothetical protein	39.4582	0.685479	0.724693	0.945888	0.344206	0.553803
AFLA_018780	DUF718 domain protein	2.80537	-0.63853	0.881787	-0.724132	0.468985	NA
AFLA_018790	nitrate transporter CrnA	28.3588	0.621259	0.813924	0.763289	0.445291	0.645082
AFLA_018800	nitrite reductase NiiA	192.114	2.00712	0.66234	3.03035	0.00244272	0.0211999
AFLA_018810	nitrate reductase NiaD	44.5492	0.729121	0.735912	0.990771	0.321798	0.530676
AFLA_018820	gamma-tubulin complex component GCP6, putative	8.62436	-0.154341	0.824373	-0.187222	0.851486	NA
AFLA_018830	conserved hypothetical protein	3.1852	-0.637209	0.866532	-0.735355	0.462123	NA
AFLA_018840	hypothetical protein	2.77482	-0.647681	0.877408	-0.738175	0.460408	NA
AFLA_018850	isocitrate dehydrogenase, NAD-dependent	271.337	0.979452	0.450205	2.17557	0.0295874	0.110714
AFLA_018860	Exocyst complex component Sec5, putative	51.7021	0.390288	0.600647	0.649779	0.515835	0.70641
AFLA_018870	conserved hypothetical protein	8.25905	1.38021	0.742098	1.85987	0.0629034	NA
AFLA_018880	conserved hypothetical protein	21.7858	0.309049	0.836656	0.369386	0.71184	0.83659
AFLA_018890	factor for adipocyte differentiation, putative	2.90795	-0.677954	0.885869	-0.765299	0.444094	NA
AFLA_018900	conserved hypothetical protein	3.97643	-0.605402	0.863444	-0.701148	0.483211	NA
AFLA_018910	elastase, putative	7.03492	-0.391603	0.914417	-0.428254	0.668466	NA
AFLA_018920	hypothetical protein	2.5633	-0.670084	0.868207	-0.771802	0.440232	NA
AFLA_018930	adenylyl cyclase-associated protein (cap)	109.471	0.92825	0.508024	1.82718	0.0676728	0.190107
AFLA_018940	PfkB family carbohydrate kinase (Mak32), putative	10.4511	-0.899576	0.776075	-1.15913	0.246401	NA
AFLA_018950	conserved hypothetical protein	89.9941	1.4084	0.570272	2.46969	0.013523	0.0663943
AFLA_018960	60S ribosomal protein L3	42.5794	-0.715741	0.691467	-1.0351	0.30062	0.505926
AFLA_018970	PBSP domain protein	8.51622	-0.568711	0.828515	-0.686423	0.492447	NA
AFLA_018980	hypothetical protein	7.92524	1.21273	0.841014	1.44199	0.149306	NA
AFLA_018990	protein STU1, putative	11.6317	0.196804	0.784441	0.250885	0.801903	NA
AFLA_019000	conserved hypothetical protein	3.53079	-0.604927	0.91327	-0.662374	0.507731	NA
AFLA_019010	C2H2 finger domain protein, putative	36.0121	0.467056	0.767081	0.608874	0.542608	0.72643
AFLA_019020	RNA polymerase II Elongator complex associated protein Kti12	13.0156	0.284753	0.715646	0.397897	0.690706	NA
AFLA_019030	hypothetical protein	2.54027	-0.666107	0.923192	-0.721526	0.470586	NA
AFLA_019040	conserved hypothetical protein	7.92885	0.0400355	0.798306	0.0501506	0.960002	NA
AFLA_019050	conserved hypothetical protein	26.8165	1.13965	0.664014	1.71631	0.0861052	0.222932
AFLA_019060	ABC transporter, putative	29.4525	0.322913	0.793241	0.40708	0.683949	0.820111
AFLA_019070	multidrug resistance protein, putative	2.97408	-0.653962	0.87422	-0.748053	0.454428	NA
AFLA_019080	hypothetical protein	2.30119	-0.714855	0.870655	-0.821054	0.411615	NA
AFLA_019090	conserved hypothetical protein	4.08581	-0.192106	0.821787	-0.233766	0.815166	NA
AFLA_019100	F-box domain protein	11.347	1.3536	0.781388	1.7323	0.08322	NA
AFLA_019110	conserved hypothetical protein	2.84551	-0.642573	0.874458	-0.734825	0.462446	NA
AFLA_019120	conserved hypothetical protein	2.97755	-0.683079	0.911091	-0.749737	0.453413	NA
AFLA_019130	metacaspase CasB	24.7772	1.51828	0.792593	1.91559	0.0554173	0.165452
AFLA_019140	conserved hypothetical protein	4.67758	1.17216	0.813916	1.44014	0.149826	NA
AFLA_019150	conserved hypothetical protein	7.51841	1.47109	0.813662	1.80799	0.0706083	NA
AFLA_019160	conserved hypothetical protein	12.1414	0.879826	0.782634	1.12419	0.260934	NA
AFLA_019170	conserved hypothetical protein	5.16492	1.2178	0.867587	1.40367	0.160418	NA
AFLA_019180	CipC-like antibiotic response protein, putative	7.29006	-0.540175	0.881275	-0.612947	0.539911	NA
AFLA_019190	aspartyl protease, putative	2.31202	-0.709534	0.873111	-0.812651	0.416418	NA
AFLA_019200	conserved hypothetical protein	13.4081	0.259843	0.809841	0.320857	0.748319	NA
AFLA_019210	short-chain dehydrogenase, putative	2.39843	-0.677768	0.898636	-0.754219	0.450718	NA
AFLA_019220	hypothetical protein	2.54549	-0.439969	0.83838	-0.524785	0.599732	NA
AFLA_019230	mismatched base pair and cruciform DNA recognition protein, putative	336.513	0.163748	0.73158	0.223828	0.822891	0.904686
AFLA_019240	conserved hypothetical protein	15.4346	0.890176	0.728134	1.22254	0.221502	NA
AFLA_019250	mercuric reductase, putative	57.0686	1.70145	0.689948	2.46605	0.0136613	0.0665843
AFLA_019260	short-chain dehydrogenase, putative	3.43844	-0.610693	0.940505	-0.649325	0.516128	NA
AFLA_019270	NADH-dependent flavin oxidoreductase, putative	40.5972	1.15528	0.764648	1.51086	0.130825	0.295069
AFLA_019280	peroxiredoxin, putative	85.5199	1.12076	0.604673	1.8535	0.0638111	0.181648
AFLA_019300	conserved hypothetical protein	32.0946	1.30539	0.728054	1.79298	0.0729755	0.199884
AFLA_019310	phospholipase, putative	15.1513	1.2626	0.716724	1.76163	0.0781327	NA
AFLA_019320	hypothetical protein	2.46857	-0.675264	0.86576	-0.779967	0.435411	NA
AFLA_019330	MFS transporter, putative	2.55831	-0.657338	0.88804	-0.740213	0.459171	NA
AFLA_019340	conserved hypothetical protein	2.76138	-0.639179	0.884887	-0.722328	0.470093	NA
AFLA_019350	conserved hypothetical protein	2.67063	-0.647138	0.902765	-0.716839	0.473473	NA
AFLA_019410	conserved hypothetical protein	2.33899	-0.712969	0.882798	-0.807624	0.419307	NA
AFLA_019420	allantoate permease, putative	115.738	0.105906	0.653236	0.162125	0.871208	0.934686
AFLA_019430	monoxygenase, putative	65.1204	1.21053	0.749772	1.61453	0.106413	0.255606
AFLA_019440	conserved hypothetical protein	17.8427	0.113002	0.79569	0.142017	0.887066	NA
AFLA_019450	hypothetical protein	2.76615	-0.636393	0.896142	-0.710147	0.477613	NA
AFLA_019460	conserved hypothetical protein	2.76282	-0.645337	0.882896	-0.730932	0.464821	NA
AFLA_019490	ThiJ/PfpI family protein	64.1181	1.39601	0.702371	1.98756	0.04686	0.148479
AFLA_019500	hypothetical protein	2.31112	-0.706207	0.878986	-0.803433	0.421724	NA
AFLA_019510	conserved hypothetical protein	35.6202	1.29264	0.823034	1.57058	0.116281	0.271494
AFLA_019520	conserved hypothetical protein	65.7938	2.28262	0.64843	3.52022	0.000431183	0.00679042
AFLA_019530	thiamin pyrophosphokinase, putative	19.7356	-0.596281	0.793712	-0.751256	0.452499	0.652344
AFLA_019540	glucose dehydrogenase, putative	2.94275	-0.269809	0.913234	-0.295443	0.767655	NA
AFLA_019550	MFS multidrug transporter, putative	2.9587	-0.0156713	0.857516	-0.0182752	0.985419	NA
AFLA_019570	efflux pump antibiotic resistance protein, putative	2.63789	-0.645587	0.924879	-0.698024	0.485162	NA
AFLA_019580	sugar transporter, putative	4.72669	-0.563395	0.908348	-0.620241	NA	NA
AFLA_019590	conserved hypothetical protein	3.46203	-0.616752	0.862016	-0.715476	0.474315	NA
AFLA_019600	hypothetical protein	2.59669	-0.649059	0.915028	-0.709333	0.478118	NA
AFLA_019610	carboxypeptidase S1, putative	22.3618	0.706122	0.83897	0.841653	0.399982	0.606106
AFLA_019620	conserved hypothetical protein	1304.53	2.31254	0.451044	5.12707	2.94e-07	5.83e-05
AFLA_019630	plasma membrane ammonium transporter (Ato3), putative	3.21138	0.0160819	0.883969	0.0181928	0.985485	NA
AFLA_019640	efflux pump antibiotic resistance protein, putative	8.82338	-0.377346	0.827543	-0.455984	0.648402	NA
AFLA_019650	phosphoketolase, putative	72.1479	0.820994	0.796163	1.03119	0.302453	0.507574
AFLA_019660	deoxyribonuclease tatD, putative	5.3638	0.829327	0.894478	0.927163	0.353842	NA
AFLA_019670	methyltransferase, putative	36.0256	0.000901885	0.754513	0.00119532	0.999046	0.999732
AFLA_019680	zinc metalloproteinase, putative	9.7586	-0.621557	0.778615	-0.798285	0.424705	NA
AFLA_019690	3-ketoacyl-CoA ketothiolase (Kat1), putative	95.8823	0.369496	0.647562	0.570596	0.568273	0.744138
AFLA_019700	conserved hypothetical protein	56.8539	-0.276454	0.571799	-0.483481	0.628755	0.787765
AFLA_019710	conserved hypothetical protein	7.18143	-0.538334	0.891331	-0.603966	0.545866	NA
AFLA_019720	Rho GTPase activator Rga, putative	23.009	-0.51173	0.766125	-0.667946	0.504168	0.696434
AFLA_019730	GTPase activator protein, putative	4.77471	-0.403471	0.816675	-0.494041	0.621277	NA
AFLA_019740	multidrug resistance protein 1, 2, putative	61.3602	2.03139	0.725117	2.80146	0.00508718	0.033098
AFLA_019750	hypothetical protein	2.30837	-0.707556	0.882916	-0.801385	0.422909	NA
AFLA_019760	palmitoyl-protein thioesterase precursor	25.3372	0.56294	0.746314	0.754294	0.450673	0.650303
AFLA_019770	protein efr3	41.3591	1.21157	0.710267	1.70579	0.0880474	0.225978
AFLA_019780	RNA polymerase II mediator complex subunit Soh1, putative	4.58708	-0.602394	0.837803	-0.719017	0.472131	NA
AFLA_019790	hypothetical protein	4.74592	-0.0879183	0.813148	-0.108121	0.9139	NA
AFLA_019800	extracellular phytase, putative	173.727	0.961967	0.692408	1.38931	0.164739	0.342589
AFLA_019810	protein pal1, putative	67.5556	1.69717	0.684933	2.47786	0.0132175	0.0652775
AFLA_019820	DNA replication licensing factor Mcm2, putative	32.3533	0.816127	0.75501	1.08095	0.27972	0.483058
AFLA_019830	metaphase-anaphase transition protein (Mlo2), putative	10.5899	-0.338019	0.822612	-0.41091	0.681139	NA
AFLA_019840	cyclin-dependent protein kinase Ssn3, putative	17.1134	0.572305	0.761339	0.751709	0.452226	NA
AFLA_019850	conserved hypothetical protein	4.87466	-2.11179	0.850307	-2.48356	0.0130076	NA
AFLA_019860	MFS glucose transporter, putative	16.2245	-0.945587	0.807359	-1.17121	0.241515	NA
AFLA_019870	phosphatidylserine decarboxylase Psd2, putative	46.9642	0.278526	0.626022	0.444914	0.656382	0.80499
AFLA_019880	Mis12-Mtw1 family protein	8.6088	-0.714792	0.848612	-0.842307	0.399616	NA
AFLA_019890	conserved hypothetical protein	8.7907	-0.371977	0.863201	-0.430928	0.666521	NA
AFLA_019900	hypothetical protein	4.01618	0.733224	0.77152	0.950363	0.341928	NA
AFLA_019920	hypothetical protein	2.31458	-0.710976	0.882921	-0.805255	0.420673	NA
AFLA_019930	short chain dehydrogenase/reductase, putative	3.22134	-0.625662	0.856415	-0.73056	0.465048	NA
AFLA_019940	sugar transporter, putative	6.76343	-0.232324	0.849757	-0.2734	0.784546	NA
AFLA_019950	conserved hypothetical protein	7.48278	-0.39192	0.866512	-0.452297	0.651055	NA
AFLA_019960	conserved hypothetical protein	2.49108	-0.665857	0.898141	-0.741372	0.458468	NA
AFLA_019980	beta-galactosidase, putative	3.11688	-0.635157	0.890467	-0.713285	0.475669	NA
AFLA_020000	pectinesterase precursor, putative	12.2447	0.840624	0.790853	1.06293	0.287812	NA
AFLA_020010	hypothetical protein	18.3965	0.196885	0.757386	0.259954	0.7949	NA
AFLA_020020	conserved hypothetical protein	18.2184	-0.521727	0.817233	-0.638407	0.523209	NA
AFLA_020030	conserved hypothetical protein	3.69289	-1.26982	0.878777	-1.44499	0.148462	NA
AFLA_020040	pyruvate decarboxylase, putative	2.42465	-0.688712	0.893568	-0.770743	0.440859	NA
AFLA_020050	alpha-ketoglutarate-dependent sulfonate dioxygenase, putative	2.39902	-0.683042	0.875466	-0.780204	0.435271	NA
AFLA_020060	conserved hypothetical protein	8.35707	-0.520409	0.903461	-0.576016	0.564604	NA
AFLA_020070	DUF1212 domain membrane protein Prm10, putative	25.2387	0.139922	0.801494	0.174576	0.861413	0.928894
AFLA_020080	MFS transporter, putative	3.05218	-0.636143	0.863983	-0.736291	0.461553	NA
AFLA_020090	conserved hypothetical protein	2.54954	-0.44963	0.883793	-0.508751	0.610927	NA
AFLA_020100	conserved hypothetical protein	46.5221	1.34804	0.64389	2.09359	0.0362966	0.12528
AFLA_020110	conserved hypothetical protein	2.44553	-0.670272	0.88281	-0.759248	0.447704	NA
AFLA_020130	APSES transcription factor, putative	10.7054	1.12102	0.787813	1.42296	NA	NA
AFLA_020140	NADH-ubiquinone oxidoreductase B18 subunit, putative	34.482	-0.123871	0.688649	-0.179875	0.85725	0.92643
AFLA_020150	glutamate-cysteine ligase Gcs1, putative	67.0848	0.747916	0.645175	1.15924	0.246356	0.444556
AFLA_020160	conserved hypothetical protein	3.1924	-0.638494	0.932859	-0.684449	0.493692	NA
AFLA_020170	extracellular lipase, putative	4.80684	-0.752614	0.884791	-0.850612	0.394985	NA
AFLA_020180	conserved hypothetical protein	6.27923	-1.39155	0.88341	-1.5752	0.11521	NA
AFLA_020190	hypothetical protein	2.46481	-0.676248	0.900342	-0.751101	0.452592	NA
AFLA_020200	hypothetical protein	2.38579	-0.680163	0.891852	-0.762641	0.445678	NA
AFLA_020210	sexual development transcription factor NsdD	24.3971	1.14256	0.721035	1.58462	0.113053	0.266888
AFLA_020220	aminotransferase class III, putative	2.5705	-0.657865	0.873925	-0.75277	0.451588	NA
AFLA_020230	hypothetical protein	4.16611	0.054443	0.789755	0.0689365	0.94504	NA
AFLA_020240	hypothetical protein	10.8253	-0.847843	0.849801	-0.997696	0.318427	NA
AFLA_020250	vacuolar segregation protein pep7, putative	28.6707	1.08693	0.752194	1.44501	0.148454	0.319189
AFLA_020260	cation transporting ATPase, putative	92.9803	0.886889	0.638277	1.3895	0.164679	0.342589
AFLA_020270	integral membrane protein, putative	2.98084	-1.12744	0.877659	-1.2846	0.198934	NA
AFLA_020280	glycolipid transfer protein HET-C2, putative	68.6955	2.17603	0.597242	3.64347	0.000268987	0.00493939
AFLA_020290	PH domain protein	21.7395	-0.658266	0.789076	-0.834224	0.404155	0.610403
AFLA_020300	mitochondrial inner membrane protease subunit Imp2, putative	10.7058	0.570614	0.835244	0.68317	0.494499	NA
AFLA_020310	F-box domain protein	17.9577	-0.358732	0.829083	-0.432685	0.665244	NA
AFLA_020330	conserved hypothetical protein	4.60841	-0.594281	0.848843	-0.700108	0.48386	NA
AFLA_020340	sulfate transporter, putative	79.856	1.81896	0.634451	2.86699	0.00414398	0.0291058
AFLA_020350	translation initiation factor 2 alpha subunit, putative	62.1903	0.352899	0.577941	0.610615	0.541455	0.72601
AFLA_020360	potassium ion channel Yvc1, putative	42.7043	0.60551	0.753148	0.803972	0.421413	0.62613
AFLA_020370	LRP16 family protein	27.795	-0.558957	0.75612	-0.739244	0.459759	0.659015
AFLA_020380	stomatin family protein	19.1425	0.772942	0.76581	1.00931	0.312825	0.519844
AFLA_020390	conserved hypothetical protein	20.0502	-0.263704	0.698842	-0.377344	0.705918	0.833916
AFLA_020400	conserved hypothetical protein	8.77667	-0.168325	0.798079	-0.210912	0.832956	NA
AFLA_020410	C6 transcription factor, putative	3.65503	-0.609324	0.875009	-0.696364	0.486201	NA
AFLA_020420	conserved hypothetical protein	20.8217	0.984114	0.786524	1.25122	0.210854	0.400168
AFLA_020430	extracellular dioxygenase, putative	5.56023	-0.583537	0.867137	-0.672947	0.500981	NA
AFLA_020440	conserved hypothetical protein	7.4743	0.137915	0.865136	0.159414	0.873343	NA
AFLA_020450	nucleolar protein nop5	97.6508	0.0700392	0.584978	0.11973	0.904697	0.95452
AFLA_020460	vacuolar ATP synthase subunit d, putative	75.7834	-0.568199	0.574385	-0.98923	0.322551	0.531365
AFLA_020470	ribose-phosphate pyrophosphokinase	29.8389	-0.470314	0.799268	-0.58843	0.556243	0.736906
AFLA_020480	ubiquitin-like protein (HubA), putative	14.3648	0.464869	0.761421	0.610529	0.541512	NA
AFLA_020490	pseudouridylate synthase 3	25.6866	-0.0827254	0.722117	-0.114559	0.908794	0.95688
AFLA_020500	Rho-like small GTPase, putative	9.73508	0.146246	0.803227	0.182073	0.855525	NA
AFLA_020510	40S ribosomal protein S0	687.552	1.61502	0.404852	3.98918	6.63e-05	0.001934
AFLA_020520	ribosomal protein S15, putative	41.8377	0.352498	0.524504	0.672061	0.501545	0.694627
AFLA_020530	conserved hypothetical protein	2.39837	-0.68281	0.869216	-0.785547	0.432133	NA
AFLA_020540	conserved hypothetical protein	22.3141	0.585734	0.730904	0.801382	0.42291	0.627178
AFLA_020550	DEAD/DEAH box helicase (Sbp4), putative	17.0313	-0.498969	0.86745	-0.575213	0.565147	NA
AFLA_020560	phosphatidate cytidylyltransferase, putative	23.4815	2.23036	0.777418	2.86893	0.00411857	0.0291058
AFLA_020570	Rad2-like endonuclease, putative	7.52758	-0.573251	0.824197	-0.695526	0.486725	NA
AFLA_020580	actin-related protein RO7, putative	9.86312	-1.32816	0.785073	-1.69176	0.0906908	NA
AFLA_020590	aldose 1-epimerase, putative	90.5563	2.26241	0.616635	3.66897	0.000243529	0.00452432
AFLA_020600	AT DNA binding protein, putative	13.1571	0.838135	0.7493	1.11856	0.263329	NA
AFLA_020610	conserved hypothetical protein	7.07359	-0.00981417	0.784672	-0.0125074	0.990021	NA
AFLA_020620	protein kinase domain-containing protein	22.7014	1.07055	0.792946	1.35009	0.176986	0.359259
AFLA_020630	1,3-beta-glucanosyltransferase, putative	11.3527	0.403753	0.828245	0.48748	0.625918	NA
AFLA_020640	conserved hypothetical protein	50.5147	-0.231486	0.738136	-0.313609	0.753818	0.864102
AFLA_020650	YjgH family protein	60.5098	1.55464	0.660813	2.35262	0.0186419	0.0817152
AFLA_020660	conserved hypothetical protein	4.19798	-0.617211	0.817451	-0.755044	0.450223	NA
AFLA_020670	conserved hypothetical protein	83.4113	0.820527	0.707117	1.16038	0.245893	0.444157
AFLA_020680	deacetylase complex subunit Sds3, putative	46.8047	0.770422	0.662257	1.16333	0.244697	0.443006
AFLA_020690	extracellular serine-threonine rich protein	3497.85	1.97897	0.442485	4.47239	7.73e-06	0.000557381
AFLA_020700	conserved hypothetical protein	67.59	1.40857	0.584698	2.40906	0.0159938	0.0737791
AFLA_020710	conserved hypothetical protein	6.20461	-0.38974	0.828633	-0.470341	0.638111	NA
AFLA_020720	conserved hypothetical protein	1748.1	1.97104	0.499293	3.94766	7.89e-05	0.00210578
AFLA_020730	conserved hypothetical protein	29.1111	0.239227	0.776828	0.307953	0.758118	0.866941
AFLA_020740	ubiquitin conjugating enzyme, putative	8.63145	-0.543921	0.795679	-0.683594	0.494232	NA
AFLA_020750	DUF1168 domain protein	5.21615	-0.369202	0.809385	-0.456152	0.648281	NA
AFLA_020760	t-complex protein 1, gamma subunit (Cct3), putative	121.658	1.1037	0.525577	2.09997	0.0357312	0.124132
AFLA_020770	conserved hypothetical protein	3.22229	-0.613446	0.904589	-0.678148	0.497678	NA
AFLA_020780	dioxygenase, putative	13.5438	-0.970159	0.839022	-1.1563	0.24756	NA
AFLA_020790	mitochondrial chaperone BCS1, putative	21.0474	-0.812215	0.677184	-1.1994	0.230372	0.424341
AFLA_020800	conserved hypothetical protein	3.69977	-0.617305	0.908788	-0.679262	0.496972	NA
AFLA_020810	conserved proline-rich protein	3.31472	-0.630686	0.865044	-0.72908	0.465953	NA
AFLA_020820	cell wall protein TIR4 precursor, putative	61.8184	1.96588	0.874259	2.24862	0.0245364	0.097202
AFLA_020830	GTPase activating protein (Gyp3), putative	53.592	-0.983301	0.724981	-1.35631	0.175	0.356445
AFLA_020840	ubiquitin conjugating enzyme (UbcB), putative	46.1819	-0.0981492	0.66084	-0.148522	0.881931	0.942576
AFLA_020850	Signal peptidase I	11.0482	-0.00120413	0.809315	-0.00148784	0.998813	NA
AFLA_020860	RTA1 domain protein, putative	2.49942	-0.694562	0.893481	-0.777367	0.436942	NA
AFLA_020870	kinesin family protein	10.6856	1.20003	0.767262	1.56404	0.117809	NA
AFLA_020880	transcriptional corepressor of histone genes (Hir3), putative	10.9751	-0.517647	0.775732	-0.667301	0.50458	NA
AFLA_020890	clathrin-coated vesiclec protein (Bud7), putative	69.324	1.3615	0.619831	2.19657	0.0280513	0.106559
AFLA_020900	major centromere autoantigen B, putative	25.864	1.1961	0.788237	1.51744	0.129157	0.292927
AFLA_020910	C6 transcription factor, putative	14.6589	-1.15258	0.711959	-1.61888	0.105473	NA
AFLA_020920	nucleoside-diphosphate-sugar epimerase, putative	15.8628	-0.889736	0.732171	-1.2152	0.224289	NA
AFLA_020930	conserved hypothetical protein	7.98982	-0.534665	0.876707	-0.609856	0.541957	NA
AFLA_020940	conserved hypothetical protein	6.25701	0.184602	0.750278	0.246044	0.805648	NA
AFLA_020950	DNA repair protein Mus81, putative	4.8283	-0.588578	0.858726	-0.685409	0.493086	NA
AFLA_020960	copper resistance-associated P-type ATPase, putative	14.786	-0.506445	0.87387	-0.579543	0.562223	NA
AFLA_020970	transcription factor TFIIIB complex subunit Brf1, putative	27.3297	1.59658	0.740799	2.15521	0.0311453	0.114946
AFLA_020980	conserved hypothetical protein	66.9509	1.15055	0.683025	1.68449	0.0920878	0.232962
AFLA_020990	DUF250 domain membrane protein	217.788	0.668134	0.514879	1.29765	0.194407	0.379557
AFLA_021000	conserved hypothetical protein	264.246	2.08403	0.523965	3.97742	6.97e-05	0.00197228
AFLA_021010	hypothetical protein	4.29674	1.41169	0.792127	1.78216	0.0747237	NA
AFLA_021020	hypothetical protein	2.74212	-0.648127	0.863611	-0.750485	0.452963	NA
AFLA_021030	serine/threonine protein kinase, putative	15.8432	-0.49581	0.725862	-0.683063	0.494567	NA
AFLA_021040	C6 finger domain protein Acr-2, putative	15.3725	-0.639726	0.757322	-0.844722	0.398266	NA
AFLA_021050	hypothetical protein	4.22575	-0.594552	0.874955	-0.679523	0.496807	NA
AFLA_021070	hypothetical protein	20.2055	-0.471036	0.900302	-0.523198	0.600837	0.765491
AFLA_021080	ribosomal S30/ubiquitin fusion	728.636	1.53271	0.442844	3.46106	0.000538046	0.00791911
AFLA_021090	sporulation associated protein	16.6442	-0.637048	0.871087	-0.731326	0.46458	NA
AFLA_021100	prostaglandin G/H synthase 2/cyclooxygenase 2, pgh2/cox2, putative	80.3136	0.982782	0.759592	1.29383	0.195725	0.381503
AFLA_021110	histone transcription regulator Hir1, putative	56.3547	2.4636	0.640208	3.84812	0.000119027	0.00276695
AFLA_021120	stomatin family protein	63.1378	0.498625	0.657866	0.757943	0.448485	0.648524
AFLA_021130	lupus la ribonucleoprotein, putative	28.9182	0.705923	0.686695	1.028	0.303949	0.509367
AFLA_021140	UPF0171 domain protein	44.2444	2.0747	0.674418	3.07628	0.00209602	0.0193191
AFLA_021150	cytochrome c oxidase assembly protein Cox19, putative	2.70601	-0.645006	0.892896	-0.722375	0.470064	NA
AFLA_021160	aldehyde reductase (AKR1), putative	45.389	-0.671507	0.720362	-0.93218	0.351243	0.559718
AFLA_021170	hypothetical protein	2.3262	-0.710435	0.885712	-0.802105	0.422492	NA
AFLA_021180	profilin, putative	7.75976	-0.562476	0.840649	-0.669097	0.503434	NA
AFLA_021190	PAP2 domain protein	17.1145	1.09356	0.770165	1.4199	0.155635	NA
AFLA_021200	conserved hypothetical protein	10.4347	0.336157	0.741728	0.453207	0.6504	NA
AFLA_021210	ankyrin repeat protein	42.56	2.13057	0.7321	2.91022	0.00361173	0.0269238
AFLA_021220	tRNA ligase	20.2699	1.13811	0.787394	1.44541	0.148342	0.319092
AFLA_021230	hypothetical protein	5.04916	-0.581502	0.871492	-0.667249	0.504613	NA
AFLA_021240	HLH transcription factor (GlcD gamma), putative	42.1856	1.70338	0.715274	2.38143	0.0172455	0.0771588
AFLA_021250	mitochondrial 2-oxodicarboxylate carrier protein, putative	110.488	1.17444	0.546932	2.14733	0.0317669	0.116129
AFLA_021260	GPI anchored protein, putative	11.7804	-0.535441	0.842041	-0.635885	0.524851	NA
AFLA_021290	conserved hypothetical protein	7.8076	-0.0941177	0.843084	-0.111635	0.911113	NA
AFLA_021300	piwil3 protein, putative	3.05866	-0.631863	0.882101	-0.716316	0.473796	NA
AFLA_021310	conserved hypothetical protein	4.79905	-0.597699	0.848766	-0.704198	0.481309	NA
AFLA_021320	NAD dependent epimerase/dehydratase, putative	4.05526	-0.0168654	0.871046	-0.0193622	0.984552	NA
AFLA_021330	conserved hypothetical protein	52.432	1.60142	0.62192	2.57496	0.010025	0.0538139
AFLA_021340	C6 transcription factor (Acr-2), putative	8.50827	-0.698445	0.860402	-0.811765	0.416926	NA
AFLA_021350	transulfuration enzyme family protein, putative	9.26744	-0.542128	0.868852	-0.623958	0.532655	NA
AFLA_021360	transcriptional regulator, putative	9.89014	0.588736	0.766731	0.767852	0.442575	NA
AFLA_021370	O-acetyltransferase, putative	44.4778	-0.894425	0.70049	-1.27686	0.201653	0.389398
AFLA_021390	dihydroxy-acid dehydratase, putative	58.7275	1.80192	0.699003	2.57784	0.00994211	0.0536107
AFLA_021400	vanillate O-demethylase oxidoreductase, putative	7.73384	1.43724	0.759204	1.89309	0.0583462	NA
AFLA_021410	conserved hypothetical protein	13.5243	1.20314	0.922273	1.30453	0.192051	NA
AFLA_021440	hypothetical protein	3.87596	-0.624572	0.93759	-0.666146	0.505318	NA
AFLA_021460	phosphate-repressible Na+/phosphate cotransporter Pho89, putative	4.85901	1.27225	0.881947	1.44255	0.149148	NA
AFLA_021470	conserved hypothetical protein	2.79078	-0.639303	0.879556	-0.726847	0.467319	NA
AFLA_021480	actin-interacting protein (Bud6/Aip3), putative	40.4103	-0.211302	0.687574	-0.307316	0.758603	0.867079
AFLA_021490	PAB1 binding protein (Pbp1), putative	61.4255	-0.415711	0.682883	-0.608759	0.542684	0.72643
AFLA_021500	protein kinase family protein	22.0286	1.03225	0.717951	1.43778	0.150498	0.322128
AFLA_021510	conserved hypothetical protein	36.2216	-0.0524793	0.639318	-0.0820863	0.934578	0.967745
AFLA_021520	N-acetyltransferase complex ARD1 subunit, putative	82.823	1.09517	0.612661	1.78756	0.0738468	0.201385
AFLA_021530	conserved hypothetical protein	35.7478	0.502641	0.703793	0.714189	0.47511	0.672614
AFLA_021540	conserved hypothetical protein	16.4813	-0.458621	0.825311	-0.555695	0.57842	NA
AFLA_021550	conserved hypothetical protein	2.35966	-0.689625	0.890982	-0.774005	0.438928	NA
AFLA_021560	conserved hypothetical protein	11.9321	1.12311	0.746712	1.50408	0.132561	NA
AFLA_021570	protein transport protein (LST8), putative	22.8883	0.181191	0.726971	0.24924	0.803175	0.892688
AFLA_021580	dynein light chain (Tctex1), putative	26.5459	1.35196	0.667624	2.02503	0.0428638	0.138869
AFLA_021590	vacuolar transporter chaperon Vtc1, putative	62.0058	1.21259	0.586151	2.06873	0.0385713	0.130482
AFLA_021600	glucan 1,3-beta-glucosidase precursor, putative	17.4695	1.31014	0.689887	1.89907	0.0575557	NA
AFLA_021610	hypothetical protein	6.48117	0.0152275	0.877454	0.0173542	0.986154	NA
AFLA_021620	conserved hypothetical protein	11.9386	-0.341185	0.79938	-0.426812	0.669516	NA
AFLA_021630	conserved hypothetical protein	101.954	1.638	0.541611	3.02432	0.00249192	0.0213542
AFLA_021640	conserved hypothetical protein	9.39933	-0.0263557	0.836037	-0.0315245	0.974851	NA
AFLA_021650	conserved hypothetical protein	2.96858	0.41326	0.799627	0.516817	0.605284	NA
AFLA_021660	GPI anchored serine-threonine rich protein	3.56715	-0.613484	0.887435	-0.6913	0.489377	NA
AFLA_021670	ubiquitin-protein ligase (Rsp5), putative	101.033	1.03999	0.506531	2.05315	0.0400576	0.133226
AFLA_021680	conserved hypothetical protein	13.5424	0.139701	0.78084	0.178911	0.858007	NA
AFLA_021690	vacuolar protein sorting 29, putative	43.7652	0.134329	0.766251	0.175307	0.860838	0.928729
AFLA_021700	aminotransferase, class V, putative	113.897	0.314188	0.583801	0.538178	0.590454	0.758358
AFLA_021710	NIF domain protein	23.127	0.767411	0.720959	1.06443	0.287133	0.490519
AFLA_021720	translation regulator GCD7	24.7738	-0.893456	0.815481	-1.09562	0.273246	0.475854
AFLA_021730	ribosomal protein S23 (S12)	675.028	1.68739	0.446282	3.78098	0.000156212	0.00331233
AFLA_021740	conserved hypothetical protein	5.25271	-0.0851693	0.803203	-0.106037	0.915553	NA
AFLA_021750	conserved hypothetical protein	9.73097	-0.361481	0.908051	-0.398085	0.690568	NA
AFLA_021760	50S ribosomal protein L17	15.306	0.20663	0.691013	0.299025	0.764921	NA
AFLA_021770	tocopherol O-methyltransferase, putative	2.528	-0.659728	0.893887	-0.738044	0.460488	NA
AFLA_021780	efflux pump antibiotic resistance protein, putative	5.56215	0.215809	0.893381	0.241564	0.809118	NA
AFLA_021790	actin binding protein, putative	14.7132	0.165407	0.725719	0.227922	0.819707	NA
AFLA_021800	conserved hypothetical protein	5.88522	-0.570848	0.861626	-0.662524	0.507635	NA
AFLA_021810	C6 transcription factor, putative	6.238	-0.570339	0.847315	-0.673113	0.500875	NA
AFLA_021820	nuclear movement protein NudC	64.4844	2.12138	0.614556	3.4519	0.000556663	0.00807161
AFLA_021830	conserved hypothetical protein	92.2608	0.0591681	0.50487	0.117195	0.906706	0.955623
AFLA_021840	diphthamide biosynthesis protein Dph2, putative	16.8804	1.46847	0.729472	2.01306	0.0441086	NA
AFLA_021850	maleylacetate reductase, putative	25.6768	1.65734	0.738845	2.24315	0.0248869	0.0977658
AFLA_021860	nucleolar protein Jip5, putative	39.9784	1.20479	0.708444	1.70062	0.0890139	0.227363
AFLA_021870	cellobiohydrolase celD	132.765	1.43153	0.752077	1.90343	0.056984	0.168213
AFLA_021880	alpha/beta hydrolase family protein, putative	16.0462	0.302449	0.8053	0.375573	0.707234	NA
AFLA_021900	autophagy protein Apg5, putative	11.3876	-0.147632	0.82301	-0.17938	0.857639	NA
AFLA_021910	NACHT and Ankyrin domain protein	21.9039	-0.499349	0.812352	-0.614695	0.538756	0.72505
AFLA_021920	cellular morphogenesis protein Boi1-like, putative	81.736	-1.23314	0.630444	-1.95599	0.0504667	0.155353
AFLA_021930	C6 transcription factor RosA	9.39249	0.0369236	0.802787	0.0459943	0.963315	NA
AFLA_021940	conserved hypothetical protein	9.9416	-0.00397746	0.801248	-0.00496409	0.996039	NA
AFLA_021950	von Willebrand and RING finger domain protein	25.2863	0.947862	0.663508	1.42856	0.153131	0.326149
AFLA_021960	pyruvate dehydrogenase E1 component alpha subunit, putative	295.406	1.13422	0.53544	2.11829	0.0341505	0.121209
AFLA_021970	conserved hypothetical protein	27.8492	1.26511	0.77463	1.63318	0.10243	0.249868
AFLA_021980	30S ribosomal subunit S4, putative	70.5328	0.282884	0.583453	0.484844	0.627787	0.786967
AFLA_021990	DNA repair protein Rad26, putative	35.8123	0.497118	0.731388	0.679691	0.4967	0.690531
AFLA_022000	phosphatidate cytidylyltransferase	28.779	0.183939	0.726362	0.253233	0.800088	0.890944
AFLA_022010	cyclin, putative	9.22015	0.693582	0.83745	0.828206	0.407554	NA
AFLA_022020	cyclin, putative	6.00836	-0.40134	0.777249	-0.516359	0.605603	NA
AFLA_022030	glutathione-S-transferase theta, GST, putative	49.7285	0.90412	0.693975	1.30281	0.192639	0.377277
AFLA_022040	fructosamine-3-kinase, putative	15.9807	-0.521835	0.83164	-0.627476	0.530347	NA
AFLA_022050	armadillo repeat protein	29.509	-0.0485876	0.735139	-0.0660931	0.947304	0.975823
AFLA_022060	cyclin-dependent protein kinase regulator Pho80	81.4512	-0.319521	0.657964	-0.485621	0.627236	0.786967
AFLA_022070	tRNA-specific adenosine-34 deaminase subunit Tad3, putative	16.0144	-0.52047	0.810958	-0.641796	0.521005	NA
AFLA_022080	conserved hypothetical protein	122.507	2.68028	0.679129	3.94664	7.93e-05	0.00210578
AFLA_022090	conserved hypothetical protein	98.373	1.20491	0.578159	2.08405	0.0371554	0.127313
AFLA_022100	conserved hypothetical protein	17.2423	-0.0731545	0.72566	-0.100811	0.919701	NA
AFLA_022110	export control protein CHS7-like, putative	16.6001	0.579921	0.806185	0.71934	0.471932	NA
AFLA_022120	c-24(28) sterol reductase	56.4644	1.56175	0.690407	2.26207	0.0236929	0.0950115
AFLA_022130	RING finger domain protein (Rnf10), putative	38.7987	1.88811	0.66794	2.82676	0.0047021	0.0313649
AFLA_022140	ubiquitin C-terminal hydrolase, putative	23.7937	1.66062	0.752393	2.20711	0.0273064	0.104171
AFLA_022150	hypothetical protein	12.1593	0.386377	0.788035	0.490305	0.623918	NA
AFLA_022160	Na/H antiporter, putative	28.426	1.51422	0.796892	1.90016	0.0574123	0.169073
AFLA_022170	ribonuclease H, putative	8.53606	1.13416	0.744597	1.52318	0.127713	NA
AFLA_022180	conserved hypothetical protein	13.3365	-0.174379	0.889105	-0.196128	0.84451	NA
AFLA_022190	hypothetical protein	10.1292	-0.542362	0.856082	-0.63354	0.526381	NA
AFLA_022200	mitochondrial cytochrome b2, putative	34.0438	1.26143	0.692357	1.82194	0.0684636	0.191424
AFLA_022210	conserved hypothetical protein	45.7588	-0.201605	0.642783	-0.313644	0.753791	0.864102
AFLA_022220	6-phosphofructo-2-kinase 1	37.4747	2.15956	0.711574	3.0349	0.00240615	0.0211137
AFLA_022230	DSBA-like thioredoxin domain protein	17.9099	-0.34586	0.914069	-0.378374	NA	NA
AFLA_022240	conserved hypothetical protein	5.28277	-0.578263	0.87069	-0.664143	0.506599	NA
AFLA_022250	SPX domain protein	59.2154	1.16809	0.673147	1.73527	0.0826937	0.216631
AFLA_022260	conserved hypothetical protein	13.7669	-0.225728	0.729712	-0.309339	0.757064	NA
AFLA_022270	conserved hypothetical protein	67.3	2.37404	0.657177	3.61247	0.000303292	0.00539474
AFLA_022280	tetracycline transporter, putative	26.0131	1.78905	0.719703	2.48582	0.0129255	0.0642459
AFLA_022290	hypothetical protein	4.33176	-0.233309	0.801806	-0.29098	0.771067	NA
AFLA_022300	chromosome segregation protein (SepB), putative	19.122	0.397813	0.751316	0.529488	0.596467	0.76258
AFLA_022310	cytochrome P450, putative	24.9515	0.842208	0.767304	1.09762	0.272371	0.475021
AFLA_022320	RNA12 protein, putative	21.4815	-0.161782	0.764691	-0.211565	0.832447	0.911819
AFLA_022330	conserved hypothetical protein	26.7038	-1.14259	0.685912	-1.66579	0.0957553	0.239893
AFLA_022340	glutamate synthase Glt1, putative	156.238	1.69884	0.560317	3.03193	0.00242995	0.0211756
AFLA_022350	conserved hypothetical protein	32.9847	-0.46334	0.756628	-0.612375	0.54029	0.725086
AFLA_022360	SNARE complex subunit (Bet1), putative	3.00662	-0.650955	0.878953	-0.740602	0.458935	NA
AFLA_022370	conserved hypothetical protein	99.4171	1.01966	0.615526	1.65657	0.0976058	0.242335
AFLA_022380	molecular chaperone Hsp70	1481.06	1.56679	0.440777	3.55461	0.000378542	0.0062512
AFLA_022390	mitochondrial GTP/GDP transporter Ggc1, putative	66.4386	1.74619	0.696585	2.50679	0.0121833	0.0620382
AFLA_022400	autophagic death protein IDI-7, putative	141.067	1.75903	0.553705	3.17684	0.00148888	0.0153867
AFLA_022410	coproporphyrinogen III oxidase, putative	156.711	0.215138	0.67655	0.317993	0.75049	0.861533
AFLA_022420	microtubule binding protein HOOK3, putative	15.2448	-1.06261	0.790714	-1.34386	0.178993	NA
AFLA_022440	hypothetical protein	16.75	0.336415	0.770636	0.436542	0.662443	NA
AFLA_022450	mRNA cleavage factor complex component Pcf11, putative	7.44651	-0.577109	0.817599	-0.705858	0.480276	NA
AFLA_022460	dimeric dihydrodiol dehydrogenase, putative	97.5517	0.694031	0.560592	1.23803	0.215704	0.406937
AFLA_022470	adenylate kinase, putative	121.051	1.35305	0.45077	3.00163	0.00268539	0.0225682
AFLA_022480	26S proteasome regulatory particle subunit Rpn8, putative	42.7058	-0.771925	0.660818	-1.16813	0.242753	0.440301
AFLA_022490	conserved hypothetical protein	6.7051	-0.567638	0.887938	-0.639277	0.522643	NA
AFLA_022500	hypothetical protein	6.95861	-0.553592	0.937721	-0.590358	0.55495	NA
AFLA_022510	MYB DNA-binding domain protein	24.7447	-0.137638	0.793894	-0.173371	0.86236	0.928966
AFLA_022520	conserved hypothetical protein	17.5918	-0.694045	0.795044	-0.872964	0.382682	NA
AFLA_022530	cell polarity protein (Alp11), putative	42.449	2.00985	0.678206	2.96348	0.00304182	0.0241971
AFLA_022540	Cupin domain protein	36.0584	0.792139	0.665479	1.19033	0.233917	0.429686
AFLA_022550	ribonuclease HI large subunit	12.4128	0.0040895	0.770668	0.00530643	0.995766	NA
AFLA_022560	peroxisomal membrane protein pex16 (peroxin-16)	36.0778	1.44216	0.802223	1.7977	0.0722238	0.198438
AFLA_022570	conserved hypothetical protein	12.6881	0.84565	0.813253	1.03984	0.298416	NA
AFLA_022580	zinc knuckle domain protein (Byr3), putative	47.4113	1.2373	0.614687	2.01289	0.0441258	0.141497
AFLA_022590	YdiU domain protein	128.519	0.95759	0.585833	1.63458	0.102137	0.249765
AFLA_022600	conserved hypothetical protein	2.40591	-0.670207	0.917975	-0.730092	0.465334	NA
AFLA_022610	conserved hypothetical protein	19.1859	0.483055	0.752285	0.642116	0.520798	0.710125
AFLA_022620	ctl transporter, putative	72.4117	1.77941	0.64412	2.76254	0.00573537	0.0362732
AFLA_022630	secretion related GTPase SrgD	57.8178	1.74305	0.696614	2.50218	0.0123432	0.0625178
AFLA_022640	protein O-mannosyl transferase	103.091	0.49008	0.557748	0.878675	0.379578	0.588419
AFLA_022650	MFS monosaccharide transporter, putative	85.6322	1.30332	0.665005	1.95987	0.0500113	0.15435
AFLA_022660	mitochondrial carrier protein, putative	20.3935	1.03088	0.759304	1.35766	0.17457	0.355884
AFLA_022670	transcription elongation complex subunit (Cdc68)	76.6885	0.0229826	0.684339	0.0335837	0.973209	0.988169
AFLA_022680	metalloprotease MEP1	14.5695	2.21277	0.760859	2.90825	0.00363452	NA
AFLA_022690	LEM3/CDC50 family protein	57.635	-0.179758	0.629582	-0.285519	0.775246	0.877457
AFLA_022700	SWIRM domain protein Fun19, putative	44.7359	0.329271	0.798354	0.412437	0.680019	0.818179
AFLA_022800	conserved hypothetical protein	2.78833	0.340909	0.824505	0.413471	0.679261	NA
AFLA_022810	sugar transporter, putative	2.67461	-0.201675	0.859032	-0.234771	0.814387	NA
AFLA_022820	conserved hypothetical protein	30.9605	-0.761103	0.798932	-0.95265	0.340767	0.55088
AFLA_022830	conserved hypothetical protein	16.7925	0.238594	0.799486	0.298434	0.765372	NA
AFLA_022860	hypothetical protein	2.64475	-0.655489	0.89814	-0.72983	0.465494	NA
AFLA_022870	conserved hypothetical protein	6.91438	-0.360925	0.740865	-0.487167	0.62614	NA
AFLA_022880	oligopeptide transporter, putative	268.941	2.49853	0.669794	3.7303	0.000191251	0.00383541
AFLA_022990	conserved hypothetical protein	7.14361	-0.169136	0.803868	-0.210403	0.833353	NA
AFLA_023000	Ankyrin domain protein	64.1743	2.64871	0.747455	3.54364	0.000394638	0.00640579
AFLA_023010	GA4 desaturase family protein	180.111	2.63499	0.742767	3.54753	0.000388865	0.00633962
AFLA_023020	NRPS-like enzyme, putative	300.425	1.58369	0.883226	1.79308	0.0729603	0.199884
AFLA_023030	cytochrome P450 oxidoreductase GliC-like, putative	320.956	0.892853	0.879875	1.01475	0.310225	0.51619
AFLA_023040	C6 transcription factor, putative	154.571	1.21169	0.614658	1.97132	0.0486876	0.151742
[truncated: 10,535 more rows]

## Sheet: SIF10
	baseMean	log2FoldChange	lfcSE	stat	pvalue	padj
AFLA_000010	2.31133	-1.00879	0.862682	-1.16937	0.242256	NA
AFLA_000020	2.33087	-1.00329	0.880751	-1.13914	0.254647	NA
AFLA_000330	39.426	-0.590958	0.816467	-0.7238	0.469189	0.621121
AFLA_000340	3.08343	-0.93885	0.869211	-1.08012	0.28009	NA
AFLA_000350	3.36304	-0.931459	0.876232	-1.06303	0.28777	NA
AFLA_000360	2.47133	-0.995716	0.8797	-1.13188	0.257684	NA
AFLA_000370	2.56338	-0.96247	0.879413	-1.09445	0.273759	NA
AFLA_000380	3.00299	-0.934757	0.908585	-1.0288	0.303571	NA
AFLA_000390	2.39937	-0.969248	0.919612	-1.05398	0.291894	NA
AFLA_000500	2.37136	-0.994345	0.899862	-1.105	0.269161	NA
AFLA_000510	3.13277	-0.962088	0.9095	-1.05782	0.290137	NA
AFLA_000520	19.771	0.859584	0.746761	1.15108	0.249698	0.413344
AFLA_000530	8.34996	-0.861933	0.891223	-0.967135	0.333476	NA
AFLA_000540	2.98461	-0.951036	0.83419	-1.14007	0.254257	NA
AFLA_000550	12.6042	-0.795141	0.906645	-0.877015	0.380479	0.542359
AFLA_000590	3.70023	-0.90124	0.886716	-1.01638	0.309448	NA
AFLA_000600	7.85956	-0.655307	0.86797	-0.754989	0.450256	NA
AFLA_000610	2.40015	-1.00121	0.878529	-1.13965	0.254433	NA
AFLA_000640	4.51862	-0.909459	0.849198	-1.07096	0.284186	NA
AFLA_000650	2.34716	-0.997601	0.891897	-1.11852	0.263347	NA
AFLA_000660	2.59321	-0.951702	0.909024	-1.04695	0.295123	NA
AFLA_000680	2.48995	-0.964953	0.892784	-1.08084	0.27977	NA
AFLA_000690	12.5503	0.563418	0.792165	0.711238	0.476937	0.627902
AFLA_000700	2.39249	-0.985952	0.894121	-1.10271	0.270155	NA
AFLA_000710	7.97313	-0.85476	0.881626	-0.969527	0.332282	NA
AFLA_000720	18.6006	-0.683443	0.754634	-0.905661	0.365115	0.527989
AFLA_000730	35.3846	2.29841	0.769114	2.98839	0.00280453	0.0151145
AFLA_000740	20.9538	0.593494	0.741282	0.800632	0.423344	0.583048
AFLA_000750	70.5865	3.41056	0.714407	4.77398	1.80618e-06	4.85486e-05
AFLA_000760	8.09424	-0.847856	0.88615	-0.956786	0.338675	NA
AFLA_000770	4.39978	-0.898405	0.8604	-1.04417	0.296406	NA
AFLA_000780	13.7153	-1.16957	0.804588	-1.45362	0.146051	0.282492
AFLA_000790	14.6443	-0.0349159	0.693618	-0.0503389	0.959852	0.972717
AFLA_000800	3.41749	0.852153	0.780628	1.09162	0.274998	NA
AFLA_000810	23.3142	0.317763	0.722299	0.439933	0.659985	0.770879
AFLA_000820	7.55905	-0.171906	0.835136	-0.205842	NA	NA
AFLA_000830	15.2392	1.20028	0.832862	1.44115	0.149543	0.287456
AFLA_000840	12.5889	1.38101	0.772766	1.7871	0.0739213	0.172341
AFLA_000850	3.54957	0.293452	0.858267	0.341913	0.732417	NA
AFLA_000860	286.874	2.20218	0.585599	3.76055	0.000169538	0.00164958
AFLA_000870	13.1599	-0.81238	0.882362	-0.920688	0.357214	0.52159
AFLA_000880	2.30028	-1.0113	0.878853	-1.1507	0.249854	NA
AFLA_000890	9.1503	-0.28156	0.82378	-0.34179	0.732509	NA
AFLA_000900	2.92598	-0.947626	0.887469	-1.06778	0.285618	NA
AFLA_000910	2.43755	-0.985545	0.877513	-1.12311	0.26139	NA
AFLA_000920	5.9621	-1.45091	0.846189	-1.71464	0.0864119	NA
AFLA_000930	22.241	0.29979	0.729057	0.411202	0.680924	0.784961
AFLA_000940	6.50907	-0.851502	0.899968	-0.946147	0.344073	NA
AFLA_000950	2.5651	-0.960094	0.912934	-1.05166	0.292957	NA
AFLA_000960	2.58386	-0.958517	0.877666	-1.09212	0.274781	NA
AFLA_000980	2.34173	-0.998738	0.87852	-1.13684	0.255605	NA
AFLA_000990	2.31553	-1.00536	0.887387	-1.13295	0.257235	NA
AFLA_001000	12.0392	-0.971127	0.875419	-1.10933	0.267289	0.434218
AFLA_001010	111.573	2.06722	0.740267	2.79253	0.00522973	0.0241669
AFLA_001020	3.26923	-0.928547	0.88502	-1.04918	0.294094	NA
AFLA_001030	5.53892	-0.901918	0.857274	-1.05208	0.292765	NA
AFLA_001040	2.92294	-0.967123	0.885899	-1.09169	0.274972	NA
AFLA_001050	2.63264	-0.934869	0.920436	-1.01568	0.309781	NA
AFLA_001060	2.62574	-0.940638	0.914193	-1.02893	0.303514	NA
AFLA_001070	2.83101	-0.946804	0.85786	-1.10368	0.269732	NA
AFLA_001080	2.453	-0.978805	0.880466	-1.11169	0.266272	NA
AFLA_001090	6.59733	-0.694573	0.824199	-0.842725	NA	NA
AFLA_001100	2.68478	-0.990994	0.893129	-1.10957	0.267182	NA
AFLA_001110	15.9143	0.944933	0.723735	1.30563	0.191677	0.34389
AFLA_001120	2.53094	-0.975097	0.918373	-1.06177	0.288342	NA
AFLA_001130	2.31884	-1.01488	0.87532	-1.15944	0.246276	NA
AFLA_001140	8.68483	0.449395	0.765983	0.58669	0.557412	NA
AFLA_001150	5.14604	-0.875584	0.893534	-0.979912	0.32713	NA
AFLA_001160	2.32644	-0.997652	0.876104	-1.13874	0.254813	NA
AFLA_001180	30.7274	2.16407	0.68029	3.1811	0.00146719	0.00917133
AFLA_001190	3.2619	-0.92994	0.863053	-1.0775	0.281257	NA
AFLA_001200	2.95058	-0.927479	0.887922	-1.04455	0.29623	NA
AFLA_001210	3.06557	-0.516208	0.84138	-0.613525	0.539529	NA
AFLA_001220	26.4747	-0.00527409	0.759267	-0.00694629	0.994458	0.996156
AFLA_001230	2.51324	-0.976058	0.885475	-1.1023	0.270331	NA
AFLA_001240	12.7554	-0.308037	0.916912	-0.33595	0.736908	0.827035
AFLA_001250	2.32119	-1.00619	0.87151	-1.15453	0.248281	NA
AFLA_001270	2.34623	-0.991436	0.875796	-1.13204	0.257618	NA
AFLA_001280	3.0684	-0.929874	0.916017	-1.01513	0.310045	NA
AFLA_001290	38.1148	0.804601	0.698099	1.15256	0.249091	0.412976
AFLA_001300	32.2056	0.377134	0.803306	0.469478	0.638728	0.75813
AFLA_001310	2.43654	-0.978891	0.877846	-1.11511	0.264805	NA
AFLA_001320	2.33108	-1.00687	0.889919	-1.13142	0.257879	NA
AFLA_001330	4.7435	-0.87531	0.908483	-0.963485	0.335304	NA
AFLA_001340	7.61297	-0.858479	0.893735	-0.960552	0.336777	NA
AFLA_001350	8.86734	-0.684731	0.805048	-0.850547	0.395021	NA
AFLA_001360	23.1927	0.488559	0.728678	0.670473	0.502556	0.650497
AFLA_001380	2.3752	-0.988111	0.884112	-1.11763	0.263724	NA
AFLA_001390	3.98021	-0.913531	0.913108	-1.00046	0.317087	NA
AFLA_001400	2.88758	-0.0230931	0.806465	-0.028635	0.977156	NA
AFLA_001410	4.44956	-0.505063	0.85318	-0.591977	0.553866	NA
AFLA_001420	20.1948	0.39732	0.828374	0.479638	0.631485	0.752023
AFLA_001430	3.96263	-0.934152	0.898909	-1.03921	0.298708	NA
AFLA_001440	4.65607	-0.897546	0.878189	-1.02204	0.306761	NA
AFLA_001450	4.25799	-0.0551021	0.874327	-0.0630223	0.949749	NA
AFLA_001460	9.74156	-0.595704	0.796133	-0.748246	0.454312	NA
AFLA_001470	32.9945	1.8397	0.866093	2.12413	0.0336589	0.0982849
AFLA_001480	2.50547	-0.968928	0.878961	-1.10236	0.270307	NA
AFLA_001490	5.73176	-0.86412	0.886403	-0.974862	0.329629	NA
AFLA_001500	2.54433	-0.979156	0.869241	-1.12645	0.259976	NA
AFLA_001510	17.7438	1.69999	0.785977	2.1629	0.030549	0.0916943
AFLA_001520	5.88481	-0.339194	0.792217	-0.428158	0.668536	NA
AFLA_001530	13.4053	0.249077	0.74781	0.333075	0.739077	0.828652
AFLA_001540	2.7441	0.243142	0.782671	0.310657	0.756062	NA
AFLA_001550	4.46239	-0.898928	0.891105	-1.00878	0.313081	NA
AFLA_001560	6.82245	-0.879603	0.858353	-1.02476	0.305478	NA
AFLA_001570	5.72033	-0.870062	0.790969	-1.1	0.271334	NA
AFLA_001580	3.14622	-1.45573	0.849306	-1.71403	0.0865237	NA
AFLA_001600	5.72596	-0.864915	0.891635	-0.970032	0.33203	NA
AFLA_001610	3.00747	-0.934789	0.872973	-1.07081	0.284255	NA
AFLA_001620	10.7369	0.646321	0.801813	0.806074	0.4202	NA
AFLA_001630	6.53128	-1.47014	0.793823	-1.85198	0.0640291	NA
AFLA_001640	8.85656	-0.831259	0.901465	-0.92212	0.356466	NA
AFLA_001650	3.18519	-0.927627	0.873347	-1.06215	0.288167	NA
AFLA_001660	15.2593	0.184264	0.786418	0.234307	0.814746	0.883498
AFLA_001670	17.5611	0.150224	0.832455	0.180459	0.856792	0.911472
AFLA_001680	2.80373	-0.955315	0.848804	-1.12548	0.260384	NA
AFLA_001690	28.098	0.133918	0.697331	0.192044	0.847707	0.906323
AFLA_001700	2.41154	-0.997449	0.917656	-1.08695	0.277058	NA
AFLA_001710	29.4563	-0.390864	0.756228	-0.51686	0.605254	0.729219
AFLA_001730	29.9849	-0.0194587	0.705278	-0.0275901	0.977989	0.985013
AFLA_001740	16.1771	1.0337	0.80277	1.28766	0.197863	0.35192
AFLA_001750	8.3247	0.579743	0.841394	0.689026	0.490807	NA
AFLA_001770	13.8492	-0.655547	0.800082	-0.81935	0.412587	0.57214
AFLA_001780	2.82735	-0.935339	0.917491	-1.01945	0.307988	NA
AFLA_001790	6.48598	-0.861624	0.895379	-0.962301	0.335898	NA
AFLA_001800	4.85192	-0.866517	0.923645	-0.93815	0.348167	NA
AFLA_001810	6.02783	-0.333248	0.852801	-0.390768	0.695969	NA
AFLA_001820	2.51434	-0.973118	0.895546	-1.08662	0.277205	NA
AFLA_001830	4.36199	-0.0687049	0.889466	-0.0772429	0.93843	NA
AFLA_001840	2.96121	-0.706028	0.885588	-0.797242	0.42531	NA
AFLA_001850	2.89046	-0.951488	0.855749	-1.11188	0.266191	NA
AFLA_001890	157.526	1.32794	0.676221	1.96377	0.0495573	0.129904
AFLA_001900	107.836	0.813148	0.512427	1.58686	0.112545	0.23491
AFLA_001910	9.70468	-1.15592	0.821662	-1.40681	0.159483	NA
AFLA_001920	8.31902	-0.338441	0.787657	-0.42968	0.667428	NA
AFLA_001930	15.5747	0.671867	0.721464	0.931254	0.351722	0.516454
AFLA_001940	10.1783	-0.284702	0.766137	-0.371608	0.710185	NA
AFLA_001950	33.5564	2.61851	0.720781	3.63288	0.000280279	0.00247006
AFLA_001960	69.788	-0.291587	0.628446	-0.463981	0.642662	0.761091
AFLA_001980	5.17014	-0.879536	0.881014	-0.998322	0.318123	NA
AFLA_002000	19.7066	0.280052	0.813983	0.344051	0.730808	0.823052
AFLA_002010	4.68156	-0.906528	0.839222	-1.0802	0.280053	NA
AFLA_002020	3.73251	-0.512855	0.860477	-0.596013	0.551167	NA
AFLA_002030	3.34376	0.119972	0.846424	0.14174	0.887286	NA
AFLA_002060	36.452	2.00322	0.668149	2.99816	0.00271614	0.0147614
AFLA_002080	3.53542	-2.03364	0.828372	-2.45498	0.0140893	NA
AFLA_002090	105.803	2.46508	0.594477	4.14663	3.37399e-05	0.000480477
AFLA_002140	2.44496	-0.98773	0.895582	-1.10289	0.270074	NA
AFLA_002160	2.72746	-0.954597	0.854171	-1.11757	0.26375	NA
AFLA_002170	30.9881	1.4263	0.775131	1.84007	0.065758	0.158997
AFLA_002180	4.01723	-0.912869	0.852441	-1.07089	0.28422	NA
AFLA_002190	4.25711	-1.0783	0.849198	-1.26978	0.204162	NA
AFLA_002200	111.427	1.55626	0.597089	2.60642	0.00914951	0.0369821
AFLA_002210	7.39628	-0.875962	0.836429	-1.04726	0.294978	NA
AFLA_002220	53.7003	0.564293	0.683573	0.825505	0.409085	0.569488
AFLA_002230	2.74826	-0.519362	0.847619	-0.61273	0.540055	NA
AFLA_002240	2.35181	-1.00085	0.876155	-1.14233	0.253319	NA
AFLA_002250	2.39883	-0.988969	0.871994	-1.13415	0.256733	NA
AFLA_002270	2.53755	-0.955479	0.890435	-1.07305	0.28325	NA
AFLA_002280	4.82778	-0.895237	0.845979	-1.05823	0.289952	NA
AFLA_002290	141.063	3.26907	0.536517	6.09314	1.10714e-09	1.34758e-07
AFLA_002300	44.0103	1.46097	0.738947	1.9771	0.0480309	0.127135
AFLA_002310	6.77835	-0.495484	0.822636	-0.602312	0.546966	NA
AFLA_002320	73.2988	1.085	0.693682	1.56412	0.11779	0.242768
AFLA_002330	42.1365	-0.239456	0.668049	-0.35844	0.720014	0.814764
AFLA_002340	20.7165	-0.696367	0.614469	-1.13328	0.257096	0.42315
AFLA_002350	2.43539	-0.982812	0.887035	-1.10797	0.267873	NA
AFLA_002360	9.45006	0.424162	0.806491	0.525936	0.598933	NA
AFLA_002370	683.173	2.47428	0.449804	5.5008	3.78066e-08	2.37394e-06
AFLA_002380	2.63311	-0.982436	0.884358	-1.1109	0.26661	NA
AFLA_002390	24.9379	0.0689766	0.707012	0.0975607	0.922281	0.955304
AFLA_002400	2.79497	-0.943608	0.870791	-1.08362	0.278533	NA
AFLA_002410	44.1917	1.90006	0.61952	3.06698	0.00216235	0.0123152
AFLA_002420	153.341	3.36373	0.607933	5.53305	3.14702e-08	2.07157e-06
AFLA_002430	15.6849	0.36094	0.738617	0.488671	0.625075	0.746318
AFLA_002440	4.79377	-0.903951	0.857894	-1.05369	0.292026	NA
AFLA_002450	27.0172	0.579261	0.730139	0.793357	0.42757	0.586114
AFLA_002460	2.35081	-1.00871	0.89101	-1.1321	0.257592	NA
AFLA_002470	28.1951	1.71372	0.634248	2.70198	0.00689282	0.029723
AFLA_002480	7.93408	-0.87665	0.835535	-1.04921	0.294083	NA
AFLA_002490	27.8777	-0.582284	0.586946	-0.992058	0.321169	0.487622
AFLA_002500	24.1684	-0.882045	0.815822	-1.08117	0.27962	0.447157
AFLA_002510	248.037	1.78799	0.568521	3.14499	0.00166093	0.0100712
AFLA_002520	8.41778	-0.503025	0.792853	-0.634449	0.525788	NA
AFLA_002530	7.07974	-0.352833	0.835935	-0.422082	0.672965	NA
AFLA_002540	6.38597	-0.34563	0.824863	-0.419014	0.675206	NA
AFLA_002550	9.82354	-0.855762	0.839234	-1.01969	0.307873	NA
AFLA_002560	239.175	1.61122	0.520549	3.09523	0.00196657	0.0114932
AFLA_002570	36.5823	-0.473466	0.648471	-0.730127	0.465312	0.617894
AFLA_002580	2.72581	-0.944269	0.885637	-1.0662	0.286331	NA
AFLA_002590	19.5319	1.91613	0.819021	2.33953	0.0193078	0.0653488
AFLA_002600	26.2422	1.03383	0.629418	1.64251	0.100484	0.21629
AFLA_002610	27.0455	0.48547	0.703909	0.689677	0.490397	0.639489
AFLA_002620	17.2363	-2.20843	0.740857	-2.9809	0.00287399	0.0153477
AFLA_002630	2.68288	-0.956919	0.894629	-1.06963	0.284787	NA
AFLA_002640	2.95613	-0.943214	0.879131	-1.07289	0.283319	NA
AFLA_002650	2.363	-0.992465	0.881288	-1.12615	0.260101	NA
AFLA_002660	2.76558	-0.960536	0.891277	-1.07771	0.281164	NA
AFLA_002670	296.764	1.23965	0.402252	3.08178	0.00205767	0.0118709
AFLA_002680	31.932	1.38726	0.683186	2.03058	0.0422979	0.115767
AFLA_002690	29.7876	1.36269	0.65403	2.08353	0.0372034	0.105448
AFLA_002700	21.2192	1.16093	0.765356	1.51685	0.129306	0.258251
AFLA_002710	8.84269	-0.866067	0.823417	-1.0518	0.292893	NA
AFLA_002720	55.331	1.07819	0.653759	1.64922	0.0991024	0.214174
AFLA_002730	5.49472	-0.0656458	0.789794	-0.0831176	0.933758	NA
AFLA_002740	47.2577	2.06171	0.677017	3.04529	0.00232455	0.0130171
AFLA_002750	19.3626	1.16003	0.675568	1.71711	0.0859588	0.193617
AFLA_002760	14.327	-0.631939	0.793585	-0.796309	0.425852	0.585127
AFLA_002770	8.41856	0.0276483	0.750527	0.0368385	0.970614	NA
AFLA_002780	19.7641	1.40986	0.720226	1.95753	0.0502854	0.131279
AFLA_002790	14.9335	1.24141	0.76519	1.62235	0.104728	0.222603
AFLA_002800	33.1436	0.783146	0.622459	1.25815	0.208338	0.363732
AFLA_002810	11.0958	0.847028	0.71019	1.19268	0.232995	0.393366
AFLA_002820	5.14298	-0.893348	0.858982	-1.04001	0.298336	NA
AFLA_002830	18.4653	-0.647134	0.822957	-0.786352	0.431661	0.590218
AFLA_002840	15.3495	-0.491772	0.781778	-0.629043	0.529321	0.673103
AFLA_002850	4.56282	-0.888631	0.877852	-1.01228	0.311405	NA
AFLA_002860	27.4914	-0.457921	0.819542	-0.558753	0.576331	0.707903
AFLA_002870	6.33384	0.300349	0.746354	0.402421	0.687374	NA
AFLA_002880	11.1333	-0.489303	0.800343	-0.611367	0.540957	0.682117
AFLA_002890	20.8043	1.59082	0.742886	2.14141	0.032241	0.0953629
AFLA_002900	70.3138	2.08834	0.7078	2.95047	0.0031729	0.0165603
AFLA_002910	4.70985	-1.25008	0.792574	-1.57724	0.11474	NA
AFLA_002920	3.00854	-0.932383	0.93606	-0.996071	0.319216	NA
AFLA_002930	3.5155	0.296194	0.798175	0.371089	0.710572	NA
AFLA_002940	11.1686	-0.00867644	0.81078	-0.0107013	0.991462	0.994545
[truncated: 12,307 more rows]

## Sheet: SIF11
	baseMean	log2FoldChange	lfcSE	stat	pvalue	padj
[truncated: 12,534 more rows]

[truncated: 7 more sheets: SIF12, SIF13, SIF14, SIF15, SIF16, SIF17, SIF18]
